# Supplementary material for: Supramolecular synthon hierarchy in sulfonamide cocrystals with syn-amides and N-oxides
Source: IUCrJ. 2019 Jun 21;6(Pt 4):751–60. doi: 10.1107/S2052252519005037 (PMC6608642; doi:10.1107/S2052252519005037)
Supplement: Supplementary file 1 [file m-06-00751-sup1.cif]

data_CEL2HP
_database_code_depnum_ccdc_archive 'CCDC 1860232'
#==============================================================================

# PROCESSING SUMMARY (IUCr Office Use Only)

_journal_date_recd_electronic      2018-12-19
_journal_date_to_coeditor         ?
_journal_date_from_coeditor       ?
_journal_date_accepted     ?
_journal_date_printers_first      ?
_journal_date_printers_final      ?
_journal_date_proofs_out          ?
_journal_date_proofs_in           ?
_journal_coeditor_name            ?
_journal_coeditor_code      LQ5020
_journal_coeditor_notes
; ?
;
_journal_paper_category      FA
_journal_techeditor_code      ?
_iucr_compatibility_tag          ACTA95
_journal_techeditor_notes  
;
;
_journal_coden_ASTM               ?
_journal_name_full                ?
_journal_year                     ?
_journal_volume                   ?
_journal_issue                    ?
_journal_page_first               ?
_journal_page_last                ?
_journal_suppl_publ_number        ?
_journal_suppl_publ_pages         ?

#==============================================================================


_publ_section_exptl_refinement
;
Crystal data, data collection and structure refinement details are summarized
in Table 1.
;

_publ_section_exptl_prep
;
(type here to add)
;

_publ_manuscript_text
;
(type here to add)
;

_audit_update_record
;
2017-07-07 # Formatted by publCIF

;
_publcif_datablock.id '{e6e66f9a-2d9c-4520-a5e5-afc88f9dafd0}'

# publcif _publ_body_element loop start
loop_
_publ_body_element
_publ_body_title
_publ_body_contents

 section 
;
Chemical context
; 
;

;
 section 
;
Structural commentary
; 
;

;
 section 
;
Supramolecular features
; 
;

;
 section 
;
Database survey
; 
;

;
 section 
;
Synthesis and crystallization
; 
;

;
 section 
;
Refinement
;
;
Crystal data, data collection and structure refinement details are summarized
in Table 1.
;

# publcif _publ_body_element loop end
_audit_creation_date              2017-06-24
_audit_creation_method
;
Olex2 1.2
(compiled 2017.03.28 svn.r3405 for OlexSys, GUI svn.r5337)
;
_shelx_SHELXL_version_number      '2016/6'
_publ_contact_author_address      ?
_publ_contact_author_email        ?
_publ_contact_author_id_orcid     ?
_publ_contact_author_name         ''
_publ_contact_author_phone        ?
_publ_section_references
;
Burla, M. C., Caliandro, R., Camalli, M., Carrozzini, B., Cascarano, G. L., De
Caro, L., Giacovazzo, C., Polidori, G., Siliqi, D. & Spagna, R. (2007). <i>J.
Appl. Cryst.</i> <b>40</b>, 609--613.

Dolomanov, O. V., Bourhis, L. J., Gildea, R. J., Howard, J. A. K. & Puschmann,
H. (2009). <i>J. Appl. Cryst.</i> <b>42</b>, 339--341.

Sheldrick, G. M. (2015). <i>Acta Cryst.</i> C<b>71</b>, 3--8.
;
_chemical_name_common             'CEL2HP'
_chemical_name_systematic
?
_chemical_formula_moiety          'C17 H14 F3 N3 O2 S, C5 H5 N O'
_chemical_formula_sum             'C22 H19 F3 N4 O3 S'
_chemical_formula_weight          476.47
_chemical_melting_point           '383'
_chemical_oxdiff_formula          'C H N O S F'
_chemical_oxdiff_usercomment      CHP
loop_
  _atom_type_symbol
  _atom_type_description
  _atom_type_scat_dispersion_real
  _atom_type_scat_dispersion_imag
  _atom_type_scat_source
 'C' 'C' 0.0033 0.0016 'International Tables Vol C Tables 4.2.6.8 and 6.1.1.4'
 'H' 'H' 0.0000 0.0000 'International Tables Vol C Tables 4.2.6.8 and 6.1.1.4'
 'N' 'N' 0.0061 0.0033 'International Tables Vol C Tables 4.2.6.8 and 6.1.1.4'
 'O' 'O' 0.0106 0.0060 'International Tables Vol C Tables 4.2.6.8 and 6.1.1.4'
 'F' 'F' 0.0171 0.0103 'International Tables Vol C Tables 4.2.6.8 and 6.1.1.4'
 'S' 'S' 0.1246 0.1234 'International Tables Vol C Tables 4.2.6.8 and 6.1.1.4'

_shelx_space_group_comment
;
The symmetry employed for this shelxl refinement is uniquely defined
by the following loop, which should always be used as a source of
symmetry information in preference to the above space-group names.
They are only intended as comments.
;
_space_group_crystal_system       monoclinic
_space_group_IT_number            14
_space_group_name_H-M_alt         'P 1 21/n 1'
_space_group_name_Hall            '-P 2yn'
loop_
  _space_group_symop_operation_xyz
 'x, y, z'
 '-x+1/2, y+1/2, -z+1/2'
 '-x, -y, -z'
 'x-1/2, -y-1/2, z-1/2'

_cell_length_a                    14.5182(15)
_cell_length_b                    8.2844(12)
_cell_length_c                    17.8349(18)
_cell_angle_alpha                 90
_cell_angle_beta                  93.899(9)
_cell_angle_gamma                 90
_cell_volume                      2140.1(4)
_cell_formula_units_Z             4
_cell_measurement_reflns_used     2029
_cell_measurement_temperature     298(2)
_cell_measurement_theta_max       24.4740
_cell_measurement_theta_min       3.0450
_shelx_estimated_absorpt_T_max    ?
_shelx_estimated_absorpt_T_min    ?
_exptl_absorpt_coefficient_mu     0.211
_exptl_absorpt_correction_T_max   1.00000
_exptl_absorpt_correction_T_min   0.82495
_exptl_absorpt_correction_type    multi-scan
_exptl_absorpt_process_details
;
CrysAlisPro, Agilent Technologies,
Version 1.171.36.28 (release 01-02-2013 CrysAlis171 .NET)
(compiled Feb  1 2013,16:14:44)
Empirical absorption correction using spherical harmonics,
 implemented in SCALE3 ABSPACK scaling algorithm.
;
_exptl_absorpt_special_details    ?
_exptl_crystal_colour             'COLORLES'
_exptl_crystal_density_diffrn     1.479
_exptl_crystal_density_meas       ?
_exptl_crystal_density_method     'not measured'
_exptl_crystal_description        'BLOCK'
_exptl_crystal_F_000              984
_exptl_crystal_size_max           0.24
_exptl_crystal_size_mid           0.21
_exptl_crystal_size_min           0.20
_exptl_special_details
?
_exptl_transmission_factor_max    ?
_exptl_transmission_factor_min    ?
_diffrn_reflns_av_R_equivalents   0.0671
_diffrn_reflns_av_unetI/netI      0.0828
_diffrn_reflns_Laue_measured_fraction_full 0.999
_diffrn_reflns_Laue_measured_fraction_max 0.999
_diffrn_reflns_limit_h_max        17
_diffrn_reflns_limit_h_min        -12
_diffrn_reflns_limit_k_max        8
_diffrn_reflns_limit_k_min        -9
_diffrn_reflns_limit_l_max        20
_diffrn_reflns_limit_l_min        -20
_diffrn_reflns_number             12941
_diffrn_reflns_point_group_measured_fraction_full 0.999
_diffrn_reflns_point_group_measured_fraction_max 0.999
_diffrn_reflns_theta_full         24.708
_diffrn_reflns_theta_max          24.708
_diffrn_reflns_theta_min          2.712
_diffrn_ambient_temperature       298(2)
_diffrn_detector_area_resol_mean  16.3291
_diffrn_measured_fraction_theta_full 0.999
_diffrn_measured_fraction_theta_max 0.999
_diffrn_measurement_details
;
#__ type_ start__ end____ width___ exp.time_
  1 omega  -18.00   88.00   1.0000   50.0000
omega____ theta____ kappa____ phi______ frames
    -       18.7785   19.0000  -90.0000 106

#__ type_ start__ end____ width___ exp.time_
  2 omega  -44.00   38.00   1.0000   50.0000
omega____ theta____ kappa____ phi______ frames
    -       18.7785  -57.0000   90.0000 82

#__ type_ start__ end____ width___ exp.time_
  3 omega   -2.00   82.00   1.0000   50.0000
omega____ theta____ kappa____ phi______ frames
    -       18.7785   57.0000  -30.0000 84

#__ type_ start__ end____ width___ exp.time_
  4 omega   50.00   76.00   1.0000   50.0000
omega____ theta____ kappa____ phi______ frames
    -       18.7785  179.0000  120.0000 26

#__ type_ start__ end____ width___ exp.time_
  5 omega  -25.00   23.00   1.0000   50.0000
omega____ theta____ kappa____ phi______ frames
    -      -19.0128  -99.0000    0.0000 48

#__ type_ start__ end____ width___ exp.time_
  6 omega  -25.00   21.00   1.0000   50.0000
omega____ theta____ kappa____ phi______ frames
    -      -19.0128  -99.0000 -180.0000 46
;
_diffrn_measurement_device_type   'Xcalibur, Eos, Gemini'
_diffrn_measurement_method        '\w scans'
_diffrn_orient_matrix_UB_11       -0.0045541000
_diffrn_orient_matrix_UB_12       -0.0471337000
_diffrn_orient_matrix_UB_13       0.0327354000
_diffrn_orient_matrix_UB_21       0.0487802000
_diffrn_orient_matrix_UB_22       -0.0070519000
_diffrn_orient_matrix_UB_23       0.0049622000
_diffrn_orient_matrix_UB_31       0.0017684000
_diffrn_orient_matrix_UB_32       0.0709522000
_diffrn_orient_matrix_UB_33       0.0222396000
_diffrn_radiation_monochromator   graphite
_diffrn_radiation_type            MoK\a
_diffrn_radiation_wavelength      0.71073
_diffrn_source                    'Enhance (Mo) X-ray Source'
_reflns_Friedel_coverage          0.000
_reflns_Friedel_fraction_full     .
_reflns_Friedel_fraction_max      .
_reflns_number_gt                 2269
_reflns_number_total              3634
_reflns_odcompleteness_completeness 99.77
_reflns_odcompleteness_iscentric  1
_reflns_odcompleteness_theta      24.66
_reflns_special_details
;
 Reflections were merged by SHELXL according to the crystal
 class for the calculation of statistics and refinement.
 
 _reflns_Friedel_fraction is defined as the number of unique
 Friedel pairs measured divided by the number that would be
 possible theoretically, ignoring centric projections and
 systematic absences.
;
_reflns_threshold_expression      'I > 2\s(I)'
_computing_cell_refinement
;
CrysAlisPro, Agilent Technologies,
Version 1.171.36.28 (release 01-02-2013 CrysAlis171 .NET)
(compiled Feb  1 2013,16:14:44)
;
_computing_data_collection
;
CrysAlisPro, Agilent Technologies,
Version 1.171.36.28 (release 01-02-2013 CrysAlis171 .NET)
(compiled Feb  1 2013,16:14:44)
;
_computing_data_reduction
;
CrysAlisPro, Agilent Technologies,
Version 1.171.36.28 (release 01-02-2013 CrysAlis171 .NET)
(compiled Feb  1 2013,16:14:44)
;
_computing_molecular_graphics     'Olex2 (Dolomanov et al., 2009)'
_computing_publication_material   'Olex2 (Dolomanov et al., 2009)'
_computing_structure_refinement   'ShelXL (Sheldrick, 2015)'
_computing_structure_solution     'SIR2004 (Burla et al., 2007)'
_refine_diff_density_max          0.239
_refine_diff_density_min          -0.296
_refine_diff_density_rms          0.048
_refine_ls_extinction_coef        .
_refine_ls_extinction_method      none
_refine_ls_goodness_of_fit_ref    0.987
_refine_ls_hydrogen_treatment     mixed
_refine_ls_matrix_type            full
_refine_ls_number_parameters      305
_refine_ls_number_reflns          3634
_refine_ls_number_restraints      0
_refine_ls_R_factor_all           0.0968
_refine_ls_R_factor_gt            0.0494
_refine_ls_restrained_S_all       0.987
_refine_ls_shift/su_max           0.000
_refine_ls_shift/su_mean          0.000
_refine_ls_structure_factor_coef  Fsqd
_refine_ls_weighting_details
'w=1/[\s^2^(Fo^2^)+(0.0299P)^2^] where P=(Fo^2^+2Fc^2^)/3'
_refine_ls_weighting_scheme       calc
_refine_ls_wR_factor_gt           0.0891
_refine_ls_wR_factor_ref          0.1082
_refine_special_details           ?
_olex2_refinement_description
;
1. Fixed Uiso
 At 1.2 times of:
  All C(H) groups, All N(H) groups, All N(H,H) groups
 At 1.5 times of:
  All C(H,H,H) groups
2.a Aromatic/amide H refined with riding coordinates:
 C16(H16), C2(H2), C13(H13), C17(H17), C10(H10), C14(H14), C6(H6), C9(H9),
 C7(H7), N4(H4), C19(H19), C22(H22), C20(H20), C21(H21)
2.b Idealised Me refined as rotating group:
 C11(H11A,H11B,H11C)
;
_atom_sites_solution_hydrogens    mixed
_atom_sites_solution_primary      direct
_atom_sites_solution_secondary    ?
loop_
  _atom_site_label
  _atom_site_type_symbol
  _atom_site_fract_x
  _atom_site_fract_y
  _atom_site_fract_z
  _atom_site_U_iso_or_equiv
  _atom_site_adp_type
  _atom_site_occupancy
  _atom_site_site_symmetry_order
  _atom_site_calc_flag
  _atom_site_refinement_flags_posn
  _atom_site_refinement_flags_adp
  _atom_site_refinement_flags_occupancy
  _atom_site_disorder_assembly
  _atom_site_disorder_group
 S1 S 0.76327(6) 0.07839(11) -0.17072(4) 0.0455(3) Uani 1 1 d . . . . .
 F1 F 0.19395(12) 0.4210(3) 0.09371(10) 0.0662(6) Uani 1 1 d . . . . .
 N1 N 0.38477(16) 0.3094(3) -0.00686(12) 0.0359(6) Uani 1 1 d . . . . .
 N2 N 0.46906(15) 0.2749(3) 0.02691(12) 0.0324(6) Uani 1 1 d . . . . .
 C3 C 0.46896(19) 0.2854(3) 0.10419(14) 0.0328(7) Uani 1 1 d . . . . .
 F2 F 0.18539(13) 0.2819(3) -0.00554(11) 0.0794(7) Uani 1 1 d . . . . .
 O1 O 0.81553(15) -0.0474(3) -0.13356(12) 0.0608(7) Uani 1 1 d . . . . .
 C5 C 0.5516(2) 0.2792(4) 0.15649(15) 0.0343(7) Uani 1 1 d . . . . .
 C16 C 0.67390(19) 0.0695(4) -0.04091(15) 0.0362(8) Uani 1 1 d . . . . .
 H16 H 0.719091 -0.003968 -0.023966 0.043 Uiso 1 1 calc R . . . .
 C2 C 0.38069(19) 0.3252(3) 0.11898(15) 0.0356(8) Uani 1 1 d . . . . .
 H2 H 0.357501 0.338930 0.165906 0.043 Uiso 1 1 calc R . . . .
 C13 C 0.5403(2) 0.2887(4) -0.09136(15) 0.0392(8) Uani 1 1 d . . . . .
 H13 H 0.495419 0.362659 -0.108303 0.047 Uiso 1 1 calc R . . . .
 C12 C 0.53981(19) 0.2256(4) -0.01978(14) 0.0305(7) Uani 1 1 d . . . . .
 C15 C 0.67513(19) 0.1351(4) -0.11192(15) 0.0335(7) Uani 1 1 d . . . . .
 O2 O 0.71952(16) 0.0504(3) -0.24408(11) 0.0639(7) Uani 1 1 d . . . . .
 C17 C 0.60500(19) 0.1136(4) 0.00497(15) 0.0349(8) Uani 1 1 d . . . . .
 H17 H 0.602744 0.067706 0.052405 0.042 Uiso 1 1 calc R . . . .
 C10 C 0.6330(2) 0.3534(4) 0.13971(15) 0.0407(8) Uani 1 1 d . . . . .
 H10 H 0.637373 0.400453 0.092741 0.049 Uiso 1 1 calc R . . . .
 F3 F 0.23025(14) 0.5227(3) -0.00938(13) 0.0971(8) Uani 1 1 d . . . . .
 C14 C 0.6079(2) 0.2415(4) -0.13773(15) 0.0420(8) Uani 1 1 d . . . . .
 H14 H 0.607820 0.281888 -0.186386 0.050 Uiso 1 1 calc R . . . .
 C4 C 0.2361(2) 0.3922(4) 0.03233(18) 0.0450(9) Uani 1 1 d . . . . .
 C6 C 0.5475(2) 0.2092(4) 0.22674(15) 0.0431(8) Uani 1 1 d . . . . .
 H6 H 0.493905 0.156813 0.239018 0.052 Uiso 1 1 calc R . . . .
 N3 N 0.8305(2) 0.2285(4) -0.17784(15) 0.0492(8) Uani 1 1 d . . . . .
 H3A H 0.865(2) 0.248(4) -0.1372(16) 0.059 Uiso 1 1 d R . . . .
 H3B H 0.807(2) 0.312(4) -0.2027(16) 0.059 Uiso 1 1 d R . . . .
 C1 C 0.33299(19) 0.3408(4) 0.04944(16) 0.0344(7) Uani 1 1 d . . . . .
 C8 C 0.7034(2) 0.2910(4) 0.26227(16) 0.0450(9) Uani 1 1 d . . . . .
 C9 C 0.7074(2) 0.3585(4) 0.19146(16) 0.0475(9) Uani 1 1 d . . . . .
 H9 H 0.761539 0.408310 0.178741 0.057 Uiso 1 1 calc R . . . .
 C7 C 0.6222(2) 0.2167(4) 0.27846(16) 0.0484(9) Uani 1 1 d . . . . .
 H7 H 0.617694 0.170478 0.325587 0.058 Uiso 1 1 calc R . . . .
 C11 C 0.7843(2) 0.3055(5) 0.31963(17) 0.0712(12) Uani 1 1 d . . . . .
 H11A H 0.767903 0.260966 0.366600 0.107 Uiso 1 1 calc GR . . . .
 H11B H 0.800351 0.417207 0.326388 0.107 Uiso 1 1 calc GR . . . .
 H11C H 0.836072 0.247561 0.302385 0.107 Uiso 1 1 calc GR . . . .
 O3 O 0.45428(16) 0.1727(3) 0.45022(14) 0.0636(7) Uani 1 1 d . . . . .
 N4 N 0.48363(18) 0.1411(4) 0.57569(17) 0.0597(8) Uani 1 1 d . . . . .
 H4 H 0.502307 0.044258 0.568326 0.072 Uiso 1 1 calc R . . . .
 C18 C 0.4523(2) 0.2295(5) 0.5155(2) 0.0543(10) Uani 1 1 d . . . . .
 C19 C 0.4188(2) 0.3843(5) 0.5320(2) 0.0673(11) Uani 1 1 d . . . . .
 H19 H 0.394885 0.449856 0.493073 0.081 Uiso 1 1 calc R . . . .
 C22 C 0.4870(3) 0.1979(6) 0.6470(2) 0.0770(12) Uani 1 1 d . . . . .
 H22 H 0.511860 0.133607 0.686050 0.092 Uiso 1 1 calc R . . . .
 C20 C 0.4207(3) 0.4383(5) 0.6027(3) 0.0816(13) Uani 1 1 d . . . . .
 H20 H 0.398445 0.541096 0.612022 0.098 Uiso 1 1 calc R . . . .
 C21 C 0.4552(3) 0.3444(6) 0.6623(2) 0.0805(13) Uani 1 1 d . . . . .
 H21 H 0.456133 0.382282 0.711433 0.097 Uiso 1 1 calc R . . . .

loop_
  _atom_site_aniso_label
  _atom_site_aniso_U_11
  _atom_site_aniso_U_22
  _atom_site_aniso_U_33
  _atom_site_aniso_U_23
  _atom_site_aniso_U_13
  _atom_site_aniso_U_12
 S1 0.0505(5) 0.0458(6) 0.0422(5) -0.0064(4) 0.0182(4) 0.0028(5)
 F1 0.0447(12) 0.0996(18) 0.0559(12) 0.0009(11) 0.0146(9) 0.0248(12)
 N1 0.0297(14) 0.0445(17) 0.0335(14) 0.0021(12) 0.0013(12) 0.0036(13)
 N2 0.0245(14) 0.0414(16) 0.0313(14) 0.0014(12) 0.0017(11) 0.0016(12)
 C3 0.0348(18) 0.0372(19) 0.0269(16) 0.0039(14) 0.0059(14) -0.0005(15)
 F2 0.0390(12) 0.1063(19) 0.0904(15) -0.0308(14) -0.0131(11) 0.0054(13)
 O1 0.0627(16) 0.0516(16) 0.0711(15) 0.0069(13) 0.0268(12) 0.0211(13)
 C5 0.0308(17) 0.040(2) 0.0324(17) -0.0003(15) 0.0035(14) 0.0048(16)
 C16 0.0332(18) 0.0364(19) 0.0394(18) 0.0020(15) 0.0049(14) 0.0034(15)
 C2 0.0320(18) 0.043(2) 0.0330(17) 0.0014(14) 0.0087(14) 0.0008(16)
 C13 0.0390(19) 0.045(2) 0.0337(17) 0.0079(15) 0.0036(15) 0.0087(16)
 C12 0.0261(16) 0.0375(19) 0.0280(16) -0.0033(14) 0.0020(13) -0.0004(15)
 C15 0.0350(18) 0.0316(18) 0.0346(17) -0.0054(14) 0.0084(14) -0.0009(15)
 O2 0.0784(18) 0.0751(19) 0.0394(13) -0.0205(12) 0.0133(12) -0.0037(15)
 C17 0.0340(18) 0.043(2) 0.0281(16) 0.0056(14) 0.0030(14) 0.0000(16)
 C10 0.041(2) 0.051(2) 0.0302(17) 0.0061(15) 0.0008(15) -0.0050(17)
 F3 0.0565(14) 0.107(2) 0.1305(19) 0.0772(16) 0.0283(13) 0.0332(14)
 C14 0.050(2) 0.052(2) 0.0253(16) 0.0040(15) 0.0066(15) 0.0085(18)
 C4 0.036(2) 0.058(2) 0.042(2) 0.0063(19) 0.0097(16) 0.0036(19)
 C6 0.042(2) 0.050(2) 0.0373(18) 0.0076(16) 0.0074(15) -0.0011(17)
 N3 0.047(2) 0.054(2) 0.0476(18) 0.0050(15) 0.0136(14) -0.0025(16)
 C1 0.0295(17) 0.0360(19) 0.0382(18) 0.0019(15) 0.0066(15) 0.0003(15)
 C8 0.043(2) 0.053(2) 0.0383(19) -0.0018(17) -0.0068(16) 0.0107(18)
 C9 0.039(2) 0.058(2) 0.045(2) 0.0034(17) -0.0016(16) -0.0084(18)
 C7 0.055(2) 0.061(2) 0.0292(17) 0.0091(16) -0.0010(16) 0.005(2)
 C11 0.064(3) 0.088(3) 0.058(2) 0.002(2) -0.0237(19) -0.001(2)
 O3 0.0603(17) 0.0584(18) 0.0713(17) -0.0067(14) -0.0022(13) 0.0031(13)
 N4 0.050(2) 0.060(2) 0.069(2) -0.0089(18) -0.0010(16) 0.0033(16)
 C18 0.033(2) 0.060(3) 0.069(3) -0.003(2) 0.0041(19) -0.0050(19)
 C19 0.060(3) 0.063(3) 0.079(3) -0.008(2) 0.002(2) 0.010(2)
 C22 0.074(3) 0.086(4) 0.070(3) 0.006(3) 0.001(2) 0.002(3)
 C20 0.083(3) 0.075(3) 0.087(3) -0.010(3) 0.009(3) 0.018(3)
 C21 0.086(3) 0.083(4) 0.073(3) -0.019(3) 0.017(2) 0.003(3)

_geom_special_details
;
 All esds (except the esd in the dihedral angle between two l.s. planes)
 are estimated using the full covariance matrix.  The cell esds are taken
 into account individually in the estimation of esds in distances, angles
 and torsion angles; correlations between esds in cell parameters are only
 used when they are defined by crystal symmetry.  An approximate (isotropic)
 treatment of cell esds is used for estimating esds involving l.s. planes.
;
loop_
  _geom_bond_atom_site_label_1
  _geom_bond_atom_site_label_2
  _geom_bond_distance
  _geom_bond_site_symmetry_2
  _geom_bond_publ_flag
 S1 O1 1.426(2) . ?
 S1 C15 1.772(3) . ?
 S1 O2 1.434(2) . ?
 S1 N3 1.592(3) . ?
 F1 C4 1.312(3) . ?
 N1 N2 1.357(3) . ?
 N1 C1 1.320(3) . ?
 N2 C3 1.381(3) . ?
 N2 C12 1.425(3) . ?
 C3 C5 1.470(4) . ?
 C3 C2 1.366(4) . ?
 F2 C4 1.329(4) . ?
 C5 C10 1.382(4) . ?
 C5 C6 1.385(4) . ?
 C16 H16 0.9300 . ?
 C16 C15 1.379(4) . ?
 C16 C17 1.384(4) . ?
 C2 H2 0.9300 . ?
 C2 C1 1.385(3) . ?
 C13 H13 0.9300 . ?
 C13 C12 1.380(3) . ?
 C13 C14 1.382(4) . ?
 C12 C17 1.376(4) . ?
 C15 C14 1.371(4) . ?
 C17 H17 0.9300 . ?
 C10 H10 0.9300 . ?
 C10 C9 1.373(4) . ?
 F3 C4 1.312(4) . ?
 C14 H14 0.9300 . ?
 C4 C1 1.481(4) . ?
 C6 H6 0.9300 . ?
 C6 C7 1.376(4) . ?
 N3 H3A 0.87(3) . ?
 N3 H3B 0.87(3) . ?
 C8 C9 1.386(4) . ?
 C8 C7 1.378(4) . ?
 C8 C11 1.509(4) . ?
 C9 H9 0.9300 . ?
 C7 H7 0.9300 . ?
 C11 H11A 0.9600 . ?
 C11 H11B 0.9600 . ?
 C11 H11C 0.9600 . ?
 O3 C18 1.258(4) . ?
 N4 H4 0.8600 . ?
 N4 C18 1.353(4) . ?
 N4 C22 1.354(4) . ?
 C18 C19 1.409(5) . ?
 C19 H19 0.9300 . ?
 C19 C20 1.337(4) . ?
 C22 H22 0.9300 . ?
 C22 C21 1.333(5) . ?
 C20 H20 0.9300 . ?
 C20 C21 1.383(5) . ?
 C21 H21 0.9300 . ?

loop_
  _geom_angle_atom_site_label_1
  _geom_angle_atom_site_label_2
  _geom_angle_atom_site_label_3
  _geom_angle
  _geom_angle_site_symmetry_1
  _geom_angle_site_symmetry_3
  _geom_angle_publ_flag
 O1 S1 C15 107.54(14) . . ?
 O1 S1 O2 119.63(14) . . ?
 O1 S1 N3 107.35(15) . . ?
 O2 S1 C15 106.86(14) . . ?
 O2 S1 N3 106.86(14) . . ?
 N3 S1 C15 108.17(15) . . ?
 C1 N1 N2 104.3(2) . . ?
 N1 N2 C3 111.6(2) . . ?
 N1 N2 C12 117.7(2) . . ?
 C3 N2 C12 130.6(2) . . ?
 N2 C3 C5 125.1(2) . . ?
 C2 C3 N2 105.8(2) . . ?
 C2 C3 C5 128.4(2) . . ?
 C10 C5 C3 121.3(3) . . ?
 C10 C5 C6 118.2(3) . . ?
 C6 C5 C3 120.3(3) . . ?
 C15 C16 H16 120.2 . . ?
 C15 C16 C17 119.6(3) . . ?
 C17 C16 H16 120.2 . . ?
 C3 C2 H2 127.2 . . ?
 C3 C2 C1 105.5(2) . . ?
 C1 C2 H2 127.2 . . ?
 C12 C13 H13 120.2 . . ?
 C12 C13 C14 119.7(3) . . ?
 C14 C13 H13 120.2 . . ?
 C13 C12 N2 118.8(3) . . ?
 C17 C12 N2 120.9(2) . . ?
 C17 C12 C13 120.4(3) . . ?
 C16 C15 S1 119.6(2) . . ?
 C14 C15 S1 119.8(2) . . ?
 C14 C15 C16 120.5(3) . . ?
 C16 C17 H17 120.1 . . ?
 C12 C17 C16 119.8(3) . . ?
 C12 C17 H17 120.1 . . ?
 C5 C10 H10 119.6 . . ?
 C9 C10 C5 120.9(3) . . ?
 C9 C10 H10 119.6 . . ?
 C13 C14 H14 120.0 . . ?
 C15 C14 C13 119.9(3) . . ?
 C15 C14 H14 120.0 . . ?
 F1 C4 F2 106.0(3) . . ?
 F1 C4 C1 111.8(3) . . ?
 F2 C4 C1 113.1(3) . . ?
 F3 C4 F1 107.9(3) . . ?
 F3 C4 F2 105.4(3) . . ?
 F3 C4 C1 112.2(3) . . ?
 C5 C6 H6 119.8 . . ?
 C7 C6 C5 120.4(3) . . ?
 C7 C6 H6 119.8 . . ?
 S1 N3 H3A 114(2) . . ?
 S1 N3 H3B 116(2) . . ?
 H3A N3 H3B 117(3) . . ?
 N1 C1 C2 112.8(3) . . ?
 N1 C1 C4 118.8(2) . . ?
 C2 C1 C4 128.4(3) . . ?
 C9 C8 C11 120.5(3) . . ?
 C7 C8 C9 117.4(3) . . ?
 C7 C8 C11 122.1(3) . . ?
 C10 C9 C8 121.4(3) . . ?
 C10 C9 H9 119.3 . . ?
 C8 C9 H9 119.3 . . ?
 C6 C7 C8 121.7(3) . . ?
 C6 C7 H7 119.1 . . ?
 C8 C7 H7 119.1 . . ?
 C8 C11 H11A 109.5 . . ?
 C8 C11 H11B 109.5 . . ?
 C8 C11 H11C 109.5 . . ?
 H11A C11 H11B 109.5 . . ?
 H11A C11 H11C 109.5 . . ?
 H11B C11 H11C 109.5 . . ?
 C18 N4 H4 118.4 . . ?
 C18 N4 C22 123.1(3) . . ?
 C22 N4 H4 118.4 . . ?
 O3 C18 N4 120.3(4) . . ?
 O3 C18 C19 124.4(4) . . ?
 N4 C18 C19 115.4(3) . . ?
 C18 C19 H19 119.5 . . ?
 C20 C19 C18 121.1(4) . . ?
 C20 C19 H19 119.5 . . ?
 N4 C22 H22 119.4 . . ?
 C21 C22 N4 121.2(4) . . ?
 C21 C22 H22 119.4 . . ?
 C19 C20 H20 119.3 . . ?
 C19 C20 C21 121.3(4) . . ?
 C21 C20 H20 119.3 . . ?
 C22 C21 C20 117.8(4) . . ?
 C22 C21 H21 121.1 . . ?
 C20 C21 H21 121.1 . . ?

_shelx_res_file
;
TITL GEETHA1 in P21/n #14
    geetha1.res
    created by SHELXL-2016/6 at 13:50:44 on 24-Jun-2017
CELL 0.71073 14.518161 8.28444 17.834856 90 93.8986 90
ZERR 4 0.001469 0.00117 0.001842 0 0.009 0
LATT 1
SYMM 0.5-X,0.5+Y,0.5-Z
SFAC C H N O F S
UNIT 88 76 16 12 12 4

L.S. 50
PLAN  5
BOND $H
fmap 2
acta
OMIT -1 50
REM <olex2.extras>
REM <HklSrc "%.\\GEETHA1.hkl">
REM </olex2.extras>

WGHT    0.029900
FVAR       1.57293
S1    6    0.763273    0.078393   -0.170725    11.00000    0.05047    0.04584 =
         0.04221   -0.00641    0.01820    0.00282
F1    5    0.193946    0.421011    0.093708    11.00000    0.04466    0.09962 =
         0.05587    0.00095    0.01455    0.02481
N1    3    0.384767    0.309374   -0.006862    11.00000    0.02974    0.04448 =
         0.03348    0.00208    0.00134    0.00356
N2    3    0.469064    0.274858    0.026907    11.00000    0.02448    0.04144 =
         0.03127    0.00136    0.00171    0.00159
C3    1    0.468964    0.285387    0.104190    11.00000    0.03479    0.03722 =
         0.02685    0.00393    0.00592   -0.00052
F2    5    0.185385    0.281866   -0.005542    11.00000    0.03897    0.10635 =
         0.09038   -0.03079   -0.01315    0.00541
O1    4    0.815535   -0.047428   -0.133562    11.00000    0.06274    0.05164 =
         0.07110    0.00693    0.02682    0.02108
C5    1    0.551608    0.279245    0.156495    11.00000    0.03080    0.03984 =
         0.03241   -0.00034    0.00348    0.00482
C16   1    0.673897    0.069465   -0.040905    11.00000    0.03319    0.03644 =
         0.03945    0.00195    0.00493    0.00339
AFIX  43
H16   2    0.719091   -0.003968   -0.023966    11.00000   -1.20000
AFIX   0
C2    1    0.380688    0.325191    0.118984    11.00000    0.03197    0.04268 =
         0.03296    0.00143    0.00874    0.00079
AFIX  43
H2    2    0.357501    0.338930    0.165906    11.00000   -1.20000
AFIX   0
C13   1    0.540327    0.288715   -0.091356    11.00000    0.03900    0.04501 =
         0.03374    0.00793    0.00356    0.00870
AFIX  43
H13   2    0.495419    0.362659   -0.108303    11.00000   -1.20000
AFIX   0
C12   1    0.539811    0.225571   -0.019779    11.00000    0.02613    0.03749 =
         0.02797   -0.00325    0.00203   -0.00038
C15   1    0.675129    0.135074   -0.111916    11.00000    0.03504    0.03155 =
         0.03458   -0.00539    0.00836   -0.00092
O2    4    0.719523    0.050362   -0.244080    11.00000    0.07839    0.07507 =
         0.03941   -0.02052    0.01327   -0.00367
C17   1    0.604995    0.113593    0.004975    11.00000    0.03397    0.04272 =
         0.02806    0.00557    0.00295    0.00002
AFIX  43
H17   2    0.602744    0.067706    0.052405    11.00000   -1.20000
AFIX   0
C10   1    0.632967    0.353401    0.139705    11.00000    0.04066    0.05105 =
         0.03017    0.00612    0.00077   -0.00502
AFIX  43
H10   2    0.637373    0.400453    0.092741    11.00000   -1.20000
AFIX   0
F3    5    0.230249    0.522670   -0.009384    11.00000    0.05652    0.10717 =
         0.13047    0.07718    0.02833    0.03317
C14   1    0.607920    0.241507   -0.137726    11.00000    0.04970    0.05158 =
         0.02529    0.00395    0.00660    0.00849
AFIX  43
H14   2    0.607820    0.281888   -0.186386    11.00000   -1.20000
AFIX   0
C4    1    0.236110    0.392177    0.032332    11.00000    0.03628    0.05759 =
         0.04218    0.00630    0.00974    0.00364
C6    1    0.547488    0.209230    0.226736    11.00000    0.04233    0.05033 =
         0.03730    0.00763    0.00743   -0.00111
AFIX  43
H6    2    0.493905    0.156813    0.239018    11.00000   -1.20000
AFIX   0
N3    3    0.830543    0.228528   -0.177837    11.00000    0.04728    0.05415 =
         0.04762    0.00504    0.01359   -0.00249
H3A   2    0.865163    0.248006   -0.137155    11.00000   -1.20000
H3B   2    0.807392    0.311506   -0.202651    11.00000   -1.20000
C1    1    0.332989    0.340780    0.049437    11.00000    0.02951    0.03601 =
         0.03821    0.00189    0.00660    0.00028
C8    1    0.703396    0.290959    0.262273    11.00000    0.04288    0.05253 =
         0.03829   -0.00184   -0.00681    0.01069
C9    1    0.707353    0.358497    0.191459    11.00000    0.03948    0.05755 =
         0.04483    0.00343   -0.00156   -0.00835
AFIX  43
H9    2    0.761539    0.408310    0.178741    11.00000   -1.20000
AFIX   0
C7    1    0.622175    0.216735    0.278462    11.00000    0.05473    0.06072 =
         0.02921    0.00913   -0.00101    0.00550
AFIX  43
H7    2    0.617694    0.170478    0.325587    11.00000   -1.20000
AFIX   0
C11   1    0.784286    0.305495    0.319627    11.00000    0.06352    0.08825 =
         0.05809    0.00206   -0.02374   -0.00139
AFIX 137
H11A  2    0.767903    0.260966    0.366600    11.00000   -1.50000
H11B  2    0.800351    0.417207    0.326388    11.00000   -1.50000
H11C  2    0.836072    0.247561    0.302385    11.00000   -1.50000
AFIX   0

O3    4    0.454282    0.172690    0.450221    11.00000    0.06035    0.05839 =
         0.07129   -0.00674   -0.00222    0.00309
N4    3    0.483627    0.141121    0.575694    11.00000    0.04997    0.05951 =
         0.06891   -0.00889   -0.00099    0.00334
AFIX  43
H4    2    0.502307    0.044258    0.568326    11.00000   -1.20000
AFIX   0
C18   1    0.452302    0.229548    0.515467    11.00000    0.03336    0.06030 =
         0.06922   -0.00320    0.00414   -0.00503
C19   1    0.418767    0.384263    0.532006    11.00000    0.05999    0.06304 =
         0.07858   -0.00796    0.00166    0.01011
AFIX  43
H19   2    0.394885    0.449856    0.493073    11.00000   -1.20000
AFIX   0
C22   1    0.486957    0.197931    0.647025    11.00000    0.07429    0.08569 =
         0.07038    0.00622    0.00119    0.00197
AFIX  43
H22   2    0.511860    0.133607    0.686050    11.00000   -1.20000
AFIX   0
C20   1    0.420716    0.438282    0.602712    11.00000    0.08323    0.07480 =
         0.08727   -0.00951    0.00860    0.01768
AFIX  43
H20   2    0.398445    0.541096    0.612022    11.00000   -1.20000
AFIX   0
C21   1    0.455167    0.344434    0.662294    11.00000    0.08642    0.08324 =
         0.07340   -0.01882    0.01667    0.00284
AFIX  43
H21   2    0.456133    0.382282    0.711433    11.00000   -1.20000
AFIX   0
HKLF 4


REM  GEETHA1 in P21/n #14
REM R1 =  0.0494 for    2269 Fo > 4sig(Fo)  and  0.0968 for all    3634 data
REM    305 parameters refined using      0 restraints

END

WGHT      0.0299      0.0000

REM Highest difference peak  0.239,  deepest hole -0.296,  1-sigma level  0.048
Q1    1   0.2158  0.5340  0.0541  11.00000  0.05    0.24
Q2    1   0.2037  0.3874 -0.0371  11.00000  0.05    0.21
Q3    1   0.4832  0.1014  0.4005  11.00000  0.05    0.19
Q4    1   0.7772  0.3833  0.3952  11.00000  0.05    0.18
Q5    1   0.8569  0.3715  0.2905  11.00000  0.05    0.18
;
_shelx_res_checksum               24221
_shelx_hkl_file
;
   0   0   3 20.2259 16.1435   1
   0   0  -3 26.8545 21.4909   3
   0   0   3 44.7919 29.6040   5
   0   0   4 2390.84 185.853   5
   0   0  -4 2176.24 162.258   3
   0   0  -4 2162.93 166.022   1
   0   0   4 2365.70 167.902   1
   0   0   5-0.76140 35.2757   5
   0   0   5 26.9512 13.6418   1
   0   0  -5-9.58433 17.4776   1
   0   0  -5-31.9727 22.3377   3
   0   0   5 17.7737 15.3935   3
   0   0   6 35047.8 886.949   5
   0   0   6 34690.8 783.805   3
   0   0  -6 32988.8 794.782   1
   0   0   6 33942.3 782.430   1
   0   0  -6 32308.6 770.658   3
   0   0  -7 21.2217 31.7432   1
   0   0   7-17.7653 21.4936   1
   0   0  -7 2.02476 40.7509   5
   0   0   7 1.54429 28.5264   5
   0   0   7 4.61269 13.1897   3
   0   0  -7 2.14498 20.5430   3
   0   0  -8 10694.0 524.272   3
   0   0   8 11233.1 513.461   3
   0   0  -8 11252.0 533.316   1
   0   0  -8 10578.9 547.252   5
   0   0   8 10726.1 506.706   1
   0   0  -9 83.2057 84.6870   5
   0   0  -9-55.7331 52.1615   3
   0   0   9-42.7334 38.1444   1
   0   0 -10 93.9566 60.2893   3
   0   0  10 26.0273 41.6893   1
   0   0 -10 217.467 126.471   5
   0   0  11 27.4506 32.4286   1
   0   0  11 149.161 95.0103   4
   0   0 -11 258.059 131.900   5
   0   0 -11-15.5694 47.3934   3
   0   0 -12 4403.77 437.285   5
   0   0 -12 3832.11 401.087   3
   0   0  12 3908.41 407.915   4
   0   0  12 4252.12 387.679   1
   0   0  13 181.871 108.701   4
   0   0  13-5.14961 39.5275   1
   0   0 -13 39.0093 52.1033   3
   0   0 -14 2822.98 393.048   5
   0   0  14 2118.45 329.365   4
   0   0 -14 2472.01 354.162   3
   0   0  14 2193.93 304.249   1
   0   0 -15-18.3474 59.6867   3
   0   0  15 33.1463 65.0331   4
   0   0  16 158.103 88.1895   1
   0   0  16 268.069 126.181   4
   0   0 -16-20.3439 84.0229   3
   0   0  17-34.9472 54.6545   4
   0   0  17 24.2281 30.6298   1
   0   0  18 255.439 126.580   4
   0   0  18 573.456 172.862   1
   0   0  19 85.7558 75.2477   4
   0   0  20 19.6523 39.2518   4
   0   1  -1 2298.61 146.094   6
   0  -1   1 2341.30 154.267   1
   0  -1  -2 3977.99 165.697   3
   0   1   2 4220.37 178.664   2
   0  -1   2 3838.14 227.393   1
   0   1  -2 4214.79 195.487   6
   0   1   3 18322.7 392.243   3
   0   1   3 19420.1 361.455   2
   0  -1  -3 18719.8 335.814   2
   0  -1   3 19100.3 561.405   1
   0  -1  -3 18005.4 398.348   3
   0  -1  -4 7661.20 211.492   2
   0  -1   4 7876.60 391.869   1
   0   1   4 7365.75 339.777   4
   0   1   4 7440.96 280.065   3
   0  -1  -4 6847.65 280.779   3
   0   1   4 7736.95 218.937   2
   0  -1   4 7858.94 326.783   5
   0   1   5 1726.49 197.876   5
   0   1   5 1765.75 110.319   1
   0  -1  -5 1822.86 158.982   3
   0   1   5 1822.24 105.788   2
   0   1   5 1924.89 158.072   3
   0  -1   5 2168.02 196.938   5
   0   1   5 1663.94 180.195   4
   0  -1   5 1860.95 207.312   1
   0  -1   6 3046.58 280.662   1
   0   1  -6 3050.36 288.022   1
   0   1   6 3062.45 216.084   3
   0  -1  -6 2758.34 214.381   3
   0   1   6 2893.18 251.840   4
   0   1   6 2681.66 163.314   1
   0   1   6 2677.71 268.282   5
   0   1   6 3132.83 142.842   2
   0  -1   6 3060.66 250.464   5
   0   1   7 2011.01 158.106   1
   0  -1  -7 1880.03 191.202   3
   0   1   7 2106.24 194.991   3
   0   1  -7 2010.07 245.139   1
   0   1   7 2032.66 223.155   4
   0   1   7 1825.85 114.444   2
   0  -1   7 1953.83 216.816   5
   0  -1   7 1811.70 229.173   1
   0   1   8 117.498 29.5371   2
   0   1   8 87.7162 41.3912   1
   0  -1   8 82.5336 58.1828   1
   0  -1  -8 116.059 49.8425   3
   0   1   8 122.593 50.4473   3
   0   1   8 120.478 72.4845   4
   0  -1   9 884.849 175.536   1
   0   1   9 986.435 91.5926   2
   0  -1  -9 813.417 145.105   3
   0   1   9 903.401 129.765   1
   0   1   9 912.191 171.456   4
   0   1  10 870.807 89.6589   2
   0   1  10 1016.01 147.666   1
   0  -1  10 835.771 180.079   1
   0  -1 -10 1069.91 204.170   5
   0   1  10 863.872 174.627   4
   0  -1 -10 909.884 163.826   3
   0   1  11 168.925 38.9799   2
   0  -1  11 269.787 95.1234   1
   0  -1 -11 204.872 91.1609   3
   0  -1 -11 108.374 110.421   5
   0   1  11 163.501 65.2130   1
   0   1  11 223.018 89.6512   4
   0  -1  12 111.245 71.5829   1
   0  -1 -12 93.7405 59.3974   3
   0   1  12 151.950 38.3040   2
   0   1  12 168.331 87.0452   4
   0   1  12 147.136 64.4490   1
   0  -1 -12 140.426 74.0262   5
   0  -1  13 24.9852 90.2647   1
   0   1  13 29.1483 32.0617   1
   0  -1 -13-27.8646 54.7104   3
   0   1  13-72.2720 74.4859   4
   0  -1 -13 29.5739 74.6503   5
   0   1  13-4.62372 11.6611   2
   0   1  14 29.6097 46.0956   4
   0   1  14 91.0646 54.5189   1
   0   1  14 17.7421 14.0910   2
   0  -1  14-49.8459 53.7575   1
   0  -1 -14 1.36074 82.3931   5
   0  -1 -14-27.7796 61.9186   3
   0  -1 -15 1050.87 231.457   3
   0  -1  15 842.972 209.376   1
   0   1  15 939.790 230.908   4
   0   1  15 913.141 176.756   1
   0  -1 -15 1249.12 282.447   5
   0  -1  16 450.783 180.502   4
   0  -1 -16 767.666 248.240   5
   0   1  16 394.232 152.567   4
   0  -1  16 209.636 115.841   1
   0   1  16 244.805 91.2592   1
   0  -1 -16 214.744 98.0488   3
   0  -1 -17 1033.14 245.147   3
   0  -1  17 828.485 238.566   4
   0  -1  17 994.375 246.209   1
   0   1  17 1142.95 268.776   4
   0  -1 -17 1474.61 350.058   5
   0   1  18 602.560 204.779   4
   0  -1 -18 996.310 287.471   5
   0  -1  18 683.013 209.253   1
   0  -1 -18 677.528 216.807   3
   0  -1  18 769.943 239.687   4
   0  -1 -19 5.02512 72.5735   3
   0  -1  19 63.3413 70.0410   4
   0   1  19-0.91538 44.9226   4
   0  -1  19 21.7785 61.3632   1
   0   1  20 4.33781 23.7965   4
   0  -1  20-14.6810 41.7151   4
   0   2   0 71119.0 1021.08   1
   0  -2   0 68612.8 1017.00   1
   0   2   0 68651.0 1152.66   6
   0  -2   1 33730.6 785.143   1
   0   2  -1 34997.9 822.203   6
   0   2   1 35487.7 638.750   1
   0  -2  -1 34569.1 638.517   1
   0   2   1 35119.2 801.509   2
   0   2   2 179.146 59.6523   2
   0  -2   2 221.391 72.4177   1
   0   2  -2 175.071 60.8654   6
   0  -2  -2 152.643 33.8125   1
   0  -2  -2 243.995 65.0169   2
   0   2   3 4658.44 278.615   2
   0   2  -3 4790.98 299.570   6
   0  -2  -3 4653.84 265.419   2
   0  -2   3 4507.31 328.173   1
   0  -2   3 4464.60 282.361   6
   0  -2  -4 1850.56 158.494   3
   0  -2   4 1795.69 225.446   1
   0  -2  -4 1897.75 161.416   2
   0   2  -4 1984.55 195.071   6
   0   2   4 1966.43 174.847   2
   0  -2  -5 2806.59 208.773   3
   0   2  -5 2869.36 237.312   6
   0   2   5 2674.69 199.897   2
   0  -2  -5 2795.96 183.650   2
   0  -2   5 2500.86 281.086   1
   0  -2  -6 5501.67 248.938   2
   0   2  -6 5252.09 324.853   6
   0   2   6 5235.88 273.487   2
   0  -2  -6 5152.71 304.234   3
   0  -2   6 5849.98 441.471   1
   0   2   7 331.492 66.3064   2
   0  -2  -7 330.370 62.0632   2
   0   2   7 465.185 94.4542   3
   0  -2   7 347.913 116.937   1
   0  -2   7 587.302 132.169   5
   0  -2  -7 392.753 89.0685   3
   0  -2  -8 688.513 128.562   3
   0   2   8 743.173 62.7277   1
   0   2   8 758.907 124.679   3
   0   2   8 779.237 100.566   2
   0  -2   8 898.116 191.373   1
   0   2   8 617.047 137.900   4
   0  -2   9 283.818 114.175   1
   0  -2  -9 301.454 92.0045   3
   0   2   9 316.052 107.756   4
   0   2   9 345.666 67.0978   2
   0   2   9 271.557 46.3097   1
   0   2  10 342.667 60.7301   1
   0   2  10 335.527 114.143   4
   0   2  10 335.520 66.1644   2
   0  -2  10 311.003 123.356   1
   0  -2 -10 334.367 102.435   3
   0   2  11 507.733 81.0141   1
   0   2  11 515.033 144.503   4
   0  -2  11 271.558 122.492   1
   0   2  11 500.760 78.4063   2
   0  -2 -11 450.867 126.032   3
   0  -2 -11 331.695 87.4036   5
   0   2  12 43.1868 22.1250   1
   0   2  12 73.7490 36.7408   2
   0   2  12 39.0527 37.6116   4
   0  -2 -12 14.7968 33.9480   3
   0  -2  12 62.5890 63.3949   1
   0   2  13 1601.80 283.066   4
   0  -2 -13 1789.18 267.295   3
   0  -2 -13 1745.96 305.518   5
   0   2  13 1744.87 175.422   1
   0  -2  13 1654.67 300.252   1
   0   2  13 1748.42 138.389   2
   0  -2 -14 371.174 129.283   5
   0  -2 -14 646.799 169.250   3
   0   2  14 447.678 92.8207   1
   0  -2  14 617.372 200.018   1
   0   2  14 567.122 171.928   4
   0  -2 -15 1189.65 274.942   5
   0  -2 -15 1474.14 264.292   3
   0   2  15 1063.94 239.428   4
   0  -2  15 1129.12 268.695   1
   0  -2 -16-17.0742 32.2410   3
   0   2  16 20.3161 48.6746   4
   0  -2  16 47.8363 80.6351   1
   0  -2 -16 32.1934 80.5545   5
   0   2  17 68.3299 69.9379   4
   0  -2  17 173.877 118.723   1
   0  -2 -17-11.7861 50.9306   3
   0  -2 -17 193.450 157.806   5
   0   2  18 37.0994 38.6316   4
   0  -2 -18 56.9239 62.2606   3
   0  -2  18-18.6974 55.9021   1
   0  -2 -19 238.066 126.171   3
   0   2  19 155.844 89.0999   4
   0  -2  20 204.210 155.765   4
   0  -2  20 107.357 78.5536   1
   0   2  20 97.4242 91.1862   4
   0  -2 -20 489.044 235.915   5
   0  -3   0 7.60739 26.3182   1
   0   3   0 15.9754 27.8704   1
   0   3  -1 23548.8 840.474   6
   0   3  -1 24662.0 787.426   1
   0  -3   1 23057.2 780.201   1
   0  -3  -1 23659.9 805.999   2
   0   3   1 25545.5 683.738   1
   0  -3  -1 23812.2 684.371   1
   0  -3  -2 4271.79 331.900   2
   0  -3   2 4528.79 365.099   1
   0   3  -2 4491.01 362.675   6
   0  -3  -2 4226.69 261.361   1
   0   3  -2 4558.42 357.570   1
   0  -3   3 4.16932 25.5718   1
   0  -3  -3 6.64546 14.8628   2
   0  -3   3 31.3593 20.9903   6
   0  -3  -3 0.35830 23.7051   1
   0   3  -3 51.0843 41.1763   6
   0   3   3 22.4804 23.1165   2
   0  -3  -4 1901.67 208.783   2
   0  -3   4 1883.78 258.684   1
   0   3   4 2125.30 235.307   2
   0  -3  -4 1964.57 128.926   1
   0  -3   4 2124.93 237.311   6
   0  -3   5 1394.63 234.254   1
   0   3   5 1847.50 213.682   2
   0  -3  -5 1749.10 185.034   3
   0  -3  -5 1841.43 200.010   2
   0  -3   6 46.9336 49.5611   1
   0  -3  -6 32.1888 26.3204   2
   0  -3  -6 34.6616 15.2187   3
   0   3   6 30.1274 16.8103   2
   0   3   7 0.66129 33.4003   2
   0  -3  -7-11.8624 17.2824   2
   0  -3  -7 45.1949 40.4260   3
   0  -3   7 35.8215 46.8267   1
   0  -3   8 2421.20 346.119   1
   0  -3  -8 2778.91 220.309   2
   0  -3  -8 2633.15 258.303   3
   0   3   8 2793.33 254.332   2
   0  -3   9 127.278 79.2084   1
   0   3   9 169.659 61.0212   2
   0  -3  -9 93.0070 37.6690   2
   0  -3  -9 177.357 68.6171   3
   0  -3  10 474.526 154.054   1
   0  -3 -10 276.929 118.272   5
   0  -3 -10 538.223 98.2714   2
   0  -3 -10 457.547 114.366   3
   0   3  10 451.469 99.5415   2
   0  -3 -11 778.892 212.458   5
   0  -3 -11 761.766 160.045   3
   0   3  11 830.844 127.059   2
   0  -3  11 734.918 213.630   1
   0   3  12-20.2457 20.4303   2
   0  -3 -12-19.1747 19.5076   3
   0  -3  12 1.19764 35.2459   1
   0  -3 -12-146.265 96.9182   5
   0  -3 -13-32.2655 64.4512   5
   0  -3 -13 26.0556 49.2255   3
   0  -3  13 72.8633 77.1760   1
   0   3  13 32.0339 22.8872   2
   0  -3  14 73.6543 46.5997   1
   0  -3 -14-52.4947 130.624   5
   0  -3 -14 114.598 77.7276   3
   0  -3 -15-60.4698 112.485   5
   0  -3 -15 53.1485 73.2520   3
   0  -3 -16 1590.96 341.077   5
   0  -3  16 1934.01 381.735   1
   0  -3 -16 2102.12 326.875   3
   0  -3  17 125.589 67.0676   1
   0  -3 -17 104.519 77.6744   3
   0  -3 -17 19.5124 71.5910   5
   0  -3 -18-75.6989 92.0938   5
   0  -3  18-29.1792 38.9881   1
   0  -3 -19 24.2572 69.2723   5
   0  -3  19-121.779 109.383   1
   0  -4   0 227.387 83.2015   1
   0  -4  -1 139.460 61.3479   1
   0  -4   1 153.099 72.7701   1
   0  -4  -2 41.6571 45.5101   1
   0  -4   2 82.8171 51.4491   1
   0  -4  -3 2223.44 210.432   1
   0  -4   3 2270.13 302.821   1
   0  -4   3 2342.17 297.526   6
   0  -4   4 3052.01 330.015   6
   0  -4  -4 2999.04 220.106   1
   0  -4   4 2881.94 353.183   1
   0  -4   5 3606.38 365.018   6
   0  -4  -5 3531.00 198.013   1
   0  -4   5 3723.85 417.408   1
   0  -4  -6 520.132 120.615   3
   0   4   6 948.061 184.807   2
   0  -4   6 502.621 151.527   1
   0  -4   7 561.690 181.476   1
   0   4   7 585.609 145.173   2
   0  -4  -7 595.396 128.712   3
   0  -4  -7 646.711 180.060   5
   0  -4  -8 3610.48 440.152   5
   0  -4  -8 4060.40 342.832   3
   0  -4  -8 4048.14 320.743   2
   0  -4   8 3866.36 472.327   1
   0   4   8 3810.95 352.482   2
   0   4   9 759.621 154.677   2
   0  -4  -9 800.984 137.845   2
   0  -4   9 763.636 221.555   1
   0  -4  -9 839.079 161.145   3
   0  -4  -9 566.725 189.637   5
   0  -4 -10 74.6312 76.0200   5
   0  -4 -10 137.828 78.0788   3
   0  -4 -10 34.5189 22.1289   2
   0  -4  10 35.1551 46.1440   1
   0  -4 -11 1238.36 210.293   3
   0  -4  11 1069.33 265.170   1
   0  -4 -11 1100.95 271.128   5
   0  -4  12 76.8985 79.5747   1
   0  -4 -12 85.9882 63.6693   3
   0  -4 -12 66.0326 47.9943   5
   0  -4 -13 1347.52 237.937   3
   0  -4  13 1051.79 285.012   1
   0  -4 -13 948.974 258.460   5
   0  -4 -14 284.556 151.568   5
   0  -4  14 317.455 167.864   1
   0  -4 -14 382.909 127.645   3
   0  -4 -15 14.8634 51.7032   3
   0  -4  15-68.1019 92.9185   1
   0  -4 -16 0.21486 118.340   5
   0  -4 -16 269.083 114.498   3
   0  -4  16 247.420 158.547   1
   0  -4  17 486.679 244.555   1
   0  -4 -17 296.912 155.800   5
   0  -4 -18-81.7971 112.354   5
   0  -4  18-167.000 131.225   1
   0  -4 -19 136.535 123.867   5
   0  -4  19-113.209 111.473   1
   0  -5   0-90.7828 62.0584   1
   0  -5   1 11239.9 691.659   1
   0  -5  -1 11089.7 627.022   1
   0  -5   2 1669.62 274.289   6
   0  -5   2 1475.20 267.621   1
   0  -5  -2 1803.80 239.370   1
   0  -5   3 665.523 181.087   1
   0  -5   3 546.051 169.776   6
   0  -5  -3 832.958 153.187   1
   0  -5   4 2251.55 322.237   6
   0  -5   4 2071.13 330.090   1
   0  -5  -4 1909.52 318.213   6
   0  -5  -4 2090.14 224.294   1
   0  -5  -5 680.666 116.370   1
   0  -5   5 771.248 211.402   1
   0  -5   5 949.604 212.273   6
   0  -5  -5 601.010 179.561   6
   0  -5   6 1911.08 299.320   6
   0  -5  -6 1331.34 278.075   6
   0  -5   6 1457.08 293.099   1
   0  -5  -6 1350.42 130.410   1
   0  -5   7 2999.31 435.768   1
   0  -5  -7 2818.48 305.694   3
   0  -5  -7 3093.76 426.436   5
   0  -5   8 855.863 234.969   1
   0  -5  -8 1210.88 205.180   3
   0  -5  -8 1410.61 297.034   5
   0  -5  -9 29.8638 51.2944   5
   0  -5  -9 18.9465 21.5458   3
   0  -5   9-17.9725 40.3100   1
   0  -5  10 467.259 182.407   1
   0  -5 -10 397.561 127.821   3
   0  -5 -10 467.229 178.341   5
   0  -5 -11 747.274 238.167   5
   0  -5 -11 491.663 137.498   3
   0  -5  11 409.484 188.891   1
   0  -5  12 227.162 137.643   1
   0  -5 -12 202.645 119.388   5
   0  -5 -12 268.959 110.223   3
   0  -5 -13-128.206 105.331   5
   0  -5 -13 44.6525 46.8286   3
   0  -5  13-78.4712 87.1424   1
   0  -5 -14-56.3484 54.5061   3
   0  -5  14 6.53764 56.6970   1
   0  -5 -14-71.4365 83.6211   5
   0  -5 -15 103.709 134.309   5
   0  -5  15 102.918 106.255   1
   0  -5  16-49.8253 78.9219   1
   0  -5 -16-634.265 251.727   5
   0  -5 -17-229.893 226.125   5
   0  -5  17 81.4331 66.0227   1
   0  -6   0 2548.18 357.857   1
   0  -6   0 2173.59 355.441   6
   0  -6   1 36.7898 36.4375   1
   0  -6   1-56.7975 65.9947   6
   0  -6  -1 6.47757 63.0754   6
   0  -6  -1 39.4294 53.1076   1
   0  -6   2 84.8714 66.0928   1
   0  -6   2-15.0142 110.533   6
   0  -6  -2 44.5344 55.0119   6
   0  -6  -2 55.0539 51.9341   1
   0  -6  -3 236.792 94.8045   1
   0  -6   3 291.876 145.269   1
   0  -6  -3 205.176 115.135   6
   0  -6   3 298.346 149.119   6
   0  -6   4-46.4823 74.1013   1
   0  -6  -4 34.4492 63.7383   1
   0  -6  -4 44.3983 41.5313   6
   0  -6   4-32.9032 49.5106   6
   0  -6   5-8.74469 59.5500   1
   0  -6  -5 18.7542 58.7681   6
   0  -6  -5 21.3082 31.1707   1
   0  -6  -6 1272.21 293.502   6
   0  -6   6 1192.07 294.284   1
   0  -6   6 1652.61 302.906   6
   0  -6  -6 1175.49 150.296   1
   0  -6  -7 615.225 211.196   6
   0  -6   7 521.942 193.186   1
   0  -6  -8-104.088 89.8640   6
   0  -6  -8 1.76308 35.1260   5
   0  -6   8-117.859 84.7000   1
   0  -6  -8 91.5570 64.5383   3
   0  -6  -9 894.970 193.202   3
   0  -6   9 850.623 274.580   1
   0  -6  -9 1026.02 284.737   6
   0  -6  -9 915.327 258.025   5
   0  -6 -10-12.5505 35.3926   6
   0  -6 -10-7.98497 61.1783   5
   0  -6 -10-11.7049 26.8998   3
   0  -6  10 27.0636 51.3443   1
   0  -6 -11 24.0327 43.4640   5
   0  -6 -11 7.37179 71.4403   6
   0  -6  11-12.5251 72.6575   1
   0  -6 -11 107.970 70.4488   3
   0  -6  12 621.903 221.080   1
   0  -6 -12 969.310 211.694   3
   0  -6 -12 1026.27 304.809   5
   0  -6 -13 789.851 269.438   5
   0  -6  13 738.003 271.032   1
   0  -6 -14 254.284 153.989   5
   0  -6  14 491.621 225.243   1
   0  -6  15 68.8020 59.8370   1
   0  -6 -15-81.9840 95.1226   5
   0  -6 -16 461.794 226.729   5
   0  -6  16 387.509 207.375   1
   0  -7   0-268.814 140.578   6
   0  -7   0-78.4203 94.6928   1
   0  -7  -1 26.9609 34.6416   1
   0  -7   1 18.3858 93.1965   6
   0  -7  -1 49.5993 38.5346   6
   0  -7   1 38.6033 64.1825   1
   0  -7  -2 551.761 160.615   1
   0  -7   2 504.512 178.666   6
   0  -7  -2 357.991 163.220   6
   0  -7   2 434.469 164.539   1
   0  -7  -3 1290.39 315.031   6
   0  -7   3 1079.63 270.513   6
   0  -7   3 926.323 266.883   1
   0  -7  -3 1146.31 228.888   1
   0  -7  -4 655.329 158.340   1
   0  -7   4 598.677 214.766   6
   0  -7   4 794.367 251.357   1
   0  -7  -4 801.461 271.598   6
   0  -7  -5 717.670 159.247   1
   0  -7   5 743.355 236.846   6
   0  -7  -5 713.517 230.360   6
   0  -7   5 712.612 232.861   1
   0  -7  -6 1306.68 325.991   6
   0  -7   6 1415.91 336.611   1
   0  -7   6 1484.68 328.060   6
   0  -7  -7-1.21298 61.6107   6
   0  -7   7 124.458 126.429   1
   0  -7  -8 23.0182 36.1933   3
   0  -7  -8-44.4879 76.2536   6
   0  -7   8-54.1052 75.7442   1
   0  -7  -9 1719.64 380.230   5
   0  -7  -9 1714.83 394.454   6
   0  -7  -9 1867.59 300.581   3
   0  -7   9 1579.13 371.923   1
   0  -7 -10 22.7534 22.5210   3
   0  -7 -10-42.5965 68.6136   5
   0  -7 -10 151.465 119.740   6
   0  -7  10 115.065 122.026   1
   0  -7  11 45.8466 72.6564   1
   0  -7 -11 75.9593 88.1095   6
   0  -7 -11 156.972 118.297   5
   0  -7 -11 76.5585 61.9233   3
   0  -7 -12 24.4126 57.2987   6
   0  -7  12-193.785 142.122   1
   0  -7 -13 110.331 110.614   6
   0  -7 -13 59.0769 123.007   5
   0  -7  13 15.9897 31.3150   1
   0  -7  14 192.405 148.952   1
   0  -7 -14 318.393 178.828   5
   0  -7 -14 320.373 180.783   6
   0  -8   0 601.718 192.562   1
   0  -8   0 545.169 197.705   6
   0  -8  -1 234.722 134.449   6
   0  -8  -1 250.620 120.518   1
   0  -8   1 260.614 134.061   1
   0  -8   1 259.498 140.263   6
   0  -8  -2 236.890 94.3520   1
   0  -8  -2 119.304 69.0485   6
   0  -8   2 207.660 130.834   1
   0  -8   2 193.204 157.959   6
   0  -8   3 138.258 93.1682   1
   0  -8  -3-58.5349 113.596   6
   0  -8   3 4.69746 46.8705   6
   0  -8  -3 48.2545 38.9062   1
   0  -8   4 103.432 76.1309   1
   0  -8  -4 83.9438 101.502   6
   0  -8   4 133.055 95.6702   6
   0  -8  -5 261.111 171.403   6
   0  -8   5 144.410 91.3501   1
   0  -8   5 504.045 233.582   6
   0  -8   6 39.8491 75.0200   1
   0  -8  -6-15.8301 79.0106   6
   0  -8  -7 945.060 298.063   6
   0  -8  -7 1312.20 339.749   5
   0  -8   7 1156.95 328.461   1
   0  -8  -8-77.4637 87.7402   5
   0  -8  -8 142.582 86.7733   3
   0  -8  -8 132.163 147.935   6
   0  -8   9-8.64757 30.9633   1
   0  -8  -9 160.255 125.757   5
   0  -8  -9 84.0853 79.7292   3
   0  -8  -9 120.837 80.4200   6
   0  -8  10 107.857 56.9287   1
   0  -8 -10 259.418 161.513   5
   0  -8 -10 6.11761 55.5421   6
   0  -8  11 72.4250 91.4976   1
   0  -8 -11 26.0945 57.4693   5
   0  -8 -11-10.4943 85.9013   6
   0  -9   0 46.2202 42.2448   1
   0  -9   0-145.537 119.012   6
   0  -9  -1-138.152 119.877   6
   0  -9   1 113.378 125.315   1
   0  -9  -1 106.774 114.560   1
   0  -9   1-77.6911 112.326   6
   0  -9  -2 190.117 123.716   6
   0  -9   2 12.6719 52.1217   1
   0  -9   2 156.825 123.302   6
   0  -9   3 165.431 123.079   6
   0  -9  -3-91.8034 111.620   6
   0  -9   3 71.3328 98.6359   1
   0  -9   4-133.089 114.549   1
   0  -9  -4-71.0952 93.3565   6
   0  -9   4 67.9061 142.026   6
   0  -9  -5-43.7982 146.205   6
   0  -9   5 255.228 168.400   6
   0  -9   5 22.4749 145.212   1
   0  -9  -6 383.835 207.674   6
   0  -9   6 615.121 255.430   6
   0  -9   6 374.587 165.994   1
   0  -9  -7 2.18238 34.6740   5
   0  -9  -7 128.757 123.319   6
   0  -9   7-104.462 105.975   1
   0  -9   8 596.937 260.502   1
   0  -9  -8 397.882 218.262   6
   0  -9  -8 300.253 206.358   5
  -1   0  20 20.1463 45.3535   4
  -1   0  19-85.5784 104.490   4
  -1   0  18 67.9811 64.5805   1
   1   0 -18-119.346 93.7857   3
  -1   0  18 11.5658 67.6380   4
  -1   0  17 498.930 178.454   4
  -1   0  17 637.979 179.782   1
   1   0 -17 567.539 199.181   3
  -1   0  16 22.2158 39.4992   4
  -1   0  16-93.2322 69.3157   1
   1   0 -16 24.4644 48.4676   3
   1   0 -15 1790.59 317.338   3
  -1   0  15 1847.05 319.119   4
   1   0 -15 3282.79 437.564   5
  -1   0  15 2128.70 307.859   1
   1   0 -14-37.9154 72.5363   3
  -1   0  14 103.245 94.2484   4
  -1   0  14 5.31142 11.6160   2
  -1   0  14 56.9740 58.7733   1
  -1   0  13 2083.16 287.765   1
  -1   0  13 2204.59 191.244   2
  -1   0  13 1987.23 304.482   4
   1   0 -13 2961.34 383.802   5
   1   0 -13 1943.71 308.891   3
  -1   0  12-10.3560 35.8255   1
  -1   0  12 51.0171 64.6573   4
   1   0 -12-30.0067 30.0370   3
  -1   0  12 18.6751 17.2530   2
   1   0 -11 1355.60 248.957   5
   1   0 -11 599.337 156.858   3
  -1   0  11 488.117 146.884   4
  -1   0  11 557.006 92.9875   2
  -1   0  11 533.267 133.455   1
  -1   0  10-41.1720 37.4291   1
  -1   0  10 27.8579 51.1902   4
  -1   0  10-1.70699 14.3480   2
   1   0 -10 59.3342 53.7053   3
  -1   0   9 3020.06 289.579   1
   1   0  -9 2656.90 285.448   3
  -1   0   9 2411.95 273.366   4
  -1   0   8 30.8580 55.9573   4
   1   0  -8-36.6885 23.2696   3
  -1   0   8 32.1952 49.4820   1
  -1   0   7 4231.33 317.049   3
  -1   0   7 4258.84 310.473   4
   1   0  -7 4370.19 321.571   3
  -1   0   7 4612.68 318.261   1
  -1   0   6-34.0465 66.2848   5
  -1   0   6 27.9604 29.0756   1
   1   0  -6-5.58371 34.3164   3
  -1   0   6-13.9236 22.2185   3
  -1   0   6 29.4942 15.2547   2
  -1   0   5 674.804 67.2497   2
  -1   0   5 671.754 111.278   5
   1   0  -5 757.835 114.860   3
  -1   0   5 819.094 114.974   1
  -1   0   4 94.8078 57.6551   4
  -1   0   4 72.8653 44.8751   5
   1   0  -4 17.2203 25.0025   3
  -1   0   3 21832.8 514.987   5
  -1   0   3 22235.4 447.846   4
   1   0  -3 20774.5 480.848   3
   1   0   3 32841.2 567.514   1
   1   0   3 31352.5 519.631   3
   1   0   3 31525.2 593.791   5
  -1   0  -4 10.3961 16.1523   1
   1   0   4 1.94881 19.3300   5
   1   0   4-7.87334 21.0598   1
  -1   0  -4-10.3016 26.8393   3
   1   0   4 0.07478 14.2962   3
   1   0   5 702.584 105.879   1
  -1   0  -5 703.796 111.593   1
  -1   0  -5 720.421 101.749   3
   1   0   5 661.447 96.0166   3
  -1   0  -5 701.381 115.897   5
   1   0   5 618.683 107.163   5
   1   0   6 2.81428 17.6265   3
  -1   0  -6 3.61513 20.1589   1
   1   0   6 18.0975 42.9612   5
   1   0   6 14.9333 32.1442   1
  -1   0  -6-2.32579 28.4977   3
  -1   0  -6-76.5138 73.3163   5
  -1   0  -7 2276.07 232.165   5
  -1   0  -7 2497.61 243.037   1
   1   0   7 2633.07 223.274   3
   1   0   7 2832.46 270.552   5
   1   0   7 2629.21 233.904   1
  -1   0  -7 2384.31 223.714   3
  -1   0  -8-21.3635 30.2597   1
  -1   0  -8-74.6032 64.7615   5
  -1   0  -8 11.3006 22.3875   3
   1   0   8-1.42831 17.1064   3
   1   0   8 29.5489 35.4445   1
  -1   0  -9 7772.51 496.030   5
  -1   0  -9 7471.62 478.724   1
   1   0   9 7576.50 448.851   1
  -1   0  -9 7646.43 461.736   3
  -1   0 -10 28.8843 29.3079   3
  -1   0 -10-37.4763 75.4587   5
   1   0  10-4.28280 15.6235   1
  -1   0 -11 724.760 187.285   5
  -1   0 -11 646.957 152.216   3
   1   0  11 801.929 158.393   1
   1   0  12 129.302 100.747   4
  -1   0 -12 165.592 106.547   5
   1   0  12 47.0531 43.8953   1
  -1   0 -12-64.7414 66.6592   3
   1   0  13 564.426 173.451   4
  -1   0 -13 807.143 202.923   5
   1   0  13 342.096 116.425   1
   1   0  14 47.1176 61.7641   4
   1   0  14 29.5282 41.3249   1
  -1   0 -14 233.109 154.875   5
   1   0  15 2346.84 369.236   4
  -1   0 -15 2400.39 372.151   5
   1   0  15 2179.49 309.758   1
   1   0  16 134.574 98.3576   4
   1   0  16 16.8007 28.6296   1
   1   0  17 900.212 210.949   1
  -1   0 -17 1755.20 352.508   5
   1   0  17 960.140 251.665   4
   1   0  18-25.1637 40.7173   1
   1   0  18 9.28237 98.9369   4
  -1   0 -19 674.466 255.521   5
   1   0  19 86.8046 81.1420   4
   1   0  20-31.1812 54.0934   4
   1  -1 -20 20.4903 47.1926   3
  -1  -1  20 16.9121 42.8064   4
  -1  -1  20-37.6746 57.7674   1
  -1   1  20-34.6870 56.1473   4
   1  -1 -19 243.117 123.981   3
  -1   1  19 135.116 102.124   4
  -1  -1  19 135.417 107.424   4
  -1  -1  19 226.604 166.627   1
   1  -1 -18 376.745 153.630   3
  -1   1  18 297.949 155.546   4
   1  -1 -18 826.486 276.741   5
  -1  -1  18 237.759 144.877   4
  -1  -1  18 470.850 170.541   1
  -1  -1  17 645.805 204.187   4
   1  -1 -17 614.591 197.710   3
  -1  -1  17 430.766 151.691   1
  -1   1  17 599.816 196.409   4
   1  -1 -17 1043.13 287.441   5
   1  -1 -16 253.791 110.924   3
  -1   1  16 153.594 74.7796   1
  -1  -1  16 407.170 166.960   4
  -1   1  16 285.769 131.419   4
  -1  -1  16 245.487 110.983   1
  -1  -1  15 259.231 119.090   1
  -1   1  15 286.430 102.311   1
  -1   1  15 259.584 120.885   4
  -1  -1  15 367.976 159.114   4
   1  -1 -15 317.254 117.681   3
   1  -1 -15 550.458 205.202   5
  -1   1  14-30.4247 34.3442   1
   1   1 -14-28.8681 36.2737   3
  -1  -1  14-31.3270 44.1826   1
  -1   1  14 28.5862 39.7114   4
   1  -1 -14-23.6457 78.1211   3
  -1  -1  14-28.4159 30.3419   2
  -1   1  13 136.802 74.9141   4
  -1  -1  13 91.0322 73.2886   1
   1  -1 -13 137.829 88.7368   3
   1   1 -13 137.036 83.6405   3
  -1  -1  13 140.739 61.8685   2
   1  -1 -13 329.097 151.879   5
  -1   1  13 122.389 55.3526   1
   1  -1 -12 473.699 156.379   5
   1  -1 -12 221.401 101.789   3
   1   1 -12 183.942 99.7244   3
  -1   1  12 225.736 79.8726   1
  -1   1  12 155.251 83.7956   4
  -1  -1  12 191.572 114.370   1
  -1  -1  12 188.059 75.0265   2
  -1   1  11 123.298 59.8074   1
  -1  -1  11 193.933 69.2439   2
  -1  -1  11 153.581 96.0393   1
  -1   1  11 195.836 84.2100   4
   1   1 -11 108.623 69.5209   3
   1  -1 -11 170.711 114.573   5
   1  -1 -11 140.369 75.9554   3
  -1   1  10 57.9203 44.4528   4
  -1  -1  10 5.96033 19.2804   2
  -1  -1  10 18.6536 34.6679   1
   1  -1 -10 3.16939 30.6596   3
  -1   1  10 22.2864 23.5879   1
   1   1 -10-2.74117 33.2078   3
  -1  -1   9 6935.29 502.908   1
  -1   1   9 6050.88 437.585   4
  -1  -1   9 6757.96 387.326   2
   1  -1  -9 6459.93 433.225   3
   1   1  -9 6670.69 490.691   3
  -1   1   9 6917.23 366.449   1
  -1  -1   8 8188.17 518.212   1
   1   1  -8 8037.48 506.552   3
  -1  -1   8 8435.38 417.082   2
   1  -1  -8 7973.67 452.844   3
  -1   1   8 8220.11 479.693   4
  -1   1   8 8059.20 368.307   1
   1   1  -7 165.088 74.5939   3
  -1   1   7 196.787 66.5475   3
  -1   1   7 203.711 50.5986   1
  -1  -1   7 140.486 72.0342   1
  -1  -1   7 217.413 63.8091   2
  -1   1   7 199.726 68.4780   4
   1  -1  -7 216.058 78.2830   3
  -1  -1   6 1344.16 178.449   5
  -1  -1   6 1182.92 144.010   2
  -1   1   6 1140.13 155.921   4
   1   1  -6 1042.89 164.089   3
  -1   1   6 1137.03 174.013   5
  -1  -1   6 1180.08 177.828   1
  -1   1   6 1260.28 155.305   3
   1  -1  -6 1111.13 148.176   3
  -1   1   6 1191.61 118.889   1
   1   1  -5 1498.73 183.041   3
  -1  -1   5 1455.27 152.861   2
  -1  -1   5 1475.39 190.055   1
  -1  -1   5 2220.31 218.843   5
  -1   1   5 1499.20 170.442   4
   1  -1  -5 1420.55 155.918   3
  -1   1   5 1561.51 156.172   3
  -1   1   5 1330.40 175.846   5
  -1   1   4 40918.9 870.584   5
  -1  -1   4 40658.3 782.952   2
   1   1  -4 38638.9 845.244   3
   1  -1  -4 39465.9 750.048   3
  -1  -1   4 40743.2 913.372   1
   1   1  -3 1953.49 173.084   3
   1   1  -3 1884.88 162.026   2
  -1   1   3 2185.45 181.796   5
   1  -1  -3 2422.33 168.042   3
   1  -1  -2 2039.39 142.715   3
   1   1  -2 1763.66 150.239   2
  -1   1   2 1941.06 148.966   5
   1   1  -2 2093.76 158.233   3
   1   1  -1 2095.92 157.483   2
   1   1  -1 2045.13 141.923   6
   1  -1  -1 2065.48 111.076   1
   1   1   0 125.245 34.4688   6
   1  -1   0 111.512 29.9595   1
   1   1   0 118.855 39.0404   2
   1   1   1 1978.52 137.472   2
   1   1   1 1849.56 140.354   6
   1  -1   1 1937.28 144.970   1
   1  -1   2 11289.7 396.862   1
  -1   1  -2 11762.1 318.795   6
  -1  -1  -2 11712.3 240.692   1
   1   1   2 12255.6 333.969   2
   1  -1   3 40790.9 567.234   5
  -1  -1  -3 41170.2 454.533   1
  -1  -1  -3 40284.5 465.388   3
  -1  -1  -3 40416.7 611.721   2
   1  -1   3 41177.8 839.500   1
   1   1   3 41511.3 444.773   1
  -1   1  -3 40527.4 593.354   6
   1   1   3 41258.2 605.393   2
   1   1   3 42057.2 458.371   3
   1   1   3 39051.5 721.490   4
  -1   1  -4 1855.00 135.898   6
   1  -1   4 1680.30 136.005   5
   1   1   4 1681.78 112.409   3
   1   1   4 1670.41 123.078   2
  -1  -1  -4 1571.86 128.326   2
   1  -1   4 1495.46 172.344   1
   1   1   4 1618.07 159.291   4
   1   1   4 1727.28 102.368   1
  -1  -1  -4 1627.78 109.281   1
  -1  -1  -4 1563.05 113.228   3
  -1  -1  -5 1080.75 103.109   1
   1  -1   5 1114.75 127.680   5
  -1  -1  -5 1050.80 108.366   3
   1  -1   5 1227.70 160.081   3
   1   1   5 1229.86 111.826   3
  -1   1  -5 1581.95 159.956   5
   1   1   5 1177.09 152.807   4
   1  -1   5 1147.78 163.024   1
   1   1   5 1231.00 99.7958   1
   1   1   5 1154.92 106.328   2
  -1   1  -6 1163.70 180.651   1
  -1  -1  -6 1151.59 126.178   3
   1   1   6 1167.36 112.907   2
  -1   1  -6 1409.47 163.813   5
   1   1   6 1181.68 124.608   3
   1  -1   6 1077.45 161.932   3
   1  -1   6 1168.69 147.900   5
   1   1   6 1257.54 168.507   4
   1  -1   6 1261.13 180.051   1
   1   1   6 1249.99 113.084   1
  -1  -1  -6 1178.37 121.544   1
  -1  -1  -7 606.873 99.8450   1
  -1   1  -7 715.900 147.205   1
   1   1   7 694.537 104.344   3
   1   1   7 576.866 84.8530   1
   1  -1   7 697.527 124.730   5
   1   1   7 600.175 124.540   4
   1  -1   7 681.634 138.607   1
   1  -1   7 531.169 114.009   3
  -1   1  -7 815.739 154.813   5
   1   1   7 701.438 89.9245   2
  -1  -1  -7 684.474 108.949   3
  -1  -1  -8 2293.81 210.942   1
   1   1   8 2174.29 250.362   4
   1  -1   8 2438.44 279.162   1
  -1   1  -8 2271.46 251.031   5
   1   1   8 2167.90 204.085   3
   1   1   8 2221.51 185.208   1
   1   1   8 2360.76 175.181   2
  -1  -1  -8 2248.35 212.229   3
   1  -1   9 2756.82 309.976   1
   1   1   9 2198.46 218.205   3
   1   1   9 2194.13 267.722   4
  -1  -1  -9 2260.28 230.673   3
  -1  -1  -9 2416.84 300.031   5
  -1   1  -9 2601.53 271.761   5
  -1  -1  -9 2109.82 217.128   1
   1   1   9 2370.65 205.954   1
   1   1   9 2521.73 188.089   2
   1   1  10 26.4169 27.3685   2
   1   1  10 14.0188 26.4676   1
   1   1  10 32.0073 42.4130   4
   1  -1  10 19.0509 21.5458   1
  -1  -1 -10 28.3699 39.3664   1
  -1  -1 -10 77.0241 42.9544   3
   1   1  11 138.504 60.1938   1
  -1  -1 -11-33.1229 101.841   5
   1  -1  11 149.193 82.1716   1
  -1  -1 -11 118.127 56.9621   1
   1   1  11 136.329 87.8505   4
   1   1  11 109.939 41.3104   2
  -1   1 -11 543.863 169.657   5
  -1  -1 -11 164.149 66.5433   3
  -1  -1 -12-43.4192 96.3690   5
   1  -1  12 5.89942 26.5679   1
   1   1  12 11.3652 26.4166   1
   1   1  12 115.606 89.5215   4
  -1  -1 -12-2.20221 31.0717   3
   1   1  12 39.2612 32.5581   2
  -1  -1 -13 628.351 162.254   3
   1   1  13 556.365 95.5768   2
  -1  -1 -13 441.808 152.076   5
   1   1  13 786.911 150.452   1
   1  -1  13 675.555 177.756   1
   1   1  13 711.362 182.851   4
   1   1  14 234.750 102.190   4
   1   1  14 231.459 63.1044   2
  -1  -1 -14 394.398 155.851   5
  -1  -1 -14 242.212 103.722   3
   1  -1  14 283.040 124.379   1
   1   1  14 255.663 96.2522   1
  -1  -1 -15 464.130 165.323   5
   1   1  15 642.018 190.530   4
   1  -1  15 542.334 180.133   1
   1   1  15 539.768 93.3602   2
  -1  -1 -15 523.069 153.407   3
   1   1  15 608.880 145.608   1
   1  -1  16-5.44859 51.5668   1
  -1  -1 -16 30.9034 30.6922   3
   1   1  16-9.57087 47.9520   1
   1   1  16 88.8568 75.9637   4
   1  -1  17 605.279 193.105   1
   1  -1  17 737.460 224.554   4
   1   1  17 688.829 212.788   4
  -1  -1 -17 861.406 257.333   5
   1  -1  18 382.696 175.705   4
  -1  -1 -18 635.400 231.707   5
   1  -1  18 281.673 139.483   1
   1   1  18 391.778 166.782   4
   1  -1  19-0.18874 70.8926   4
   1   1  19-62.9752 72.0378   4
   1  -1  19-101.564 85.0785   1
   1  -1  20 94.3556 89.1302   4
  -1  -1 -20 416.131 211.710   5
   1   1  20 126.536 97.0888   4
   1  -2 -20 172.115 114.623   3
  -1  -2  20 147.276 108.648   4
  -1  -2  19 27.3111 39.3397   4
  -1   2  19 19.5624 39.4346   4
  -1  -2  19-18.9585 46.4180   1
  -1   2  18 326.546 154.923   4
   1  -2 -18 384.224 152.464   3
   1  -2 -18 725.906 251.256   5
  -1  -2  18 649.674 224.520   1
  -1  -2  17 523.110 212.946   1
   1  -2 -17 732.406 232.135   5
  -1   2  17 286.246 142.146   4
   1  -2 -17 560.300 186.079   3
   1  -2 -16 898.213 260.165   5
  -1  -2  16 536.983 183.831   1
   1  -2 -16 887.288 224.490   3
  -1   2  16 634.870 193.527   4
   1  -2 -15 520.717 202.794   5
  -1   2  15 188.996 65.8754   1
  -1  -2  15 243.301 133.008   1
  -1   2  15 130.415 83.6002   4
   1  -2 -15 233.166 122.624   3
   1  -2 -14 5000.27 477.247   3
   1  -2 -14 5133.24 557.661   5
  -1   2  14 5049.64 327.038   1
  -1  -2  14 4887.64 553.840   1
  -1   2  14 5028.06 515.590   4
  -1   2  13 134.571 76.9506   4
   1  -2 -13 265.525 116.290   3
  -1   2  13 243.095 69.0168   1
  -1  -2  13 138.600 95.7636   1
   1  -2 -13 170.102 91.8272   5
   1  -2 -12 991.232 199.441   3
   1  -2 -12 847.185 203.757   5
  -1   2  12 885.512 198.952   4
  -1  -2  12 1055.53 238.108   1
  -1   2  12 939.049 125.377   1
  -1   2  11 490.527 145.220   4
  -1   2  11 589.878 93.1189   1
  -1  -2  11 555.552 169.491   1
   1  -2 -11 392.248 126.804   5
   1  -2 -11 785.683 168.061   3
  -1   2  10 1749.91 147.505   1
  -1  -2  10 1671.66 283.377   1
   1  -2 -10 1841.20 245.793   3
  -1   2   9 5228.70 227.896   1
  -1  -2   9 5252.53 485.566   1
   1  -2  -9 5442.17 401.073   3
  -1  -2   8 4864.07 385.510   2
  -1  -2   8 3965.60 406.805   1
  -1   2   8 4239.84 180.759   1
   1  -2  -8 4651.64 354.335   3
   1  -2  -7 476.241 102.251   3
  -1  -2   7 504.480 120.299   2
  -1  -2   7 547.096 151.788   1
   1  -2  -7 533.466 64.6568   2
  -1   2   7 513.178 103.628   3
  -1  -2   6 184.651 81.4657   1
  -1  -2   6 114.222 63.6213   2
  -1   2   6 122.951 51.4599   3
   1  -2  -6 118.840 34.6486   2
   1  -2  -6 116.786 48.4026   3
   1  -2  -5 1711.26 179.489   3
   1  -2  -5 1678.23 140.721   2
  -1  -2   5 1556.80 220.315   1
  -1  -2   5 1581.20 201.218   2
   1  -2  -4 1673.99 165.884   3
  -1  -2   4 1667.40 212.996   1
   1   2  -4 1827.77 192.966   6
   1  -2  -4 1630.25 151.336   2
  -1  -2   4 1788.49 209.325   2
   1  -2  -3 9621.91 380.968   2
   1   2  -3 9916.02 443.880   6
   1  -2  -3 9399.96 244.755   1
   1  -2  -3 9608.16 449.942   5
  -1  -2   3 9455.44 485.674   1
  -1   2   3 9746.36 258.064   1
   1   2  -2 28803.3 807.507   2
   1  -2  -2 29531.7 520.897   1
   1   2  -2 29080.9 760.420   6
   1  -2  -2 29182.9 687.892   2
  -1  -2   2 29384.5 803.165   1
  -1   2   2 30032.5 532.603   1
   1   2  -1 48900.7 1023.42   2
   1  -2  -1 49726.5 787.344   1
   1   2  -1 50576.2 1003.88   6
  -1  -2   1 50079.6 961.302   1
  -1   2   1 50691.2 786.528   1
   1   2   0 39130.1 900.734   2
   1   2   0 39178.2 886.411   6
  -1   2   0 39204.5 768.682   1
   1  -2   0 37750.3 770.545   1
   1   2   1 281.278 78.6342   2
   1   2   1 221.808 72.1000   6
   1  -2   1 270.118 70.7977   1
  -1   2  -2 122.702 53.6478   6
  -1  -2  -2 118.585 44.2894   2
   1  -2   2 136.062 51.9301   6
   1   2   2 190.369 62.9371   2
   1  -2   2 120.949 58.5946   1
  -1  -2  -3 1821.99 170.928   2
   1   2   3 1637.64 172.013   2
  -1   2  -3 1801.87 183.700   6
   1  -2   3 1666.31 202.440   1
   1  -2   3 1729.06 173.835   6
   1  -2   4 666.406 135.818   1
  -1   2  -4 670.018 108.410   6
  -1  -2  -4 828.598 93.2409   3
   1   2   4 855.475 122.223   2
  -1  -2  -4 883.177 115.852   2
   1  -2   4 813.474 121.741   6
  -1  -2  -5 5208.85 250.731   3
   1  -2   5 5011.92 281.816   5
  -1  -2  -5 5347.79 276.083   2
   1   2   5 5079.88 290.328   2
  -1   2  -5 5449.62 318.908   6
   1  -2   5 5068.48 394.094   1
  -1  -2  -6 7.58260 8.90574   2
   1   2   6-10.9872 25.5641   2
  -1   2  -6 91.0701 43.2571   6
   1  -2   6 74.6418 65.6919   5
  -1  -2  -6 9.84814 18.5211   3
   1  -2   6-42.9268 35.9835   1
  -1  -2  -7 1918.08 180.874   3
   1   2   7 2070.89 176.517   3
   1  -2   7 1757.47 251.187   1
   1   2   7 1810.60 99.5626   1
   1   2   7 1857.18 175.626   2
   1   2   7 1830.11 230.827   4
   1  -2   7 1925.09 208.350   5
  -1   2  -7 1970.94 199.522   6
  -1  -2  -7 1865.50 119.276   1
  -1  -2  -7 1944.83 177.536   2
   1  -2   8 1854.48 274.657   1
  -1  -2  -8 2307.09 211.565   3
   1   2   8 2050.25 188.170   3
   1   2   8 2125.56 187.008   2
  -1   2  -8 2234.74 219.675   6
   1   2   8 1859.44 247.642   4
   1  -2   8 1872.61 219.932   5
  -1  -2  -8 1856.36 137.345   1
   1   2   8 2071.03 121.480   1
  -1  -2  -9 417.358 92.5814   3
   1   2   9 572.103 97.3653   2
   1  -2   9 487.064 140.119   1
   1   2   9 489.327 66.7867   1
   1   2   9 519.188 103.586   3
  -1   2  -9 736.501 133.915   6
   1   2   9 496.525 129.897   4
   1   2  10 1521.41 132.090   1
   1   2  10 1496.90 243.051   4
   1   2  10 1418.14 152.569   2
  -1  -2 -10 1403.68 189.921   3
   1  -2  10 1298.30 240.147   1
  -1  -2 -11 1793.75 302.550   5
   1  -2  11 1862.91 307.033   1
   1   2  11 1454.62 250.173   4
   1   2  11 1773.96 172.610   2
  -1  -2 -11 1725.74 220.661   3
   1   2  11 1886.84 160.441   1
   1  -2  12 473.783 166.126   1
  -1  -2 -12 424.647 115.544   3
   1   2  12 375.677 75.2861   1
   1   2  12 294.587 121.834   4
  -1  -2 -12 681.037 194.044   5
   1   2  12 442.478 91.2594   2
   1   2  13 836.674 121.425   1
  -1  -2 -13 563.196 164.859   5
   1  -2  13 805.111 212.370   1
   1   2  13 919.213 218.760   4
   1   2  13 927.120 126.717   2
  -1  -2 -13 771.925 166.930   3
  -1  -2 -14 367.628 119.021   3
  -1  -2 -14 199.240 108.603   5
   1   2  14 462.944 159.229   4
   1  -2  14 463.795 174.369   1
   1   2  14 531.675 95.2518   2
   1   2  14 491.261 100.300   1
   1   2  15 195.154 109.749   4
  -1  -2 -15 190.077 87.2839   3
   1  -2  15 453.723 170.984   1
  -1  -2 -15-80.6278 139.501   5
   1  -2  16-48.0104 91.6998   1
   1   2  16 12.1937 30.8271   4
  -1  -2 -16 65.2288 60.3586   3
  -1  -2 -16-130.353 123.785   5
   1   2  17 17.2612 33.5048   4
  -1  -2 -17 13.3860 46.6454   3
  -1  -2 -17-58.8916 91.2113   5
   1  -2  17 29.4723 66.0324   1
   1   2  18 1409.30 318.181   4
  -1  -2 -18 1689.35 368.352   5
   1  -2  18 1554.50 343.098   1
  -1  -2 -18 1380.82 280.681   3
   1   2  19 47.1791 94.6371   4
   1  -2  19 9.99535 71.2779   1
  -1  -2 -19 253.967 178.466   5
  -1  -2 -20 156.243 148.816   5
   1  -2  20 127.422 83.0634   4
   1   2  20 27.1645 34.6162   4
   1  -2  20-10.2321 47.5996   1
  -1  -3  19 23.0268 62.7086   1
   1  -3 -19 441.356 226.986   5
  -1  -3  18-2.12059 36.0714   1
   1  -3 -18 157.595 128.314   5
   1  -3 -18 274.209 144.263   3
   1  -3 -17 295.162 156.650   5
  -1  -3  17 82.7634 60.2394   1
   1  -3 -17 140.908 108.059   3
   1  -3 -16 272.386 127.728   3
   1  -3 -16 20.2050 100.357   5
  -1  -3  16 188.621 104.372   1
   1  -3 -15 787.112 211.771   3
   1  -3 -15 838.792 238.675   5
  -1  -3  15 749.645 233.100   1
  -1  -3  14 378.053 166.165   1
   1  -3 -14 166.845 59.2376   5
   1  -3 -13 543.566 160.480   3
  -1  -3  13 468.196 177.305   1
   1  -3 -13 121.949 103.390   5
   1  -3 -12 487.444 145.251   3
  -1  -3  12 398.347 162.332   1
   1  -3 -12 93.4192 98.6360   5
  -1  -3  11 1128.66 257.404   1
   1  -3 -11 1313.92 269.081   5
   1  -3 -11 1143.90 212.733   3
  -1  -3  10 219.040 114.593   1
   1  -3 -10 195.199 97.0198   5
   1  -3 -10 232.730 53.4189   2
   1  -3 -10 111.787 57.8478   3
  -1  -3   9 41.7910 66.9343   1
   1  -3  -9-42.7368 53.7719   3
   1  -3  -9-12.7550 12.3610   2
   1  -3  -8 192.107 55.0879   2
  -1  -3   8 197.824 103.359   1
   1  -3  -8 164.071 68.5317   3
  -1  -3   7-70.5137 83.1106   1
   1  -3  -7-46.8153 29.4371   2
   1  -3  -7 0.64376 21.1542   3
   1  -3  -6 133.821 52.8843   2
  -1  -3   6 15.6493 36.5406   1
   1  -3  -6 141.514 53.9991   3
   1  -3  -6 97.3428 62.6952   5
  -1  -3   5 18251.2 847.853   1
   1  -3  -5 18370.4 658.328   3
   1  -3  -5 19007.7 636.394   2
   1  -3  -5 19691.2 819.204   5
  -1   3   5 18347.5 341.328   1
   1  -3  -5 18268.8 318.045   1
   1  -3  -4 4078.97 307.409   2
   1  -3  -4 3879.24 187.358   1
  -1   3   4 4151.06 203.065   1
  -1  -3   4 3746.01 368.359   1
   1  -3  -4 3715.51 340.023   5
   1  -3  -3 1087.67 164.731   2
   1  -3  -3 1086.47 116.955   1
  -1   3   3 957.479 111.965   1
  -1  -3   3 1066.57 190.045   1
   1  -3  -2 1129.93 172.570   2
   1  -3  -2 1073.41 133.852   1
  -1  -3   2 1088.93 183.693   1
  -1   3   2 1103.96 134.126   1
  -1  -3   1 16649.2 667.550   1
  -1   3   1 18225.6 595.079   1
   1  -3  -1 16732.9 675.364   2
   1  -3  -1 17730.3 593.622   1
   1   3  -1 17045.5 737.544   2
  -1   3   0 40.8154 30.5980   1
  -1  -3   0 53.6372 43.4036   1
   1   3   0 17.3752 26.6573   2
   1   3   0 3.25463 37.2013   6
   1  -3   0 31.6063 27.4077   1
   1   3   1 189.158 76.2563   2
   1  -3   1 197.591 71.5350   1
  -1  -3  -1 204.857 65.3006   1
  -1   3  -1 173.142 65.7248   1
  -1   3  -2 562.375 124.038   1
   1  -3   2 457.667 115.079   1
   1   3   2 500.657 120.871   2
  -1   3  -2 474.445 114.484   6
  -1  -3  -2 569.469 119.965   2
   1  -3   2 671.911 134.219   6
  -1  -3  -2 452.949 87.8857   1
  -1  -3  -3 36.2869 36.7209   2
  -1   3  -3-0.06844 35.0630   6
   1  -3   3-10.1773 38.8744   6
   1  -3   3-30.5043 31.4690   1
  -1  -3  -3 8.77048 15.5509   1
   1   3   3 17.2549 23.9031   2
   1  -3   4 54.6397 55.4759   6
  -1   3  -4 14.5778 41.4006   6
  -1  -3  -4-3.52269 15.9783   2
  -1  -3  -4 49.3749 48.7288   6
   1   3   4-9.10950 16.8152   2
   1  -3   4 15.9068 32.7789   1
  -1  -3  -4-20.5100 13.4901   1
   1  -3   5 5235.64 450.804   1
  -1  -3  -5 5428.73 346.757   2
   1  -3   5 5255.39 361.891   6
   1   3   5 5447.32 384.341   2
  -1  -3  -5 5365.12 194.043   1
  -1  -3  -5 5129.95 291.346   3
  -1   3  -5 5494.39 397.843   6
  -1  -3  -6 3868.87 285.256   2
   1   3   6 3961.83 323.929   2
   1  -3   6 4005.05 411.383   1
  -1  -3  -6 3721.30 254.929   3
   1   3   7 1610.03 205.621   2
  -1  -3  -7 1583.13 177.622   2
   1  -3   7 2056.55 229.816   5
  -1  -3  -7 1586.23 176.190   3
   1  -3   7 1479.25 256.418   1
  -1  -3  -8 1150.85 159.584   3
   1   3   8 1080.32 164.609   2
   1  -3   8 929.951 219.887   1
  -1  -3  -8 1035.81 146.067   2
  -1  -3  -9 65.7467 36.3244   3
  -1  -3  -9 72.7301 39.0208   2
   1   3   9 26.5601 25.5356   2
   1  -3   9 39.5868 39.4413   1
   1   3  10 771.359 137.180   2
   1  -3  10 418.868 148.302   1
  -1  -3 -10 544.105 170.274   5
  -1  -3 -10 759.367 142.649   3
  -1  -3 -11 932.551 168.442   3
   1  -3  11 685.842 194.152   1
  -1  -3 -11 708.540 210.093   5
   1   3  11 786.302 136.094   2
  -1  -3 -12-6.13641 21.6765   3
   1  -3  12 82.1178 86.3105   1
  -1  -3 -12 34.1818 71.0351   5
   1   3  12 7.30057 21.4831   2
   1   3  13 116.828 55.7634   2
   1  -3  13 88.7139 77.4128   1
  -1  -3 -13 40.4039 65.5091   5
  -1  -3 -13 127.324 78.9052   3
  -1  -3 -14 169.216 94.4872   5
   1  -3  14 146.277 97.8951   1
  -1  -3 -14 190.259 110.438   3
   1  -3  15 8.07332 54.2877   1
  -1  -3 -15 81.7483 59.6743   3
  -1  -3 -16 161.005 65.6186   5
   1  -3  16 405.247 166.639   1
  -1  -3 -16 599.049 171.650   3
   1  -3  17 3821.80 563.769   1
  -1  -3 -17 3569.62 544.083   5
  -1  -3 -18-253.724 157.011   5
   1  -3  18-20.2838 52.8568   1
   1  -3  19-6.13131 39.5630   1
  -1  -3 -19 108.264 130.718   5
  -1  -4  19 332.022 185.772   1
   1  -4 -19-16.4536 89.9541   5
  -1  -4  18-42.3982 77.4899   1
   1  -4 -18 124.338 127.363   5
  -1  -4  17 1443.65 359.806   1
   1  -4 -17 1671.28 387.027   5
   1  -4 -17 1547.33 306.478   3
   1  -4 -16 101.592 89.8255   3
   1  -4 -16-142.395 171.284   5
  -1  -4  16 30.0427 60.2851   1
   1  -4 -15 710.087 218.393   5
  -1  -4  15 633.146 229.968   1
   1  -4 -15 728.327 193.264   3
  -1  -4  14 1186.86 312.525   1
   1  -4 -14 850.122 233.429   5
   1  -4 -14 1609.33 284.943   3
   1  -4 -13 339.607 123.521   3
  -1  -4  13 110.044 95.3191   1
   1  -4 -13 53.7165 77.4520   5
   1  -4 -12 662.170 208.830   5
   1  -4 -12 924.115 200.703   3
  -1  -4  12 736.042 241.650   1
   1  -4 -11-25.0149 69.9183   3
   1  -4 -11 11.2735 49.2966   5
  -1  -4  11 5.12232 60.6448   1
   1  -4 -10 1490.57 233.148   3
  -1  -4  10 1206.70 284.192   1
   1  -4 -10 1218.07 158.583   2
   1  -4 -10 1360.60 286.251   5
  -1  -4   9 187.670 111.524   1
   1  -4  -9 316.369 136.559   5
   1  -4  -9 429.728 153.952   3
   1  -4  -9 358.681 87.0625   2
   1  -4  -8 6323.91 573.580   5
   1  -4  -8 6233.77 459.037   3
  -1  -4   8 6443.65 610.106   1
   1  -4  -8 6253.02 392.711   2
   1  -4  -7 181.131 96.2399   5
  -1  -4   7 249.502 121.722   1
   1  -4  -7 146.147 70.6392   2
   1  -4  -7 79.4311 54.4030   3
   1  -4  -6 997.216 211.897   5
   1  -4  -6 1001.73 173.167   3
   1  -4  -6 991.448 169.721   2
  -1  -4   6 1068.02 229.891   1
   1  -4  -6 933.722 80.0084   1
   1  -4  -5 219.678 49.9109   1
  -1  -4   5 242.162 107.443   1
   1  -4  -5 202.865 82.8310   5
  -1   4   4 465.763 87.4419   1
  -1  -4   4 364.260 136.507   1
  -1  -4   4 514.215 167.660   6
   1  -4  -4 426.375 81.8510   1
  -1  -4   3 154.286 71.7643   1
   1  -4  -3 255.054 72.9204   1
  -1   4   3 304.387 77.2331   1
   1  -4  -2 8261.08 446.925   1
  -1  -4   2 7986.91 549.360   1
  -1   4   2 8183.60 440.786   1
   1  -4  -1 1425.19 197.368   1
  -1   4   1 1403.98 195.524   1
  -1  -4   1 1406.69 223.681   1
  -1  -4   0 2991.50 305.796   1
   1  -4   0 2426.27 278.859   1
   1   4   0 2941.97 348.943   2
  -1  -4  -1 1426.93 203.664   1
   1  -4   1 1221.88 207.566   1
   1  -4   1 1407.06 227.498   6
   1   4   1 1447.86 243.395   2
  -1  -4  -2 1734.11 208.336   1
   1  -4   2 1530.93 239.222   1
   1  -4   2 1578.36 238.016   6
   1   4   2 1732.59 264.588   2
   1  -4   3 193.410 94.6292   1
   1  -4   3 102.985 34.4356   6
  -1  -4  -3 186.251 68.3782   1
   1   4   3 240.587 112.272   2
  -1  -4  -4 40.7369 35.2682   1
   1  -4   4-4.18546 52.0946   1
   1   4   4 18.1748 41.5810   2
  -1  -4  -4-11.9690 29.3891   6
   1  -4   4-30.4888 60.8345   6
  -1  -4  -5 2862.37 194.481   1
  -1  -4  -5 2944.40 362.770   6
   1  -4   5 2865.59 368.636   1
   1  -4   5 3068.45 322.236   6
   1   4   5 3040.13 341.134   2
   1   4   6 171.199 89.7246   2
  -1  -4  -6 224.697 42.4947   1
   1  -4   6 496.494 156.076   6
  -1  -4  -6 170.534 64.7547   3
  -1  -4  -6 214.819 102.790   6
   1  -4   6 249.422 112.484   1
  -1  -4  -7 395.839 97.1019   3
   1   4   7 492.657 133.590   2
   1  -4   7 450.828 158.247   1
   1   4   8 513.935 135.799   2
   1  -4   8 425.841 155.502   1
  -1  -4  -8 524.568 117.023   3
  -1  -4  -8 619.582 181.786   5
  -1  -4  -9 630.714 194.795   5
   1  -4   9 636.093 195.037   1
  -1  -4  -9 642.336 131.428   3
   1   4   9 570.648 139.754   2
   1  -4  10 855.005 230.429   1
  -1  -4 -10 751.902 146.530   3
   1   4  10 936.271 188.642   2
  -1  -4 -10 724.585 215.619   5
  -1  -4 -11 127.930 85.2652   5
   1  -4  11 59.8803 61.7878   1
   1   4  11 187.185 85.1729   2
  -1  -4 -11 105.608 51.2894   3
  -1  -4 -12 1554.95 330.586   5
  -1  -4 -12 1771.44 246.946   3
   1   4  12 1635.74 233.792   2
   1  -4  12 1311.97 306.680   1
  -1  -4 -13 346.538 108.771   3
  -1  -4 -13 442.781 197.175   5
   1   4  13 282.300 96.4566   2
   1  -4  13 146.384 121.958   1
  -1  -4 -14 2952.70 338.776   3
  -1  -4 -14 2003.50 391.118   5
   1  -4  14 2868.70 477.981   1
  -1  -4 -15 290.059 154.437   5
   1  -4  15 319.093 174.852   1
  -1  -4 -15 243.975 100.986   3
   1  -4  16 379.149 173.787   1
  -1  -4 -16 41.9809 163.049   5
   1  -4  17-6.30803 83.1342   1
  -1  -4 -17-465.580 215.507   5
   1  -4  18-35.5486 65.9484   1
  -1  -4 -18-328.246 186.941   5
   1  -5 -18-228.049 159.655   5
  -1  -5  18-106.033 113.417   1
   1  -5 -17 422.128 174.696   5
  -1  -5  17 849.836 303.518   1
  -1  -5  16 882.867 299.415   1
   1  -5 -16 757.562 255.395   5
  -1  -5  15 661.215 275.974   1
   1  -5 -15 754.354 204.475   3
   1  -5 -15 305.568 138.914   5
  -1  -5  14 55.9083 69.7858   1
   1  -5 -14 19.3256 68.6000   3
   1  -5 -14 213.018 101.158   5
   1  -5 -13 232.095 122.574   3
   1  -5 -13 5.31707 65.1864   5
  -1  -5  13 147.548 119.913   1
   1  -5 -12 429.541 143.552   3
   1  -5 -12 563.737 193.463   5
  -1  -5  12 372.218 179.770   1
  -1  -5  11 193.771 105.792   1
   1  -5 -11 496.819 143.826   3
   1  -5 -11 497.727 192.327   5
   1  -5 -10 3670.20 498.360   5
   1  -5 -10 3304.18 380.090   3
  -1  -5  10 3122.61 484.036   1
   1  -5  -9 231.041 94.9790   3
   1  -5  -9 368.868 143.165   5
  -1  -5   9 131.836 91.6284   1
   1  -5  -8 145.972 93.8902   5
   1  -5  -8 82.6300 50.0446   3
  -1  -5   8 67.8451 37.5724   1
   1  -5  -7-6.06273 11.1733   1
  -1  -5   7 10.0407 27.7601   1
   1  -5  -7-12.2680 46.3272   3
   1  -5  -7 53.8011 59.7743   5
   1  -5  -6 0.37778 20.0841   1
   1  -5  -6 14.5376 30.0269   5
  -1  -5   6-55.3752 100.909   1
  -1  -5   5 1545.13 295.017   1
  -1  -5   5 1950.43 309.849   6
   1  -5  -5 1834.57 184.387   1
   1  -5  -4 77.7103 97.2415   6
  -1  -5   4 242.715 128.591   6
   1  -5  -4 65.8877 47.3882   1
  -1  -5   4 140.151 80.6879   1
   1  -5  -3 571.251 125.671   1
  -1  -5   3 655.006 181.391   6
  -1  -5   3 586.258 164.806   1
   1  -5  -2 5.20566 42.6877   1
  -1  -5   2 72.4303 68.6191   1
  -1  -5   1 207.015 97.4643   1
   1  -5  -1 281.631 106.220   1
   1  -5   0 231.054 97.4602   1
   1  -5   0 190.122 115.447   6
  -1  -5   0 181.130 75.9042   1
   1  -5   1 213.486 95.7627   1
  -1  -5  -1 224.950 90.2818   1
   1  -5   1 208.684 98.2507   6
   1  -5   2 1860.94 291.928   1
  -1  -5  -2 1929.84 253.897   1
   1  -5   2 1916.72 297.214   6
   1  -5   3 201.585 90.1343   6
   1   5   3 426.272 145.969   2
   1  -5   3 371.579 142.269   1
  -1  -5  -3 257.732 92.2110   1
  -1  -5  -3 198.225 97.8951   6
  -1  -5  -4 4213.35 477.380   6
   1  -5   4 4791.94 509.385   1
  -1  -5  -4 4952.41 352.438   1
   1   5   4 4403.44 467.291   2
   1  -5   4 4758.64 467.336   6
  -1  -5  -5 770.694 123.464   1
   1  -5   5 776.743 184.871   6
  -1  -5  -5 735.227 195.690   6
   1  -5   5 799.092 221.960   1
   1   5   5 999.950 219.689   2
  -1  -5  -6 139.099 92.8470   6
   1  -5   6 341.025 144.483   6
   1  -5   6 258.712 131.978   1
  -1  -5  -6 198.646 52.9019   1
   1   5   6 193.209 99.8274   2
  -1  -5  -7 119.677 28.4139   1
  -1  -5  -7 86.4477 54.9508   3
  -1  -5  -7 129.055 75.2015   6
   1   5   7 165.830 98.9806   2
  -1  -5  -7 114.565 30.2729   1
   1  -5   7 168.021 123.577   1
  -1  -5  -8 10.8107 33.3012   3
   1  -5   8 16.4678 55.3019   1
   1   5   8 7.52535 31.8098   2
  -1  -5  -8 90.6694 86.7216   6
  -1  -5  -9 2726.01 432.787   5
  -1  -5  -9 2749.17 294.554   3
   1   5   9 2729.48 352.326   2
  -1  -5  -9 2427.69 390.945   6
   1  -5   9 2850.75 449.194   1
  -1  -5 -10 169.309 107.116   5
   1   5  10 187.108 90.5988   2
   1  -5  10 88.3959 72.9564   1
  -1  -5 -10 164.689 68.8894   3
  -1  -5 -11 20.3099 42.0752   5
  -1  -5 -11 31.3926 29.6226   3
   1   5  11 15.9093 29.6291   2
   1  -5  11 28.9512 42.3203   1
  -1  -5 -12 302.571 156.172   5
   1   5  12 39.9792 28.3977   2
  -1  -5 -12 195.993 86.0878   3
   1  -5  12-36.5840 97.0766   1
  -1  -5 -13 60.0071 32.7253   5
   1  -5  13 332.518 172.681   1
  -1  -5 -13 345.761 111.633   3
   1  -5  14 528.947 263.796   1
  -1  -5 -14 575.122 231.881   5
  -1  -5 -15 125.258 156.695   5
   1  -5  15 287.298 158.601   1
   1  -5  16 799.078 297.128   1
  -1  -5 -16 729.516 265.378   5
  -1  -5 -17-548.337 241.098   5
   1  -5  17-111.180 112.846   1
  -1  -6  16-75.7989 94.7005   1
   1  -6 -16-49.4541 85.4475   5
   1  -6 -15 13.0018 140.402   5
  -1  -6  15 27.9560 65.0569   1
  -1  -6  14 56.1536 81.6318   1
   1  -6 -14-106.617 80.4439   3
   1  -6 -14-130.957 115.074   5
  -1  -6  13 877.393 282.884   1
   1  -6 -13 684.143 240.985   5
   1  -6 -13 1128.88 246.780   3
  -1  -6  12 374.720 184.017   1
   1  -6 -12 190.006 135.295   5
   1  -6 -12 77.8401 61.9826   3
   1  -6 -11-129.516 104.101   5
   1  -6 -11-23.1242 37.2053   3
  -1  -6  11-61.1033 82.6116   1
   1  -6 -10-36.0383 71.0888   3
  -1  -6  10 72.0528 102.599   1
  -1  -6   9 527.016 214.368   1
   1  -6  -9 394.059 136.100   3
   1  -6  -9 641.975 213.797   5
  -1  -6   8 30.5099 67.4042   1
   1  -6  -8 61.9603 52.5213   5
   1  -6  -8 5.74620 38.1742   3
   1  -6  -8-10.9343 46.6777   6
   1  -6  -7 2073.14 368.842   5
   1  -6  -7 1674.65 339.767   6
  -1  -6   7 1680.07 348.994   1
   1  -6  -6-64.7948 71.5888   6
   1  -6  -6-10.7502 13.1933   1
   1  -6  -6 18.2342 61.5216   5
   1  -6  -5 649.778 211.170   6
  -1  -6   5 990.706 262.969   6
  -1  -6   5 846.383 242.455   1
   1  -6  -5 770.282 141.315   1
  -1  -6   4 575.654 181.251   1
  -1  -6   4 745.770 216.516   6
   1  -6  -4 619.638 135.121   1
   1  -6  -4 394.670 162.893   6
   1  -6  -3 35.3828 30.6190   1
   1  -6  -3 112.132 66.1867   6
  -1  -6   3-21.1770 49.2026   1
  -1  -6   3 101.665 101.242   6
   1  -6  -2 181.643 97.4225   1
  -1  -6   2-8.38562 37.6359   6
   1  -6  -2 74.7212 115.265   6
  -1  -6   2 95.7019 57.0334   1
   1  -6  -1 1516.14 256.585   1
  -1  -6   1 1779.61 321.844   6
  -1  -6   1 1145.87 248.461   1
   1  -6  -1 1441.04 293.702   6
  -1  -6   0 8.06205 41.3920   6
  -1  -6   0 34.7492 46.8716   1
   1  -6   0-13.5097 60.7275   1
   1  -6   0 58.8731 86.3846   6
  -1  -6  -1 3488.35 397.899   1
   1  -6   1 3666.55 434.582   1
   1  -6   1 3512.45 449.989   6
  -1  -6  -1 3298.75 447.835   6
  -1  -6  -2 718.405 167.537   1
   1  -6   2 666.979 190.100   6
  -1  -6  -2 713.428 206.679   6
   1  -6   2 868.086 219.294   1
  -1  -6  -3 137.665 89.2034   6
   1  -6   3 149.400 103.602   1
   1  -6   3 321.989 129.719   6
  -1  -6  -3 226.803 102.876   1
  -1  -6  -4 50.2301 49.0004   1
   1  -6   4 96.6799 48.3035   6
  -1  -6  -4 8.42615 49.5227   6
   1  -6   4 7.61072 82.2903   1
  -1  -6  -5 494.194 178.834   6
   1  -6   5 531.157 189.522   1
  -1  -6  -5 492.457 113.443   1
   1  -6   5 802.978 221.702   6
   1  -6   6 77.2406 70.7731   1
  -1  -6  -6-79.4491 75.4491   6
  -1  -6  -7 1097.28 285.489   6
   1  -6   7 1927.21 334.922   6
   1  -6   7 1192.47 291.480   1
  -1  -6  -8 318.530 160.960   6
  -1  -6  -8 234.282 90.5614   3
   1  -6   8 275.295 130.355   1
  -1  -6  -9 218.481 127.213   6
  -1  -6  -9 167.726 115.173   5
   1  -6   9 117.423 88.1366   1
  -1  -6  -9 159.367 69.2430   3
  -1  -6 -10 69.9979 105.391   5
  -1  -6 -10 17.4838 32.5125   6
   1  -6  10 16.0870 48.5244   1
  -1  -6 -10 10.9851 24.6711   3
  -1  -6 -11 495.833 206.047   5
  -1  -6 -11 204.231 125.016   6
  -1  -6 -11 425.400 134.193   3
   1  -6  11 424.770 198.537   1
  -1  -6 -12-40.5384 58.9834   6
   1  -6  12-9.20129 62.8586   1
  -1  -6 -12 10.1546 125.859   5
  -1  -6 -13 1571.34 386.292   5
   1  -6  13 993.838 317.292   1
  -1  -6 -13 1352.70 344.801   6
   1  -6  14-23.7054 55.0913   1
  -1  -6 -14 51.4732 85.3985   6
  -1  -6 -14-82.6750 118.850   5
  -1  -6 -15-64.9339 89.6498   5
  -1  -6 -15-37.2431 71.9430   6
  -1  -6 -16 84.6749 92.6474   6
  -1  -6 -16-92.8519 104.390   5
   1  -6  16 16.1437 60.7631   1
   1  -7 -14-212.979 152.013   5
   1  -7 -14-22.8313 55.7208   6
  -1  -7  14-106.434 119.933   1
  -1  -7  13 123.478 119.205   1
   1  -7 -13 462.092 222.189   5
   1  -7 -13 101.695 102.806   6
   1  -7 -12-103.366 101.420   6
   1  -7 -12 172.069 130.383   5
  -1  -7  12 91.4679 100.451   1
   1  -7 -12 133.145 88.2251   3
   1  -7 -11 150.834 92.1697   3
   1  -7 -11 94.8331 83.1251   5
  -1  -7  11-27.7637 57.2186   1
   1  -7 -11 278.861 152.880   6
   1  -7 -10 31.8182 62.5955   5
   1  -7 -10-122.012 107.076   6
   1  -7 -10 48.1998 53.0228   3
  -1  -7  10-63.4019 80.4880   1
   1  -7  -9 130.676 96.7466   5
   1  -7  -9 97.2749 71.4166   3
   1  -7  -9-1.52898 56.8017   6
  -1  -7   9-4.59245 73.8652   1
   1  -7  -8 1220.07 315.971   5
   1  -7  -8 1015.76 228.896   3
   1  -7  -8 1297.47 331.003   6
  -1  -7   8 1308.16 337.278   1
   1  -7  -7 129.434 90.8470   6
  -1  -7   7 25.5149 90.0997   1
   1  -7  -6 107.020 101.059   5
   1  -7  -6 36.6001 37.4085   6
  -1  -7   6-44.7869 39.0075   1
   1  -7  -5 176.960 72.8134   1
   1  -7  -5 280.803 139.160   6
  -1  -7   5 119.649 99.5604   1
  -1  -7   4 2076.95 378.961   6
   1  -7  -4 1799.25 375.442   6
  -1  -7   4 1747.03 355.370   1
   1  -7  -4 1929.73 268.601   1
  -1  -7   3 210.635 131.421   6
   1  -7  -3 179.028 90.5732   1
   1  -7  -3 131.652 103.528   6
  -1  -7   3 54.4072 45.2177   1
  -1  -7   2 359.769 163.300   1
   1  -7  -2 544.184 194.694   6
   1  -7  -2 748.945 186.959   1
  -1  -7   2 259.958 117.811   6
  -1  -7   1 227.508 122.048   1
   1  -7  -1 313.683 121.302   1
  -1  -7   1 213.222 125.090   6
   1  -7  -1 233.524 123.721   6
  -1  -7   0 73.9951 41.9331   6
   1  -7   0 14.8347 52.9190   1
  -1  -7   0 125.098 85.3089   1
   1  -7   0-30.4147 86.4924   6
  -1  -7  -1 82.2279 62.7690   1
   1  -7   1 274.469 139.653   1
  -1  -7  -1 117.252 70.5631   6
   1  -7   1 134.259 57.5933   6
   1  -7   2-109.399 92.6150   6
  -1  -7  -2 39.5178 49.9508   1
   1  -7   2-28.0306 50.4225   1
  -1  -7  -2-14.2262 86.0306   6
  -1  -7  -3 959.012 268.548   6
  -1  -7  -3 1046.44 214.764   1
   1  -7   3 801.586 230.320   6
   1  -7   3 1144.40 279.347   1
  -1  -7  -4 158.711 161.901   6
   1  -7   4-258.858 137.762   1
   1  -7   4-33.9139 99.7105   6
  -1  -7  -4-88.2970 60.2067   1
   1  -7   5 212.586 140.057   6
  -1  -7  -5 116.633 71.2255   1
  -1  -7  -5 14.2259 39.6119   6
   1  -7   5 178.779 104.662   1
  -1  -7  -6 614.869 217.416   6
   1  -7   6 585.627 198.183   1
   1  -7   6 1127.20 275.695   6
  -1  -7  -7 167.477 114.041   6
   1  -7   7 248.148 172.852   1
   1  -7   7 547.157 203.258   6
  -1  -7  -8 1367.80 242.309   3
   1  -7   8 1811.77 406.401   1
  -1  -7  -8 1813.60 392.996   6
  -1  -7  -9 159.758 119.477   6
  -1  -7  -9 195.535 90.6871   3
   1  -7   9 48.3967 88.8320   1
  -1  -7  -9 206.405 131.114   5
   1  -7  10 762.680 262.492   1
  -1  -7 -10 1108.97 319.962   5
  -1  -7 -10 1284.11 335.816   6
  -1  -7 -11 77.5601 90.9398   5
   1  -7  11 99.9507 102.598   1
  -1  -7 -12 418.133 189.778   6
  -1  -7 -12 353.655 174.900   5
   1  -7  12 340.529 167.527   1
  -1  -7 -13 315.426 175.736   6
   1  -7  13 85.1202 126.553   1
  -1  -7 -13 12.3184 50.6897   5
  -1  -7 -14 95.6533 71.6826   6
   1  -7  14 262.300 159.137   1
  -1  -7 -14 381.282 174.625   5
  -1  -8  11 185.960 124.806   1
   1  -8 -11 346.240 187.331   5
   1  -8 -10 418.708 201.463   5
   1  -8 -10 166.625 68.1250   3
  -1  -8  10 27.2384 115.067   1
   1  -8 -10 145.390 125.625   6
  -1  -8   9-60.0481 84.4026   1
   1  -8  -9 163.207 125.918   5
   1  -8  -9-115.628 111.200   6
   1  -8  -9 65.9178 60.3531   3
   1  -8  -8 13.5597 31.6498   3
   1  -8  -8-70.0268 84.5253   5
  -1  -8   8-4.70893 83.2354   1
   1  -8  -8 40.1606 48.9825   6
   1  -8  -7 263.871 152.552   6
  -1  -8   7 391.919 193.155   1
   1  -8  -7 598.475 232.074   5
   1  -8  -6 967.297 306.980   6
   1  -8  -6 1105.56 302.431   5
  -1  -8   6 1006.96 289.682   1
   1  -8  -5 82.5975 104.052   6
  -1  -8   5 125.134 107.734   1
  -1  -8   5 268.834 182.842   6
  -1  -8   4 80.9591 126.977   6
  -1  -8   4-86.1046 88.6605   1
   1  -8  -4-149.168 118.505   6
   1  -8  -3 56.6822 73.8476   1
   1  -8  -3 20.3361 55.7839   6
  -1  -8   3 270.891 154.848   1
  -1  -8   3 60.9739 81.2660   6
   1  -8  -2-43.7276 72.3495   6
  -1  -8   2-17.8345 82.5950   1
   1  -8  -2 29.8399 71.3793   1
  -1  -8   2-69.1060 107.698   6
   1  -8  -1 264.492 116.218   1
  -1  -8   1 246.477 105.606   1
   1  -8  -1 215.821 77.3571   6
  -1  -8   1 317.135 141.078   6
  -1  -8   0 542.683 167.357   1
  -1  -8   0 1119.00 300.773   6
   1  -8   0 723.009 243.385   6
   1  -8   0 1055.74 258.649   1
  -1  -8  -1 94.7366 56.8043   6
   1  -8   1 279.270 148.726   6
  -1  -8  -1 439.899 169.493   1
   1  -8   1 144.828 101.003   1
   1  -8   2 43.8218 87.1837   6
  -1  -8  -2-57.8727 107.215   6
   1  -8   2 145.307 104.487   1
  -1  -8  -2 26.4781 68.9632   1
  -1  -8  -3 259.099 152.751   6
   1  -8   3 41.0117 86.0370   6
   1  -8   3 309.894 153.664   1
  -1  -8  -3 202.044 104.042   1
   1  -8   4 46.0646 49.5144   6
  -1  -8  -4 49.0664 34.9065   6
   1  -8   4-60.0362 75.5295   1
   1  -8   5-13.7565 109.215   1
   1  -8   5 175.991 150.555   6
  -1  -8  -5 40.6448 84.4296   6
   1  -8   6 633.268 236.557   1
   1  -8   6 782.148 255.820   6
  -1  -8  -6 844.700 285.822   6
   1  -8   7-49.7555 94.5651   1
  -1  -8  -7 25.9511 70.8012   6
   1  -8   8 115.411 104.053   1
  -1  -8  -8 224.810 157.560   5
  -1  -8  -8 238.630 167.684   6
  -1  -8  -9 82.3560 93.2521   5
  -1  -8  -9-3.64484 109.151   6
   1  -8   9 176.550 128.098   1
  -1  -8 -10 74.5048 86.9273   6
   1  -8  10 44.4428 65.9368   1
  -1  -8 -10 73.1446 86.5472   5
  -1  -8 -11 12.0234 42.3583   6
  -1  -8 -11-97.7120 107.328   5
   1  -9  -8 214.894 144.458   6
   1  -9  -8 309.867 141.641   3
  -1  -9   8 105.644 63.0414   1
  -1  -9   7-78.4245 92.2587   1
   1  -9  -7 116.235 118.884   6
   1  -9  -7 74.8038 89.7999   5
   1  -9  -6 108.684 114.854   5
   1  -9  -6 120.647 119.593   6
  -1  -9   6 61.4974 82.7200   1
   1  -9  -5 118.126 116.333   6
  -1  -9   5 316.611 198.830   6
  -1  -9   5-130.686 114.754   1
   1  -9  -5 135.092 144.937   5
   1  -9  -4 263.530 171.076   6
  -1  -9   4 450.078 197.060   6
  -1  -9   4-35.0983 63.8585   1
  -1  -9   3 88.9876 91.2545   1
   1  -9  -3 23.6944 103.551   6
  -1  -9   3 51.0084 111.512   6
  -1  -9   2 163.759 124.674   6
  -1  -9   2 26.5375 54.7344   1
  -1  -9   1 39.4374 90.2321   6
   1  -9  -1 13.8230 34.7125   1
  -1  -9   1 8.19292 72.0331   1
  -1  -9   0-149.933 106.866   1
  -1  -9   0 64.6475 111.319   6
   1  -9   0-76.8430 140.902   6
   1  -9   0 0.70770 44.5177   1
   1  -9   1-206.933 141.479   6
   1  -9   1-119.427 99.6166   1
  -1  -9  -1-200.278 143.932   6
   1  -9   2-200.762 130.046   1
   1  -9   2 8.11348 87.7906   6
  -1  -9  -2-146.874 126.782   6
   1  -9   3-48.2050 57.8059   6
   1  -9   3 72.2035 116.604   1
  -1  -9  -3-149.195 126.362   6
  -1  -9  -4-40.5937 72.2349   6
   1  -9   4 231.913 185.665   1
   1  -9   4 172.561 134.121   6
  -1  -9  -5-87.0742 121.889   6
   1  -9   5-17.2968 51.4960   1
   1  -9   5 175.039 146.601   6
  -1  -9  -6-105.526 109.990   6
   1  -9   6 76.2554 114.680   1
   1  -9   6 133.377 184.993   6
  -1  -9  -7-186.997 145.571   6
   1  -9   7 127.910 116.049   1
  -2   0  20 633.873 227.010   4
   2   0 -20-32.3088 52.7352   3
  -2   0  19-24.7321 30.0943   4
   2   0 -19-213.026 130.853   3
  -2   0  18 108.307 80.0079   4
  -2   0  18-34.8651 50.4584   1
   2   0 -18-48.7588 88.7291   3
  -2   0  17 126.652 111.588   4
  -2   0  17-19.1282 62.2276   1
   2   0 -17 63.7658 79.7008   3
   2   0 -16 737.920 238.448   3
  -2   0  16 738.432 199.659   1
  -2   0  16 518.412 175.427   4
   2   0 -15-35.6609 88.5697   3
  -2   0  15 24.7232 33.6903   4
  -2   0  15-11.7051 63.8175   1
   2   0 -14 2958.36 400.820   3
  -2   0  14 2928.27 360.281   1
  -2   0  14 2872.77 368.246   4
  -2   0  14 2665.83 152.769   2
   2   0 -13-12.2389 45.4294   3
  -2   0  13-16.9694 13.1827   2
  -2   0  13 52.9632 67.4135   4
  -2   0  13 35.9974 31.5330   1
   2   0 -12 2607.20 343.328   3
  -2   0  12 2720.31 324.432   1
  -2   0  12 2575.36 320.494   4
  -2   0  12 2604.97 159.953   2
  -2   0  11-23.3475 46.6817   4
  -2   0  11 11.8498 11.0430   2
  -2   0  11 48.2025 50.8070   1
   2   0 -11 13.6629 56.8129   3
  -2   0  10 5938.64 438.468   4
  -2   0  10 6619.99 467.249   1
   2   0 -10 6259.53 480.950   3
  -2   0  10 6214.84 240.056   2
  -2   0   9-3.66310 23.7763   1
   2   0  -9 15.6763 28.7967   3
  -2   0   9 7.28928 10.7667   2
  -2   0   9-17.5715 28.8709   4
   2   0  -8 745.479 149.268   3
  -2   0   8 955.278 155.885   4
  -2   0   8 879.069 153.918   1
  -2   0   8 934.231 84.7383   2
  -2   0   7 34.8430 31.1423   4
  -2   0   7-4.53505 7.44866   2
   2   0  -7 4.54367 23.2157   3
   2   0  -6 11845.9 520.019   3
  -2   0   6 12106.3 270.841   2
  -2   0   6 11080.1 458.517   4
  -2   0   6 12728.9 571.166   5
   2   0  -5 48.2247 43.5135   3
  -2   0   5 3.93739 17.6286   4
   2   0  -5 14.6197 10.6223   2
  -2   0   5 98.7297 77.0729   5
  -2   0   5 15.1630 12.3210   2
  -2   0   4 31061.7 398.531   2
   2   0  -4 29537.8 447.608   2
  -2   0   4 30318.5 596.858   4
   2   0  -4 28268.3 692.653   3
  -2   0   4 29979.3 717.692   5
  -2   0   3 9.92365 6.44832   2
   2   0  -3 22.8523 21.6333   3
  -2   0   3-0.14257 9.92075   4
   2   0  -3 6.80247 13.3203   2
   2   0  -3 24.9064 26.2242   4
   2   0  -2 12107.1 279.995   2
   2   0  -2 12823.9 268.308   4
   2   0  -2 12455.8 372.776   3
   2   0  -1 45.2395 24.7328   3
   2   0  -1 25.5617 16.8503   2
   2   0   1 48.3253 23.2670   1
   2   0   2 31607.7 580.697   1
   2   0   3 26.1710 26.8434   1
  -2   0  -4 3748.63 247.175   5
  -2   0  -4 3779.95 244.340   1
   2   0   4 3941.83 206.990   3
   2   0   4 4230.54 248.776   1
   2   0   5 16.2696 18.1020   3
  -2   0  -5 16.9080 38.3766   1
   2   0   5 27.6636 31.9104   1
  -2   0  -5 8.83751 23.8719   5
   2   0   6 4076.44 252.047   3
  -2   0  -6 4080.47 298.569   1
   2   0   6 4112.90 279.926   1
  -2   0  -6 3795.94 287.117   5
   2   0   7 29.8046 51.3004   1
   2   0   7 11.7731 29.6023   3
  -2   0  -7-14.7510 35.2525   1
  -2   0  -7-17.9662 25.1792   5
   2   0   8 66.1648 37.3499   3
  -2   0  -8 110.345 50.8312   1
   2   0   8 60.0624 49.2373   1
  -2   0  -8-4.38374 60.1035   5
   2   0   9 9.11979 25.1255   1
  -2   0  -9-1.62312 26.6002   1
   2   0   9 19.9351 33.9966   3
   2   0  10 5398.31 402.828   1
  -2   0 -10 5265.99 433.546   5
   2   0  11 35.5645 43.8182   1
  -2   0 -11-76.5412 96.7312   5
   2   0  12 786.202 168.458   1
  -2   0 -12 863.440 199.626   5
  -2   0 -13 59.9923 77.8679   5
   2   0  13-30.6282 42.6186   1
   2   0  14 1992.55 288.812   1
  -2   0 -14 2486.13 366.246   5
   2   0  14 2303.88 357.494   4
  -2   0 -15 79.2226 87.5057   5
   2   0  15 25.2166 87.6860   1
   2   0  15 40.4940 97.4686   4
   2   0  16 2463.62 397.742   4
   2   0  16 2931.07 370.987   1
  -2   0 -16 3242.99 439.506   5
   2   0  17-14.1680 59.0620   1
   2   0  17 125.489 122.663   4
   2   0  18 101.903 84.4629   1
   2   0  18 181.879 106.780   4
   2   0  19 57.1714 91.7051   4
  -2   0 -19 725.612 240.846   5
  -2   0 -20 994.848 309.405   5
   2   0  20 32.4256 56.0289   4
   2  -1 -20 70.6069 136.465   3
  -2  -1  20 104.971 99.4095   4
  -2   1  20 30.6371 40.5684   4
  -2  -1  20 67.5300 75.1637   1
  -2  -1  19 267.091 138.949   1
  -2   1  19 381.838 164.798   4
  -2  -1  19 510.228 194.745   4
   2  -1 -19 466.483 217.867   3
  -2  -1  18 611.108 193.598   1
   2  -1 -18 1257.72 335.932   5
  -2   1  18 711.935 219.654   4
  -2  -1  18 884.579 246.005   4
   2  -1 -18 724.005 210.451   3
   2  -1 -17 1108.08 303.984   5
  -2  -1  17 463.513 176.502   1
  -2   1  17 413.572 158.634   4
   2  -1 -17 361.201 151.768   3
  -2  -1  17 627.355 196.661   4
   2   1 -17 564.011 205.030   3
   2   1 -16 99.6090 48.8974   3
  -2   1  16 184.420 86.5104   1
   2  -1 -16 194.734 117.023   3
  -2  -1  16 121.439 99.0070   4
  -2   1  16 99.7482 63.8932   4
  -2  -1  16 147.139 95.7366   1
   2   1 -15 521.377 180.340   3
  -2  -1  15 485.963 170.074   4
  -2   1  15 501.729 163.885   4
  -2  -1  15 311.756 142.165   1
  -2   1  15 476.060 128.780   1
   2  -1 -15 1059.51 285.493   5
   2  -1 -15 493.952 170.107   3
  -2  -1  14 114.889 91.7328   1
  -2   1  14 87.2592 85.0480   1
  -2   1  14-5.06674 50.9532   4
  -2  -1  14 13.3677 18.1701   2
   2  -1 -14 33.8446 66.4820   3
  -2  -1  14 49.7162 78.9814   4
   2   1 -14-44.0143 89.0909   3
   2  -1 -13 1076.56 257.383   5
   2   1 -13 426.867 149.443   3
  -2  -1  13 634.978 182.618   1
  -2   1  13 619.960 145.134   1
  -2   1  13 670.568 176.155   4
  -2  -1  13 606.690 123.584   2
   2  -1 -13 508.914 151.378   3
   2  -1 -12 46.6104 48.1772   3
   2   1 -12-8.68576 23.8839   3
  -2  -1  12 38.0074 22.2606   2
  -2   1  12 20.5597 30.3310   1
  -2   1  12-44.7971 45.7210   4
  -2  -1  12 47.1395 71.0849   1
  -2  -1  11 35.2134 47.7052   1
  -2  -1  11 21.5308 23.7824   2
  -2   1  11 7.87215 28.8856   4
  -2   1  11-9.64681 32.3738   1
   2   1 -11 100.386 59.4412   3
   2  -1 -11 15.5846 27.8104   3
   2  -1 -10 35.2902 50.9581   3
  -2  -1  10 71.3315 40.8232   2
  -2   1  10-1.08079 29.5368   4
  -2   1  10 72.1540 43.9606   1
  -2  -1  10 47.0577 52.7083   1
   2   1 -10-5.00929 29.1507   3
  -2   1   9 4069.56 300.809   1
  -2  -1   9 3783.01 378.970   1
  -2   1   9 4137.99 357.634   4
   2   1  -9 4075.85 390.933   3
   2  -1  -9 4346.22 373.384   3
  -2  -1   9 4340.51 297.336   2
   2  -1  -8 1142.11 185.679   3
  -2  -1   8 1185.24 151.939   2
  -2  -1   8 1123.64 197.176   1
   2   1  -8 1069.75 191.151   3
  -2   1   8 1078.82 173.614   4
  -2  -1   7 712.230 158.416   1
  -2   1   7 598.851 117.525   4
   2  -1  -7 606.930 124.837   3
  -2  -1   7 615.909 103.863   2
   2   1  -7 721.840 148.652   3
  -2  -1   6 2797.94 267.015   5
   2  -1  -6 2252.03 227.167   3
  -2   1   6 2329.39 222.140   4
   2  -1  -6 2567.79 238.925   4
   2   1  -6 2004.09 227.275   3
  -2  -1   6 2489.17 205.476   2
  -2   1   6 2289.76 219.671   3
   2  -1  -5 331.256 78.8970   4
   2   1  -5 333.686 90.5598   3
   2  -1  -5 298.935 79.6491   3
  -2  -1   5 343.608 75.5419   2
   2   1  -5 280.970 74.3629   2
  -2   1   5 397.432 102.788   5
  -2  -1   4 14786.5 468.443   2
  -2   1   4 14602.0 523.578   5
   2   1  -4 14312.4 482.829   2
   2  -1  -4 14124.5 496.398   3
   2   1  -4 13924.4 515.022   3
  -2  -1   3 9756.07 369.877   2
   2  -1  -3 9420.33 375.304   3
  -2   1   3 9997.98 390.005   5
   2   1  -3 10448.2 404.938   3
  -2   1   3 9574.92 292.480   1
   2   1  -3 9221.32 377.705   2
   2   1  -2 45317.9 767.524   3
   2   1  -2 42946.1 779.079   2
   2  -1  -2 43565.4 759.512   3
   2  -1  -2 44255.8 643.540   1
  -2   1   2 45805.0 640.728   1
  -2   1   2 44573.2 722.452   5
   2   1  -1 1061.79 119.033   2
   2  -1  -1 1038.85 100.892   1
   2   1  -1 1228.40 109.899   3
  -2   1   1 1002.86 88.0100   5
   2  -1  -1 1142.90 93.0506   5
   2  -1   0 1527.43 130.445   1
   2   1   0 1468.69 128.659   6
   2   1   0 1496.13 133.531   2
   2   1   0 1480.18 102.201   3
  -2  -1   0 1402.59 96.5386   3
   2   1   1 1379.20 128.725   2
   2   1   1 1165.36 114.536   6
   2  -1   1 1089.84 122.212   1
  -2  -1  -1 1278.17 95.9588   4
   2  -1   2 3128.80 224.130   1
  -2  -1  -2 3202.68 178.031   1
   2  -1   2 3127.19 157.834   6
  -2  -1  -2 3336.25 191.773   6
   2   1   2 3352.28 200.342   2
   2   1   2 3256.22 184.414   4
   2   1   2 3288.30 193.009   6
   2  -1   3 30251.7 456.792   6
  -2   1  -3 30626.6 437.425   5
  -2  -1  -3 30452.9 549.510   1
   2  -1   3 32021.2 762.704   1
   2   1   3 31193.8 542.515   1
   2  -1   3 30452.7 461.121   5
  -2   1  -3 30392.6 480.385   6
  -2  -1  -3 30744.0 648.572   2
   2   1   3 29551.4 628.464   4
  -2  -1  -3 30330.7 596.311   6
   2   1   3 31477.9 628.289   2
  -2   1  -4 12257.5 313.809   6
   2   1   4 12431.2 451.689   4
   2   1   4 12712.3 358.099   1
   2  -1   4 12118.5 358.089   5
  -2  -1  -4 12423.5 368.101   1
  -2  -1  -4 11654.8 255.700   3
   2   1   4 12765.6 414.152   2
   2  -1   4 12929.6 519.051   1
   2   1   4 12696.3 243.242   3
  -2   1  -4 11925.4 344.695   5
   2  -1   5 4606.80 329.713   1
   2  -1   5 4710.57 260.281   5
   2   1   5 4897.99 235.157   1
   2   1   5 4834.37 265.991   2
   2   1   5 4834.05 194.981   3
  -2   1  -5 4659.16 250.696   5
  -2  -1  -5 4728.78 248.807   1
  -2   1  -5 4666.38 199.744   6
  -2  -1  -5 4965.87 202.866   3
   2   1   5 4515.49 302.829   4
   2  -1   6 659.215 135.647   1
   2   1   6 675.736 101.565   2
   2   1   6 451.970 105.147   4
   2   1   6 721.570 96.5115   1
  -2  -1  -6 611.406 85.3346   3
   2  -1   6 726.703 120.073   5
   2   1   6 627.081 83.6997   3
  -2   1  -6 485.515 122.791   1
  -2   1  -6 589.114 105.607   5
  -2  -1  -6 690.581 104.583   1
   2   1   7 478.194 81.8684   3
   2  -1   7 596.244 133.378   1
   2  -1   7 402.319 95.9591   5
  -2  -1  -7 391.297 108.316   5
   2  -1   7 379.444 100.115   3
   2   1   7 418.571 86.1149   2
   2   1   7 472.159 118.386   4
   2   1   7 430.713 81.6614   1
  -2  -1  -7 481.139 85.1471   3
  -2   1  -7 615.992 120.487   5
  -2  -1  -7 400.269 82.5562   1
   2  -1   8 10659.4 532.339   5
  -2  -1  -8 10312.9 445.370   3
  -2  -1  -8 10973.1 483.345   1
   2   1   8 10602.1 428.460   1
  -2   1  -8 10599.9 497.657   5
   2   1   8 10220.2 566.638   4
   2   1   8 10748.0 422.910   3
   2  -1   8 10928.9 594.459   1
  -2  -1  -8 11485.0 635.987   5
   2   1   8 11065.6 447.119   2
   2   1   9 3942.89 275.791   1
  -2  -1  -9 3513.58 278.407   3
   2   1   9 3853.73 270.241   2
  -2   1  -9 4068.33 334.758   5
  -2  -1  -9 3631.36 298.115   1
  -2  -1  -9 3796.68 380.671   5
   2   1   9 3895.20 368.865   4
   2   1   9 3791.10 270.803   3
   2  -1   9 3684.49 359.637   1
   2   1  10 2.31252 28.2763   2
   2   1  10 29.2331 26.6260   1
  -2  -1 -10 19.5697 14.8731   1
  -2  -1 -10 39.4596 47.4388   5
   2  -1  10 12.7038 29.1806   1
   2   1  10 18.3681 18.4184   3
  -2   1 -10 88.8111 76.0415   5
   2   1  10 13.5264 29.0733   4
  -2  -1 -10-25.6856 46.9819   3
   2   1  11 323.938 83.8128   2
   2   1  11 332.490 90.6535   1
  -2   1 -11 490.227 167.593   5
  -2  -1 -11 271.446 93.1269   3
   2  -1  11 247.129 102.601   1
  -2  -1 -11 297.736 117.654   5
   2   1  11 254.188 103.323   4
  -2  -1 -11 284.540 94.8073   1
   2   1  12 57.8794 52.8883   4
  -2  -1 -12-56.0680 128.675   5
  -2  -1 -12-7.27326 19.3820   3
   2  -1  12 12.6257 53.7084   1
   2   1  12 1.81591 27.4343   1
   2   1  12-15.2145 29.8966   2
   2   1  13 24.0018 22.2517   1
   2   1  13 30.4656 59.3231   4
   2  -1  13-24.2483 37.8689   1
  -2  -1 -13-9.53699 54.0580   3
   2   1  13 41.0841 33.9158   2
  -2   1 -14 6102.87 527.275   5
  -2  -1 -14 5767.86 573.677   5
   2  -1  14 5491.16 526.163   1
   2   1  14 5031.61 521.293   4
   2   1  14 5786.09 432.105   1
   2   1  14 6114.58 372.230   2
   2  -1  15 404.337 153.169   1
   2   1  15 345.057 92.6731   2
   2   1  15 322.561 147.093   4
  -2  -1 -15 150.994 84.2752   5
   2   1  15 273.047 98.2641   1
   2  -1  16 1294.34 271.703   1
  -2  -1 -16 1481.78 316.281   5
   2   1  16 1473.85 302.562   4
   2   1  16 1434.67 228.985   1
  -2  -1 -17 904.778 262.145   5
   2   1  17 764.226 225.239   4
   2  -1  17 883.854 227.657   1
   2  -1  18 73.1653 71.8145   1
   2  -1  18 26.7517 79.8117   4
   2   1  18 2.29545 48.1042   4
  -2  -1 -19 535.057 224.920   5
   2  -1  19 243.771 163.771   4
   2  -1  19 319.486 152.487   1
   2   1  20 107.873 98.7157   4
  -2  -1 -20 511.383 227.466   5
   2  -1  20 242.148 159.699   4
  -2  -2  20 103.865 112.851   4
  -2  -2  20 9.49560 59.0691   1
   2  -2 -20-41.2148 63.7867   3
   2  -2 -19 80.7627 94.6584   3
  -2  -2  19-29.6102 104.091   1
  -2  -2  19 209.534 126.769   4
  -2  -2  18 89.7424 107.681   4
  -2  -2  18-31.2902 64.9023   1
   2  -2 -18 0.16407 57.3144   3
   2  -2 -17 2246.32 375.494   3
  -2  -2  17 2371.09 419.063   1
   2  -2 -17 2560.28 439.242   5
   2  -2 -16 1921.63 340.943   3
   2  -2 -16 2362.21 417.776   5
  -2  -2  16 1412.68 310.534   1
   2  -2 -15 2893.22 434.184   5
  -2   2  15 2892.76 275.208   1
   2  -2 -15 2797.46 397.587   3
  -2  -2  15 2469.46 401.808   1
   2  -2 -14 478.293 164.012   3
  -2  -2  14 602.632 204.200   1
   2  -2 -14 825.478 247.409   5
  -2   2  14 359.646 92.6789   1
   2  -2 -13 3360.42 433.287   5
  -2   2  13 2875.23 254.981   1
  -2  -2  13 2936.00 416.500   1
   2  -2 -13 3281.76 392.712   3
   2  -2 -12 570.287 172.311   5
  -2   2  12 455.137 94.3242   1
  -2  -2  12 476.849 163.633   1
   2  -2 -12 613.031 158.134   3
  -2   2  11 71.7359 31.2618   1
   2  -2 -11 74.3753 63.9519   5
   2  -2 -11 94.6965 58.4875   3
  -2  -2  11 17.3684 49.6840   1
   2  -2 -10 4035.97 384.438   3
  -2  -2  10 3666.52 427.078   1
  -2   2  10 3955.80 254.019   1
   2   2 -10 3701.64 410.475   3
  -2  -2   9 1603.09 269.763   1
  -2   2   9 1571.04 151.104   1
   2  -2  -9 1877.73 248.969   3
   2   2  -9 1852.73 279.063   3
   2   2  -8 3460.20 362.772   3
   2  -2  -8 3483.09 327.011   3
  -2  -2   8 3686.94 328.580   2
  -2  -2   8 3181.26 369.983   1
  -2  -2   7 1083.00 210.297   1
  -2   2   7 1107.57 99.4325   1
   2  -2  -7 1148.01 88.7967   2
  -2  -2   7 1128.64 176.327   2
   2   2  -7 1074.31 192.730   3
   2  -2  -7 1075.17 171.120   3
   2   2  -6 4338.50 370.788   3
  -2  -2   6 4723.57 404.488   1
  -2   2   6 4899.53 198.817   1
   2  -2  -6 4633.39 217.024   2
   2  -2  -6 4701.89 343.580   3
  -2  -2   6 4534.84 348.100   2
   2  -2  -5 722.667 94.2741   2
  -2   2   5 731.626 77.1178   1
   2  -2  -5 602.203 125.440   5
   2   2  -5 662.686 135.739   2
  -2   2   5 710.192 139.785   5
  -2  -2   5 857.179 151.172   2
   2  -2  -5 716.338 129.455   3
  -2  -2   5 751.079 153.408   1
  -2   2   4 571.647 71.0378   1
   2   2  -4 546.025 123.218   2
   2  -2  -4 496.135 103.189   3
   2  -2  -4 458.378 101.237   5
  -2  -2   4 458.384 107.135   2
  -2   2   4 442.847 109.352   5
   2  -2  -3 11318.7 341.444   1
  -2   2   3 11852.0 348.476   1
   2  -2  -3 11339.4 466.594   5
   2   2  -3 11294.7 538.295   2
   2   2  -3 11340.2 484.256   6
  -2   2   2 621.144 87.6867   1
   2   2  -2 763.834 127.122   6
   2  -2  -2 683.915 93.4161   1
   2   2  -2 630.257 128.477   2
  -2  -2   2 740.001 118.760   3
   2  -2  -2 664.639 103.447   5
  -2   2   1 13257.2 440.809   1
   2   2  -1 13268.5 523.883   6
  -2  -2   1 12943.0 457.386   3
   2  -2  -1 12474.8 427.258   1
   2  -2  -1 13302.9 403.255   5
   2   2  -1 12562.5 539.334   2
  -2   2   0 70982.7 1110.75   1
   2   2   0 71632.4 1221.74   6
   2  -2   0 69497.4 1092.26   1
   2   2   0 72159.1 1254.78   2
   2  -2   1 43187.7 930.921   1
   2   2   1 44363.5 967.019   6
   2   2   1 45983.0 978.802   2
   2  -2   2 15436.9 522.428   6
  -2  -2  -2 15644.7 573.476   6
   2  -2   2 15554.6 595.189   1
   2   2   2 16030.4 580.692   6
   2   2   2 16217.3 572.659   2
   2   2   3 7216.83 378.806   2
  -2  -2  -3 7136.74 393.450   6
   2  -2   3 7075.44 345.764   6
  -2  -2  -3 8108.35 380.654   4
  -2  -2  -3 7606.31 365.502   2
  -2   2  -3 7351.67 359.901   6
   2  -2   3 6547.32 412.882   1
  -2  -2  -4 1348.75 167.796   4
  -2  -2  -4 1154.83 107.196   1
   2  -2   4 1387.32 114.923   5
   2  -2   4 1178.87 136.287   6
  -2  -2  -4 1120.36 88.6189   3
  -2  -2  -4 1201.44 143.800   2
  -2  -2  -4 1149.42 162.832   6
   2   2   4 1244.72 157.080   2
   2  -2   4 1051.30 174.955   1
  -2   2  -4 1136.95 142.208   6
  -2  -2  -5 448.506 65.1021   1
  -2  -2  -5 385.878 83.5512   2
  -2   2  -5 396.327 84.5243   6
   2  -2   5 405.694 70.7881   5
   2   2   5 416.031 91.2792   2
  -2  -2  -5 430.135 60.8186   3
   2  -2   5 464.433 121.259   1
  -2  -2  -6 50.9979 27.8891   3
   2   2   6 40.1359 40.0881   4
   2   2   6 59.4011 39.7295   2
  -2  -2  -6 24.9662 16.7562   1
   2  -2   6 27.0902 24.5375   5
   2  -2   6 52.7402 27.6788   1
  -2   2  -6 38.5460 14.7343   6
  -2  -2  -6 144.264 56.6596   2
  -2   2  -7 5184.00 313.428   6
   2  -2   7 5274.92 322.771   5
  -2  -2  -7 4893.41 245.739   1
   2  -2   7 4814.72 426.251   1
   2   2   7 4599.29 298.009   2
  -2  -2  -7 4895.22 251.559   3
   2   2   7 4979.17 242.477   3
   2   2   7 4630.41 369.587   4
   2   2   7 4889.71 219.529   1
   2   2   8 545.473 77.5174   1
   2   2   8 651.489 113.233   2
  -2  -2  -8 482.612 84.9474   3
  -2  -2  -8 537.435 86.6312   1
   2  -2   8 602.261 121.908   5
   2   2   8 601.182 92.2409   3
   2   2   8 520.879 137.711   4
   2  -2   8 332.723 114.065   1
  -2   2  -8 604.114 109.974   6
   2   2   9 504.191 79.7381   1
  -2  -2  -9 403.598 81.3625   1
   2   2   9 385.817 79.0572   3
   2   2   9 498.505 102.843   2
  -2   2  -9 451.555 98.2514   6
  -2  -2  -9 469.389 94.9656   3
   2  -2   9 420.297 133.194   1
  -2  -2  -9 551.452 160.693   5
   2   2   9 409.876 120.759   4
  -2  -2 -10 249.776 73.6939   1
   2   2  10 250.945 68.2691   3
   2  -2  10 220.616 111.872   1
   2   2  10 281.032 73.7962   2
  -2   2 -10 277.935 78.9301   6
  -2  -2 -10 200.333 98.2392   5
   2   2  10 207.352 84.4856   4
   2   2  10 231.485 56.9141   1
  -2  -2 -10 297.451 80.6300   3
  -2  -2 -11 1491.17 280.211   5
   2   2  11 1620.80 266.366   4
   2   2  11 1574.23 159.795   1
   2   2  11 1378.04 167.402   2
  -2  -2 -11 1514.12 180.542   1
   2  -2  11 1359.43 262.246   1
  -2  -2 -11 1538.79 198.342   3
  -2   2 -11 1504.50 188.800   6
   2  -2  12 224.937 90.8799   1
  -2  -2 -12 479.642 172.523   5
   2   2  12 256.571 73.5640   2
   2   2  12 146.520 75.5174   4
   2   2  12 301.703 71.6579   1
  -2  -2 -12 286.391 83.0625   1
  -2  -2 -12 410.514 110.303   3
  -2  -2 -13 1263.19 275.176   5
   2   2  13 1053.65 234.230   4
   2   2  13 1247.14 156.735   1
   2  -2  13 1084.89 244.842   1
   2   2  13 1201.88 163.285   2
  -2  -2 -13 1094.59 200.967   3
   2   2  14 60.4245 36.7348   4
   2   2  14 70.7145 41.6035   2
   2  -2  14 14.0892 42.7915   1
  -2  -2 -14 159.267 87.2708   3
   2   2  14 103.646 46.2379   1
   2   2  15 286.930 136.261   4
  -2  -2 -15 103.660 62.5035   5
   2  -2  15 302.860 165.668   1
  -2  -2 -15 396.813 122.418   3
  -2  -2 -16 552.187 158.880   3
  -2  -2 -16 689.134 217.021   5
   2   2  16 393.965 158.934   4
   2  -2  16 512.564 176.849   1
  -2  -2 -17-17.7286 66.3000   5
   2   2  17-22.4197 72.0985   4
   2  -2  17 2.39933 29.5557   1
   2  -2  18 36.7705 39.4164   1
  -2  -2 -18-45.0503 102.781   5
   2   2  18 0.90983 22.5420   4
   2   2  19 297.033 162.607   4
   2  -2  19 201.034 118.757   1
  -2  -2 -19 370.665 196.298   5
   2  -2  20-39.4221 84.3370   1
   2   2  20-47.7396 97.9536   4
  -2  -2 -20 210.375 196.863   5
  -2  -3  19 61.6472 65.5818   1
   2  -3 -19-192.927 118.877   3
  -2  -3  18 148.673 101.264   1
   2  -3 -18 40.9181 46.1622   3
   2  -3 -18 163.607 173.730   5
   2  -3 -17 115.088 123.589   3
  -2  -3  17 7.93529 43.7149   1
   2  -3 -16 861.274 260.367   5
  -2  -3  16 683.206 232.250   1
   2  -3 -16 1169.97 263.120   3
   2  -3 -15 23.3575 67.8578   3
   2  -3 -15 226.473 155.601   5
  -2  -3  15 55.6380 66.1857   1
   2  -3 -14 388.517 155.594   5
  -2  -3  14 408.958 173.960   1
   2  -3 -14 640.346 172.318   3
   2  -3 -13 60.0742 37.5827   5
  -2  -3  13-7.91572 53.6265   1
   2  -3 -12-14.9511 45.7053   3
  -2  -3  12-80.2316 74.7306   1
   2  -3 -12-54.7227 103.955   5
   2  -3 -11 277.425 93.8571   5
  -2  -3  11 290.949 123.369   1
   2  -3 -11 302.971 112.465   3
  -2  -3  10 3688.42 460.736   1
   2  -3 -10 3926.41 392.542   3
   2  -3 -10 3679.34 427.437   5
   2  -3 -10 3743.11 184.258   2
   2  -3  -9 1016.64 108.117   2
  -2  -3   9 1188.40 255.133   1
   2  -3  -9 1133.84 202.327   3
   2  -3  -9 817.957 178.611   5
   2  -3  -8 246.101 107.978   5
   2  -3  -8 289.201 97.9661   3
  -2  -3   8 279.020 114.772   1
   2  -3  -8 329.632 68.9171   2
   2  -3  -7 28.8168 16.8337   3
  -2   3   7 51.9550 18.5764   1
   2  -3  -7 40.8607 27.6639   2
  -2  -3   7 12.4707 38.4166   1
   2  -3  -7 130.251 68.6347   5
  -2  -3   6 44.3931 54.5862   1
   2  -3  -6 61.3084 53.4827   3
   2  -3  -6 48.5881 32.7843   2
   2  -3  -6 13.7169 19.8400   5
  -2   3   6 70.9729 26.2620   1
  -2  -3   5 6261.53 501.745   1
   2  -3  -5 6539.57 255.878   1
  -2   3   5 6626.84 264.605   1
   2  -3  -5 7143.52 481.167   5
   2  -3  -5 6587.46 422.157   3
   2  -3  -5 6475.84 375.527   2
   2   3  -4 109.947 60.0445   2
   2  -3  -4 120.029 50.8796   2
  -2   3   4 113.555 42.8273   1
   2  -3  -4 81.7487 56.3354   5
   2  -3  -4 144.928 44.8525   1
  -2  -3   4 57.4748 27.0250   1
  -2   3   3 686.261 103.054   1
   2  -3  -3 806.950 143.406   5
   2   3  -3 542.026 144.831   2
   2  -3  -3 651.057 100.817   1
  -2  -3   3 666.712 144.822   1
   2   3  -2 2063.56 269.927   2
  -2   3   2 2209.31 200.117   1
   2  -3  -2 2331.47 205.995   1
   2  -3  -1 3839.73 284.498   1
   2   3  -1 3527.57 349.329   2
  -2   3   1 3830.26 280.534   1
   2   3   0 1028.94 183.909   2
   2  -3   0 1201.14 172.926   1
  -2   3   0 1003.97 151.250   1
   2  -3   1 4600.86 361.340   6
   2   3   1 5045.71 403.804   2
   2  -3   1 4668.56 357.119   1
  -2   3  -1 4681.16 353.630   1
  -2  -3  -2 656.698 145.954   6
  -2  -3  -2 889.978 153.461   2
   2  -3   2 778.188 142.740   6
   2   3   2 903.387 168.408   2
   2  -3   2 839.790 161.667   1
  -2  -3  -3-20.4474 37.0322   6
   2  -3   3 27.0711 23.2361   6
   2  -3   3-19.4598 27.8904   1
   2   3   3 51.3349 53.0206   2
  -2  -3  -3-2.72326 27.8720   2
   2  -3   4 563.752 121.278   6
  -2  -3  -4 556.048 131.032   6
   2   3   4 614.116 131.635   2
  -2  -3  -4 556.958 114.400   2
  -2   3  -4 564.994 126.517   6
   2  -3   4 573.973 145.922   1
   2  -3   5 217.999 78.6597   6
  -2   3  -5 240.062 81.9371   6
  -2  -3  -5 277.247 96.3374   6
  -2  -3  -5 163.519 40.9546   1
  -2  -3  -5 147.946 62.9964   2
   2   3   5 170.883 64.2195   2
   2  -3   5 230.730 88.4486   1
  -2  -3  -5 183.426 50.7088   3
  -2  -3  -6 168.391 62.6161   2
  -2  -3  -6 133.644 47.2894   3
  -2  -3  -6 130.405 35.3595   1
  -2   3  -6 166.462 72.9165   6
   2   3   6 152.177 70.4227   2
   2  -3   6 341.513 91.0160   5
  -2  -3  -6 43.5294 46.7531   6
   2  -3   6 39.0878 34.3656   1
   2  -3   7 390.171 130.099   1
  -2  -3  -7 337.264 51.7148   1
  -2   3  -7 327.444 98.0791   6
  -2  -3  -7 407.727 80.3403   3
   2   3   7 414.586 106.769   2
   2  -3   7 435.022 98.5178   5
  -2  -3  -7 443.243 101.007   2
  -2  -3  -8 330.427 92.9186   2
  -2  -3  -8 241.551 64.2081   3
  -2  -3  -8 180.953 36.2451   1
   2  -3   8 164.925 79.3502   1
   2   3   8 185.952 69.9481   2
   2  -3   8 197.547 62.5518   5
   2  -3   9 569.468 174.845   1
  -2  -3  -9 602.098 111.605   3
   2   3   9 663.623 137.942   2
  -2  -3  -9 577.607 65.1019   1
  -2  -3  -9 710.171 140.105   2
   2   3  10 744.653 142.629   2
  -2  -3 -10 803.927 132.455   3
  -2  -3 -10 697.521 197.964   5
   2  -3  10 989.625 233.867   1
  -2  -3 -10 505.846 63.4445   1
   2   3  11 618.272 131.181   2
  -2  -3 -11 706.201 203.438   5
   2  -3  11 559.237 176.289   1
  -2  -3 -11 639.282 124.038   3
  -2  -3 -12-55.6188 69.6255   5
   2   3  12-54.1600 39.7784   2
  -2  -3 -12 16.8332 26.4971   3
   2  -3  12-13.0091 33.3697   1
  -2  -3 -13 74.1672 60.6599   3
   2  -3  13 91.1800 93.1647   1
   2   3  13 30.6549 36.4196   2
  -2  -3 -13 120.071 110.336   5
   2   3  14 197.935 85.5468   2
   2  -3  14 153.251 90.3406   1
  -2  -3 -14 230.864 154.484   5
  -2  -3 -14 187.367 83.5556   3
   2  -3  15 99.8834 104.682   1
  -2  -3 -15 127.095 102.489   5
  -2  -3 -15 198.363 79.4361   3
  -2  -3 -16-462.547 197.061   5
   2  -3  16 92.6471 42.5327   1
   2  -3  17 198.380 129.984   1
  -2  -3 -17-67.7816 157.642   5
   2  -3  18 48.2713 77.5861   1
  -2  -3 -18-132.302 171.983   5
   2  -3  19 178.652 180.006   1
  -2  -3 -19-155.265 187.952   5
  -2  -4  19 101.117 45.5543   1
   2  -4 -19 380.835 206.244   5
  -2  -4  18-34.5962 65.4254   1
   2  -4 -18 12.3390 64.9900   5
   2  -4 -18 190.461 114.224   3
   2  -4 -17 34.8856 123.384   5
   2  -4 -17 34.4850 96.9759   3
  -2  -4  17-144.260 121.152   1
  -2  -4  16 1470.00 362.549   1
   2  -4 -16 1702.86 377.761   5
   2  -4 -16 1911.31 341.863   3
   2  -4 -15-111.265 166.881   5
   2  -4 -15 35.4027 47.1833   3
  -2  -4  15 49.0556 51.4381   1
   2  -4 -14 1497.70 330.563   5
  -2  -4  14 1627.11 362.762   1
   2  -4 -14 1674.24 304.049   3
  -2  -4  13 1742.38 368.445   1
   2  -4 -13 1840.41 303.630   3
   2  -4 -13 1390.96 304.193   5
  -2  -4  12 79.2482 102.479   1
   2  -4 -12 12.5163 48.4240   3
   2  -4 -12-68.4241 136.925   5
   2  -4 -11-11.2714 41.7316   3
  -2  -4  11-0.67268 75.2350   1
   2  -4 -10 175.223 84.9503   3
   2  -4 -10 115.766 86.0607   5
   2  -4 -10 253.498 67.0111   2
  -2  -4  10 86.8659 57.7781   1
   2  -4  -9 1233.48 217.034   3
   2  -4  -9 1291.69 170.696   2
   2  -4  -9 1191.39 250.740   5
  -2  -4   9 1459.01 302.665   1
  -2  -4   8 4.23756 49.5314   1
   2  -4  -8 45.1854 15.0172   2
   2  -4  -8 71.9108 60.7032   3
   2  -4  -8 75.4370 56.5275   5
   2  -4  -7 150.669 80.5211   5
   2  -4  -7 226.016 81.2490   2
   2  -4  -7 221.799 88.5002   3
  -2  -4   7 193.606 98.6509   1
  -2   4   7 180.800 36.1521   1
  -2  -4   6 8.95014 37.4897   1
  -2   4   6 25.8041 18.3945   1
   2  -4  -6 51.4579 50.1371   2
   2  -4  -6 133.621 80.1084   5
   2  -4  -6 31.0747 15.8762   1
   2  -4  -6 58.5030 37.6150   3
   2  -4  -5 1809.68 160.533   1
  -2   4   5 1739.56 164.865   1
   2  -4  -5 1770.61 268.299   5
  -2  -4   5 1628.73 283.044   1
   2  -4  -4 857.168 123.238   1
  -2  -4   4 1040.28 212.454   1
   2  -4  -4 991.549 188.750   5
  -2   4   4 951.914 136.029   1
   2  -4  -3 3752.78 282.998   1
  -2   4   3 3760.10 287.899   1
   2   4  -3 3830.96 422.330   2
  -2  -4   3 3570.16 387.768   1
   2  -4  -2 23.7165 21.7552   1
  -2   4   2-22.3301 43.5586   1
   2   4  -2 34.2925 33.3145   2
  -2  -4   2 50.5874 62.9728   1
  -2  -4   1 4778.52 413.287   1
   2  -4  -1 4882.40 374.611   1
  -2   4   1 4937.98 374.754   1
   2   4  -1 5094.58 474.759   2
  -2  -4   0 1261.54 203.669   1
   2   4   0 1528.32 262.993   2
   2  -4   0 1461.50 215.857   1
   2  -4   0 1488.55 245.796   6
   2   4   1-19.6427 63.8862   2
   2  -4   1-4.10232 25.3727   6
   2  -4   1 44.6390 50.1825   1
  -2  -4  -1 28.0234 38.1480   1
   2  -4   2-9.70785 43.8878   6
   2   4   2 9.16797 35.3597   2
   2  -4   2 39.2285 53.7473   1
  -2  -4  -2 10.9347 28.5021   1
   2  -4   3 66.7970 60.6633   1
  -2  -4  -3 58.7247 53.2021   6
  -2  -4  -3 71.8107 39.8295   1
   2  -4   3 37.6461 40.1921   6
   2   4   3 5.59860 31.2079   2
   2  -4   4 571.739 139.256   6
  -2  -4  -4 638.832 116.557   1
  -2  -4  -4 527.419 150.295   6
   2   4   4 594.109 154.560   2
   2  -4   4 681.169 174.559   1
   2   4   5 25.9912 21.2978   2
  -2  -4  -5 44.6185 28.8353   1
   2  -4   5 58.2808 38.8391   6
   2  -4   5 13.4035 57.0708   1
  -2  -4  -5 85.9366 74.7950   6
  -2  -4  -6 484.336 79.1806   1
   2  -4   6 827.520 175.744   6
  -2  -4  -6 466.882 100.013   3
   2   4   6 489.904 146.248   2
  -2  -4  -6 420.961 68.3594   1
   2  -4   6 399.648 135.235   1
  -2  -4  -6 448.264 155.461   6
  -2  -4  -7 624.731 112.995   3
   2   4   7 757.593 169.196   2
  -2  -4  -7 713.538 71.5841   1
  -2  -4  -7 546.934 156.758   6
  -2  -4  -7 660.431 77.1303   1
   2  -4   7 685.737 183.310   1
  -2  -4  -8 206.111 66.9018   3
   2  -4   8 360.036 113.759   5
  -2  -4  -8 215.221 110.493   6
   2   4   8 151.107 81.3653   2
   2  -4   8 121.067 79.0600   1
  -2  -4  -9 115.146 78.7876   5
  -2  -4  -9 28.7510 32.2447   3
   2   4   9 8.77185 40.4799   2
  -2  -4  -9 20.8509 63.3820   6
   2  -4   9 27.7134 50.8200   1
   2  -4  10 813.943 235.105   1
   2   4  10 741.601 166.154   2
  -2  -4 -10 688.235 212.553   5
  -2  -4 -10 767.284 138.730   3
   2   4  11 44.0012 47.4726   2
  -2  -4 -11 87.7145 27.9551   5
  -2  -4 -11 180.457 73.2890   3
   2  -4  11 54.6130 35.1059   1
  -2  -4 -12 84.6822 52.4148   3
  -2  -4 -12 49.1984 69.3525   5
   2   4  12 56.7794 60.5111   2
   2  -4  12 106.069 120.511   1
  -2  -4 -13 2512.74 276.404   3
   2   4  13 2460.51 297.370   2
   2  -4  13 2411.92 427.122   1
  -2  -4 -13 3032.69 481.548   5
   2  -4  14-35.6479 109.749   1
  -2  -4 -14 185.444 139.454   5
   2  -4  15 320.429 164.712   1
  -2  -4 -15 395.952 171.992   5
  -2  -4 -16 92.8533 74.5941   5
   2  -4  16 152.063 119.117   1
  -2  -4 -17-645.098 251.070   5
   2  -4  17 85.2480 46.2395   1
   2  -4  18 68.9362 115.775   1
  -2  -4 -18-69.1809 134.531   5
  -2  -5  17 290.136 195.493   1
   2  -5 -17-267.398 167.789   5
   2  -5 -16 291.297 140.438   5
  -2  -5  16 346.139 178.942   1
   2  -5 -16 697.897 216.822   3
  -2  -5  15-4.40647 57.2885   1
   2  -5 -15-169.899 178.504   5
   2  -5 -15 48.6379 80.3430   3
  -2  -5  14-79.1002 84.8019   1
   2  -5 -14-351.005 177.349   5
   2  -5 -14-97.8005 77.2207   3
  -2  -5  13 118.246 84.7270   1
   2  -5 -13 15.4789 65.6910   3
   2  -5 -12 375.956 140.024   3
  -2  -5  12 278.757 149.064   1
   2  -5 -12 335.718 156.575   5
   2  -5 -11 1285.41 292.442   5
  -2  -5  11 1131.42 296.387   1
   2  -5 -11 1419.73 262.960   3
   2  -5 -10 365.656 134.696   3
  -2  -5  10 267.858 152.351   1
   2  -5 -10 319.291 139.425   5
   2  -5  -9 513.195 149.273   3
   2  -5  -9 417.709 155.059   5
  -2  -5   9 311.556 154.074   1
   2  -5  -8 602.678 158.251   3
   2  -5  -8 752.647 204.615   5
  -2  -5   8 556.446 201.506   1
   2  -5  -7-7.03235 9.86965   1
   2  -5  -7-98.4112 75.1714   5
   2  -5  -7 14.1753 33.9417   3
  -2  -5   7-18.9329 89.6796   1
  -2   5   6 3535.95 248.341   1
   2  -5  -6 3395.53 232.487   1
   2  -5  -6 4088.67 461.382   5
  -2  -5   6 3629.03 466.033   1
   2  -5  -5 1681.74 182.615   1
  -2   5   5 1646.67 191.605   1
   2  -5  -5 1661.26 286.126   5
  -2  -5   5 1398.54 280.221   1
   2  -5  -4 1007.38 214.766   5
   2  -5  -4 819.174 139.352   1
  -2  -5   4 1372.92 280.735   6
  -2   5   4 930.282 156.386   1
  -2  -5   4 942.822 227.234   1
  -2  -5   3 307.412 128.148   1
  -2  -5   3 269.076 136.195   6
   2  -5  -3 247.325 82.7439   1
  -2  -5   2-19.5728 26.4888   1
   2  -5  -2-5.72836 27.5269   1
   2   5  -1 7.40768 40.7064   2
   2  -5  -1 7.80696 48.7756   1
  -2  -5   1 74.4962 54.0525   1
   2  -5  -1 22.0888 41.9733   6
   2  -5   0 1936.78 280.904   1
   2   5   0 2260.61 354.515   2
   2  -5   0 2214.79 330.670   6
  -2  -5   0 2072.07 288.517   1
   2  -5   1 4081.89 446.959   6
  -2  -5  -1 3430.46 358.509   1
   2   5   1 3764.90 455.542   2
   2  -5   1 4353.58 435.933   1
   2   5   2 699.967 195.887   2
  -2  -5  -2 978.481 218.344   6
   2  -5   2 900.715 201.812   1
  -2  -5  -2 1117.17 200.401   1
   2  -5   2 1060.52 223.158   6
   2  -5   3 743.488 188.228   1
  -2  -5  -3 793.528 158.110   1
   2  -5   3 1008.19 205.521   6
   2   5   3 887.270 215.746   2
  -2  -5  -3 833.993 210.955   6
  -2  -5  -4 75.7162 54.5435   1
   2  -5   4 115.902 65.2078   6
  -2  -5  -4 128.377 105.061   6
   2   5   4 78.5670 62.2738   2
   2  -5   4 68.8710 53.5670   1
   2  -5   5 220.721 89.7576   6
   2   5   5 376.667 143.414   2
  -2  -5  -5 388.663 150.869   6
   2  -5   5 238.294 119.624   1
  -2  -5  -5 326.488 88.2813   1
  -2  -5  -6 852.911 214.309   6
  -2  -5  -6 934.146 130.636   1
   2   5   6 679.344 191.863   2
   2  -5   6 968.658 238.728   1
   2  -5   6 1166.89 225.402   6
   2  -5   7 1242.36 238.778   6
  -2  -5  -7 569.633 78.4631   1
   2   5   7 634.431 178.099   2
  -2  -5  -7 489.122 78.1362   1
  -2  -5  -7 628.087 128.493   3
  -2  -5  -7 541.717 181.608   6
   2  -5   7 727.317 214.990   1
   2   5   8 1397.20 258.928   2
  -2  -5  -8 1583.21 203.610   3
   2  -5   8 1407.89 306.601   1
  -2  -5  -8 1235.78 270.849   6
   2   5   9 33.2268 38.0471   2
  -2  -5  -9 84.7768 77.1665   6
  -2  -5  -9 76.6200 46.6832   3
   2  -5   9 92.4617 77.2970   1
  -2  -5 -10 1450.27 304.033   6
  -2  -5 -10 1361.82 324.789   5
   2   5  10 990.953 213.684   2
  -2  -5 -10 1194.19 186.111   3
   2  -5  10 849.388 252.857   1
  -2  -5 -11 36.9375 82.4716   5
  -2  -5 -11 26.3181 41.5962   6
   2  -5  11 114.739 96.4640   1
  -2  -5 -11 204.160 88.0960   3
   2   5  11 118.128 75.9678   2
  -2  -5 -12 142.622 106.691   5
  -2  -5 -12 64.7342 70.1898   6
   2  -5  12 85.0666 62.2292   1
   2   5  12-11.0235 26.1319   2
  -2  -5 -13 39.5732 32.5976   6
   2  -5  13 23.8979 79.2500   1
  -2  -5 -13 31.8312 138.356   5
  -2  -5 -14 107.105 105.527   6
  -2  -5 -14 138.739 102.410   5
   2  -5  14 231.867 134.518   1
  -2  -5 -15 74.3128 99.1426   6
  -2  -5 -15 18.2343 44.7882   5
   2  -5  15 40.6859 59.7432   1
   2  -5  16 503.682 217.361   1
  -2  -5 -16 622.319 221.990   6
  -2  -5 -16 447.457 213.740   5
  -2  -5 -17 589.014 226.430   6
   2  -5  17 591.006 236.262   1
  -2  -5 -17 568.146 243.540   5
   2  -6 -16 144.561 84.3518   5
  -2  -6  16 212.468 164.568   1
   2  -6 -15 78.5510 87.4727   3
  -2  -6  15 147.858 128.358   1
   2  -6 -14 153.531 85.6261   3
   2  -6 -14-347.001 185.937   5
  -2  -6  13 40.9746 73.3491   1
   2  -6 -13 114.457 96.0908   3
   2  -6 -13-22.9588 51.6371   5
   2  -6 -12 458.609 155.065   3
  -2  -6  12 293.695 170.183   1
   2  -6 -12 374.447 171.247   5
   2  -6 -11 166.092 117.188   5
  -2  -6  11 290.099 165.851   1
   2  -6 -11 129.693 118.910   3
   2  -6 -10 18.6180 32.5237   3
   2  -6 -10-30.1743 50.0371   5
  -2  -6  10-53.0362 133.384   1
   2  -6  -9 815.610 201.488   3
  -2  -6   9 1029.13 297.007   1
   2  -6  -9 658.994 207.459   5
   2  -6  -8 391.831 141.755   3
   2  -6  -8 803.036 229.116   5
  -2  -6   8 459.685 203.837   1
   2  -6  -7 1189.20 238.385   3
   2  -6  -7 1423.90 150.383   1
   2  -6  -7 1512.51 307.827   5
  -2  -6   7 1460.71 322.472   1
   2  -6  -6 413.372 93.2184   1
  -2  -6   6 329.748 163.544   1
   2  -6  -6 483.635 170.794   5
   2  -6  -6 346.676 156.099   6
   2  -6  -5 231.003 80.7931   1
   2  -6  -5 197.430 108.873   5
   2  -6  -5 156.919 88.3339   6
  -2  -6   5 214.202 114.731   1
  -2  -6   4 147.098 100.581   1
   2  -6  -4 156.772 99.0690   6
   2  -6  -4 282.589 91.9582   1
   2  -6  -3 1610.80 327.988   6
   2  -6  -3 2115.94 282.916   1
  -2  -6   3 1511.14 300.791   1
  -2  -6   3 2016.05 344.114   6
   2  -6  -2 965.603 198.834   1
   2  -6  -2 849.906 236.921   6
  -2  -6   2 1213.38 266.373   6
  -2  -6   2 931.015 227.768   1
   2  -6  -1-30.0367 44.2161   6
  -2  -6   1-19.2382 74.0595   6
   2  -6  -1 2.95991 53.6236   1
  -2  -6   1 79.0366 94.7650   1
  -2  -6   0 1067.77 241.813   6
   2  -6   0 1256.45 275.675   6
  -2  -6   0 1208.66 247.236   1
   2  -6   0 1314.81 254.731   1
  -2  -6  -1 331.893 120.819   6
   2  -6   1 321.339 136.199   6
  -2  -6  -1 398.332 134.302   1
   2  -6   1 385.442 138.584   1
   2  -6   2 62.9263 31.6098   6
  -2  -6  -2 101.658 38.9846   6
   2   6   2 220.089 114.607   2
   2  -6   2 145.139 80.6507   1
  -2  -6  -2 126.529 70.0522   1
   2  -6   3 740.990 212.207   1
   2  -6   3 565.717 183.923   6
  -2  -6  -3 474.655 159.776   6
  -2  -6  -3 697.081 169.541   1
   2   6   3 703.907 219.310   2
   2  -6   4 552.603 167.277   6
  -2  -6  -4 987.625 188.433   1
   2  -6   4 1054.84 263.894   1
   2   6   4 590.900 185.094   2
  -2  -6  -4 723.075 224.834   6
  -2  -6  -5 654.289 208.102   6
  -2  -6  -5 614.414 132.505   1
   2   6   5 474.525 165.243   2
   2  -6   5 992.057 256.621   1
   2  -6   5 801.669 217.007   6
  -2  -6  -6-10.6902 29.9757   1
   2  -6   6 35.7180 75.7275   6
   2   6   6-19.8659 40.7934   2
  -2  -6  -6 126.353 113.604   6
   2  -6   6-17.4257 59.0240   1
  -2  -6  -7 77.9586 75.3043   6
   2   6   7 71.7533 68.1694   2
   2  -6   7 84.9119 29.9600   1
  -2  -6  -8 1217.80 292.445   6
   2   6   8 784.595 232.123   2
   2  -6   8 1290.91 316.334   1
  -2  -6  -8 1393.76 213.316   3
  -2  -6  -9 607.143 197.359   6
  -2  -6  -9 606.281 139.566   3
   2  -6   9 659.748 210.719   1
   2   6   9 590.140 195.541   2
   2   6  10 879.415 227.013   2
  -2  -6 -10 900.527 276.212   5
   2  -6  10 1028.56 291.798   1
  -2  -6 -10 1057.46 278.177   6
  -2  -6 -10 1207.41 202.367   3
   2   6  11 2786.53 405.799   2
   2  -6  11 2791.36 505.769   1
  -2  -6 -11 2801.88 496.408   5
  -2  -6 -11 2861.11 469.316   6
   2  -6  12 695.220 255.554   1
   2   6  12 573.088 178.087   2
  -2  -6 -12 854.489 273.755   6
  -2  -6 -12 481.936 204.435   5
  -2  -6 -13 125.964 120.766   5
  -2  -6 -13 58.4200 63.7594   6
   2  -6  13 22.1891 33.8963   1
  -2  -6 -14 323.629 173.884   5
   2  -6  14-18.7231 92.8875   1
  -2  -6 -14 171.323 139.497   6
   2  -6  15 43.2034 74.4456   1
  -2  -6 -15 100.511 96.4874   6
  -2  -6 -15-55.1941 81.9165   5
  -2  -6 -16 174.016 135.045   6
  -2  -6 -16 467.914 242.346   5
   2  -6  16 77.2192 105.110   1
   2  -7 -14 39.8501 165.668   5
  -2  -7  14 192.698 95.6807   1
   2  -7 -13-110.645 86.0919   3
  -2  -7  13 18.1242 53.0255   1
   2  -7 -13 15.9156 43.3885   5
   2  -7 -12-27.3882 45.7041   3
   2  -7 -12-46.6001 69.5152   5
   2  -7 -11 275.817 145.354   3
  -2  -7  11 223.834 149.125   1
   2  -7 -11 220.968 142.576   5
   2  -7 -10 389.612 156.664   3
   2  -7 -10 296.945 156.935   6
   2  -7 -10 481.574 188.663   5
  -2  -7  10 456.864 198.441   1
   2  -7  -9 588.096 218.487   6
   2  -7  -9 645.850 183.001   3
   2  -7  -9 673.223 222.615   5
  -2  -7   9 694.057 256.625   1
  -2  -7   8 23.3900 47.1066   1
   2  -7  -8 41.3469 56.8806   3
   2  -7  -8 122.461 104.881   5
   2  -7  -8-84.3763 91.7422   6
   2  -7  -7 230.582 129.177   6
   2  -7  -7 235.189 120.088   5
  -2  -7   7 347.740 191.056   1
   2  -7  -6 57.8987 74.7130   5
   2  -7  -6-8.55692 76.0570   6
  -2  -7   6-0.76948 78.5390   1
   2  -7  -5 1788.16 381.168   6
   2  -7  -5 1902.45 252.815   1
  -2  -7   5 1981.95 390.594   1
   2  -7  -5 2104.55 372.214   5
   2  -7  -4-52.2041 28.3108   1
   2  -7  -4-96.6253 89.8077   6
  -2  -7   4-23.6363 90.5668   1
   2  -7  -3 757.046 244.582   6
   2  -7  -3 849.153 189.133   1
  -2  -7   3 981.512 260.628   1
  -2  -7   3 1153.69 295.758   6
  -2  -7   2 123.479 97.1413   1
   2  -7  -2 117.682 92.0614   1
   2  -7  -2 103.802 97.3908   6
  -2  -7   2 122.985 115.141   6
  -2  -7   1 148.545 112.397   1
  -2  -7   1 217.237 127.577   6
   2  -7  -1 301.779 149.264   6
   2  -7  -1 174.430 100.028   1
   2  -7   0 665.907 242.423   6
   2  -7   0 567.252 185.831   1
  -2  -7   0 446.687 183.601   6
  -2  -7   0 559.066 182.096   1
  -2  -7  -1 1745.18 351.182   6
  -2  -7  -1 2092.66 332.574   1
   2  -7   1 1882.51 342.740   1
   2  -7   1 1981.44 370.823   6
   2  -7   2 837.901 228.228   6
  -2  -7  -2 1044.58 230.126   1
   2  -7   2 1079.81 262.785   1
  -2  -7  -2 921.625 239.049   6
  -2  -7  -3 1823.27 286.891   1
   2  -7   3 2029.34 367.989   6
   2  -7   3 1907.42 363.261   1
  -2  -7  -3 1684.50 356.799   6
  -2  -7  -4 17.4508 46.5939   1
   2  -7   4-21.6827 61.8242   1
   2  -7   4-64.5069 46.9575   6
  -2  -7  -5 142.721 80.9329   1
   2  -7   5 17.4520 57.7122   6
   2  -7   5 39.6688 83.8636   1
  -2  -7  -5 12.7510 104.040   6
   2  -7   6-30.1976 97.6502   1
  -2  -7  -6 128.508 122.314   6
   2  -7   7 428.148 201.129   6
   2  -7   7 204.281 147.643   1
  -2  -7  -7 278.181 144.021   6
   2  -7   8 356.642 175.024   1
  -2  -7  -8 675.153 251.860   6
  -2  -7  -8 325.822 115.112   3
   2  -7   9 1926.21 430.907   1
  -2  -7  -9 1330.67 336.594   6
  -2  -7 -10 62.5274 66.7007   5
  -2  -7 -10 10.3408 38.7910   6
   2  -7  10 30.9193 70.8267   1
  -2  -7 -11 209.024 139.187   6
  -2  -7 -11 529.124 231.472   5
   2  -7  11 238.196 154.834   1
  -2  -7 -12-70.5547 127.643   5
   2  -7  12 138.378 121.039   1
  -2  -7 -12 55.7262 77.1551   6
   2  -7  13 54.7190 83.4454   1
  -2  -7 -13-60.7715 85.1550   5
  -2  -7 -13 46.2862 70.3926   6
  -2  -7 -14-61.2327 88.3080   5
  -2  -7 -14 34.1877 72.0302   6
   2  -7  14-1.10056 72.9261   1
   2  -8 -11 80.2981 73.9026   3
  -2  -8  11 123.948 117.165   1
   2  -8 -11 443.475 209.226   5
   2  -8 -11 122.759 127.671   6
   2  -8 -10 191.707 154.637   6
   2  -8 -10 260.887 137.117   3
   2  -8 -10 28.9132 59.4791   5
  -2  -8  10 315.300 162.507   1
  -2  -8   9 363.489 191.273   1
   2  -8  -9 469.512 166.755   3
   2  -8  -9 533.244 219.057   5
   2  -8  -9 721.786 279.124   6
  -2  -8   8-22.0239 117.227   1
   2  -8  -8 53.6041 60.0617   3
   2  -8  -8 97.3679 106.617   6
   2  -8  -8-151.009 116.788   5
   2  -8  -7 55.3381 34.8314   5
  -2  -8   7 54.3415 139.278   1
   2  -8  -7 18.8255 93.5469   6
   2  -8  -6 398.038 196.902   5
   2  -8  -6 186.010 120.035   6
  -2  -8   6 327.848 171.729   1
   2  -8  -5 250.462 167.810   6
  -2  -8   5 73.0513 83.7071   1
   2  -8  -5 172.229 112.339   5
  -2  -8   4 216.867 195.417   6
   2  -8  -4-42.7871 62.0914   5
   2  -8  -4 129.410 90.4672   6
  -2  -8   4 135.514 160.452   1
  -2  -8   3 236.134 141.718   1
   2  -8  -3 284.655 170.668   6
   2  -8  -3 418.603 143.778   1
  -2  -8   2 195.344 115.299   1
  -2  -8   2 135.598 134.547   6
   2  -8  -2 215.907 177.525   6
   2  -8  -2-8.21939 80.9913   1
   2  -8  -1 507.543 192.349   1
  -2  -8   1 442.459 170.938   1
   2  -8  -1 263.396 128.481   6
  -2  -8   1 442.546 205.876   6
   2  -8   0 271.897 144.552   6
   2  -8   0 491.014 183.200   1
  -2  -8   0 249.681 145.854   1
  -2  -8   0 211.128 134.499   6
   2  -8   1 7.38443 48.9176   6
  -2  -8  -1 19.4392 30.7990   1
  -2  -8  -1-10.3708 40.7362   6
   2  -8   2 27.5626 88.2370   6
   2  -8   2 4.28501 59.2932   1
  -2  -8  -2 160.825 106.523   1
   2  -8   3-36.1030 80.8938   1
  -2  -8  -3-20.7844 52.6575   6
   2  -8   3-221.921 134.627   6
   2  -8   4-20.0460 38.9828   6
  -2  -8  -4-37.4755 62.9583   6
   2  -8   4 90.6754 87.7741   1
   2  -8   5 31.6159 70.2366   6
   2  -8   5-66.6774 128.191   1
  -2  -8  -5-6.12199 106.812   6
   2  -8   6-4.16706 96.5270   1
  -2  -8  -6-9.58748 61.0659   6
   2  -8   6 182.018 138.296   6
  -2  -8  -7-130.822 113.365   6
   2  -8   7 86.1614 82.5199   1
   2  -8   8-22.2484 59.2730   1
  -2  -8  -8-11.8879 40.5283   6
   2  -8   9-19.9676 36.4638   1
  -2  -8  -9 307.874 172.377   6
   2  -8  10 49.9750 88.8771   1
  -2  -8 -10 4.38626 38.9489   5
  -2  -8 -10 89.7758 96.3073   6
  -2  -8 -11 220.130 156.108   5
  -2  -8 -11 262.484 164.229   6
   2  -8  11 208.114 152.298   1
   2  -9  -7 8.85144 61.6963   5
  -2  -9   7-83.0799 96.3414   1
  -2  -9   6 520.969 265.520   1
   2  -9  -6 72.6212 100.025   5
   2  -9  -6 256.747 163.149   6
   2  -9  -5 253.532 171.074   6
  -2  -9   5 217.667 146.261   1
   2  -9  -5 538.114 207.888   5
   2  -9  -4 1307.11 382.615   6
  -2  -9   4 1580.54 391.643   6
  -2  -9   4 1528.25 391.636   1
   2  -9  -4 1008.77 281.677   5
   2  -9  -3-3.25229 33.3723   5
  -2  -9   3-64.9123 79.6735   1
   2  -9  -3-98.4341 143.895   6
  -2  -9   2 173.510 121.366   1
  -2  -9   2 33.5944 111.659   6
   2  -9  -2-62.4568 86.7941   6
  -2  -9   1-62.3408 45.0514   6
  -2  -9   1-127.118 102.452   1
   2  -9  -1 0.49760 68.1409   1
  -2  -9   0 110.026 95.6773   1
  -2  -9   0 198.384 144.639   6
   2  -9   0 227.799 132.458   1
   2  -9   0-231.698 152.318   6
   2  -9   1-32.7490 69.4174   6
  -2  -9  -1-127.315 113.896   6
   2  -9   2 304.207 171.344   1
   2  -9   2 185.431 108.360   6
  -2  -9  -2 50.7821 99.2126   6
  -2  -9  -3 82.6256 87.2029   6
   2  -9   3-96.4850 153.440   6
   2  -9   3 95.1216 158.308   1
   2  -9   4-120.754 107.106   6
  -2  -9  -4-188.013 140.954   6
   2  -9   4 97.8372 56.2298   1
   2  -9   5 0.20707 49.9489   6
   2  -9   5-74.4307 87.0998   1
  -2  -9  -5-27.8872 112.116   6
   2  -9   6 43.7572 74.9447   1
  -2  -9  -6 143.258 99.1652   6
   2  -9   6 98.5259 154.434   6
   2  -9   7 262.491 180.739   6
   2  -9   7 153.775 126.340   1
   3   0 -20-28.1579 55.7191   3
  -3   0  20-24.3087 51.0490   4
  -3   0  19 273.749 139.447   4
   3   0 -19 269.196 194.353   3
  -3   0  18 4.57122 36.8427   4
  -3   0  18 65.2465 80.2151   1
   3   0 -18-15.1048 70.8963   3
  -3   0  17 1611.27 303.872   4
  -3   0  17 1675.43 307.678   1
   3   0 -17 1836.54 364.451   3
   3   0 -16 20.0165 50.2258   3
  -3   0  16-22.8560 59.8473   4
  -3   0  16-88.8005 71.4635   1
   3   0 -15 805.176 224.715   3
  -3   0  15 850.954 209.575   1
  -3   0  15 729.412 198.406   4
  -3   0  14-93.8313 68.8882   1
   3   0 -14 75.9911 79.0433   3
  -3   0  14 8.33975 59.8330   4
   3   0 -13 4677.84 492.747   3
  -3   0  13 5017.21 461.305   4
  -3   0  13 4704.44 457.044   1
  -3   0  12-0.62240 6.62981   2
  -3   0  12 26.8704 31.2003   1
  -3   0  12 27.1085 29.1434   4
   3   0 -12 28.7444 56.6133   3
  -3   0  11-27.6664 25.3871   1
   3   0 -11 43.6644 41.5785   3
  -3   0  11-2.35010 28.7161   4
  -3   0  11 21.5221 10.1795   2
  -3   0  10-0.58410 21.3640   1
   3   0 -10 47.6150 68.8314   3
  -3   0  10 7.63805 10.9765   2
  -3   0  10 14.6998 27.3764   4
  -3   0   9 10301.5 532.747   4
  -3   0   9 9686.03 256.690   2
   3   0  -9 9690.14 584.303   3
   3   0  -8-13.5065 56.2312   3
  -3   0   8-1.04397 21.5469   4
  -3   0   8-0.84380 7.02954   2
   3   0  -7 1297.14 116.071   2
  -3   0   7 1447.40 173.896   4
  -3   0   7 1446.01 103.467   2
   3   0  -7 1303.39 195.869   3
   3   0  -6 5.84363 10.3955   2
   3   0  -6-7.93363 38.0299   3
  -3   0   6 25.0855 26.1220   4
  -3   0   6-0.05606 6.19652   2
   3   0  -5 434.722 101.423   3
  -3   0   5 353.565 71.2201   4
  -3   0   5 530.439 128.690   5
   3   0  -5 333.927 58.5425   2
  -3   0   5 392.146 57.9436   2
  -3   0   4 2.45710 12.0048   2
   3   0  -4 35.6548 29.9736   3
  -3   0   4-7.60343 10.7278   4
   3   0  -4 6.29867 8.92181   2
   3   0  -4 54.4104 34.6213   4
   3   0  -3 594.133 98.8697   3
   3   0  -3 441.401 65.3565   2
  -3   0   3 490.897 75.6900   2
   3   0  -3 519.213 66.6126   4
   3   0  -2 14.4967 21.4511   2
   3   0  -2 6.20553 20.5995   3
   3   0  -1 16072.0 432.019   3
   3   0  -1 14466.7 424.562   2
   3   0   0 4.35842 11.1042   3
   3   0   1 22850.2 565.787   1
   3   0   2 3.44147 20.7038   1
   3   0   3 734.332 108.843   1
  -3   0  -4 15.4259 20.2274   1
   3   0   4 43.2310 50.9399   1
  -3   0  -5 2515.99 233.867   1
   3   0   5 2862.61 236.970   1
  -3   0  -5 2684.72 229.812   5
   3   0   6 34.7333 40.4254   1
  -3   0  -6 0.71657 18.3556   5
  -3   0  -6 23.1944 37.7414   1
   3   0   6 25.1570 23.3482   3
   3   0   7 21.1185 39.1106   1
  -3   0  -7 13.4446 17.2127   1
  -3   0  -7 18.7914 31.1102   5
   3   0   7 37.2752 30.1934   3
   3   0   8 11.1899 56.1561   1
  -3   0  -8-20.1784 23.4972   1
  -3   0  -8-31.5182 23.2364   5
   3   0   8-84.5210 41.7899   3
   3   0   9 2476.16 267.615   1
  -3   0  -9 2577.75 288.252   5
   3   0   9 2534.53 241.537   3
  -3   0 -10-296.839 105.963   5
   3   0  10 1.36081 22.5203   1
  -3   0 -11 8284.32 576.434   5
   3   0  11 8209.11 529.943   1
  -3   0 -12-72.0828 91.9334   5
   3   0  12-5.93139 35.3511   1
   3   0  13 104.043 76.9552   1
  -3   0 -13-28.1539 83.9036   5
  -3   0 -14 44.2713 86.5370   5
   3   0  14-22.1269 50.0835   1
   3   0  14 86.1202 94.6987   4
   3   0  15 3306.22 384.890   1
  -3   0 -15 4142.56 478.015   5
   3   0  15 3480.07 463.901   4
   3   0  16 85.2576 99.0812   1
  -3   0 -16 183.465 133.067   5
   3   0  16 222.263 137.109   4
   3   0  17 130.218 94.6877   1
   3   0  17 168.977 120.785   4
  -3   0 -17 428.996 180.168   5
  -3   0 -18 68.0042 120.517   5
   3   0  18 77.5932 80.5189   1
   3   0  18 0.18400 18.3836   4
   3   0  19 716.547 242.369   4
  -3   0 -19 1440.54 326.395   5
  -3   0 -20 956.711 289.606   5
   3   0  20 65.6249 65.6991   4
  -3   1  20 82.5961 81.6833   4
  -3  -1  20-81.2739 78.8820   4
   3  -1 -20-160.330 119.803   3
  -3  -1  20-62.3789 72.4015   1
  -3  -1  19 8.96917 77.6994   1
  -3   1  19 5.04030 30.2711   4
  -3  -1  19 35.4894 53.7750   4
   3   1 -19-13.2768 43.6532   3
   3  -1 -19 56.5301 82.5415   3
  -3  -1  18 143.264 79.7374   4
  -3  -1  18 313.965 145.585   1
   3   1 -18-80.8761 83.7819   3
   3  -1 -18 73.2459 57.2188   3
  -3   1  18 215.623 113.234   4
  -3   1  17 118.047 65.6274   1
  -3   1  17 140.649 98.0565   4
   3  -1 -17-3.28716 48.4365   3
  -3  -1  17 11.0182 56.8902   1
  -3  -1  17 106.888 96.8847   4
   3   1 -17 243.191 144.078   3
  -3  -1  16 73.4887 96.9817   1
  -3  -1  16 157.141 98.2270   4
  -3   1  16 203.312 97.0637   1
   3   1 -16 250.427 123.590   3
  -3   1  16 76.7258 51.7795   4
   3  -1 -16 242.257 121.727   3
  -3   1  15 78.4310 50.9975   4
  -3   1  15 125.570 71.6488   1
  -3  -1  15 83.2772 70.5158   4
  -3  -1  15 253.961 126.166   1
   3   1 -15 122.123 69.2907   3
   3  -1 -15 140.407 103.839   3
   3  -1 -14 1380.79 267.668   3
   3   1 -14 1471.34 301.147   3
  -3  -1  14 1261.75 243.257   4
  -3   1  14 1511.75 274.404   4
   3  -1 -14 2774.78 404.567   5
  -3  -1  14 1163.27 258.709   1
  -3   1  14 1746.21 260.309   1
  -3  -1  13 984.978 144.085   2
  -3   1  13 650.612 167.878   4
  -3  -1  13 903.025 195.346   4
  -3  -1  13 607.560 179.092   1
  -3   1  13 917.546 181.712   1
   3  -1 -13 1537.31 303.130   5
   3   1 -13 879.035 217.654   3
   3  -1 -13 747.257 189.085   3
  -3   1  12 20.2898 30.7111   1
   3   1 -12-12.7015 52.0059   3
  -3  -1  12 90.0323 70.9530   4
  -3   1  12-0.69383 36.2704   4
   3  -1 -12 0.33537 48.2102   3
  -3  -1  12 12.6335 17.8951   2
  -3  -1  12 87.1205 74.5543   1
  -3  -1  11 3011.15 376.799   1
  -3   1  11 3343.51 320.530   1
  -3  -1  11 3743.32 272.714   2
  -3   1  11 3352.35 357.401   4
   3   1 -11 3598.88 411.062   3
   3  -1 -11 3477.32 387.060   3
  -3  -1  10 2135.66 203.657   2
  -3   1  10 2099.67 266.740   4
   3  -1 -10 2370.46 303.948   3
  -3  -1  10 2077.46 294.209   1
   3   1 -10 2125.02 293.360   3
  -3  -1   9 681.621 112.588   2
   3  -1  -9 698.339 156.157   3
  -3  -1   9 482.804 130.308   1
  -3   1   9 574.374 135.730   4
   3   1  -9 698.264 168.310   3
   3  -1  -8 296.369 101.324   3
  -3   1   8 257.118 81.7272   4
  -3  -1   8 147.325 48.6794   2
   3   1  -8 233.624 94.8011   3
   3   1  -7 4465.27 373.190   3
  -3  -1   7 4859.86 289.134   2
   3  -1  -7 4621.36 366.917   3
   3   1  -7 4646.69 309.920   2
   3   1  -6 3581.08 268.902   2
  -3  -1   6 4021.41 256.404   2
   3  -1  -6 3817.52 290.402   4
   3   1  -6 3483.46 309.588   3
   3  -1  -6 3772.65 318.160   3
   3  -1  -5 540.098 109.344   3
   3   1  -5 628.972 129.406   3
  -3  -1   5 513.256 90.1304   2
  -3   1   5 436.879 85.9331   5
   3  -1  -5 517.128 102.334   4
   3   1  -5 604.571 109.147   2
  -3   1   4 10604.2 465.666   5
  -3  -1   4 11303.9 408.138   2
   3   1  -4 10297.3 432.646   2
   3  -1  -4 9890.13 453.505   3
   3   1  -4 10524.3 467.840   3
   3  -1  -3 32.5019 35.5967   3
  -3   1   3 12.9624 30.6977   5
  -3   1   3 7.46819 11.0474   1
   3   1  -3 6.16192 33.2138   2
  -3  -1   3 15.9693 17.9688   2
   3   1  -3 64.4867 44.7144   3
   3  -1  -2 4058.18 239.927   1
  -3   1   2 4015.21 235.410   1
   3   1  -2 4132.75 243.324   3
   3   1  -2 4151.34 256.409   2
   3  -1  -2 3891.00 253.399   3
  -3   1   2 4013.24 227.223   5
   3   1  -1 39721.0 778.171   2
   3  -1  -1 37796.1 745.914   1
  -3   1   1 39366.4 604.330   5
   3   1  -1 41025.7 683.024   3
  -3  -1   1 39234.9 673.335   3
  -3  -1   0 19.4607 15.1342   3
   3  -1   0 37.8085 31.7351   1
   3   1   0 26.1518 29.7017   2
   3   1   0 53.2685 25.4668   3
   3   1   1 4215.82 251.771   2
   3   1   1 4720.12 162.269   3
   3   1   1 4490.69 234.491   6
   3   1   1 4341.00 180.673   4
  -3  -1  -1 4454.67 158.325   3
   3  -1   1 4209.75 266.430   1
   3   1   2 19926.4 460.440   4
   3   1   2 20327.6 500.771   6
  -3  -1  -2 20287.7 533.281   1
  -3  -1  -2 20346.9 466.097   6
   3   1   2 21142.1 578.691   2
   3  -1   2 19454.7 606.930   1
   3   1   3 1921.55 165.439   1
  -3  -1  -3 1765.18 159.061   1
   3  -1   3 2057.40 209.247   1
   3   1   3 1805.91 160.470   4
   3   1   3 2173.84 191.522   2
  -3   1  -3 1721.94 108.781   5
   3  -1   3 1830.55 113.185   6
  -3  -1  -3 1795.47 144.247   6
   3   1   3 1791.66 148.037   6
  -3   1  -4 181.546 41.1149   5
   3  -1   4 260.565 80.6636   1
  -3  -1  -4 228.140 54.1004   6
   3   1   4 233.941 64.4158   2
   3   1   4 248.689 70.8658   4
   3  -1   4 253.095 38.3361   6
   3   1   4 165.638 45.7010   1
  -3  -1  -4 199.588 52.6666   1
  -3  -1  -5 420.467 85.1775   1
  -3  -1  -5 492.250 79.9698   6
   3  -1   5 450.344 108.650   1
  -3   1  -5 284.967 54.8213   5
   3   1   5 395.273 49.5367   3
   3   1   5 513.886 89.0187   1
   3   1   5 492.152 106.499   4
   3   1   5 404.631 89.9678   2
  -3   1  -5 386.276 49.4230   6
  -3   1  -5 527.134 124.136   1
   3   1   6 54.6225 32.5349   2
  -3   1  -6 41.7232 17.8005   6
  -3  -1  -6 73.7275 31.5371   6
   3   1   6 24.8404 32.2150   1
  -3  -1  -6 71.1478 37.0377   1
   3   1   6 45.2070 44.3248   4
   3  -1   6 21.2637 29.8560   1
  -3   1  -6-35.1696 46.0635   5
   3   1   6 50.0074 24.8591   3
   3   1   7 211.069 68.9246   2
   3   1   7 165.054 45.9808   3
   3  -1   7 146.357 85.4631   1
   3   1   7 177.009 77.7893   4
  -3  -1  -7 183.890 60.1037   1
  -3  -1  -7 80.7124 20.9310   5
   3   1   7 146.906 56.1833   1
  -3   1  -7 174.224 40.5701   6
  -3   1  -7 111.295 35.5798   5
  -3   1  -8 3338.33 182.719   6
   3   1   8 2982.71 312.617   4
   3   1   8 3400.10 264.225   1
  -3  -1  -8 3457.61 291.039   1
   3   1   8 3469.69 222.839   3
   3   1   8 3337.79 277.958   2
  -3   1  -8 3053.39 267.600   5
  -3  -1  -8 3533.33 361.184   5
   3  -1   8 3340.09 336.643   1
   3   1   9 3.30368 22.2113   2
  -3  -1  -9-0.72790 28.8288   1
   3  -1   9-79.3419 55.8568   1
  -3   1  -9 41.1174 42.4695   5
   3   1   9-2.01102 21.1643   3
   3   1   9-5.64228 23.2752   1
   3   1   9-2.55179 28.7724   4
  -3  -1  -9-49.5774 46.7826   5
   3   1  10 446.312 134.812   4
   3   1  10 551.777 118.522   2
  -3  -1 -10 576.754 160.275   5
   3  -1  10 464.492 135.072   1
  -3  -1 -10 416.727 110.015   1
   3   1  10 514.862 101.210   3
   3   1  10 454.096 106.893   1
  -3   1 -10 619.157 137.006   5
   3   1  11 71.2944 20.8443   3
   3  -1  11 250.182 107.897   1
  -3   1 -11 161.473 116.113   5
   3   1  11 109.212 53.9919   2
  -3  -1 -11 93.6856 72.9804   5
   3   1  11 63.8164 79.8620   4
   3   1  11 159.468 72.4292   1
   3   1  12 722.452 145.715   1
   3  -1  12 659.472 168.432   1
   3   1  12 829.613 148.410   2
   3   1  12 622.568 176.109   4
  -3  -1 -12 697.618 186.375   5
  -3   1 -12 1012.38 199.272   5
   3  -1  13 385.559 134.315   1
  -3  -1 -13-144.690 153.731   5
   3   1  13 466.374 116.663   1
  -3   1 -13 907.213 210.025   5
   3   1  13 431.135 149.721   4
   3   1  13 331.698 93.2330   2
   3   1  14 181.583 103.759   4
   3  -1  14 97.5638 69.5104   1
  -3  -1 -14-30.0990 118.440   5
   3   1  14 178.188 88.9446   2
   3   1  14 117.893 58.9381   1
   3  -1  15 152.444 95.8938   1
  -3  -1 -15-179.509 168.696   5
   3   1  15 41.0793 28.6302   4
   3   1  15 66.4681 47.2820   2
   3   1  15 103.456 66.4821   1
   3  -1  16 1556.58 296.923   1
  -3   1 -16 2246.29 362.613   5
   3   1  16 1829.03 264.221   1
   3   1  16 1287.01 292.235   4
  -3  -1 -16 1347.19 288.042   5
   3  -1  17 935.495 235.415   1
  -3  -1 -17 994.799 275.187   5
   3   1  17 1087.08 272.966   4
  -3   1 -17 1953.87 340.862   5
   3  -1  18 214.163 123.408   1
  -3  -1 -18 167.540 134.307   5
   3   1  18 47.5534 40.6122   4
   3  -1  18 347.897 178.325   4
  -3  -1 -19 312.446 172.930   5
   3  -1  19 303.424 158.114   1
   3  -1  19 432.175 199.631   4
   3   1  19 259.644 146.256   4
   3  -1  20 247.069 165.252   4
   3   1  20 170.027 101.169   4
  -3  -1 -20 584.939 257.076   5
  -3  -2  20 302.460 171.107   1
   3  -2 -20 269.448 158.554   3
  -3  -2  20 270.232 142.555   4
   3  -2 -19 51.7302 66.6937   3
  -3  -2  19 53.3909 84.7298   4
  -3  -2  19 159.630 136.319   1
  -3  -2  18-43.4774 80.7249   1
   3  -2 -18 127.640 104.024   3
   3  -2 -17 93.7283 108.976   3
  -3  -2  17 108.062 94.6862   4
  -3  -2  17 146.050 130.508   1
  -3  -2  16 69.4071 82.4627   1
   3  -2 -16 241.247 126.560   3
  -3   2  15 139.920 68.6825   1
  -3  -2  15 130.380 113.816   1
   3  -2 -15 33.0120 84.7628   3
  -3   2  14 3939.52 335.812   1
   3  -2 -14 3487.08 466.288   5
  -3  -2  14 3438.67 469.267   1
   3   2 -14 3751.94 500.042   3
   3  -2 -14 3881.21 460.852   3
   3  -2 -13 743.159 193.819   3
  -3  -2  13 633.389 199.550   1
   3  -2 -13 1053.68 248.332   5
   3   2 -13 630.719 191.428   3
  -3   2  13 683.997 133.411   1
  -3   2  12-42.5947 34.1371   1
  -3  -2  12 134.972 72.6554   1
   3   2 -12-7.25778 37.8438   3
   3  -2 -12-20.7491 34.9166   3
  -3   2  11 157.973 61.8633   1
   3  -2 -11 82.8342 76.9641   3
  -3  -2  11 231.613 114.548   1
   3  -2 -11 173.265 122.987   5
   3   2 -11 229.208 121.141   3
   3  -2 -10 766.725 174.784   3
  -3  -2  10 650.359 182.037   1
   3  -2 -10 544.408 163.116   5
   3   2 -10 709.666 183.249   3
   3  -2  -9 556.660 145.642   3
   3   2  -9 535.531 151.869   3
  -3  -2   9 648.704 172.845   1
  -3  -2   8 4068.98 416.386   1
   3  -2  -8 4175.27 380.636   3
   3   2  -8 4109.17 402.528   3
  -3   2   7 482.013 79.3455   1
   3  -2  -7 457.614 120.827   3
   3  -2  -7 505.791 68.3721   2
   3  -2  -7 307.036 101.069   5
  -3  -2   7 467.105 113.324   2
   3   2  -7 396.148 116.818   3
   3  -2  -6 1773.24 224.035   3
   3   2  -6 1922.58 242.114   2
  -3   2   6 1691.08 149.451   1
  -3  -2   6 1769.54 216.567   2
   3   2  -6 1722.66 235.984   3
   3  -2  -6 1766.98 224.089   5
  -3  -2   5 4604.98 342.928   2
  -3   2   5 4778.33 250.247   1
  -3   2   5 4383.35 346.999   5
   3   2  -5 4823.29 375.087   3
   3   2  -5 4866.45 379.062   2
   3  -2  -5 4539.01 340.974   5
   3  -2  -5 4228.61 333.214   3
   3  -2  -4 2379.11 226.834   5
  -3   2   4 2197.05 223.713   5
  -3   2   4 2311.32 176.303   1
   3   2  -4 2228.52 251.454   2
   3  -2  -4 2266.81 235.723   3
   3   2  -4 2507.16 255.029   3
  -3  -2   4 2210.71 233.284   2
  -3   2   3 649.728 113.626   5
  -3   2   3 709.015 101.271   1
   3  -2  -3 674.895 103.408   1
   3  -2  -3 597.446 99.3939   5
   3   2  -3 776.079 136.183   3
  -3  -2   3 585.223 111.819   3
   3   2  -3 661.884 135.277   2
   3  -2  -2 3457.03 237.327   1
  -3   2   2 3551.48 234.655   5
   3   2  -2 3485.74 300.066   2
   3   2  -2 3577.53 264.498   3
  -3  -2   2 3727.86 261.538   3
   3   2  -2 3759.78 286.739   6
   3  -2  -2 3740.21 231.710   5
  -3   2   2 3981.14 250.118   1
   3   2  -1 7989.96 443.442   2
   3  -2  -1 8140.07 382.937   1
  -3  -2   1 8301.20 360.078   3
   3  -2  -1 8015.79 295.931   5
  -3   2   1 7691.99 306.020   5
  -3   2   1 8647.70 391.694   1
   3   2  -1 8302.66 424.499   6
   3  -2   0 343.292 84.1140   1
   3   2   0 433.061 86.8727   6
  -3   2   0 501.631 99.6075   1
   3  -2   0 372.768 47.8198   5
  -3  -2   0 431.085 76.5509   3
   3   2   0 466.565 108.284   2
   3   2   1 10784.6 487.347   6
  -3  -2  -1 11182.1 335.963   3
   3   2   1 11251.5 507.701   2
   3  -2   1 10569.8 489.018   1
  -3  -2  -1 11169.4 476.481   6
  -3  -2  -2 10221.9 464.393   6
   3   2   2 10819.2 485.531   6
   3   2   2 10957.6 490.610   2
   3  -2   2 10035.5 496.321   1
  -3  -2  -2 11621.0 415.706   4
  -3  -2  -2 11019.4 284.327   3
   3  -2   3 12911.8 462.396   6
   3  -2   3 12958.3 590.788   1
  -3  -2  -3 13771.2 533.104   2
  -3  -2  -3 12836.4 528.850   6
   3   2   3 13368.3 538.438   2
  -3  -2  -3 14364.6 500.812   4
   3   2   3 13294.4 541.649   6
   3  -2   4 3189.44 220.540   6
   3  -2   4 3003.94 301.588   1
   3   2   4 3163.82 261.867   2
  -3  -2  -4 3195.18 214.915   1
  -3  -2  -4 3299.23 266.319   2
  -3  -2  -4 3578.11 273.539   4
  -3  -2  -4 3214.24 267.634   6
   3  -2   4 3049.27 144.249   5
   3  -2   5 3951.71 205.589   5
  -3   2  -5 4260.51 259.367   6
  -3  -2  -5 3742.56 233.171   1
   3  -2   5 4143.13 370.354   1
  -3  -2  -5 3711.07 292.169   2
   3   2   5 4174.68 301.706   2
  -3  -2  -5 4047.21 306.745   6
   3  -2   5 3747.30 225.815   6
   3   2   5 3467.89 288.751   4
  -3  -2  -6 431.585 105.894   2
  -3  -2  -6 270.422 40.8917   3
  -3   2  -6 340.404 76.2973   6
  -3  -2  -6 288.667 67.4160   1
   3  -2   6 286.254 66.1861   5
   3   2   6 302.541 96.1078   4
   3   2   6 494.001 104.855   2
   3  -2   6 274.762 97.2957   1
  -3  -2  -6 389.053 97.8268   6
  -3   2  -7 2837.13 220.896   6
  -3  -2  -7 2777.63 264.325   6
   3  -2   7 2726.68 320.882   1
   3   2   7 2621.93 244.336   2
   3   2   7 2780.60 290.470   4
   3  -2   7 2746.62 225.334   5
  -3  -2  -7 2683.56 158.617   3
  -3  -2  -7 2757.72 214.915   1
   3   2   8 1894.99 210.250   2
   3   2   8 1859.23 168.833   1
   3  -2   8 1717.72 266.277   1
  -3   2  -8 1743.59 177.153   6
   3   2   8 1793.67 251.604   4
   3   2   8 1661.44 132.873   3
   3  -2   8 1822.54 205.090   5
  -3  -2  -8 1728.75 148.090   3
  -3  -2  -8 1774.16 281.157   5
  -3  -2  -8 1793.47 182.322   1
  -3   2  -9 1432.55 162.720   6
   3  -2   9 1121.42 232.587   1
   3   2   9 1378.82 151.540   1
  -3  -2  -9 1235.65 237.380   5
   3   2   9 1183.50 207.559   4
  -3  -2  -9 1426.98 150.044   3
  -3  -2  -9 1390.11 171.137   1
   3  -2   9 1331.03 189.409   5
   3   2   9 1394.46 181.734   2
   3   2   9 1428.27 136.785   3
   3  -2  10 4886.48 480.451   1
   3   2  10 5190.43 463.254   4
  -3  -2 -10 5502.00 356.847   1
   3   2  10 5544.70 317.730   1
   3   2  10 5920.01 307.355   3
  -3  -2 -10 5436.84 324.687   3
  -3  -2 -10 5906.63 544.667   5
  -3   2 -10 5488.09 333.503   6
   3   2  10 5505.90 366.466   2
   3   2  11 98.5999 56.2588   2
   3  -2  11-5.70997 25.1324   1
   3   2  11 26.3335 46.2580   4
  -3   2 -11 21.3083 29.9240   6
  -3  -2 -11 114.435 128.971   5
   3   2  11 60.8014 33.4315   3
   3   2  11 26.5444 29.0058   1
  -3  -2 -11 81.5765 35.5132   3
  -3  -2 -11 34.1512 31.7968   1
  -3  -2 -12 1131.39 178.246   1
   3   2  12 1024.66 225.713   4
  -3  -2 -12 1245.19 263.722   5
   3   2  12 1095.57 151.064   1
  -3  -2 -12 1109.33 168.203   3
   3   2  12 1220.99 179.060   2
   3   2  12 1005.65 148.519   3
  -3   2 -12 1250.78 169.179   6
   3  -2  12 1026.64 231.915   1
   3   2  13 1765.00 218.732   2
   3   2  13 1614.87 189.733   1
   3  -2  13 1880.97 326.509   1
  -3  -2 -13 1245.04 278.732   5
   3   2  13 1621.84 296.652   4
  -3  -2 -14 2.86728 32.7257   5
   3   2  14 61.6436 40.9584   2
   3   2  14 7.64229 13.8251   1
   3   2  14-17.5481 66.8879   4
   3  -2  14-43.9498 63.9098   1
  -3  -2 -15 3380.92 475.076   5
   3   2  15 3496.28 311.636   2
   3  -2  15 2840.30 426.521   1
   3   2  15 2960.99 432.652   4
   3  -2  16 217.889 128.387   1
  -3  -2 -16-15.8332 124.113   5
   3   2  16 376.404 160.610   4
   3   2  17 11.8700 42.8494   4
   3  -2  17 235.205 135.757   1
   3   2  18 33.7731 54.9703   4
   3  -2  18 139.152 95.3432   1
  -3  -2 -18-112.243 105.450   5
   3  -2  19-11.4625 82.6632   1
   3   2  19 115.304 98.8573   4
  -3  -3  19 340.515 197.947   1
   3  -3 -19 556.756 250.412   5
   3  -3 -19 284.734 164.852   3
  -3  -3  18 113.043 112.142   1
   3  -3 -18 449.554 202.578   5
   3  -3 -18 256.267 142.795   3
   3  -3 -17 683.369 205.938   3
  -3  -3  17 850.611 293.433   1
   3  -3 -17 927.310 280.733   5
   3  -3 -16-29.7316 29.7535   3
  -3  -3  16 74.9903 37.2745   1
   3  -3 -15 364.063 140.016   3
   3  -3 -15 225.931 147.128   5
  -3  -3  15 361.038 177.949   1
   3  -3 -14 129.647 104.619   3
   3  -3 -14 408.256 171.402   5
  -3  -3  14 382.632 167.579   1
  -3  -3  13 1106.08 275.971   1
  -3   3  13 1315.01 135.400   1
   3  -3 -13 1393.73 297.060   5
   3  -3 -13 1251.04 261.208   3
   3  -3 -12 130.299 86.9193   3
  -3   3  12 72.8742 25.1242   1
   3  -3 -12 27.8738 88.9706   5
  -3  -3  12 81.5154 88.1962   1
  -3   3  12 69.4867 30.8915   1
  -3   3  11 941.107 98.5689   1
   3  -3 -11 1035.42 216.335   3
  -3  -3  11 1173.69 271.080   1
   3  -3 -11 709.221 184.610   5
  -3   3  11 918.839 109.260   1
  -3   3  10 2054.08 144.710   1
   3  -3 -10 2117.77 117.324   2
   3  -3 -10 2341.00 316.812   3
   3  -3 -10 2002.47 308.048   5
  -3  -3  10 1898.18 338.340   1
   3  -3  -9 888.715 186.755   5
  -3  -3   9 1187.89 253.045   1
   3  -3  -9 1305.97 226.077   3
  -3   3   9 1315.16 117.484   1
   3  -3  -9 1352.78 124.836   2
  -3  -3   8 1845.20 314.130   1
   3  -3  -8 1745.45 262.267   5
   3  -3  -8 2012.87 178.084   2
  -3   3   8 2018.07 147.969   1
   3  -3  -8 1826.71 261.991   3
  -3   3   7 19.2391 18.8482   1
   3  -3  -7-1.79891 22.8242   3
  -3  -3   7 58.9092 73.5420   1
   3  -3  -7 18.8363 26.8449   2
   3  -3  -7-101.806 104.551   5
  -3   3   6 196.093 50.5337   1
   3  -3  -6 96.9119 46.3458   3
   3   3  -6 158.165 82.0422   2
  -3  -3   6 170.023 105.554   1
   3  -3  -6 141.529 56.7112   2
   3  -3  -6 110.991 20.9608   5
   3  -3  -5 7481.89 479.308   3
   3  -3  -5 7219.53 329.947   1
   3   3  -5 7470.09 548.412   2
  -3   3   5 7782.39 339.121   1
   3  -3  -5 7290.27 472.399   5
   3  -3  -4 5306.39 295.058   1
  -3   3   4 5505.25 303.814   1
   3  -3  -4 5766.59 396.291   5
   3   3  -4 5242.43 453.029   2
   3  -3  -3 5962.48 330.066   1
  -3   3   3 6035.90 335.267   1
   3   3  -3 5762.15 470.657   2
   3  -3  -3 6059.52 378.176   5
   3  -3  -2 306.955 86.4240   1
   3   3  -2 260.909 102.841   2
  -3   3   2 325.476 87.2058   1
   3  -3  -2 329.679 82.7159   5
  -3  -3   2 352.850 100.610   3
   3   3  -1 1160.17 202.093   2
   3  -3  -1 1263.78 146.719   5
  -3   3   1 1228.95 170.440   1
  -3  -3   1 1330.47 176.377   3
   3  -3  -1 1298.29 176.658   1
   3  -3   0 4078.12 329.685   1
  -3   3   0 4392.91 339.567   1
   3  -3   0 4400.93 245.690   5
   3   3   0 4476.61 392.261   2
  -3  -3  -1 1219.80 193.131   6
   3  -3   1 1245.66 198.371   1
   3   3   1 1332.78 213.148   2
  -3  -3  -2 37.3440 33.1317   6
   3   3   2 183.321 85.6146   2
   3  -3   2 128.680 75.0719   1
   3  -3   2 113.407 64.8739   6
   3  -3   3 9067.93 487.338   6
   3   3   3 8941.57 535.186   2
   3  -3   3 9146.78 565.199   1
  -3  -3  -3 9986.73 487.497   4
  -3  -3  -3 9238.48 537.513   6
   3  -3   4 413.757 104.862   6
   3  -3   4 446.287 140.129   1
   3   3   4 518.231 133.850   2
  -3  -3  -4 442.265 127.154   6
   3  -3   5 1393.30 181.614   6
  -3  -3  -5 1343.93 140.936   1
  -3  -3  -5 1477.89 227.151   6
   3   3   5 1360.90 207.393   2
   3  -3   5 1296.00 229.618   1
   3  -3   5 1457.16 126.447   5
  -3  -3  -5 1273.41 108.216   3
   3  -3   6 305.291 102.235   6
   3  -3   6 178.105 37.6836   5
  -3  -3  -6 204.895 44.8765   3
  -3   3  -6 182.053 69.9149   6
   3  -3   6 219.523 99.6374   1
  -3  -3  -6 184.331 53.9139   1
  -3  -3  -6 184.084 80.0029   6
   3   3   6 163.515 82.4725   2
  -3  -3  -7 3317.53 343.110   6
  -3  -3  -7 3240.62 209.809   1
   3   3   7 3331.91 320.104   2
  -3  -3  -7 3202.40 187.855   3
   3  -3   7 3333.04 236.786   5
  -3   3  -7 3579.80 313.737   6
   3  -3   7 3326.47 394.354   1
  -3  -3  -8-13.9357 19.1705   3
   3   3   8 4.14702 33.8280   2
  -3  -3  -8 7.78681 37.1994   6
   3  -3   8 3.47813 42.9085   1
  -3   3  -8-30.4748 31.0892   6
   3  -3   8 27.7018 44.9940   5
  -3  -3  -8 31.2158 22.4636   1
  -3  -3  -9 3109.08 412.266   5
   3   3   9 2577.05 278.726   2
   3  -3   9 2626.87 375.375   1
  -3   3  -9 2882.56 287.460   6
  -3  -3  -9 2912.94 329.383   6
   3  -3   9 2778.03 266.570   5
  -3  -3  -9 2721.52 199.364   3
  -3  -3  -9 2690.73 200.476   1
  -3  -3 -10 641.660 189.419   5
  -3  -3 -10 493.972 88.1696   1
   3  -3  10 702.961 207.971   1
   3   3  10 594.463 133.560   2
  -3  -3 -10 614.958 99.4018   3
  -3  -3 -11 142.537 81.8107   5
  -3  -3 -11 40.0235 25.2042   1
   3  -3  11 59.8623 43.3630   1
   3   3  11 53.3681 53.5242   2
  -3  -3 -11 79.3526 43.9329   3
  -3  -3 -12 364.403 139.215   5
   3  -3  12 287.786 137.489   1
   3   3  12 293.547 98.9379   2
  -3  -3 -12 223.417 75.5118   3
   3  -3  13 149.461 120.329   1
   3   3  13 197.745 104.420   4
  -3  -3 -13 157.525 98.6457   5
  -3  -3 -13 221.034 77.0787   3
   3   3  13 150.656 76.3819   2
   3   3  14 720.853 152.772   2
  -3  -3 -14 924.776 265.226   5
   3  -3  14 659.778 219.686   1
   3   3  14 694.118 213.356   4
   3   3  15 55.3260 55.1491   4
   3  -3  15 185.741 156.052   1
  -3  -3 -15 71.2708 70.3732   5
  -3  -3 -16 843.504 264.036   5
   3  -3  16 566.430 215.246   1
   3   3  16 302.653 144.598   4
   3  -3  17 488.265 211.187   1
  -3  -3 -17 30.9073 127.668   5
   3  -3  18 34.0003 80.9958   1
  -3  -3 -18-308.101 224.886   5
  -3  -3 -19-429.238 208.688   5
   3  -3  19 116.828 104.304   1
   3  -4 -18 310.478 163.214   5
  -3  -4  18 155.845 151.942   1
   3  -4 -18 313.984 156.426   3
   3  -4 -17 112.380 91.2196   3
  -3  -4  17-77.9709 93.4525   1
   3  -4 -17 6.52293 68.9023   5
   3  -4 -16-15.3062 39.5119   3
  -3  -4  16 113.939 105.050   1
   3  -4 -16 250.491 187.652   5
   3  -4 -15 193.748 109.347   3
   3  -4 -15 148.780 94.7117   5
  -3  -4  15 82.9648 107.863   1
   3  -4 -14 1711.53 351.231   5
  -3  -4  14 1529.22 366.704   1
   3  -4 -14 2025.74 347.069   3
   3  -4 -13 873.018 219.849   3
   3  -4 -13 724.817 205.530   5
  -3  -4  13 984.257 283.166   1
  -3  -4  12 833.102 270.497   1
   3  -4 -12 727.220 194.234   3
   3  -4 -12 643.411 201.197   5
   3  -4 -11 70.2242 42.7088   3
   3  -4 -11-48.3262 142.334   5
  -3  -4  11 95.6804 111.567   1
   3  -4 -10 142.047 91.4336   3
  -3  -4  10 152.769 110.786   1
   3  -4 -10 114.340 45.5847   2
   3  -4  -9 286.609 126.382   3
  -3  -4   9 46.0959 32.7123   1
   3  -4  -9 112.578 44.2960   2
  -3   4   9 149.231 33.1436   1
   3  -4  -9 44.3476 43.0370   5
   3  -4  -8 692.906 134.109   2
   3  -4  -8 991.772 217.967   5
  -3   4   8 771.173 91.3400   1
   3  -4  -8 917.710 195.497   3
  -3  -4   8 888.477 233.680   1
  -3  -4   7 356.175 153.375   1
   3  -4  -7 488.846 140.285   3
   3  -4  -7 476.278 143.033   5
   3  -4  -7 467.795 115.855   2
  -3   4   7 405.642 74.5520   1
  -3  -4   6 983.485 230.328   1
   3  -4  -6 724.829 108.096   1
   3  -4  -6 769.536 181.615   5
   3  -4  -6 941.838 168.551   2
  -3   4   6 777.870 113.927   1
   3  -4  -6 1095.54 197.615   3
  -3   4   5 310.347 76.8059   1
   3   4  -5 398.635 147.061   2
   3  -4  -5 424.242 124.484   5
   3  -4  -5 347.370 78.6011   1
  -3  -4   5 346.100 107.904   1
  -3   4   4 444.326 100.059   1
  -3  -4   4 597.464 173.965   1
   3  -4  -4 677.528 118.520   1
   3  -4  -4 649.507 148.117   5
   3   4  -4 467.573 161.718   2
  -3   4   3 3624.52 297.016   1
  -3  -4   3 3860.94 405.624   1
   3  -4  -3 3621.71 333.488   5
   3   4  -3 3341.88 408.019   2
   3  -4  -3 3651.04 294.227   1
   3  -4  -2 10193.0 531.220   5
   3  -4  -2 10486.4 533.441   1
  -3   4   2 9632.44 510.041   1
   3   4  -2 10160.8 696.529   2
   3  -4  -1 6940.71 411.195   5
   3   4  -1 6877.96 570.474   2
   3  -4  -1 6895.10 452.835   1
   3  -4   0 5371.79 423.445   1
   3   4   0 5085.36 484.396   2
   3  -4   0 5649.98 472.715   6
   3  -4   1 16497.4 779.273   1
   3  -4   1 16898.2 808.196   6
  -3  -4  -1 16326.5 814.633   6
   3   4   1 15787.8 835.346   2
  -3  -4  -2 2985.84 346.669   6
   3   4   2 3114.02 367.609   2
   3  -4   2 3022.97 333.529   6
   3  -4   2 3032.34 345.933   1
   3  -4   3 2348.74 319.827   1
   3  -4   3 2167.98 276.986   6
   3   4   3 2054.57 299.273   2
  -3  -4  -3 1980.36 291.128   6
  -3  -4  -4-27.2988 34.0690   6
   3  -4   4 8.58598 35.2264   1
   3   4   4-11.7216 41.8127   2
   3  -4   4-1.17995 50.1293   6
  -3  -4  -5 588.151 161.141   6
   3  -4   5 388.842 108.970   6
   3   4   5 412.236 136.600   2
   3  -4   5 577.420 170.711   1
  -3  -4  -6 25.2699 34.7605   6
  -3  -4  -6 21.1871 32.5951   1
   3  -4   6-14.1560 70.9632   1
   3  -4   6 28.9462 61.1928   6
  -3  -4  -6 2.41240 17.1019   3
   3   4   6 0.19282 34.8423   2
  -3  -4  -7 1342.82 132.981   1
   3  -4   7 1683.66 231.892   6
   3  -4   7 1351.53 159.417   5
   3  -4   7 1139.94 255.129   1
  -3  -4  -7 1326.11 147.250   3
  -3  -4  -7 1337.66 246.595   6
   3   4   7 1163.22 218.706   2
   3  -4   8 1192.82 264.869   1
  -3  -4  -8 1234.00 117.835   1
  -3  -4  -8 1241.28 144.078   3
   3   4   8 1186.72 223.030   2
   3  -4   8 1241.28 163.107   5
  -3  -4  -8 1176.22 232.338   6
  -3  -4  -9 1461.68 159.565   3
  -3  -4  -9 1548.89 272.635   6
   3   4   9 1420.53 240.818   2
   3  -4   9 1597.32 320.406   1
  -3  -4  -9 1420.07 113.117   1
   3  -4   9 1379.86 185.505   5
  -3  -4 -10 409.450 87.7280   3
  -3  -4 -10 534.738 194.215   5
  -3  -4 -10 513.104 171.488   6
   3   4  10 347.137 117.003   2
   3  -4  10 418.679 169.319   1
  -3  -4 -11 235.016 133.130   5
  -3  -4 -11 243.988 106.947   6
   3   4  11 238.104 96.8476   2
   3  -4  11 252.108 142.844   1
  -3  -4 -11 205.179 68.8984   3
  -3  -4 -12 466.486 183.040   5
   3  -4  12 194.931 119.767   1
  -3  -4 -12 445.586 154.230   6
  -3  -4 -12 369.656 92.1359   3
   3   4  12 424.784 132.386   2
  -3  -4 -13 495.777 169.168   6
  -3  -4 -13 774.230 241.346   5
   3   4  13 420.985 128.186   2
   3  -4  13 225.541 143.386   1
   3  -4  14 890.034 278.930   1
  -3  -4 -14 964.469 283.405   5
  -3  -4 -14 580.651 189.534   6
   3  -4  15-108.516 123.335   1
  -3  -4 -15 166.157 123.393   5
  -3  -4 -15 105.302 81.2147   6
  -3  -4 -16-86.5000 76.6045   6
  -3  -4 -16 57.5617 106.824   5
   3  -4  16 21.7467 44.3527   1
  -3  -4 -17 137.473 117.512   5
   3  -4  17-27.8413 86.0144   1
   3  -4  18 48.9126 74.8084   1
  -3  -4 -18-381.511 203.649   5
   3  -5 -17 192.643 139.029   3
  -3  -5  17 113.590 107.337   1
   3  -5 -17 349.482 148.191   5
   3  -5 -16 276.834 140.229   3
  -3  -5  16 266.792 182.636   1
   3  -5 -16 136.294 102.071   5
   3  -5 -15 178.584 96.8825   3
   3  -5 -15-182.415 176.585   5
  -3  -5  15 234.402 175.135   1
   3  -5 -14 215.024 116.151   3
  -3  -5  14 221.709 141.766   1
   3  -5 -13-43.7486 55.3795   3
   3  -5 -13-159.872 155.413   5
  -3  -5  13-13.5485 71.2119   1
   3  -5 -12 95.3495 53.9750   3
   3  -5 -12-99.7551 120.103   5
  -3  -5  12 32.2994 72.9377   1
   3  -5 -11 7.70542 47.7836   3
  -3  -5  11-54.9551 87.5394   1
  -3  -5  10 160.268 98.3078   1
   3  -5 -10 187.669 89.1773   3
   3  -5 -10 398.754 159.775   5
   3  -5  -9 73.7218 60.0736   3
  -3  -5   9 65.8024 58.0786   1
   3  -5  -9 98.3874 66.3518   5
   3  -5  -8 281.792 115.434   3
  -3  -5   8 292.902 157.054   1
   3  -5  -8 365.344 141.441   5
  -3   5   8 390.606 71.8874   1
   3  -5  -7 38.7904 23.0303   1
  -3   5   7-11.6684 23.4891   1
  -3  -5   7-8.18390 49.4922   1
   3  -5  -7 16.9392 29.1527   5
   3  -5  -6 225.546 68.5637   1
  -3  -5   6 452.954 168.145   1
   3  -5  -6 274.941 116.790   5
  -3   5   6 303.757 85.2121   1
   3  -5  -5 1099.72 160.041   1
  -3  -5   5 1074.99 252.949   1
   3  -5  -5 1201.99 233.985   5
  -3   5   5 1120.99 166.982   1
   3  -5  -4 4633.92 354.333   1
   3  -5  -4 4575.52 434.604   5
  -3  -5   4 4977.24 525.182   1
  -3  -5   3 1607.25 286.795   1
   3  -5  -3 1487.11 224.064   1
   3  -5  -3 1491.47 233.961   5
   3   5  -3 1636.65 313.569   2
  -3  -5   3 1000.13 238.807   6
   3  -5  -2 15.7066 25.6863   1
   3   5  -2 34.3086 74.1072   2
   3  -5  -2 50.3717 34.0564   5
  -3  -5   2 112.287 89.0801   1
   3  -5  -2 112.359 69.6959   6
  -3  -5   1 1606.09 271.409   1
   3  -5  -1 1808.66 305.199   6
   3  -5  -1 1852.60 265.638   1
   3   5  -1 1429.03 289.762   2
  -3  -5   0 446.395 134.148   6
   3  -5   0 497.191 156.690   6
  -3  -5   0 720.806 180.292   1
   3   5   0 475.247 178.937   2
   3  -5   0 539.524 157.342   1
  -3  -5  -1 568.301 148.311   1
   3  -5   1 847.370 192.772   1
  -3  -5  -1 849.355 198.310   6
   3   5   1 824.975 216.163   2
   3  -5   1 829.426 204.102   6
  -3  -5  -2 399.561 140.547   6
   3   5   2 461.312 161.712   2
   3  -5   2 628.886 169.845   6
   3  -5   2 533.358 164.074   1
  -3  -5  -2 561.610 143.726   1
  -3  -5  -3 796.116 193.963   6
   3  -5   3 528.948 155.544   1
  -3  -5  -3 577.776 141.710   1
   3   5   3 725.828 198.615   2
   3  -5   3 656.886 172.817   6
   3   5   4 2079.27 338.327   2
  -3  -5  -4 2514.00 271.703   1
  -3  -5  -4 1956.17 318.896   6
   3  -5   4 2296.63 355.966   1
   3  -5   4 2431.65 326.818   6
  -3  -5  -5 994.388 163.921   1
  -3  -5  -5 899.322 220.053   6
   3  -5   5 872.346 188.935   6
   3   5   5 1281.93 265.973   2
   3  -5   5 986.237 245.246   1
   3   5   6 118.367 102.248   2
   3  -5   6 51.3708 50.9931   1
  -3  -5  -6 50.2529 45.6428   1
  -3  -5  -6 43.5180 58.5091   6
   3  -5   6 30.9538 68.1584   6
  -3  -5  -7-78.0768 89.0121   6
   3   5   7-20.7418 36.1845   2
  -3  -5  -7 14.1675 24.6304   1
  -3  -5  -7-23.2874 19.9142   1
  -3  -5  -7 17.9383 19.8528   3
   3  -5   8 2162.72 381.394   1
  -3  -5  -8 2183.99 357.353   6
  -3  -5  -8 1771.00 154.396   1
   3   5   8 2068.92 329.164   2
  -3  -5  -8 1739.08 199.038   3
   3  -5   9 2098.82 393.475   1
   3   5   9 1909.59 316.136   2
  -3  -5  -9 1719.35 316.314   6
  -3  -5  -9 2088.69 216.730   3
  -3  -5 -10 1371.88 289.010   6
   3  -5  10 910.601 259.123   1
   3   5  10 1298.01 265.559   2
  -3  -5 -10 1208.41 169.536   3
   3   5  11 11.0368 46.7370   2
  -3  -5 -11 72.7226 37.5296   6
  -3  -5 -11 119.061 108.953   5
   3  -5  11 28.9868 55.5640   1
   3   5  12 195.445 108.967   2
  -3  -5 -12 313.023 154.769   6
  -3  -5 -12 64.1689 25.5853   5
   3  -5  12-53.9233 102.450   1
  -3  -5 -13 375.803 162.958   6
   3  -5  13 468.176 219.931   1
  -3  -5 -13 489.871 199.005   5
   3   5  13 457.992 156.829   2
  -3  -5 -14 45.0213 74.1699   5
  -3  -5 -14 100.432 94.5962   6
   3  -5  14 223.967 145.161   1
  -3  -5 -15 31.1144 68.6252   5
  -3  -5 -15 120.838 94.7720   6
   3  -5  15-17.6967 49.1642   1
   3  -5  16 127.255 113.922   1
  -3  -5 -16 251.901 136.830   6
  -3  -5 -16-44.6368 89.5637   5
  -3  -5 -17-106.795 110.754   5
   3  -5  17-105.819 106.977   1
   3  -6 -16 1.08237 23.6898   3
  -3  -6  16 105.999 112.282   1
   3  -6 -16 50.3631 78.2385   5
  -3  -6  15 580.491 248.886   1
   3  -6 -15 340.897 169.973   5
   3  -6 -15 438.950 176.673   3
   3  -6 -14-14.8245 27.6765   3
   3  -6 -14-199.457 177.239   5
   3  -6 -13 969.622 249.865   3
   3  -6 -13 588.836 203.971   5
  -3  -6  13 579.121 243.977   1
   3  -6 -12 0.74087 42.5836   3
  -3  -6  12-122.719 111.189   1
   3  -6 -11 81.4852 71.7846   3
  -3  -6  11-98.3765 100.153   1
   3  -6 -11-49.6996 66.5948   5
   3  -6 -10 30.6025 42.4059   3
   3  -6 -10-61.2617 69.3634   5
  -3  -6  10-29.8636 85.8202   1
   3  -6  -9 65.3142 56.7776   3
   3  -6  -9 168.149 109.460   5
  -3  -6   9 102.706 105.236   1
  -3  -6   8 229.752 191.694   1
   3  -6  -8 302.601 120.304   3
   3  -6  -8 427.578 167.588   5
  -3  -6   7 1065.89 273.456   1
   3  -6  -7 1141.88 150.109   1
   3  -6  -7 857.526 223.272   5
   3  -6  -7 957.462 226.339   3
  -3  -6   6-18.8412 44.2667   1
   3  -6  -6 40.9017 32.9814   1
   3  -6  -6-4.86258 70.6581   5
  -3  -6   5-3.41522 37.0410   1
   3  -6  -5-2.08442 33.6008   5
   3  -6  -5-10.5753 30.3470   1
  -3  -6   4 237.150 135.075   1
   3  -6  -4 317.819 148.200   6
   3  -6  -4 353.220 128.086   5
   3  -6  -4 251.908 94.4883   1
   3  -6  -3 174.838 68.3802   1
   3  -6  -3 195.240 111.434   6
  -3  -6   3 173.543 101.731   1
   3  -6  -3 147.206 78.9745   5
  -3  -6   2 674.669 213.046   6
   3  -6  -2 602.648 164.237   1
  -3  -6   2 287.298 136.904   1
   3  -6  -2 345.374 147.180   6
   3  -6  -1 8280.19 715.129   6
  -3  -6   1 7035.81 645.239   6
   3  -6  -1 7577.53 593.573   1
  -3  -6   1 7423.53 634.957   1
   3   6  -1 6437.74 688.810   2
  -3  -6   0 253.902 124.062   6
   3  -6   0 434.061 165.753   6
   3  -6   0 229.942 120.908   1
   3   6   0 142.401 105.561   2
  -3  -6   0 215.170 112.017   1
   3  -6   1 74.2070 97.5714   6
   3  -6   1 195.506 104.901   1
   3   6   1 183.268 127.207   2
  -3  -6  -1 64.0411 37.6507   6
  -3  -6  -1 93.6517 82.7440   1
   3  -6   2 98.8630 86.3482   6
  -3  -6  -2 116.543 66.2877   1
   3  -6   2 73.8448 29.6121   1
  -3  -6  -2 17.5777 46.7367   6
   3   6   2 135.420 120.721   2
   3   6   3 746.366 231.335   2
  -3  -6  -3 748.744 220.608   6
   3  -6   3 1064.55 250.541   1
   3  -6   3 756.302 201.986   6
  -3  -6  -3 893.206 187.294   1
  -3  -6  -4-62.9174 88.6795   6
   3  -6   4-7.08812 93.8322   6
   3  -6   4-2.13896 34.0413   1
   3   6   4-8.24094 47.7295   2
  -3  -6  -4-0.52586 40.1019   1
  -3  -6  -5-6.00297 37.3389   1
   3  -6   5 1.83355 50.6188   6
  -3  -6  -5 8.80209 63.6635   6
   3   6   5-35.0800 52.3646   2
   3  -6   5-23.4712 84.3048   1
  -3  -6  -6 112.364 88.4465   6
   3  -6   6 151.140 100.649   6
   3  -6   6-38.4696 91.7920   1
  -3  -6  -6 15.3113 23.6911   1
   3   6   6-25.5962 60.0158   2
   3  -6   7 914.602 218.749   6
   3   6   7 559.245 185.880   2
   3  -6   7 608.170 208.115   1
  -3  -6  -7 565.070 197.981   6
  -3  -6  -8 199.481 80.1903   3
  -3  -6  -8 296.014 150.891   6
   3  -6   8 629.139 194.735   6
   3  -6   8 86.2917 81.2664   1
   3   6   8 176.766 92.6174   2
  -3  -6  -9-114.713 93.2041   6
   3  -6   9-71.3210 110.251   1
   3   6   9-220.608 116.624   2
  -3  -6 -10 115.012 89.1847   6
   3   6  10 290.466 119.107   2
   3  -6  10 146.806 122.593   1
   3  -6  11-67.6823 140.177   1
  -3  -6 -11 163.677 152.398   6
  -3  -6 -11 54.5431 94.0134   5
   3   6  11 147.160 81.6197   2
  -3  -6 -12 1027.58 273.702   6
  -3  -6 -12 1033.74 308.891   5
   3   6  12 846.621 225.274   2
   3  -6  12 924.311 302.625   1
   3  -6  13 681.769 250.045   1
  -3  -6 -13 438.552 183.583   6
  -3  -6 -13 591.826 227.845   5
  -3  -6 -14 68.9161 77.6283   6
  -3  -6 -14 27.9004 63.1127   5
   3  -6  14 93.8741 128.154   1
  -3  -6 -15 115.210 81.8429   6
   3  -6  15 77.6185 94.6553   1
  -3  -6 -15 59.2080 121.053   5
   3  -7 -14 21.4746 99.4991   3
   3  -7 -14 10.0262 88.7257   5
  -3  -7  14 102.788 137.163   1
   3  -7 -13-4.22394 79.9073   3
  -3  -7  13-5.84506 75.1814   1
   3  -7 -12 60.5296 109.444   5
   3  -7 -12 153.909 102.520   3
  -3  -7  12 108.294 121.846   1
   3  -7 -11 14.8808 37.8487   3
  -3  -7  11 60.4874 83.1815   1
   3  -7 -11 38.4123 62.4268   5
   3  -7 -10 309.493 138.325   3
   3  -7 -10 340.918 167.972   5
  -3  -7  10 575.716 236.627   1
   3  -7  -9 529.819 179.404   3
   3  -7  -9 442.326 195.094   5
  -3  -7   9 358.387 194.316   1
   3  -7  -8 224.755 144.753   5
   3  -7  -8 104.798 63.7396   3
  -3  -7   8 54.2265 75.3025   1
   3  -7  -7 985.739 310.462   6
  -3  -7   7 998.093 292.378   1
   3  -7  -7 1434.98 319.809   5
   3  -7  -6 70.8303 67.6392   5
  -3  -7   6 54.8893 40.7924   1
   3  -7  -6 133.680 128.018   6
   3  -7  -5 311.549 178.386   6
   3  -7  -5 178.540 103.437   5
  -3  -7   5 23.2426 62.5235   1
   3  -7  -5 118.256 54.1414   1
   3  -7  -4 26.0912 41.2371   1
   3  -7  -4 108.690 114.299   6
   3  -7  -4 49.0776 32.7264   5
  -3  -7   4 178.200 128.935   1
   3  -7  -3 164.297 90.9249   5
   3  -7  -3 261.148 114.625   1
   3  -7  -3 254.407 143.824   6
  -3  -7   3 675.731 237.242   6
  -3  -7   3 223.140 115.673   1
   3  -7  -2 89.5056 67.7870   1
  -3  -7   2 298.544 199.147   6
   3  -7  -2-48.1522 106.469   6
  -3  -7   2 99.7268 125.133   1
   3  -7  -1 741.483 201.190   1
   3  -7  -1 439.631 176.770   6
  -3  -7   1 642.349 224.377   6
  -3  -7   1 573.550 186.435   1
  -3  -7   0 309.786 151.085   6
   3  -7   0 395.324 156.491   1
   3  -7   0 160.151 136.830   6
  -3  -7   0 265.598 141.179   1
  -3  -7  -1 305.624 133.406   6
   3  -7   1 442.387 167.012   1
  -3  -7  -1 418.211 159.189   1
   3  -7   1 343.608 158.396   6
   3  -7   2 1136.52 275.987   1
  -3  -7  -2 1330.35 266.014   1
  -3  -7  -2 1326.68 309.128   6
   3  -7   2 1331.67 302.688   6
   3  -7   3 1608.40 343.787   1
   3   7   3 1387.02 332.042   2
  -3  -7  -3 1211.24 299.974   6
   3  -7   3 1348.70 294.855   6
  -3  -7  -3 1318.94 250.104   1
  -3  -7  -4 100.091 66.2049   6
   3   7   4 47.4104 66.1655   2
   3  -7   4 11.7148 66.6725   6
  -3  -7  -4 37.7895 44.5757   1
  -3  -7  -5 8.18473 43.5634   6
   3  -7   5 88.3334 60.7182   6
   3  -7   5 167.862 119.030   1
   3   7   5 28.2689 32.5260   2
  -3  -7  -5 200.508 87.6057   1
  -3  -7  -6 717.262 224.915   6
   3   7   6 639.217 218.486   2
   3  -7   6 998.778 292.220   1
   3  -7   6 1048.15 268.963   6
   3  -7   7 408.817 181.084   1
  -3  -7  -7 314.418 209.345   6
   3  -7   7 289.650 140.138   6
   3   7   7 286.471 154.849   2
   3   7   8 260.880 145.037   2
  -3  -7  -8 261.680 146.746   6
   3  -7   8 132.999 131.738   1
   3  -7   8 584.922 217.495   6
  -3  -7  -9 1023.66 289.120   6
   3   7   9 457.528 186.006   2
   3  -7   9 715.768 261.101   1
   3  -7  10 432.768 202.918   1
  -3  -7 -10 252.354 143.641   6
   3   7  10 379.140 169.208   2
  -3  -7 -11-9.34047 62.5192   6
   3  -7  11 65.9224 85.1263   1
  -3  -7 -11-17.0972 110.830   5
   3   7  11-13.8256 37.5411   2
  -3  -7 -12 152.616 105.433   6
  -3  -7 -12 157.288 131.722   5
   3  -7  12-101.340 106.835   1
   3  -7  13 92.2945 102.980   1
  -3  -7 -13-32.7617 61.6768   6
  -3  -7 -13-30.5449 68.0567   5
   3  -8 -11-262.330 159.368   5
   3  -8 -11-6.22789 29.3046   3
   3  -8 -11 11.5609 139.680   6
  -3  -8  11 144.241 126.995   1
  -3  -8  10-21.6235 53.8940   1
   3  -8 -10 78.8776 89.1945   5
   3  -8 -10 45.0621 88.6932   3
   3  -8 -10 224.282 167.083   6
  -3  -8   9 212.798 180.106   1
   3  -8  -9 36.6272 35.6908   6
   3  -8  -9 172.226 122.359   5
   3  -8  -9 154.346 114.827   3
   3  -8  -8 508.065 180.781   3
  -3  -8   8 786.738 294.483   1
   3  -8  -8 782.467 248.202   5
   3  -8  -8 686.939 275.626   6
   3  -8  -7 159.311 120.748   6
   3  -8  -7 167.417 124.398   5
  -3  -8   7 86.6757 123.842   1
   3  -8  -6 550.862 258.709   6
   3  -8  -6 452.828 180.769   5
  -3  -8   6 661.059 259.668   1
   3  -8  -5 800.502 243.627   5
  -3  -8   5 451.767 211.492   1
   3  -8  -5 514.642 232.856   6
   3  -8  -4 381.608 186.433   6
   3  -8  -4 259.052 123.678   5
  -3  -8   4 595.059 219.346   1
   3  -8  -3 806.648 204.585   1
   3  -8  -3 470.924 205.439   6
  -3  -8   3 682.481 239.524   6
  -3  -8   3 759.938 255.909   1
   3  -8  -3 476.742 181.738   5
   3  -8  -2 1115.21 314.489   6
   3  -8  -2 1313.52 275.857   1
  -3  -8   2 1331.70 341.156   6
  -3  -8   2 1024.79 285.101   1
   3  -8  -2 908.335 229.076   5
   3  -8  -1 71.9687 72.7260   1
   3  -8  -1 155.480 156.249   6
  -3  -8   1 179.294 125.963   1
  -3  -8   1 246.894 169.904   6
   3  -8   0 190.563 126.645   1
  -3  -8   0-39.3827 56.6681   1
   3  -8   0-7.21985 48.7853   6
  -3  -8   0 55.5506 71.0237   6
  -3  -8  -1 311.125 142.262   1
   3  -8   1 554.929 228.680   1
   3  -8   1 212.104 116.449   6
  -3  -8  -1 596.793 235.642   6
   3  -8   2 388.077 170.554   6
  -3  -8  -2 256.095 131.526   6
  -3  -8  -2 477.260 171.430   1
   3  -8   2 386.252 165.263   1
   3  -8   3 108.819 94.7320   1
  -3  -8  -3 181.658 133.080   1
  -3  -8  -3 93.9613 81.4538   6
   3  -8   3 25.6192 76.0270   6
   3  -8   4 143.976 94.5994   1
   3  -8   4 164.360 135.438   6
  -3  -8  -4 285.464 165.739   6
   3  -8   5 149.270 155.599   6
   3  -8   5-26.1519 112.765   1
  -3  -8  -5-100.016 149.382   6
  -3  -8  -6 251.054 154.783   6
   3  -8   6 161.842 147.278   1
   3  -8   6 269.563 134.173   6
   3  -8   7 350.224 182.202   1
  -3  -8  -7-51.2666 92.9085   6
   3  -8   7 160.883 127.526   6
  -3  -8  -8-56.2238 78.6978   6
   3  -8   8-16.7751 53.5424   1
  -3  -8  -9 37.2428 75.1061   6
   3  -8   9 180.759 139.566   1
  -3  -8 -10 147.537 108.383   5
   3  -8  10-207.893 152.008   1
  -3  -8 -10-202.282 143.568   6
  -3  -8 -11 135.481 119.868   6
   3  -8  11-35.2258 60.2849   1
  -3  -8 -11 171.881 79.6248   5
  -3  -9   7 665.700 271.822   1
   3  -9  -7 521.234 252.907   6
   3  -9  -7 542.769 218.679   5
   3  -9  -6 118.902 103.406   5
  -3  -9   6 194.936 140.180   1
   3  -9  -6 51.5930 110.638   6
   3  -9  -5 88.0145 116.290   6
   3  -9  -5 427.154 180.005   5
  -3  -9   5 385.085 180.822   1
   3  -9  -4 455.303 222.581   6
  -3  -9   4 413.065 194.631   1
  -3  -9   3-39.0546 69.8376   1
   3  -9  -3 130.989 180.013   6
  -3  -9   3 275.761 177.145   6
   3  -9  -2 471.620 220.431   6
  -3  -9   2 453.259 232.862   6
  -3  -9   2 595.906 222.147   1
   3  -9  -1 45.4206 72.7813   6
   3  -9  -1 89.5936 81.4024   1
  -3  -9   1 97.3857 133.181   1
  -3  -9   1 158.049 150.714   6
   3  -9   0 399.039 213.513   1
   3  -9   0 215.744 116.442   6
  -3  -9   0 393.773 211.518   6
  -3  -9   0 264.450 174.419   1
   3  -9   1 33.5025 48.7250   1
   3  -9   1 19.5820 75.8847   6
  -3  -9  -1 132.108 185.841   6
   3  -9   2-5.68731 101.559   1
  -3  -9  -2-50.8638 49.2108   6
   3  -9   2-237.297 150.600   6
   3  -9   3 414.105 190.265   1
  -3  -9  -3 112.336 67.7094   6
   3  -9   3 161.077 81.9571   6
   3  -9   4 47.7013 92.2292   1
   3  -9   4-63.1036 83.0922   6
   3  -9   5-194.264 131.706   6
  -3  -9  -5 54.2395 107.105   6
   3  -9   5 109.792 104.695   1
   3  -9   6 206.069 170.907   6
  -3  -9  -6-64.2738 94.9610   6
   3  -9   6 42.3961 112.188   1
  -4   0  20 41.6096 56.2478   4
   4   0 -20-170.236 128.244   3
  -4   0  19-56.3972 64.4444   4
   4   0 -19 28.3935 59.3375   3
  -4   0  18 50.9927 101.489   1
  -4   0  18 20.7928 72.3404   4
   4   0 -18-7.86525 58.2901   3
  -4   0  17 0.14399 38.8854   4
  -4   0  17 16.2178 43.7981   1
   4   0 -17 57.0543 74.9822   3
  -4   0  16 2580.83 375.719   4
  -4   0  16 2996.18 412.767   1
   4   0 -16 3405.29 482.569   3
  -4   0  15-14.9521 20.0464   4
  -4   0  15 4.31093 36.8223   1
   4   0 -15-10.7290 36.8339   3
  -4   0  14 6925.14 562.016   4
   4   0 -14 6597.26 621.838   3
  -4   0  14 6972.29 594.997   1
  -4   0  13 83.4134 75.7015   1
  -4   0  13-73.7789 57.3051   4
   4   0 -13 28.6882 58.1295   3
  -4   0  12 80.8246 40.1908   1
  -4   0  12 95.2061 72.2902   4
   4   0 -12 119.865 84.8382   3
  -4   0  11 13.6489 12.8014   2
  -4   0  11-20.4981 31.1946   4
   4   0 -11-30.1276 29.7537   3
  -4   0  10 448.329 62.9139   2
  -4   0  10 335.744 108.277   4
   4   0 -10 313.319 113.390   3
   4   0  -9 84.2132 65.6657   3
  -4   0   9 5.47135 13.0501   2
  -4   0   9 42.8195 42.0608   4
  -4   0   8 4962.96 344.523   4
  -4   0   8 4871.74 221.886   2
   4   0  -8 4984.03 422.265   3
   4   0  -8 4952.95 261.487   2
   4   0  -7 12.0390 34.4236   3
  -4   0   7 24.1121 18.8327   2
   4   0  -7 2.26229 14.4365   2
  -4   0   7 0.29626 17.3278   4
   4   0  -6 6859.79 303.521   2
  -4   0   6 7046.93 287.576   2
   4   0  -6 7234.33 463.688   3
  -4   0   6 7045.23 350.254   4
   4   0  -5 41.0080 50.8868   3
  -4   0   5 19.5064 28.4793   2
   4   0  -5 4.06285 13.3830   2
   4   0  -4 9109.83 341.876   2
   4   0  -4 9668.26 329.739   4
   4   0  -4 9755.70 472.981   3
   4   0  -3-14.2636 22.6802   3
   4   0  -3 0.73210 10.1969   4
   4   0  -3 11.5642 24.2870   2
   4   0  -2 45615.6 839.308   2
   4   0  -2 47753.9 908.977   3
  -4   0   1 22.4320 23.5951   3
   4   0  -1 83.0243 50.9912   3
   4   0  -1 110.212 58.3661   2
   4   0   0 23963.1 554.398   3
   4   0   1-51.3592 44.6431   1
   4   0   1-11.2990 17.8421   3
   4   0   2 25690.7 709.158   1
   4   0   3 72.6223 52.3412   1
  -4   0  -4 164.844 64.1098   1
   4   0   4 142.369 63.1492   1
  -4   0  -5 7.27476 19.2418   1
   4   0   5 6.96151 29.2890   1
   4   0   6 2635.05 256.317   1
  -4   0  -6 2501.99 262.694   1
  -4   0  -6 2408.55 246.255   5
   4   0   7-6.75796 24.6851   3
  -4   0  -7-23.7645 37.8825   5
   4   0   7 12.7193 19.1292   1
   4   0   8 4686.76 367.105   1
   4   0   8 4564.83 307.784   3
  -4   0  -8 4357.13 366.869   5
   4   0   9-14.6772 32.6402   1
  -4   0  -9 18.7976 32.1926   5
   4   0   9-36.0500 29.6050   3
  -4   0 -10 4370.18 403.155   5
   4   0  10 3925.88 361.759   1
   4   0  11-1.38775 25.5067   1
  -4   0 -11-14.2629 80.5882   5
   4   0  12 16041.0 782.604   1
  -4   0 -12 16119.7 838.329   5
   4   0  13 4.37178 34.8007   1
  -4   0 -13-65.0346 95.6715   5
  -4   0 -14 1353.17 255.087   5
   4   0  14 1337.33 239.071   1
   4   0  15-65.3395 57.1199   1
  -4   0 -15-33.9286 73.3126   5
   4   0  15 29.4745 60.5047   4
   4   0  16 2.75980 28.0280   1
   4   0  16 88.8106 86.6572   2
  -4   0 -16-56.4416 49.3155   5
   4   0  16 142.099 120.284   4
   4   0  17 27.8938 54.7338   1
  -4   0 -17 106.241 142.373   5
   4   0  17-57.5676 64.6532   4
  -4   0 -18 120.496 140.934   5
   4   0  18 51.9881 52.8092   4
   4   0  18 244.899 125.956   1
  -4   0 -19 317.851 185.325   5
   4   0  19-70.5923 80.3494   4
  -4   0 -20 870.422 273.797   5
   4   0  20 262.343 128.990   4
  -4  -1  20 194.385 133.713   1
  -4  -1  20-25.5280 60.0499   4
   4   1 -20 17.5512 49.7713   3
   4  -1 -20 84.6386 94.0105   3
  -4  -1  19 269.303 142.390   1
  -4  -1  19 254.874 138.902   4
   4   1 -19 483.542 196.030   3
   4  -1 -19 307.488 151.847   3
  -4  -1  18 414.256 176.198   1
  -4   1  18 205.011 112.983   4
  -4  -1  18 126.302 68.7704   4
   4   1 -18 597.343 238.307   3
   4  -1 -18 288.570 176.467   3
  -4   1  17 587.986 190.091   4
  -4   1  17 767.708 201.195   1
  -4  -1  17 768.305 211.019   4
  -4  -1  17 541.829 185.738   1
   4   1 -17 767.447 249.602   3
   4  -1 -17 949.878 260.473   3
  -4  -1  16 345.530 148.101   1
  -4  -1  16 627.118 190.028   4
  -4   1  16 687.164 195.176   4
  -4   1  16 488.251 150.792   1
   4   1 -16 735.628 233.289   3
   4  -1 -16 490.958 180.912   3
  -4   1  15 474.141 166.839   1
  -4  -1  15 549.014 186.467   1
  -4   1  15 388.753 143.671   4
  -4  -1  15 600.994 171.645   4
   4   1 -15 412.076 169.826   3
   4  -1 -15 612.658 200.270   3
   4   1 -14-30.1026 32.7577   3
  -4   1  14-6.30612 34.7677   4
  -4  -1  14 36.7904 30.1573   1
  -4   1  14 29.4727 46.7760   1
  -4  -1  14-3.72717 30.3196   4
   4  -1 -14 13.5004 66.0878   3
  -4  -1  13 979.737 234.495   1
  -4  -1  13 873.167 124.217   2
  -4   1  13 960.228 203.721   4
  -4  -1  13 919.307 194.745   4
  -4   1  13 879.926 187.137   1
   4   1 -13 894.388 227.771   3
   4  -1 -13 948.715 226.793   3
   4  -1 -12 674.838 187.361   3
  -4   1  12 297.288 111.090   4
  -4  -1  12 444.765 134.749   4
  -4  -1  12 416.416 88.6201   2
  -4  -1  12 356.007 136.805   1
  -4   1  12 571.047 151.455   1
   4   1 -12 478.647 160.517   3
   4  -1 -11 70.5953 79.0365   3
  -4  -1  11 53.3955 47.8694   1
  -4  -1  11 60.4725 54.7342   4
  -4  -1  11 119.489 55.0955   2
   4   1 -11 45.4413 50.5284   3
  -4  -1  10 2426.57 207.954   2
   4   1 -10 2076.64 302.925   3
  -4  -1  10 2249.94 260.509   4
   4  -1 -10 2320.59 317.532   3
  -4  -1   9 5141.67 368.606   4
  -4  -1   9 4877.83 295.689   2
   4  -1  -9 4925.78 446.732   3
   4   1  -9 4538.17 432.447   3
   4  -1  -8 3256.11 339.617   3
   4   1  -8 3413.09 287.577   2
  -4  -1   8 3480.90 247.461   2
  -4  -1   8 3612.24 284.094   4
   4  -1  -8 3162.66 139.914   2
   4   1  -8 3333.11 348.630   3
  -4  -1   7 4244.46 269.840   2
  -4  -1   7 4261.03 283.577   4
   4   1  -7 3631.25 346.697   3
   4  -1  -7 3659.73 347.919   3
   4  -1  -7 3897.19 170.668   2
   4   1  -7 3899.78 304.682   2
   4  -1  -6 77.1598 50.9893   3
   4   1  -6 94.8266 52.0669   2
   4  -1  -6 88.0882 39.1688   4
  -4  -1   6 48.1234 26.2719   2
   4   1  -6-0.07032 32.3355   3
   4  -1  -6 76.8129 28.2483   2
   4  -1  -5 8948.85 423.285   4
  -4  -1   5 8624.43 377.266   2
   4   1  -5 9264.90 492.213   3
   4  -1  -5 9129.74 492.929   3
  -4   1   5 8441.43 471.095   5
   4   1  -5 8265.33 420.777   2
  -4  -1   4 1312.39 147.896   2
  -4   1   4 1432.32 183.440   5
   4   1  -4 1107.58 150.808   2
  -4   1   4 1190.96 149.352   1
   4   1  -4 1177.39 167.268   3
  -4  -1   4 1340.36 106.900   4
   4  -1  -4 1212.65 173.115   3
  -4   1   3 24735.4 665.552   1
  -4  -1   3 24572.5 638.076   2
   4   1  -3 23938.6 696.836   3
  -4  -1   3 23855.3 681.918   3
   4   1  -3 22194.7 661.728   2
  -4  -1   3 23964.3 347.674   4
  -4   1   3 22947.4 647.198   5
   4  -1  -3 24033.1 726.743   3
  -4   1   2 25288.8 686.586   1
  -4   1   2 23842.2 592.153   5
   4   1  -2 25291.7 661.349   3
   4   1  -2 23888.1 670.109   2
  -4  -1   2 24226.0 638.640   3
   4  -1  -2 25575.8 712.571   3
   4  -1  -1 5751.37 334.318   1
   4   1  -1 5448.31 318.460   2
   4   1  -1 6094.63 293.663   3
  -4  -1   1 5668.87 283.073   3
   4  -1  -1 5772.33 327.291   3
   4  -1   0 13432.9 514.763   1
   4   1   0 13665.0 502.059   2
   4   1   0 14406.0 405.153   3
  -4  -1   0 14364.6 399.646   3
   4   1   1 6683.48 355.300   2
   4   1   1 6802.50 310.716   6
   4   1   1 6760.46 242.135   3
   4  -1   1 6429.21 367.453   1
   4   1   1 6835.22 232.246   4
  -4  -1  -1 6917.30 238.404   3
   4   1   2 9721.08 366.435   6
  -4  -1  -2 9915.15 432.109   1
   4  -1   2 9752.21 465.059   1
   4   1   2 9553.35 332.976   4
   4   1   2 10659.6 463.669   2
   4   1   2 10348.9 246.371   3
   4   1   3 11684.0 419.376   4
  -4  -1  -3 12864.2 490.790   1
   4  -1   3 12364.1 550.258   1
   4   1   3 12436.0 409.931   6
   4   1   3 12618.6 521.272   2
  -4  -1  -4 4429.90 220.547   6
   4   1   4 4435.52 293.830   1
   4  -1   4 4158.84 153.968   6
  -4  -1  -4 4536.85 298.479   1
   4   1   4 4221.38 234.429   6
   4   1   4 4507.83 323.623   2
   4   1   4 4174.05 278.849   4
  -4   1  -4 4127.81 217.721   5
   4  -1   4 4554.88 342.864   1
   4  -1   5 2187.60 249.135   1
   4   1   5 2191.34 208.473   1
  -4  -1  -5 2102.16 157.228   6
  -4   1  -5 2241.07 177.692   5
   4   1   5 2007.19 212.695   4
   4   1   5 2195.46 229.350   2
  -4  -1  -5 2183.99 215.594   1
   4  -1   6 3065.75 307.014   1
   4   1   6 3107.25 253.042   1
  -4   1  -6 3016.42 229.282   5
   4   1   6 3155.29 281.889   2
  -4  -1  -6 2888.92 191.229   6
   4   1   6 3027.76 280.920   4
  -4  -1  -6 3234.06 272.825   1
   4   1   6 3165.31 149.650   3
   4   1   7 4965.79 382.488   4
   4   1   7 5769.58 355.350   1
  -4  -1  -7 5440.46 276.558   6
  -4  -1  -7 5437.16 371.833   1
  -4   1  -7 5242.65 326.310   5
   4   1   7 5491.91 380.770   2
   4   1   7 5464.68 231.529   3
   4  -1   7 5378.15 419.059   1
   4   1   8 5034.32 344.863   1
   4  -1   8 4773.33 413.040   1
  -4  -1  -8 4759.70 364.004   1
  -4  -1  -8 5547.91 463.097   5
  -4   1  -8 4586.63 332.349   5
   4   1   8 4732.24 364.217   2
   4   1   8 4470.27 386.306   4
   4   1   8 4845.12 247.625   3
  -4  -1  -8 4719.35 267.920   6
   4   1   9 179.824 54.8638   3
  -4   1  -9 114.003 28.9237   6
  -4  -1  -9 96.0413 37.7146   6
   4  -1   9 188.061 89.7124   1
  -4  -1  -9 175.590 84.3094   5
   4   1   9 151.945 62.0014   1
   4   1   9 173.086 88.7293   4
   4   1   9 182.089 76.9289   2
  -4   1  -9 48.2729 25.9208   5
   4   1  10 58.4238 60.4033   2
   4   1  10 142.142 51.1747   3
   4  -1  10 129.334 77.8737   1
  -4   1 -10 91.2155 50.3710   5
  -4   1 -10 106.413 29.7010   6
  -4  -1 -10 228.665 105.148   5
   4   1  10 122.973 61.3466   4
   4   1  10 97.8552 37.6922   1
   4   1  11 133.368 66.2548   2
   4   1  11 158.165 62.7622   3
  -4   1 -11 141.838 76.5759   5
   4  -1  11 88.9985 62.3487   1
  -4  -1 -11 126.455 70.8508   5
   4   1  11 191.084 102.976   4
   4   1  11 106.324 81.4734   1
  -4   1 -11 89.8751 31.6876   6
   4   1  12 58.5946 43.4931   2
   4  -1  12 47.0413 32.7955   1
  -4   1 -12 49.0898 32.4399   6
  -4   1 -12 246.813 114.423   5
   4   1  12 71.6312 51.9096   4
   4   1  12 58.6025 46.2580   1
  -4  -1 -12 171.110 104.543   5
   4   1  13 2.83454 28.5951   2
   4  -1  13 165.080 90.6749   1
  -4   1 -13 66.4949 97.4997   5
   4   1  13 44.3365 74.8361   4
   4   1  13-17.6146 47.3249   1
  -4  -1 -13 60.1876 72.4349   5
   4  -1  14 640.635 183.339   1
  -4  -1 -14 235.432 86.4220   5
   4   1  14 516.943 180.283   4
  -4   1 -14 951.397 221.557   5
   4   1  14 601.624 145.320   1
   4   1  14 667.308 155.035   2
   4  -1  15 239.350 120.714   1
   4   1  15 272.898 144.755   4
  -4  -1 -15-19.2021 99.3611   5
  -4   1 -15 256.162 142.613   5
   4   1  15 332.603 109.931   1
   4   1  15 220.544 91.6292   2
   4  -1  16 94.6719 85.6091   1
  -4  -1 -16-40.5801 97.2814   5
   4   1  16 208.938 118.303   4
   4   1  16 159.683 77.2933   1
   4   1  16 127.316 67.7109   2
   4  -1  17 229.941 113.808   1
  -4  -1 -17 437.436 176.759   5
   4   1  17 352.663 164.786   4
  -4  -1 -18-86.6013 89.2289   5
   4   1  18 19.2493 37.9685   4
   4  -1  19 19.4783 44.7252   1
   4   1  19 209.690 132.383   4
  -4  -1 -19 40.8105 166.082   5
   4  -1  19 102.024 91.9613   4
  -4  -2  20 244.131 124.458   4
  -4  -2  20 123.411 107.255   1
   4  -2 -20 138.094 110.241   3
  -4  -2  19-32.4188 61.7102   1
  -4  -2  19 63.5267 79.4948   4
   4  -2 -19 28.9206 53.6015   3
  -4  -2  18 299.157 143.241   4
  -4  -2  18 517.549 205.216   1
   4  -2 -18 398.928 172.245   3
   4   2 -17 42.4196 105.884   3
  -4  -2  17 83.8714 73.2708   4
   4  -2 -17 40.0266 53.2682   3
  -4  -2  16 930.981 269.200   1
   4  -2 -16 1837.88 370.918   5
  -4  -2  16 853.601 215.381   4
   4   2 -16 878.689 258.377   3
   4  -2 -16 913.145 249.238   3
   4  -2 -15 157.550 110.649   3
  -4  -2  15 3.10331 72.4760   1
  -4  -2  15 101.356 91.3043   4
   4   2 -15 346.361 155.643   3
  -4   2  15 80.3903 53.4510   1
   4  -2 -14 156.075 100.062   3
  -4   2  14 146.761 68.2291   1
  -4  -2  14 71.4658 86.7938   1
   4   2 -14 152.799 93.6647   3
  -4   2  13 4745.32 386.278   1
   4  -2 -13 4456.31 497.478   5
   4   2 -13 4321.46 528.804   3
   4  -2 -13 4438.76 492.797   3
  -4  -2  13 3867.79 497.933   1
  -4  -2  12 3818.69 479.053   1
  -4   2  12 4473.11 360.588   1
   4   2 -12 3948.54 482.999   3
   4  -2 -12 4616.24 492.017   5
   4  -2 -12 5029.96 509.703   3
  -4  -2  11 1116.58 250.414   1
   4  -2 -11 1450.27 274.951   5
   4  -2 -11 1054.10 227.041   3
   4   2 -11 862.785 220.312   3
   4  -2 -10-12.3412 38.9996   3
   4  -2 -10 87.9650 129.369   5
  -4  -2  10 64.3832 88.6513   1
   4   2 -10 8.80967 36.8522   3
   4  -2  -9-24.9957 51.8473   3
   4   2  -9-19.7369 57.3656   3
  -4   2   8 2400.53 209.100   1
   4   2  -8 2218.36 276.726   2
   4  -2  -8 2615.79 317.657   5
   4   2  -8 2503.77 323.916   3
   4  -2  -8 2435.58 305.648   3
   4  -2  -7 2391.51 291.988   5
  -4   2   7 2455.40 209.150   1
   4   2  -7 2278.22 282.560   2
   4   2  -7 2664.69 320.382   3
   4  -2  -7 2467.44 288.881   3
  -4   2   6 8765.43 394.390   1
   4   2  -6 8582.41 532.519   2
   4   2  -6 8879.58 550.316   3
   4  -2  -6 8874.12 529.361   3
   4  -2  -6 7943.63 488.898   5
  -4   2   5 3519.63 250.267   1
   4   2  -5 3642.79 331.673   3
   4  -2  -5 3421.42 300.737   5
   4  -2  -5 3484.90 321.670   3
   4   2  -5 3406.06 327.222   2
  -4   2   4 472.563 93.6460   1
   4  -2  -4 444.444 111.004   3
  -4   2   4 514.300 114.347   5
   4  -2  -4 578.981 118.404   5
   4   2  -4 498.986 121.636   2
  -4  -2   4 491.960 114.351   2
   4   2  -4 488.928 113.707   3
   4  -2  -3 26.1227 35.0519   3
   4   2  -3-7.32248 26.7661   2
   4  -2  -3 156.876 76.8724   5
  -4   2   3 45.1649 42.2726   5
  -4  -2   3 32.1585 39.6594   2
  -4   2   3 40.5342 26.2207   1
   4  -2  -3 18.0664 28.6017   1
   4   2  -3-3.13994 20.1021   3
  -4  -2   3 15.2484 17.1390   3
  -4   2   2 1565.28 178.212   1
   4  -2  -2 1437.44 174.346   1
  -4   2   2 1651.90 162.433   5
   4  -2  -2 1763.39 171.030   5
   4   2  -2 1922.20 198.262   3
  -4  -2   2 1637.21 180.344   3
   4   2  -2 1468.56 201.924   2
  -4   2   1 10842.3 483.178   1
   4  -2  -1 9988.12 469.870   1
   4  -2  -1 9979.76 342.607   5
   4   2  -1 11086.2 504.731   6
   4   2  -1 9853.63 515.612   2
  -4   2   1 10044.3 350.651   5
   4   2  -1 11160.0 445.749   3
  -4  -2   1 10695.8 418.246   3
  -4   2   0 2704.95 253.068   1
   4  -2   0 2555.21 242.469   1
   4   2   0 2491.12 253.815   2
  -4   2   0 2612.51 148.543   5
   4   2   0 2782.14 199.521   3
  -4  -2   0 2706.06 190.249   3
   4   2   0 2629.51 245.599   6
   4  -2   1 970.077 155.151   1
   4   2   1 806.024 131.078   6
   4   2   1 837.591 144.704   2
  -4  -2  -1 1021.09 109.269   4
  -4  -2  -1 901.613 96.8097   3
   4   2   2 1426.20 179.738   6
   4  -2   2 1480.65 203.091   1
  -4  -2  -2 1453.48 145.606   4
  -4  -2  -2 1618.97 183.436   6
  -4  -2  -2 1310.42 95.4081   3
   4   2   2 1342.60 183.048   2
  -4  -2  -3 1137.42 151.827   1
   4   2   3 1311.84 179.902   2
  -4  -2  -3 1419.45 160.571   4
   4  -2   3 1215.51 143.043   6
   4  -2   3 1004.82 175.689   1
  -4  -2  -3 1198.86 165.023   6
   4   2   3 1386.74 176.135   6
   4  -2   4 272.492 100.207   1
   4   2   4 197.928 65.4659   6
   4  -2   4 193.735 55.8620   6
  -4  -2  -4 180.300 61.2948   6
   4   2   4 257.580 85.8499   2
   4   2   4 158.415 59.5469   4
  -4  -2  -4 163.276 64.2874   1
   4  -2   5 680.577 95.9346   6
   4  -2   5 762.697 165.293   1
  -4  -2  -5 722.917 118.530   1
  -4  -2  -5 718.255 121.254   6
   4   2   5 1022.74 159.686   2
   4   2   5 670.999 128.435   4
  -4  -2  -6 42.1187 30.7645   6
   4   2   6 3.43092 35.2226   4
   4  -2   6 31.5710 47.4960   1
   4   2   6 43.8272 40.2171   2
  -4  -2  -6 7.29923 20.4941   1
   4   2   7 4464.70 345.123   2
  -4  -2  -7 4200.10 318.532   6
   4  -2   7 4408.59 422.892   1
   4   2   7 4051.45 353.710   4
  -4  -2  -7 4074.87 293.349   1
  -4  -2  -8 194.041 69.8356   6
   4   2   8 110.180 47.2686   1
   4  -2   8 138.912 98.5186   1
  -4  -2  -8 136.225 58.0291   1
   4   2   8 104.707 60.3346   4
  -4   2  -8 146.800 48.7683   6
   4   2   8 144.534 61.0951   2
  -4  -2  -9 144.864 71.1980   5
   4  -2   9 296.095 121.343   1
  -4  -2  -9 257.249 79.4950   6
   4   2   9 207.582 44.3830   3
  -4   2  -9 210.007 57.2082   6
  -4  -2  -9 227.067 74.4497   1
   4   2   9 183.095 84.5769   4
   4   2   9 255.979 85.9803   2
   4   2   9 150.436 52.3740   1
  -4  -2 -10 106.927 82.9457   5
  -4  -2 -10 40.3431 35.6044   6
   4   2  10 43.8662 25.7480   3
  -4   2 -10 64.0750 36.6345   6
   4   2  10 19.5971 11.5678   1
   4  -2  10 163.733 111.782   1
   4   2  10 2.00556 32.3322   4
  -4  -2 -10 53.0787 33.7240   1
   4   2  10 26.7584 35.1010   2
  -4  -2 -11 2839.38 291.240   1
   4  -2  11 2757.48 375.341   1
   4   2  11 2545.22 272.126   2
   4   2  11 2855.90 260.428   1
  -4  -2 -11 2785.32 286.198   6
  -4   2 -11 2888.02 227.145   6
  -4  -2 -11 2852.22 400.483   5
   4   2  11 3074.89 214.758   3
   4   2  11 3031.58 373.640   4
   4  -2  12 848.119 211.634   1
   4   2  12 1119.64 168.082   1
   4   2  12 982.349 171.974   2
   4   2  12 908.933 210.332   4
  -4  -2 -12 863.077 230.954   5
   4   2  12 1019.15 134.751   3
   4   2  13 1674.45 210.396   1
   4   2  13 1500.52 295.216   4
   4  -2  13 1760.17 318.963   1
   4   2  13 1606.37 224.725   2
  -4  -2 -13 1884.79 345.425   5
   4  -2  14 27.7669 61.8387   1
  -4  -2 -14 82.7852 76.9440   5
   4   2  14 98.8293 62.0145   1
   4   2  14 39.6834 52.9715   4
   4   2  14 82.4643 56.9770   2
   4  -2  15 13.3541 45.3166   1
  -4  -2 -15 32.2750 56.2165   5
   4   2  15 14.5612 42.3587   4
   4   2  15 47.8706 40.5412   2
   4   2  16-34.1649 52.8958   4
   4  -2  16 20.3678 54.5928   1
   4  -2  17 6.45148 65.9286   1
   4   2  17-103.419 89.8022   4
   4  -2  18 399.229 172.825   1
  -4  -2 -18-65.3281 132.843   5
   4   2  18 328.981 160.075   4
   4  -2  19 542.838 212.208   1
  -4  -2 -19 236.491 134.704   5
   4   2  19 492.295 208.543   4
  -4  -3  19-10.6237 50.8439   1
  -4  -3  19-35.5564 55.1532   4
   4  -3 -19 4.91830 77.0781   3
  -4  -3  18 486.438 218.193   1
   4  -3 -18 1444.87 364.565   5
  -4  -3  18 986.987 250.926   4
   4  -3 -18 712.989 231.538   3
   4  -3 -17 363.785 164.014   3
   4  -3 -17 714.830 253.561   5
  -4  -3  17 348.203 152.648   1
   4  -3 -16 58.5844 117.768   3
  -4  -3  16 72.1800 109.197   1
   4  -3 -15 535.627 205.077   3
  -4  -3  15 426.896 169.894   1
   4  -3 -15 820.797 249.990   5
   4  -3 -14 2055.51 369.429   5
   4  -3 -14 1780.97 333.209   3
  -4  -3  14 1620.32 348.163   1
   4  -3 -13 88.9262 70.3380   3
  -4   3  13 52.9843 34.3183   1
  -4  -3  13 113.569 67.4341   1
   4  -3 -12 199.524 98.7623   3
  -4   3  12 210.154 65.0763   1
   4  -3 -12 498.619 198.472   5
  -4  -3  12 179.657 113.543   1
   4  -3 -11 549.376 170.916   3
  -4  -3  11 517.916 180.237   1
   4  -3 -11 595.256 192.398   5
  -4   3  11 428.151 80.8636   1
  -4   3  10 31.1532 22.3487   1
  -4  -3  10 45.3051 68.3140   1
   4  -3 -10 12.4680 28.2738   3
   4  -3 -10 113.446 97.3973   5
   4  -3 -10 18.4481 14.6572   2
   4  -3  -9 323.745 121.966   3
   4  -3  -9 355.023 130.595   5
  -4   3   9 247.694 62.6678   1
  -4  -3   9 317.698 139.003   1
   4  -3  -9 245.678 59.3604   2
  -4   3   8 2790.19 212.758   1
   4   3  -8 2507.79 336.153   2
   4  -3  -8 2725.68 220.231   2
   4  -3  -8 2683.27 327.959   5
  -4  -3   8 2196.29 344.248   1
   4  -3  -8 2576.60 322.420   3
   4  -3  -7 1659.53 254.978   3
  -4   3   7 1724.06 168.798   1
   4   3  -7 1554.27 265.200   2
   4  -3  -7 1265.46 215.005   5
  -4   3   6 2118.06 195.065   1
   4   3  -6 1929.16 289.389   2
   4  -3  -6 1871.38 248.841   5
   4  -3  -6 1789.36 254.778   3
   4  -3  -5 13.2614 32.8878   1
  -4   3   5-67.2273 36.6277   1
   4  -3  -5 5.83329 34.3455   3
   4   3  -5 58.1178 46.5415   2
   4   3  -4 71.3035 45.1837   2
   4  -3  -4 43.3605 38.5365   3
  -4   3   4 48.9445 33.7891   1
   4  -3  -4-16.8019 50.3649   5
   4  -3  -4 46.8721 32.3413   1
   4  -3  -3 69.4742 67.4652   1
   4  -3  -3-6.87004 48.3630   5
   4   3  -3 15.1036 38.3309   2
  -4   3   3 61.9319 43.8036   1
   4  -3  -2 12664.8 485.576   5
   4  -3  -2 12910.5 559.413   1
  -4  -3   2 13604.5 580.174   3
  -4   3   2 12612.3 554.200   1
   4   3  -2 12135.5 686.394   2
   4  -3  -1 1064.46 172.793   1
   4   3  -1 1009.93 189.744   2
   4  -3  -1 999.055 116.625   5
  -4  -3   1 1203.25 164.668   3
  -4  -3   0 11571.0 473.980   3
   4  -3   0 11048.6 568.586   1
   4   3   0 11947.7 654.037   2
   4  -3   0 11511.7 353.527   5
  -4  -3   0 11595.1 584.490   6
   4  -3   1 101.536 66.2814   1
  -4  -3  -1 170.855 80.7886   6
   4  -3   1 84.4190 17.7380   5
   4   3   1 101.825 66.5750   2
  -4  -3  -1 78.5965 42.3193   3
   4  -3   2 1233.98 205.733   1
   4   3   2 1201.35 203.697   2
   4  -3   2 1005.52 165.672   6
  -4  -3  -2 1091.78 183.317   6
  -4  -3  -2 1123.50 148.930   4
  -4  -3  -2 1097.33 122.899   3
   4  -3   3 2.54040 65.9562   1
  -4  -3  -3 58.6260 40.7538   4
   4   3   3 82.4746 60.0801   2
  -4  -3  -3 8.43272 21.2607   3
   4  -3   3 156.710 83.8110   6
  -4  -3  -3 105.014 59.4801   6
   4  -3   4 19960.9 890.922   1
   4   3   4 19287.7 805.259   2
   4  -3   4 18924.8 693.845   6
  -4  -3  -4 19227.3 398.042   3
  -4  -3  -4 19747.6 791.368   6
  -4  -3  -5 2340.46 108.237   3
  -4  -3  -5 2747.22 232.009   1
  -4  -3  -5 2291.60 273.589   6
   4  -3   5 2496.30 241.548   6
   4  -3   5 2429.96 321.614   1
   4  -3   5 2310.55 120.607   5
   4   3   5 2633.73 297.453   2
  -4  -3  -6 2384.69 211.835   1
  -4  -3  -6 2413.20 285.887   6
   4  -3   6 2493.78 232.482   6
   4  -3   6 2275.31 155.714   5
   4   3   6 2237.26 273.307   2
   4  -3   6 2259.93 320.557   1
  -4  -3  -7 9863.36 431.657   1
  -4  -3  -7 9498.80 572.714   6
   4  -3   7 9405.62 672.321   1
   4  -3   7 9724.47 374.216   5
   4   3   7 9879.67 574.829   2
  -4  -3  -8 464.254 95.9857   1
  -4  -3  -8 585.251 141.812   6
   4  -3   8 529.108 100.378   5
   4   3   8 533.846 137.819   2
  -4  -3  -8 532.840 58.7872   3
   4  -3   8 597.156 179.799   1
  -4  -3  -9 1595.91 178.733   1
   4  -3   9 1536.50 289.068   1
   4   3   9 1427.58 219.251   2
   4  -3   9 1545.79 189.363   5
  -4  -3  -9 1426.17 114.409   3
  -4  -3  -9 1587.58 243.041   6
  -4   3  -9 1383.51 188.833   6
   4  -3  10 166.457 61.4294   5
  -4  -3 -10 192.296 70.4133   1
   4  -3  10 228.587 117.861   1
  -4   3 -10 161.877 68.2913   6
  -4  -3 -10 198.599 79.4897   6
  -4  -3 -10 205.105 118.500   5
  -4  -3 -10 168.226 47.5035   3
   4   3  10 151.934 67.0361   2
   4   3  11 1193.00 202.210   2
  -4  -3 -11 936.209 196.687   6
  -4  -3 -11 904.264 232.465   5
   4  -3  11 940.846 236.981   1
   4   3  11 960.739 217.229   4
  -4   3 -11 834.370 149.568   6
  -4  -3 -12 409.500 125.060   6
  -4  -3 -12 418.103 170.191   5
   4  -3  12 264.808 139.984   1
   4   3  12 292.018 117.181   4
   4   3  12 319.116 105.914   2
   4   3  13-92.1935 74.4825   4
   4  -3  13-47.6665 62.0486   1
  -4  -3 -13-36.1271 62.8984   6
  -4  -3 -13 27.5241 57.5609   5
   4   3  13 81.8892 73.9717   2
  -4  -3 -14 22.4507 19.2951   6
  -4  -3 -14 87.9211 89.2058   5
   4  -3  14 41.0517 61.7949   1
   4   3  14-3.85673 51.7653   4
   4   3  14 53.6916 33.5407   2
   4  -3  15 162.893 93.5288   1
  -4  -3 -15 46.3531 66.9722   5
   4   3  15-39.7338 98.6648   4
   4  -3  16 708.025 245.132   1
  -4  -3 -16 531.549 211.950   5
   4   3  16 572.092 195.112   4
   4  -3  17 72.2943 59.9848   1
   4   3  17 53.0729 54.2814   4
  -4  -3 -17 38.8187 66.7777   5
   4  -3  18 149.403 115.780   1
   4   3  18 43.4284 64.0221   4
   4  -4 -18-27.9726 56.7773   3
  -4  -4  18 7.24515 75.0617   1
   4  -4 -18 182.486 162.656   5
   4  -4 -17 196.615 112.664   3
  -4  -4  17 102.626 137.416   1
   4  -4 -16 45.3164 67.0299   3
   4  -4 -16 59.7224 129.710   5
  -4  -4  16 99.2798 69.9063   1
   4  -4 -15 1585.43 328.695   3
   4  -4 -15 1768.55 366.605   5
  -4  -4  15 1299.18 338.881   1
   4  -4 -14 216.412 107.017   3
  -4  -4  14 150.596 132.571   1
   4  -4 -14 235.567 133.555   5
   4  -4 -13 1052.82 253.733   3
   4  -4 -13 941.174 255.165   5
  -4  -4  13 726.869 253.392   1
   4  -4 -12 467.579 165.396   3
  -4  -4  12 383.759 175.171   1
   4  -4 -12 534.407 187.078   5
   4  -4 -11 84.2014 74.6226   3
   4  -4 -11 22.2099 89.6665   5
  -4  -4  11 114.611 99.0880   1
   4  -4 -10 115.620 53.7538   3
   4  -4 -10-87.5810 113.333   5
  -4   4  10 4.33901 7.67154   1
  -4  -4  10-40.0539 80.1978   1
  -4  -4   9 1041.59 271.964   1
   4  -4  -9 886.736 148.475   2
  -4   4   9 803.042 109.030   1
   4  -4  -9 497.039 130.442   5
   4  -4  -9 826.432 208.832   3
  -4  -4   8 1588.28 319.234   1
   4  -4  -8 1367.65 194.653   2
  -4   4   8 1410.74 153.481   1
   4  -4  -8 1382.87 244.557   5
   4  -4  -8 1390.64 251.380   3
   4  -4  -7 338.738 100.977   2
   4   4  -7 600.572 183.811   2
   4  -4  -7 470.380 137.773   3
  -4   4   7 470.854 96.7925   1
   4  -4  -7 391.951 104.189   5
  -4  -4   7 265.012 120.671   1
   4  -4  -6 222.178 75.0499   1
   4  -4  -6 93.4473 55.4734   5
   4  -4  -6 95.6525 65.0445   3
  -4   4   6 118.722 49.4769   1
   4   4  -6 230.024 130.463   2
  -4  -4   6 78.2317 71.6650   1
   4  -4  -5 4766.44 329.532   1
   4   4  -5 4455.76 491.473   2
   4  -4  -5 5189.38 427.944   5
  -4   4   5 4904.06 339.370   1
   4   4  -4 11.5789 63.1937   2
   4  -4  -4 102.491 66.9923   5
   4  -4  -4-8.92011 25.6965   1
  -4   4   4 55.1748 54.0173   1
   4  -4  -3 1054.96 175.063   1
   4   4  -3 1087.43 237.053   2
   4  -4  -3 970.445 165.691   5
   4  -4  -2 1392.63 205.080   1
   4  -4  -2 1684.94 202.869   5
   4   4  -2 1376.06 262.434   2
   4  -4  -1 213.292 88.4201   1
   4  -4  -1 268.555 76.4891   5
   4   4  -1 223.739 104.621   2
   4  -4   0 273.484 98.2293   1
   4  -4   0 311.541 72.3424   5
  -4  -4   0 390.379 141.958   6
   4   4   0 267.703 125.040   2
  -4  -4   0 296.721 87.1107   3
   4  -4   1 9365.42 367.202   5
   4  -4   1 10440.0 631.170   6
   4  -4   1 9759.55 611.496   1
   4   4   1 8846.22 643.003   2
  -4  -4  -1 9724.32 484.917   3
  -4  -4  -1 9010.76 603.413   6
   4  -4   2 4406.39 410.773   6
   4  -4   2 4952.12 451.820   1
   4   4   2 4134.31 435.868   2
   4  -4   2 4517.75 228.719   5
  -4  -4  -2 4259.86 419.432   6
  -4  -4  -3 1865.13 275.222   6
   4  -4   3 2069.46 303.575   1
   4  -4   3 1953.55 268.568   6
   4   4   3 1774.68 282.183   2
   4  -4   4 3614.61 358.411   6
  -4  -4  -4 3592.73 391.113   6
   4   4   4 3692.00 402.346   2
   4  -4   4 4110.83 448.627   1
  -4  -4  -5 100.039 41.4926   6
   4  -4   5 80.1979 27.7656   5
   4   4   5 140.351 79.1025   2
   4  -4   5 64.7699 71.3480   1
   4  -4   5 66.9112 18.7393   6
  -4  -4  -6 69.5442 47.6255   6
   4  -4   6 34.4282 25.4034   6
  -4  -4  -6 69.6223 30.6139   3
   4  -4   6 81.2755 34.8807   1
  -4  -4  -6 41.0883 31.0013   1
   4  -4   6 37.6915 24.1545   5
   4   4   6 125.027 78.3957   2
  -4  -4  -7 598.349 107.200   1
   4  -4   7 686.011 151.020   6
  -4  -4  -7 429.740 137.444   6
   4  -4   7 626.990 94.1018   5
   4  -4   7 695.847 191.832   1
   4   4   7 607.210 163.651   2
  -4  -4  -7 587.623 81.0536   3
  -4  -4  -8 2766.95 353.444   6
  -4  -4  -8 2821.55 221.578   1
   4  -4   8 2589.26 396.538   1
   4   4   8 2814.57 347.330   2
   4  -4   8 2942.26 226.455   5
  -4  -4  -8 2844.62 174.036   3
  -4  -4  -9 247.795 51.8283   3
   4  -4   9 354.361 141.996   1
   4  -4   9 204.585 63.7618   5
  -4  -4  -9 428.689 134.211   6
   4   4   9 212.702 103.037   2
  -4  -4 -10 765.973 194.192   6
   4   4  10 412.566 135.757   2
   4  -4  10 725.223 229.304   1
  -4  -4 -10 642.659 87.9687   3
  -4  -4 -11 1377.85 261.523   6
   4  -4  11 1525.96 324.692   1
   4   4  11 1526.15 258.785   2
  -4  -4 -11 1720.49 358.914   5
  -4  -4 -12 304.607 122.561   6
   4  -4  12 203.759 109.741   1
  -4  -4 -12 430.074 174.898   5
   4   4  12 462.421 146.406   2
  -4  -4 -13 30.2794 62.3959   6
   4   4  13 134.119 78.8780   2
  -4  -4 -13-12.5690 36.7228   5
   4  -4  13 160.614 82.2499   1
  -4  -4 -14 87.4334 101.305   5
  -4  -4 -14-13.0396 65.3454   6
   4   4  14-7.11655 36.8319   2
  -4  -4 -15 111.301 97.5708   6
   4  -4  15 114.326 108.616   1
  -4  -4 -15 238.626 143.375   5
   4  -4  16 10.6938 75.0690   1
  -4  -4 -16 156.340 124.443   5
   4  -4  17 46.2192 58.1915   1
  -4  -4 -17-80.5525 95.5858   5
   4  -4  18 185.480 135.950   1
  -4  -4 -18 46.7020 93.2185   5
   4  -5 -17 73.4722 80.7122   3
  -4  -5  17 48.7286 139.243   1
   4  -5 -17 82.3625 108.272   5
   4  -5 -16 198.741 124.053   3
   4  -5 -16 217.065 162.079   5
  -4  -5  16 150.777 122.249   1
   4  -5 -15 331.387 156.488   3
  -4  -5  15 485.112 216.232   1
   4  -5 -15 449.097 200.952   5
   4  -5 -14 453.404 185.756   3
   4  -5 -14 351.116 144.285   5
  -4  -5  14 450.333 210.824   1
  -4  -5  13 43.9395 91.0815   1
   4  -5 -13 49.3079 55.6247   3
   4  -5 -13-44.9905 42.1500   5
   4  -5 -12 473.267 177.547   3
  -4  -5  12 215.168 134.527   1
   4  -5 -12 103.888 44.8989   5
   4  -5 -11 347.154 137.714   3
  -4  -5  11 181.531 146.522   1
   4  -5 -11 36.0339 73.3503   5
  -4  -5  10 1430.74 335.431   1
   4  -5 -10 1177.37 255.782   3
   4  -5 -10 1088.58 250.968   5
   4  -5  -9 1938.42 318.208   3
   4  -5  -9 1461.03 277.699   5
  -4  -5   9 1744.91 364.320   1
   4  -5  -8 845.355 198.521   3
  -4  -5   8 687.117 232.553   1
   4  -5  -8 782.178 198.791   5
  -4   5   8 714.125 118.161   1
  -4  -5   7 1183.65 282.409   1
  -4   5   7 1186.56 164.637   1
   4  -5  -7 1289.20 250.652   5
   4  -5  -7 1252.22 246.151   3
  -4  -5   6 1522.55 316.433   1
   4  -5  -6 1293.70 178.316   1
   4  -5  -6 1493.01 257.562   5
  -4   5   6 1557.56 199.953   1
   4  -5  -6 1711.22 279.358   3
   4  -5  -5 275.027 87.7705   1
   4   5  -5 387.798 169.716   2
   4  -5  -5 245.474 101.051   5
  -4  -5   5 348.049 151.781   1
   4   5  -4 1542.74 318.259   2
  -4  -5   4 1455.78 287.154   1
   4  -5  -4 1647.87 221.980   1
   4  -5  -4 1396.81 240.516   5
  -4  -5   3 235.132 111.038   1
   4  -5  -3 415.816 118.415   5
   4  -5  -3 339.518 102.986   1
   4   5  -3 310.815 129.011   2
   4  -5  -2 867.146 182.408   1
  -4  -5   2 1325.68 266.683   6
  -4  -5   2 848.317 205.408   1
   4  -5  -2 788.969 156.786   5
   4   5  -2 559.441 192.926   2
   4  -5  -1 140.751 91.0573   1
   4  -5  -1 41.4203 26.4053   5
  -4  -5   1 262.005 152.533   6
   4   5  -1 65.2488 56.9496   2
   4  -5   0-15.5602 37.0375   5
   4  -5   0-2.05252 37.3770   1
   4   5   0 23.2436 62.5871   2
   4  -5   0 88.6957 62.6240   6
  -4  -5   0 16.7390 85.9101   6
   4  -5   1 38.3674 25.9321   1
   4  -5   1 8.66733 36.8378   6
   4   5   1 49.6253 66.5459   2
   4  -5   1 29.0414 26.0858   5
  -4  -5  -1 78.3982 79.7307   6
   4  -5   2 287.064 129.645   1
   4   5   2 313.634 138.014   2
  -4  -5  -2 192.234 95.0437   6
   4  -5   2 337.207 125.529   6
   4  -5   3 4923.89 508.326   1
   4  -5   3 4751.92 466.459   6
   4   5   3 4573.96 510.660   2
  -4  -5  -3 5004.01 507.474   6
  -4  -5  -4-31.2903 88.1219   6
   4  -5   4 0.76320 58.1424   6
   4   5   4 65.5397 67.1836   2
   4  -5   4 136.752 103.436   1
   4  -5   5 27.6452 46.8962   6
   4  -5   5 111.618 71.2398   1
   4   5   5 179.188 111.863   2
  -4  -5  -5 130.343 48.3335   6
   4  -5   6 277.506 131.678   1
   4   5   6 297.682 131.977   2
   4  -5   6 262.738 96.5312   6
   4  -5   6 374.905 81.7043   5
  -4  -5  -6 163.710 78.0260   6
   4  -5   7 434.533 179.955   1
  -4  -5  -7 302.840 73.2014   3
  -4  -5  -7 159.364 88.4842   6
   4  -5   7 459.022 145.862   6
   4   5   7 420.249 160.779   2
  -4  -5  -8 314.456 71.2201   3
   4  -5   8 640.006 190.598   6
   4  -5   8 288.636 138.721   1
   4   5   8 247.632 112.796   2
  -4  -5  -8 321.267 134.844   6
  -4  -5  -9 1421.96 287.320   6
   4   5   9 1536.04 287.773   2
   4  -5   9 1333.54 305.990   1
  -4  -5 -10 896.596 235.289   6
   4  -5  10 937.879 264.371   1
   4   5  10 954.055 229.264   2
  -4  -5 -11 143.397 98.6145   6
   4  -5  11-4.79239 50.6740   1
   4   5  11 144.038 95.7457   2
  -4  -5 -12-59.0681 64.4473   6
   4  -5  12-3.81779 35.3861   1
   4   5  12 38.2925 56.8601   2
  -4  -5 -12-58.3992 109.734   5
  -4  -5 -13 132.597 103.125   6
  -4  -5 -13-33.8408 63.6446   5
   4  -5  13-126.889 106.878   1
   4   5  13 34.7475 45.1422   2
  -4  -5 -14 325.065 147.000   6
  -4  -5 -14 311.195 167.908   5
   4  -5  14 262.081 170.987   1
  -4  -5 -15 21.6503 47.4618   6
   4  -5  15 157.682 124.690   1
  -4  -5 -15 117.635 110.270   5
   4  -5  16-0.24042 21.2952   1
  -4  -5 -16-117.366 116.305   5
   4  -6 -16 172.201 118.636   3
  -4  -6  16 223.651 160.446   1
   4  -6 -16-11.3731 70.2114   5
  -4  -6  15-0.53386 46.4058   1
   4  -6 -15 30.5408 55.5904   3
   4  -6 -15 19.1913 90.8740   5
   4  -6 -14 788.892 242.873   3
  -4  -6  14 753.770 287.735   1
   4  -6 -14 601.438 215.344   5
   4  -6 -13 53.6186 70.5125   3
  -4  -6  13 28.3517 120.596   1
   4  -6 -12-46.7011 57.8111   3
   4  -6 -12-313.311 161.494   5
  -4  -6  11-16.8986 60.4377   1
   4  -6 -11-26.0226 44.1767   3
  -4  -6  10 131.959 136.469   1
   4  -6 -10 114.236 78.6239   3
   4  -6  -9 408.779 158.032   3
  -4  -6   9 292.733 153.718   1
   4  -6  -9 351.982 153.319   5
   4  -6  -8 227.963 117.642   3
  -4  -6   8 140.504 104.411   1
   4  -6  -8 66.5115 29.6872   5
   4  -6  -7 66.7198 62.8052   3
   4  -6  -7 14.9805 28.5971   1
   4  -6  -7 112.812 85.9725   5
  -4  -6   7 39.9810 61.0719   1
   4  -6  -6 190.489 75.1435   1
  -4  -6   6 292.195 154.535   1
   4  -6  -6 165.640 106.137   5
   4  -6  -5 67.5558 68.6463   5
   4  -6  -5 22.4277 35.1506   1
  -4  -6   5 74.0854 105.191   1
   4  -6  -4 1237.08 212.976   1
   4  -6  -4 945.004 206.858   5
  -4  -6   4 960.625 250.836   1
  -4  -6   3 96.1960 45.0378   1
   4  -6  -3 70.7618 75.6432   6
   4   6  -3 111.695 100.692   2
   4  -6  -3 158.682 82.4121   5
   4  -6  -3 252.047 102.685   1
  -4  -6   2 1301.91 277.347   1
   4  -6  -2 1458.52 239.976   5
  -4  -6   2 1812.63 339.341   6
   4  -6  -2 1351.05 296.417   6
   4  -6  -2 1362.36 249.108   1
   4   6  -2 1090.67 286.579   2
   4  -6  -1 1664.94 319.352   6
  -4  -6   1 1572.10 296.505   1
   4  -6  -1 1574.12 276.789   1
  -4  -6   1 2208.14 361.468   6
   4   6  -1 1457.67 328.130   2
   4  -6  -1 1637.18 242.572   5
   4  -6   0 965.927 226.251   1
   4  -6   0 967.924 247.650   6
  -4  -6   0 888.417 240.149   6
   4  -6   0 1091.92 190.585   5
  -4  -6   0 859.619 216.497   1
   4   6   0 1020.75 279.495   2
   4  -6   1 62.9359 58.3472   1
  -4  -6  -1 136.092 108.855   6
   4  -6   1 66.8706 63.3698   6
   4   6   1 98.6394 96.4712   2
  -4  -6  -1 182.518 116.147   1
   4  -6   2 614.633 192.691   6
  -4  -6  -2 464.468 169.901   6
  -4  -6  -2 641.102 174.056   1
   4   6   2 373.701 160.788   2
   4  -6   2 652.715 197.208   1
   4  -6   3 781.664 211.874   1
   4  -6   3 779.423 200.027   6
  -4  -6  -3 808.516 227.461   6
   4   6   3 740.539 229.575   2
  -4  -6  -3 764.249 178.454   1
   4  -6   4 110.835 73.2445   6
  -4  -6  -4 76.3611 32.0852   1
   4  -6   4 182.459 126.991   1
   4   6   4 261.414 144.702   2
  -4  -6  -4-34.5181 101.221   6
  -4  -6  -5 509.528 179.650   6
  -4  -6  -5 620.994 153.217   1
   4  -6   5 381.360 117.166   6
   4  -6   5 560.492 187.709   1
   4   6   5 381.966 158.915   2
   4  -6   6 1260.21 252.163   6
   4  -6   6 1218.49 293.341   1
   4   6   6 940.293 255.083   2
  -4  -6  -6 748.129 231.413   6
  -4  -6  -6 1287.18 202.472   1
  -4  -6  -7-0.16211 93.2050   6
   4  -6   7 254.879 118.464   6
   4   6   7 70.6804 70.7260   2
   4  -6   7 183.530 119.848   1
  -4  -6  -7 243.363 76.3608   3
   4   6   8 181.866 124.670   2
  -4  -6  -8-155.085 106.215   6
   4  -6   8 572.120 185.603   6
   4  -6   8 306.905 140.711   1
   4  -6   9 180.688 154.752   1
   4   6   9-1.26107 65.0547   2
  -4  -6  -9 86.4375 75.4704   6
   4  -6  10-66.9667 92.0070   1
  -4  -6 -10 127.944 104.953   6
   4   6  10 19.6617 26.8259   2
  -4  -6 -11-31.9123 38.9925   5
   4   6  11 106.853 97.4151   2
   4  -6  11-90.9288 95.5634   1
  -4  -6 -11 5.67828 59.9969   6
   4  -6  12 682.699 258.617   1
  -4  -6 -12 420.129 176.463   6
   4   6  12 361.930 140.542   2
  -4  -6 -12 476.855 207.563   5
  -4  -6 -13 226.272 128.385   5
   4  -6  13 390.186 191.212   1
  -4  -6 -13 402.431 191.594   6
  -4  -6 -14 70.4163 26.8421   6
  -4  -6 -14 146.492 120.354   5
   4  -6  14 86.9786 68.7521   1
  -4  -6 -15 95.6326 102.655   6
  -4  -6 -15 310.314 186.224   5
   4  -6  15 597.416 250.292   1
   4  -7 -14 303.285 153.813   3
  -4  -7  14 113.279 46.6624   1
   4  -7 -13 109.219 88.1703   3
   4  -7 -13-22.4133 134.197   5
  -4  -7  13 65.4027 92.3426   1
   4  -7 -12-63.3536 144.984   5
   4  -7 -12 106.569 92.9436   3
  -4  -7  12 40.0488 74.0684   1
   4  -7 -11 378.129 157.708   3
   4  -7 -11 250.190 96.8153   5
  -4  -7  11 364.765 217.461   1
   4  -7 -10 642.412 209.737   3
   4  -7 -10 478.205 189.453   5
  -4  -7  10 539.069 247.433   1
   4  -7  -9 73.6701 64.5217   3
   4  -7  -9-87.1576 85.3155   5
  -4  -7   9 194.371 155.696   1
  -4  -7   8 89.2721 93.1172   1
   4  -7  -8-4.84417 57.5406   5
   4  -7  -8-100.158 81.6839   3
  -4  -7   7 279.980 162.867   1
   4  -7  -7 198.174 130.596   3
   4  -7  -7 288.721 152.729   5
  -4  -7   6 184.477 133.640   1
   4  -7  -6 222.053 140.929   6
   4  -7  -6 56.5694 90.8422   5
   4  -7  -5 5479.28 452.342   1
  -4  -7   5 4881.05 611.184   1
   4  -7  -5 5647.67 578.924   5
   4  -7  -5 5800.17 709.448   6
   4  -7  -4 433.980 176.977   6
   4  -7  -4 360.700 144.974   5
   4  -7  -4 296.757 114.814   1
  -4  -7   4 485.943 197.238   1
   4  -7  -3 121.100 88.2394   6
  -4  -7   3 72.9760 117.353   1
   4  -7  -3 71.2074 36.0428   5
   4  -7  -3 84.8656 49.1834   1
   4  -7  -2 545.324 163.543   1
   4  -7  -2 837.763 265.151   6
  -4  -7   2 464.890 171.204   1
  -4  -7   2 683.784 263.405   6
   4  -7  -2 596.113 180.391   5
   4  -7  -1 44.8092 61.5889   1
   4   7  -1 125.311 104.888   2
   4  -7  -1-50.9617 107.862   6
  -4  -7   1 242.453 159.706   6
  -4  -7   1 6.21294 34.4885   1
   4  -7  -1 9.83298 59.9162   5
   4  -7   0 58.6822 53.2169   6
  -4  -7   0 236.535 146.422   6
   4  -7   0 186.453 81.1084   5
  -4  -7   0 25.9775 55.3868   1
   4   7   0 158.032 139.947   2
   4  -7   0 88.1522 52.4337   1
   4  -7   1 17.6636 37.0802   1
   4  -7   1 117.709 98.6864   6
  -4  -7  -1 53.2613 77.5005   6
  -4  -7  -1 32.0578 50.4670   1
   4   7   1 63.4992 37.6829   2
   4   7   2 53.8847 88.0907   2
   4  -7   2-13.5597 101.667   1
   4  -7   2 224.360 153.106   6
  -4  -7  -2 43.2141 72.2366   1
  -4  -7  -2-61.0239 107.334   6
   4  -7   3 164.854 86.3227   6
   4  -7   3 151.148 69.9945   1
  -4  -7  -3 57.2576 76.6576   6
   4   7   3 62.6037 28.5194   2
  -4  -7  -3 159.217 80.3544   1
  -4  -7  -4-9.31408 77.2047   1
   4  -7   4 13.3952 103.008   6
   4  -7   4-7.68294 99.8228   1
  -4  -7  -4-6.17518 104.055   6
   4   7   4 26.9420 64.0340   2
  -4  -7  -5 60.4755 40.5003   6
   4  -7   5 89.2669 35.4228   6
   4  -7   5 213.701 131.534   1
   4   7   5 227.213 119.955   2
  -4  -7  -6-129.821 103.996   6
   4  -7   6-31.0266 56.7317   6
   4  -7   6 9.45737 53.5404   1
   4   7   6 9.29106 78.1909   2
  -4  -7  -7 0.57310 80.6069   6
   4  -7   7 81.2618 97.7086   6
   4  -7   7 97.7732 73.2144   1
   4   7   7 23.9533 27.2118   2
  -4  -7  -8 13.8458 105.176   6
   4  -7   8-124.664 108.439   1
   4   7   8-101.927 90.4061   2
  -4  -7  -9 90.8547 116.856   6
   4  -7   9 204.036 159.020   1
   4   7   9 178.267 105.320   2
   4   7  10-78.1150 80.1506   2
  -4  -7 -10 147.310 125.613   6
   4  -7  10-37.1584 64.5600   1
  -4  -7 -11 70.7122 47.2450   6
  -4  -7 -11 101.520 92.4708   5
   4   7  11 234.967 145.648   2
   4  -7  11 113.068 123.574   1
   4  -7  12-75.1873 94.6231   1
  -4  -7 -12 44.5681 78.2155   5
  -4  -7 -12-87.5828 86.1663   6
  -4  -7 -13 145.631 144.878   6
   4  -7  13 102.365 159.475   1
  -4  -7 -13 9.04191 46.2452   5
   4  -8 -11 147.788 97.6180   3
   4  -8 -11 188.760 152.590   6
   4  -8 -11-39.1602 131.228   5
  -4  -8  11 198.456 150.291   1
   4  -8 -10 13.0683 75.1080   3
   4  -8 -10 9.25403 58.3998   6
  -4  -8  10-51.1236 80.6441   1
   4  -8 -10-137.003 114.348   5
   4  -8  -9 575.939 247.370   6
   4  -8  -9 501.908 188.377   3
   4  -8  -9 538.364 210.196   5
  -4  -8   9 373.832 197.207   1
   4  -8  -8 196.669 146.991   6
   4  -8  -8 302.180 146.136   3
   4  -8  -8-0.19636 76.1963   5
  -4  -8   8 61.8763 115.257   1
   4  -8  -7 840.596 248.094   3
   4  -8  -7 705.234 280.486   6
   4  -8  -7 994.948 279.522   5
  -4  -8   7 810.319 277.046   1
   4  -8  -6 1495.71 392.016   6
   4  -8  -6 1476.16 324.980   5
  -4  -8   6 1389.26 364.333   1
   4  -8  -5 40.1509 46.5961   6
   4  -8  -5 25.3221 48.9394   5
  -4  -8   5-16.3180 65.8048   1
   4  -8  -4 273.490 184.930   6
   4  -8  -4 209.347 167.933   5
  -4  -8   4 183.284 123.616   1
   4  -8  -3 78.2458 77.2436   5
   4  -8  -3-20.4058 118.286   6
  -4  -8   3 286.574 167.475   1
   4  -8  -3 95.1771 64.0912   1
  -4  -8   2 1110.78 310.410   6
   4  -8  -2 716.547 220.247   1
   4  -8  -2 675.756 248.994   6
   4  -8  -2 615.167 177.186   5
  -4  -8   2 1038.01 284.865   1
   4  -8  -1 1993.12 355.133   1
   4  -8  -1 1917.47 411.711   6
  -4  -8   1 2040.52 408.130   6
  -4  -8   1 1556.28 341.994   1
   4  -8   0 265.924 154.785   6
  -4  -8   0 404.378 193.838   6
   4  -8   0 316.625 147.234   1
  -4  -8   0 241.373 150.181   1
  -4  -8  -1 4.73428 108.915   6
   4  -8   1-169.268 110.894   1
   4  -8   1 112.975 100.103   6
  -4  -8  -1-41.6856 57.5914   1
   4  -8   2 70.4020 75.6960   1
   4  -8   2 23.6873 97.0210   6
  -4  -8  -2 57.5766 42.4495   6
  -4  -8  -2 158.306 67.2393   1
   4  -8   3-37.4501 102.579   6
  -4  -8  -3-58.9217 89.7325   6
   4  -8   3-47.7435 66.6667   1
   4   8   4 208.643 135.493   2
   4  -8   4 220.402 118.636   6
  -4  -8  -4 204.212 145.287   6
   4  -8   4 532.192 200.955   1
   4   8   5 226.934 148.423   2
  -4  -8  -5 542.855 251.832   6
   4  -8   5 425.673 174.258   6
   4  -8   5 248.825 133.611   1
   4   8   6 163.601 115.898   2
  -4  -8  -6 31.1671 83.3258   6
   4  -8   6 138.748 100.988   1
   4  -8   6 236.839 135.074   6
   4   8   7 40.9135 65.0122   2
  -4  -8  -7-60.1018 80.3527   6
   4  -8   7 40.6227 69.0272   1
   4   8   8 157.841 119.245   2
  -4  -8  -8 143.142 86.2674   6
   4  -8   8 319.276 183.205   6
   4  -8   8-6.76949 68.3350   1
  -4  -8  -9-183.875 132.638   6
   4  -8   9 113.319 148.320   1
   4   8   9-92.5554 93.4881   2
   4   8  10 262.010 152.957   2
  -4  -8 -10 127.500 111.448   6
   4  -8  10 592.448 252.123   1
   4  -9  -6-81.1991 102.933   6
  -4  -9   6 55.2648 103.844   1
   4  -9  -5 62.5398 86.6235   6
  -4  -9   5-157.356 126.476   1
   4  -9  -4 340.051 216.135   6
  -4  -9   4 495.371 214.611   1
   4  -9  -3 35.0300 128.871   6
  -4  -9   3 22.3245 94.5119   1
  -4  -9   2 26.0834 55.0095   1
   4  -9  -2 132.026 121.522   6
   4  -9  -1 181.157 126.203   1
   4  -9  -1 265.511 176.625   6
  -4  -9   1 536.081 219.808   6
  -4  -9   1 317.907 171.357   1
   4  -9   0 191.628 122.441   1
   4  -9   0 52.4186 199.053   6
  -4  -9   0 408.189 229.463   6
  -4  -9   0 166.112 114.401   1
   4  -9   1 523.973 203.696   1
   4  -9   1 284.023 164.125   6
  -4  -9  -1 855.527 302.332   6
  -4  -9  -2 638.612 246.073   6
   4  -9   2 318.812 161.571   1
   4  -9   2 579.006 219.910   6
   4  -9   3 72.2980 91.9912   6
  -4  -9  -3 40.5136 53.3117   6
   4  -9   3 201.900 134.502   1
   4  -9   4-15.5827 76.8250   1
  -4  -9  -4-67.9502 96.6039   6
   4  -9   4-80.1766 92.4564   6
  -4  -9  -5-93.1170 103.944   6
   4  -9   5 68.2656 88.2648   6
   4  -9   5 10.0530 102.845   1
  -4  -9  -6-7.02074 82.3685   6
   4  -9   6 197.607 114.103   1
   4  -9   6 213.815 125.905   6
  -5   0  20-63.7230 71.5763   4
   5   0 -20 288.176 166.693   3
  -5   0  19 13.0373 76.0120   4
   5   0 -19 81.2296 106.648   3
  -5   0  18 32.7416 48.8687   4
   5   0 -18 212.469 119.893   3
  -5   0  18 71.5239 86.1472   1
  -5   0  17 281.194 139.110   1
  -5   0  17 131.634 96.2196   4
   5   0 -17 296.079 160.325   3
  -5   0  16-1.30487 52.0839   4
  -5   0  16-2.93801 46.1466   1
   5   0 -16-62.2534 95.3664   3
  -5   0  15 1379.59 263.216   4
   5   0 -15 1664.10 338.172   3
  -5   0  15 1969.69 340.331   1
  -5   0  14-20.2204 48.0487   4
  -5   0  14-36.8467 65.9073   1
   5   0 -14-8.78281 34.8251   3
  -5   0  13 11088.8 742.494   1
  -5   0  13 11069.7 678.753   4
   5   0 -13 11721.8 815.870   3
  -5   0  12-8.06483 38.0736   4
   5   0 -12 4.95760 27.3198   3
  -5   0  11 1388.41 215.904   4
   5   0 -11 1265.99 252.049   3
   5   0 -10 35.4743 32.9981   3
   5   0 -10-6.52574 20.3952   2
  -5   0  10-16.8391 26.2277   4
   5   0  -9 421.885 127.000   3
   5   0  -9 404.697 84.0424   2
  -5   0   9 402.002 103.220   4
   5   0  -8 1.20626 14.3311   2
   5   0  -8-7.17232 28.4220   3
  -5   0   8 24.6184 33.2226   4
   5   0  -7 18945.7 576.042   2
   5   0  -7 19239.6 828.215   3
   5   0  -6 77.0579 61.0240   3
   5   0  -6-6.51072 12.4431   2
   5   0  -5 4908.71 284.645   2
   5   0  -5 4966.93 266.375   4
   5   0  -5 4868.33 377.995   3
   5   0  -4 11.4420 35.5488   3
   5   0  -4 15.3675 13.4971   4
   5   0  -4 97.1070 45.9556   2
   5   0  -3 520.471 111.328   3
   5   0  -3 410.143 88.5319   2
   5   0  -2 28.4654 41.1334   2
   5   0  -2 17.7291 23.9633   3
  -5   0   2 4.35621 15.4145   3
   5   0  -1 9925.25 467.299   2
   5   0  -1 10924.0 448.321   3
  -5   0   1 10229.3 429.843   3
   5   0   0 14.1157 23.3363   3
   5   0   1 27071.6 805.528   1
   5   0   1 27808.9 633.604   3
   5   0   2-11.0949 34.8066   1
   5   0   3 107.732 47.1281   1
  -5   0  -3 165.583 67.1616   1
   5   0   4 4.50731 16.4408   1
   5   0   4 3.25758 8.04025   6
   5   0   5 1896.37 224.643   1
   5   0   6-11.1983 24.5711   1
   5   0   7 7552.83 477.048   1
  -5   0  -7 6982.35 458.438   5
   5   0   8 39.4388 51.0100   1
  -5   0  -8 38.6107 44.8221   5
   5   0   8-83.9561 42.4688   3
  -5   0  -9 144.907 59.3310   5
   5   0   9 264.531 107.289   1
   5   0   9 162.996 58.0007   3
  -5   0 -10 0.46606 20.6184   5
   5   0  10-37.3408 17.2577   1
  -5   0 -11 631.180 168.903   5
   5   0  11 714.856 166.014   1
  -5   0 -12-4.99415 10.6187   6
  -5   0 -12 6.90845 79.5425   5
   5   0  12-9.67813 40.3109   1
  -5   0 -13 590.428 162.062   5
   5   0  13 728.248 180.945   1
  -5   0 -14-119.952 141.982   5
   5   0  14-46.1743 30.5334   1
  -5   0 -15 90.4359 45.4078   5
   5   0  15 548.000 213.271   4
   5   0  15 384.442 141.123   1
   5   0  16 102.962 78.9655   2
  -5   0 -16-52.6351 76.4102   5
   5   0  16 187.049 156.913   4
   5   0  16 123.606 80.3329   1
  -5   0 -17 128.212 100.772   5
   5   0  17 362.109 164.129   4
   5   0  17 43.4214 68.4480   1
  -5   0 -18 89.3620 136.523   5
   5   0  18 146.636 125.716   4
  -5   0 -19 333.788 183.205   5
   5   0  19 30.9790 58.6286   4
  -5  -1  20 64.5601 75.3190   4
   5   1 -20-114.977 111.832   3
   5  -1 -20-75.2755 112.780   3
  -5  -1  19 130.287 94.7478   4
  -5  -1  19 295.914 141.658   1
   5   1 -19 111.140 105.974   3
   5  -1 -19 48.8736 43.2753   3
  -5  -1  18 753.155 214.337   4
   5   1 -18 625.770 229.537   3
   5  -1 -18 919.976 276.603   3
  -5  -1  18 650.191 226.309   1
  -5   1  17 156.045 92.5221   1
  -5  -1  17 226.334 135.035   1
  -5  -1  17 52.7027 50.8878   4
   5   1 -17 49.2176 77.2859   3
   5  -1 -17-96.3759 88.5685   3
  -5   1  16 145.420 85.3978   1
  -5  -1  16 65.3540 71.9315   4
  -5  -1  16-15.7674 28.4730   1
   5   1 -16 53.6747 44.1847   3
   5  -1 -16-41.6470 59.2344   3
  -5   1  15 63.6809 58.0084   1
  -5  -1  15-7.44100 37.1715   4
   5   1 -15-12.0884 35.7960   3
  -5  -1  15-10.8067 51.7868   1
   5  -1 -15 59.8988 85.9812   3
  -5   1  14 1049.26 227.205   1
  -5  -1  14 1269.62 275.666   1
  -5  -1  14 1112.49 220.741   4
   5  -1 -14 1302.95 291.097   3
   5   1 -14 1276.98 284.674   3
   5  -1 -13 928.645 239.097   3
  -5  -1  13 1056.50 133.906   2
  -5  -1  13 1182.28 216.498   4
  -5  -1  13 1041.15 245.015   1
   5   1 -13 1106.99 260.301   3
   5  -1 -12-29.4757 76.6620   3
  -5  -1  12 36.2435 47.1894   4
  -5  -1  12-20.4368 20.7108   2
   5   1 -12 11.5597 76.7669   3
   5  -1 -11 91.6545 82.5695   3
  -5  -1  11 42.9101 41.6833   4
  -5  -1  11 25.3103 15.2509   2
   5   1 -11 45.3376 85.9119   3
   5   1 -10 4916.44 370.391   2
  -5  -1  10 4951.27 300.332   2
  -5  -1  10 4927.82 371.799   4
   5   1 -10 4772.85 476.345   3
   5  -1 -10 5170.39 490.401   3
   5  -1  -9 356.813 133.443   3
   5  -1  -9 366.175 60.7900   2
  -5  -1   9 483.708 94.4146   2
   5   1  -9 386.017 105.010   2
  -5  -1   9 342.722 94.1153   4
   5   1  -9 402.501 138.700   3
   5  -1  -8 292.083 111.901   3
   5  -1  -8 323.271 60.4969   2
   5   1  -8 349.719 93.3632   2
  -5  -1   8 281.829 75.7013   4
  -5  -1   8 365.587 81.7847   2
   5   1  -8 430.036 128.229   3
   5   1  -7 3100.67 284.142   2
  -5  -1   7 3361.45 251.931   2
   5  -1  -7 3129.95 193.430   2
  -5  -1   7 3604.00 251.610   4
   5   1  -7 3053.29 327.225   3
   5  -1  -7 3521.91 361.011   3
   5   1  -6 5381.81 368.256   2
  -5  -1   6 5859.59 333.358   2
   5  -1  -6 5449.99 279.948   2
   5  -1  -6 5960.11 370.455   4
  -5  -1   6 5472.28 276.717   4
   5   1  -6 5448.18 421.046   3
   5  -1  -6 5322.67 426.615   3
  -5  -1   5 1435.35 124.041   4
  -5  -1   5 1503.16 171.187   2
   5  -1  -5 1403.53 153.134   2
   5  -1  -5 1455.09 173.441   4
   5   1  -5 1343.44 179.509   2
   5   1  -5 1588.52 218.250   3
   5  -1  -5 1397.00 204.172   3
  -5   1   4 7117.01 404.576   1
  -5  -1   4 6864.96 374.727   2
  -5  -1   4 7164.68 227.039   4
  -5   1   4 7328.53 421.553   5
   5   1  -4 6677.32 393.205   2
   5   1  -4 6888.99 426.166   3
   5  -1  -4 7602.41 458.965   3
  -5   1   3 4821.80 331.054   1
   5   1  -3 4348.71 310.723   2
  -5  -1   3 4445.98 302.284   2
   5   1  -3 4710.10 331.101   3
  -5  -1   3 4041.33 300.717   3
   5  -1  -3 4472.67 335.456   3
  -5   1   3 4466.19 302.284   5
  -5   1   2 9017.11 456.801   1
   5   1  -2 9376.10 435.228   3
   5   1  -2 8727.47 437.625   2
  -5  -1   2 9607.67 457.529   2
   5  -1  -2 9201.66 463.847   3
  -5  -1   2 8645.48 407.303   3
   5  -1  -1 18176.0 664.522   1
   5   1  -1 18237.5 631.255   2
   5   1  -1 19116.2 577.820   3
  -5  -1   1 18428.3 548.500   3
   5  -1  -1 18370.3 632.609   3
   5  -1   0 11331.9 530.982   1
   5   1   0 11672.6 511.182   2
   5   1   0 11796.0 243.278   4
  -5  -1   0 11942.5 404.621   3
   5   1   0 12064.6 416.910   3
   5  -1   1 9522.12 491.030   1
   5   1   1 9525.98 472.967   2
   5   1   1 9722.33 295.857   4
   5   1   1 10067.3 343.383   3
  -5  -1  -1 9528.69 330.024   3
  -5  -1  -2 3219.91 277.030   1
   5  -1   2 3142.31 290.917   1
   5   1   2 3230.87 226.312   6
   5   1   2 3524.49 297.497   2
   5   1   2 3205.11 200.468   4
   5   1   2 3354.11 176.118   3
  -5  -1  -3 559.879 114.978   1
   5  -1   3 415.898 106.192   1
   5   1   3 457.839 83.0740   6
   5   1   3 527.519 60.5727   3
   5   1   3 563.115 123.308   2
   5   1   4 1222.78 175.499   1
  -5  -1  -4 1170.39 168.458   1
   5  -1   4 1206.90 184.870   1
   5   1   4 1140.77 176.860   2
   5   1   4 989.985 120.769   6
   5   1   4 1078.35 77.6375   3
   5   1   5 8530.45 457.062   1
   5  -1   5 8864.30 525.782   1
  -5  -1  -5 8108.62 456.395   1
  -5   1  -5 7746.33 352.170   5
   5   1   5 8480.67 497.099   2
   5   1   6 2111.64 232.035   1
  -5  -1  -6 2024.89 148.540   6
  -5   1  -6 1794.29 182.936   5
   5   1   6 2005.88 121.018   3
   5  -1   6 1985.11 258.858   1
   5   1   6 2165.15 256.788   2
   5   1   7 1868.68 222.650   1
   5  -1   7 1643.16 240.043   1
  -5  -1  -7 1650.30 135.394   6
  -5   1  -7 1563.81 183.634   5
   5   1   7 1578.77 222.302   4
   5   1   7 1735.16 123.051   3
   5   1   7 1998.11 250.337   2
   5   1   8 1144.93 177.815   1
   5  -1   8 1028.22 205.529   1
  -5  -1  -8 1123.02 116.543   6
  -5   1  -8 1063.63 162.399   5
   5   1   8 1090.61 201.852   4
   5   1   8 1181.35 114.402   3
   5   1   8 1016.52 179.740   2
   5   1   9 278.843 99.3965   2
   5  -1   9 415.294 134.737   1
   5   1   9 235.784 82.2155   1
  -5  -1  -9 255.890 57.6519   6
  -5  -1  -9 299.023 118.748   5
  -5   1  -9 83.9698 45.8821   5
   5   1   9 334.290 125.937   4
   5   1   9 307.634 68.3650   3
   5  -1  10 848.229 191.127   1
   5   1  10 973.494 172.761   1
  -5  -1 -10 1056.03 125.444   6
  -5  -1 -10 1161.63 234.846   5
   5   1  10 1040.31 196.440   2
  -5   1 -10 872.237 150.964   5
   5   1  10 1002.15 217.731   4
   5   1  10 997.922 130.319   3
   5   1  11 246.112 94.6873   2
  -5  -1 -11 134.181 43.4743   6
   5   1  11 143.778 51.5493   3
   5  -1  11 92.3857 75.3035   1
  -5  -1 -11 187.622 96.8359   5
   5   1  11 123.448 66.2944   1
   5   1  11 134.327 82.5088   4
  -5   1 -11 46.8779 49.9829   5
   5   1  12 17.4548 46.2639   2
   5   1  12 61.2765 48.0805   3
   5  -1  12 16.3362 26.2081   1
  -5  -1 -12 9.12570 15.0241   6
  -5  -1 -12 32.9409 80.0070   5
  -5   1 -12-1.29786 57.0371   5
   5   1  12 64.8763 59.9781   1
   5   1  12 37.3203 40.4611   4
  -5  -1 -13 2516.37 221.257   6
   5   1  13 2813.70 322.934   1
   5  -1  13 2767.22 376.523   1
  -5  -1 -13 2655.69 388.443   5
  -5   1 -13 2889.69 346.142   5
   5   1  13 2623.69 385.842   4
   5   1  13 2521.54 313.896   2
   5  -1  14-7.73363 56.5076   1
  -5   1 -14 5.25631 67.9098   5
   5   1  14 55.9610 82.8601   4
   5   1  14 15.5436 34.4961   1
  -5  -1 -14 7.64081 31.1123   5
   5   1  14 43.7073 42.2690   2
   5  -1  15 87.6972 81.2487   1
  -5   1 -15 394.301 161.889   5
   5   1  15 306.750 143.145   4
   5   1  15 163.510 74.2654   1
   5   1  15 192.458 102.279   2
   5  -1  16 131.039 80.6431   1
  -5  -1 -16-225.837 131.422   5
  -5   1 -16 442.975 190.234   5
   5   1  16 204.852 127.885   4
   5   1  16 189.533 89.9200   1
   5   1  16 267.406 105.895   2
   5  -1  17 321.438 143.210   1
  -5   1 -17 614.505 212.414   5
  -5  -1 -17 251.817 96.0464   5
   5   1  17 219.457 130.488   4
   5  -1  18 7.65601 77.4216   1
  -5  -1 -18-103.958 100.052   5
   5   1  18 3.08298 52.4909   4
   5  -1  19 190.798 103.009   1
  -5  -1 -19-93.7924 113.310   5
  -5   1 -19 707.849 233.263   5
   5   1  19 153.054 98.4221   4
   5  -1  19 559.214 249.429   4
  -5  -2  19 306.148 136.406   4
  -5  -2  19 258.967 154.159   1
   5   2 -19 183.582 113.902   3
   5  -2 -19 573.357 223.910   3
  -5  -2  18 9.65398 31.6374   4
   5   2 -18 26.5007 83.5512   3
  -5  -2  18 20.9111 43.1426   1
   5  -2 -18-56.6584 71.9585   3
  -5  -2  17 427.033 186.932   1
  -5  -2  17 392.459 155.714   4
   5   2 -17 369.498 161.361   3
   5  -2 -17 462.724 187.442   3
  -5  -2  16 37.9489 62.9109   1
  -5  -2  16 69.8329 89.3014   4
   5   2 -16 98.8514 91.9923   3
   5  -2 -16 73.8028 64.8500   3
   5  -2 -15 1238.00 292.258   3
  -5  -2  15 1494.02 270.018   4
  -5  -2  15 1188.92 297.553   1
   5   2 -15 1395.07 327.932   3
  -5   2  15 1357.99 234.069   1
  -5   2  14 1632.66 247.560   1
  -5  -2  14 1587.53 267.093   4
   5   2 -14 1787.05 355.806   3
   5  -2 -14 1819.05 342.195   3
  -5  -2  14 1574.55 336.483   1
   5  -2 -13 32.2479 75.7593   3
  -5  -2  13 36.7291 49.9865   1
  -5  -2  13 44.8143 61.7329   4
   5   2 -13 87.9200 102.465   3
   5  -2 -12 1654.91 312.830   5
   5  -2 -12 1342.26 273.757   3
   5   2 -12 1207.17 269.121   3
  -5  -2  12 964.072 246.897   1
   5  -2 -11 2362.10 370.332   5
   5   2 -11 2136.99 346.782   3
   5  -2 -11 2226.06 339.581   3
   5  -2 -10-45.9030 57.9504   3
   5   2 -10-3.21685 64.9914   3
   5  -2  -9 470.791 149.387   3
   5  -2  -9 303.977 50.2448   2
   5  -2  -9 971.525 223.512   5
   5   2  -9 398.785 130.829   2
   5   2  -9 314.389 116.689   3
   5  -2  -8 878.336 187.910   3
  -5   2   8 773.630 133.133   1
   5   2  -8 844.579 181.638   2
   5  -2  -8 1620.82 253.537   5
   5   2  -8 1275.27 234.970   3
   5  -2  -7-49.2112 60.7643   3
  -5   2   7-44.4838 32.6754   1
   5   2  -7 1.59516 36.2329   3
   5   2  -7 17.4627 46.2611   2
  -5   2   6 5541.90 352.962   1
   5   2  -6 5979.36 458.156   2
   5  -2  -6 5777.93 418.992   5
   5   2  -6 5579.55 446.974   3
   5  -2  -6 5996.01 465.053   3
  -5   2   5 9476.31 460.362   1
   5   2  -5 9473.47 562.904   2
   5  -2  -5 9084.29 491.628   5
   5   2  -5 9476.17 548.419   3
   5  -2  -5 9529.69 566.294   3
  -5   2   4 709.812 131.691   1
   5   2  -4 946.718 175.830   2
  -5   2   4 900.858 146.630   5
   5   2  -4 853.014 153.384   3
   5  -2  -4 768.785 157.331   3
   5  -2  -3 8426.54 456.540   1
  -5   2   3 8873.01 457.033   1
   5   2  -3 8514.90 514.698   2
  -5   2   3 8404.95 420.941   5
   5   2  -3 8693.54 468.002   3
  -5  -2   3 8614.03 457.971   3
   5  -2  -3 8206.29 493.135   3
   5  -2  -2 14700.1 606.015   1
  -5   2   2 15075.5 605.177   1
   5   2  -2 14281.3 655.140   2
  -5   2   2 14932.5 508.634   5
   5   2  -2 15761.9 586.363   3
  -5  -2   2 14918.1 562.709   3
   5  -2  -1 3502.05 299.768   1
  -5   2   1 4010.91 229.867   5
  -5  -2   1 4042.00 156.951   4
   5   2  -1 4112.77 277.617   3
  -5  -2   1 3653.92 259.206   3
   5   2  -1 3690.36 330.710   2
  -5  -2   0 192.866 57.0028   3
   5   2   0 176.911 69.5773   6
  -5   2   0 137.654 25.0336   5
   5  -2   0 92.4825 53.9034   1
  -5  -2   0 164.514 38.2753   4
   5   2   0 148.851 72.3836   2
   5   2   0 143.486 47.5674   3
   5  -2   1 3028.95 295.017   1
   5   2   1 2923.05 272.125   6
   5   2   1 3431.12 309.789   2
  -5   2  -1 3115.14 136.429   5
  -5  -2  -1 3258.20 190.688   4
   5   2   1 3156.71 204.188   3
  -5  -2  -1 3146.91 192.402   3
   5  -2   2 1039.99 175.223   1
   5   2   2 1197.89 171.667   6
   5   2   2 1087.55 178.425   2
  -5  -2  -2 990.345 90.4398   3
  -5  -2  -3 3781.70 306.144   1
   5  -2   3 3527.88 344.430   1
   5   2   3 3559.24 295.374   6
   5   2   3 3518.56 319.110   2
   5  -2   4 3.18388 30.4796   1
  -5  -2  -4 133.309 68.1483   6
   5  -2   4 19.8086 16.9281   6
   5   2   4 55.8037 31.4259   6
  -5  -2  -4 82.3714 45.0631   1
   5   2   4 1.98509 16.8263   4
   5   2   4 33.4346 47.3484   2
   5  -2   5 2111.57 283.451   1
  -5  -2  -5 2493.13 245.885   1
   5  -2   5 2521.09 185.189   6
   5   2   5 2508.06 269.193   2
  -5   2  -5 2384.02 130.308   5
   5   2   5 2415.11 247.338   4
  -5  -2  -5 2375.46 224.915   6
   5  -2   6 31.1201 63.2292   1
   5   2   6 38.7853 42.2628   4
  -5  -2  -6 33.5241 29.7748   1
  -5   2  -6 114.441 48.6383   5
   5   2   6 5.34224 23.6133   2
  -5  -2  -6 68.9095 24.0747   6
   5  -2   6 76.3742 37.6797   6
   5  -2   7 2847.43 349.787   1
  -5  -2  -7 2594.57 261.230   1
  -5  -2  -7 2608.02 242.596   6
   5   2   7 2530.08 277.174   2
   5   2   7 2522.27 283.734   4
  -5   2  -7 2635.70 195.091   5
   5  -2   8 303.007 124.572   1
  -5  -2  -8 289.587 92.9832   1
  -5  -2  -8 199.754 59.3797   6
  -5   2  -8 611.141 117.193   5
   5   2   8 216.213 96.5597   4
   5   2   8 310.922 99.4342   2
   5  -2   9 41.3726 68.1804   1
   5   2   9 3.97970 19.8908   1
  -5  -2  -9-6.20249 40.5386   6
   5   2   9-26.8504 53.0524   4
   5   2   9-3.57491 25.7102   2
   5   2  10 1154.88 176.899   1
  -5  -2 -10 1227.00 180.964   6
   5  -2  10 1084.11 234.821   1
  -5  -2 -10 1200.48 260.813   5
  -5   2 -10 1590.24 200.759   5
   5   2  10 1199.16 201.518   2
   5   2  10 1280.78 234.580   4
   5   2  10 1159.08 97.5646   3
   5   2  11 4367.36 348.595   1
  -5  -2 -11 4037.25 328.462   6
   5  -2  11 3804.68 457.775   1
  -5  -2 -11 4789.96 524.512   5
  -5   2 -11 4583.30 357.350   5
   5   2  11 4028.52 435.687   4
   5   2  11 4109.64 377.510   2
   5   2  11 4285.72 217.356   3
   5  -2  12-50.1685 47.0180   1
   5   2  12 40.0517 38.2755   1
  -5  -2 -12 37.1249 42.3713   5
   5   2  12-87.6007 69.0077   4
   5   2  12 0.08496 29.8086   2
  -5  -2 -12 17.1907 39.3470   6
   5  -2  13 306.284 122.578   1
  -5  -2 -13 484.617 123.557   6
   5   2  13 456.363 117.605   1
  -5  -2 -13 391.916 165.367   5
   5   2  13 376.593 147.553   4
   5   2  13 428.337 124.104   2
   5  -2  14-78.5883 88.5553   1
   5   2  14 90.1510 54.5740   1
  -5  -2 -14 28.2728 65.2797   5
   5   2  14-2.76180 40.0936   4
   5   2  14-23.4414 33.6298   2
   5  -2  15-24.0440 75.6103   1
   5   2  15-21.9755 26.4847   4
   5   2  15-1.02330 35.7732   2
  -5  -2 -15 23.6391 50.0003   5
   5  -2  16 59.0398 36.1498   1
  -5  -2 -16 255.377 146.824   5
   5   2  16 299.145 149.278   4
   5  -2  17-17.0724 37.9741   1
   5   2  17-90.0115 84.4560   4
   5  -2  18 57.3296 42.3463   1
  -5  -2 -18-73.3331 143.218   5
   5   2  18-104.597 94.5325   4
   5  -2  19-43.6192 60.4291   1
  -5  -2 -19-170.528 141.503   5
   5   2  19 8.03287 73.2650   4
  -5  -3  19 494.860 216.418   1
  -5  -3  19 488.009 188.626   4
   5  -3 -19 553.777 219.077   3
  -5  -3  18 132.868 100.003   1
   5  -3 -18 82.1999 146.098   3
  -5  -3  17 1283.98 333.686   1
   5  -3 -17 2354.26 448.500   5
  -5  -3  17 1487.58 297.173   4
   5  -3 -17 1822.40 383.664   3
   5  -3 -16-114.986 95.0292   3
  -5  -3  16 108.904 104.473   1
   5  -3 -15 247.088 144.699   3
  -5  -3  15 136.238 104.456   1
   5  -3 -14 1697.78 340.046   5
  -5  -3  14 1146.31 299.042   1
   5  -3 -14 1326.92 294.014   3
   5  -3 -13 20.2562 61.0909   3
  -5  -3  13-25.1675 73.5393   1
   5   3 -13 44.3870 52.6090   3
  -5  -3  12-145.306 104.107   1
   5   3 -12-71.0403 101.592   3
  -5  -3  11 2187.68 378.460   1
  -5   3  11 1946.98 204.964   1
   5  -3 -11 2161.28 338.445   5
   5   3 -11 2150.30 359.049   3
   5  -3 -11 2340.04 355.738   3
   5  -3 -10 344.722 129.864   3
   5  -3 -10 111.550 36.7284   2
   5  -3 -10 327.984 141.768   5
  -5   3  10 208.711 65.2300   1
  -5  -3  10 283.170 138.259   1
   5   3 -10 233.053 117.724   3
   5  -3  -9 95.7009 63.4531   3
   5  -3  -9 147.232 51.6749   2
   5   3  -9 307.504 129.209   2
   5  -3  -9 429.191 165.029   5
  -5   3   9 316.569 80.3964   1
   5   3  -9 308.593 121.832   3
   5  -3  -8 584.862 162.704   3
   5   3  -8 507.230 158.735   2
   5  -3  -8 621.455 165.769   5
  -5   3   8 434.185 94.4547   1
   5   3  -8 389.846 135.077   3
  -5   3   7 1324.15 169.172   1
   5   3  -7 1203.28 237.108   2
   5  -3  -7 1283.14 227.595   5
   5  -3  -7 1251.13 230.669   3
   5   3  -7 1034.62 208.422   3
  -5   3   6 2710.66 249.869   1
   5   3  -6 2575.82 345.189   2
   5  -3  -6 2828.30 307.239   5
   5   3  -6 2606.66 329.692   3
   5  -3  -6 2769.28 328.852   3
  -5   3   5 747.152 134.085   1
   5  -3  -5 729.299 151.473   5
   5   3  -5 725.252 175.660   2
   5  -3  -5 838.019 177.869   3
   5   3  -5 755.871 165.201   3
   5  -3  -4 2891.34 275.974   1
   5   3  -4 2970.74 359.193   2
   5  -3  -4 2928.71 280.547   5
   5   3  -4 2983.60 317.822   3
   5  -3  -4 2826.56 321.547   3
   5  -3  -3 1149.23 177.144   1
   5   3  -3 1154.71 218.904   2
  -5   3   3 1335.07 179.692   5
   5  -3  -3 1429.03 181.477   5
   5  -3  -2 4346.55 350.555   1
   5   3  -2 4447.64 423.830   2
  -5  -3   2 4313.73 327.985   3
   5  -3  -2 3974.01 269.896   5
   5  -3  -1 1787.91 230.993   1
   5  -3  -1 1685.47 160.902   5
  -5  -3   1 1849.83 200.222   3
   5   3  -1 1623.11 253.312   2
   5   3   0 329.053 111.150   2
  -5  -3   0 594.128 107.564   3
   5  -3   0 454.469 119.189   1
   5  -3   1 2319.61 285.399   1
   5   3   1 2153.83 284.010   2
  -5  -3  -1 2309.62 189.936   3
  -5  -3  -1 2529.84 207.850   4
   5  -3   2-2.46017 70.1550   1
  -5  -3  -2 105.078 91.0199   6
  -5  -3  -2-6.94658 29.5779   4
   5   3   2-21.6196 34.5496   2
  -5  -3  -2 4.04187 14.1408   3
   5  -3   3 13647.5 727.287   1
  -5  -3  -3 12845.2 625.303   6
  -5  -3  -3 14303.0 560.168   4
   5   3   3 12447.1 679.211   2
  -5  -3  -3 12742.5 335.964   3
   5  -3   3 12970.1 587.292   6
   5  -3   4 1889.36 283.287   1
  -5  -3  -4 1650.15 208.397   1
   5  -3   4 1721.67 209.961   6
  -5  -3  -4 1727.17 233.445   6
   5   3   4 1610.89 240.861   2
  -5  -3  -5 942.412 153.960   1
   5  -3   5 851.881 189.651   1
   5  -3   5 815.180 136.102   6
  -5  -3  -5 777.263 158.991   6
   5   3   5 829.191 175.614   2
  -5  -3  -6-3.62168 62.2407   6
   5  -3   6 8.38204 48.7519   1
   5  -3   6-17.7633 21.0711   6
  -5  -3  -6-3.15700 24.2141   1
   5   3   6 42.8937 47.6266   2
  -5  -3  -7 1317.11 178.140   1
   5  -3   7 1802.90 187.894   6
   5   3   7 1516.44 239.776   2
  -5  -3  -7 1469.63 219.753   6
   5  -3   7 1223.70 248.883   1
  -5  -3  -8 63.7399 40.5571   1
   5  -3   8 162.904 103.818   1
  -5  -3  -8 96.1721 53.9976   6
   5   3   8 204.003 91.4124   2
  -5  -3  -9 4251.52 386.439   6
  -5  -3  -9 4257.81 333.284   1
   5  -3   9 4177.92 483.833   1
   5   3   9 4023.01 391.597   2
   5  -3  10 204.271 98.4415   1
  -5  -3 -10 220.753 110.685   6
   5   3  10 186.921 83.1974   2
  -5  -3 -10 257.207 86.9849   1
   5   3  10 269.783 106.621   4
   5  -3  11 550.900 191.410   1
  -5  -3 -11 616.115 155.396   6
  -5  -3 -11 654.571 211.638   5
   5   3  11 575.713 160.714   4
   5   3  11 510.860 142.435   2
   5  -3  12 158.917 113.163   1
  -5  -3 -12 164.035 80.5008   6
  -5  -3 -12 237.192 128.599   5
   5   3  12 141.889 86.5619   4
   5   3  12 66.7034 60.9961   2
   5  -3  13 152.001 113.191   1
  -5  -3 -13 192.204 83.4437   6
   5   3  13 338.615 140.988   4
  -5  -3 -13 178.392 116.431   5
   5   3  13 253.270 100.061   2
   5  -3  14-59.2138 68.6217   1
  -5  -3 -14 168.377 99.2024   5
   5   3  14-11.6961 79.8149   4
   5   3  14-1.10892 24.1128   2
  -5  -3 -15 109.386 120.073   5
   5   3  15 151.185 117.379   4
   5  -3  15 114.844 78.1038   1
   5   3  15 251.675 102.899   2
   5  -3  16 98.5830 87.6491   1
  -5  -3 -16 257.717 163.915   5
   5   3  16 361.737 157.511   4
   5  -3  17-81.8369 72.9488   1
  -5  -3 -17 92.8034 107.689   5
   5   3  17 1.50374 28.9159   4
   5  -3  18 36.4617 64.2203   1
   5   3  18-108.810 95.7585   4
   5  -4 -18 361.098 182.177   3
  -5  -4  18 175.613 139.660   1
   5  -4 -17 248.997 141.494   3
   5  -4 -17 406.726 225.062   5
  -5  -4  17 22.5463 89.7313   1
   5  -4 -16 301.927 158.294   3
  -5  -4  16-40.8610 70.2162   1
   5  -4 -16 319.693 184.974   5
   5  -4 -15 11.2805 45.4120   3
  -5  -4  15 191.589 159.315   1
   5  -4 -15 376.182 213.253   5
   5  -4 -14 1061.35 265.931   3
  -5  -4  14 1171.96 322.468   1
   5  -4 -14 1460.34 331.054   5
   5  -4 -13 246.800 136.902   3
   5  -4 -13 218.376 153.550   5
  -5  -4  13 42.0568 52.3236   1
   5  -4 -12 144.573 70.1721   3
   5  -4 -12 333.858 149.317   5
  -5  -4  12 191.966 100.126   1
   5  -4 -11 74.7657 65.8142   3
   5  -4 -11 126.493 121.777   5
  -5  -4  11 169.519 134.684   1
   5  -4 -10 20.3886 44.6606   3
   5  -4 -10 52.3257 89.0629   5
  -5  -4  10 170.460 104.373   1
   5  -4  -9 284.985 122.981   3
  -5   4   9 289.398 78.8093   1
   5  -4  -9 301.513 89.5887   2
   5  -4  -9 318.349 147.374   5
  -5  -4   9 497.388 183.843   1
  -5  -4   8 685.970 206.095   1
  -5   4   8 679.369 122.980   1
   5  -4  -8 847.567 160.184   2
   5   4  -8 750.195 217.852   2
   5  -4  -8 630.738 167.206   5
   5  -4  -8 926.362 214.584   3
   5  -4  -7 241.537 100.312   3
   5   4  -7 55.0385 27.9635   2
  -5   4   7 307.353 86.0826   1
   5  -4  -7 46.7725 28.0271   5
   5  -4  -6-5.40233 24.8966   3
   5   4  -6-100.301 77.9979   2
   5  -4  -6-56.4607 74.2643   5
   5  -4  -5 2587.13 267.473   1
   5   4  -5 2493.91 375.394   2
   5  -4  -5 2523.89 291.908   5
   5  -4  -5 2652.15 337.200   3
   5  -4  -4 1779.71 228.388   1
   5   4  -4 1842.34 320.043   2
   5  -4  -4 1682.18 220.218   5
   5  -4  -3 175.819 59.7098   5
   5   4  -3 137.069 102.879   2
   5  -4  -3 216.920 85.3588   1
   5  -4  -2 428.877 89.1147   5
   5   4  -2 460.969 148.280   2
   5  -4  -2 348.591 116.360   1
   5  -4  -1 118.353 23.9380   5
   5   4  -1 109.020 63.4041   2
   5  -4  -1 143.820 82.3800   1
   5   4   0 8085.72 632.274   2
   5  -4   0 8057.43 561.700   1
   5  -4   0 8263.67 343.271   5
  -5  -4   0 8208.92 455.853   3
   5   4   1 220.982 124.625   2
   5  -4   1 259.229 116.427   1
  -5  -4  -1 336.558 148.671   6
   5  -4   1 245.158 45.5055   5
  -5  -4  -1 295.728 80.3650   3
   5  -4   2 370.791 134.231   1
   5  -4   2 172.115 92.5207   6
  -5  -4  -2 143.823 97.9550   6
  -5  -4  -2 148.227 53.8667   3
   5   4   2 233.637 109.813   2
   5  -4   3 893.726 202.497   1
   5  -4   3 1145.53 206.860   6
   5   4   3 946.817 214.438   2
  -5  -4  -3 708.585 179.489   6
  -5  -4  -3 919.391 125.085   3
   5  -4   4 208.839 100.257   1
   5  -4   4 133.194 69.7144   6
  -5  -4  -4 6.51713 35.6106   6
   5   4   4 104.838 73.2138   2
  -5  -4  -4 101.951 33.0986   3
  -5  -4  -5 513.864 122.018   1
   5  -4   5 439.269 115.700   6
   5  -4   5 320.810 122.698   1
   5   4   5 582.320 167.500   2
  -5  -4  -5 331.161 110.467   6
  -5  -4  -5 437.356 66.7262   3
  -5  -4  -6 1234.02 177.159   1
  -5  -4  -6 1450.34 249.089   6
   5  -4   6 1565.84 222.195   6
   5  -4   6 1322.50 267.932   1
   5   4   6 1397.58 256.178   2
  -5  -4  -6 1262.30 88.2299   3
  -5  -4  -6 1285.53 86.0846   3
  -5  -4  -7 2016.46 219.852   1
  -5  -4  -7 1951.57 291.540   6
   5  -4   7 2061.01 246.032   6
   5  -4   7 1918.82 339.967   1
   5   4   7 2151.07 314.146   2
   5  -4   8 366.893 143.246   1
  -5  -4  -8 219.257 80.3998   6
   5   4   8 350.747 124.264   2
  -5  -4  -8 290.312 81.9596   1
  -5  -4  -9 143.371 64.9780   6
   5   4   9 121.699 79.6318   2
   5  -4   9 91.5868 94.0463   1
  -5  -4 -10 1712.69 288.308   6
   5  -4  10 1659.91 344.499   1
   5   4  10 1628.39 277.002   2
  -5  -4 -11 865.825 207.942   6
   5  -4  11 593.203 211.800   1
   5   4  11 655.083 173.286   2
   5  -4  12 3864.70 536.913   1
  -5  -4 -12 3882.27 445.094   6
   5   4  12 3623.18 419.510   2
  -5  -4 -12 3948.38 566.565   5
  -5  -4 -13 285.544 118.387   6
   5  -4  13 120.526 106.103   1
  -5  -4 -13 167.169 94.9224   5
   5   4  13 39.3002 33.8449   2
  -5  -4 -14-85.2767 68.8539   6
  -5  -4 -14 3.23641 57.9708   5
   5   4  14 28.1678 39.3480   2
   5  -4  15 0.83482 25.7144   1
  -5  -4 -15 125.468 107.677   5
   5  -4  16-67.1984 94.3108   1
  -5  -4 -16 25.2986 94.5040   5
   5  -4  17 279.514 163.306   1
  -5  -4 -17 21.0441 78.8835   5
   5  -5 -17-55.6879 77.7597   3
  -5  -5  17-197.369 151.393   1
   5  -5 -16-122.520 102.075   3
   5  -5 -16 73.5246 147.004   5
  -5  -5  16 34.2727 111.584   1
  -5  -5  15 116.751 100.244   1
   5  -5 -15 50.8328 36.5892   3
   5  -5 -15 70.5270 123.882   5
   5  -5 -14 841.968 247.937   3
  -5  -5  14 728.706 265.411   1
   5  -5 -14 1113.63 292.185   5
   5  -5 -13 413.065 184.958   3
   5  -5 -13 349.805 155.123   5
  -5  -5  13 229.686 129.060   1
   5  -5 -12 591.489 203.088   3
   5  -5 -12 579.086 202.166   5
  -5  -5  12 440.454 185.768   1
   5  -5 -11 408.845 176.896   3
   5  -5 -11 294.276 127.482   5
  -5  -5  11 115.664 99.1330   1
  -5  -5  10 288.415 137.223   1
   5  -5 -10 295.522 124.515   3
   5  -5 -10 358.723 131.876   5
   5  -5  -9 835.803 214.730   3
  -5  -5   9 669.676 223.188   1
   5  -5  -9 407.075 126.335   5
   5  -5  -8 114.660 70.5655   3
   5  -5  -8 56.8588 111.083   5
  -5  -5   7 1439.45 313.383   1
   5   5  -7 1390.87 313.719   2
   5  -5  -7 1188.51 234.332   5
   5  -5  -7 1463.83 282.123   3
   5  -5  -6 4336.42 351.784   1
  -5  -5   6 4201.57 526.815   1
   5   5  -6 3947.08 532.506   2
   5  -5  -6 4080.09 424.505   5
   5  -5  -6 4347.84 474.104   3
   5  -5  -5 2078.97 252.974   1
  -5  -5   5 2170.78 369.157   1
   5   5  -5 2315.92 400.921   2
   5  -5  -5 2126.61 287.432   5
   5   5  -4 85.4680 57.8452   2
   5  -5  -4 52.7268 51.7008   5
   5  -5  -4 98.7312 67.6021   1
   5  -5  -3 1698.41 248.384   1
   5   5  -3 1682.98 334.472   2
   5  -5  -3 1618.76 227.104   5
   5  -5  -2 1965.15 285.070   1
   5   5  -2 2099.72 369.156   2
   5  -5  -2 2106.79 243.566   5
   5  -5  -1 207.348 79.7328   5
   5   5  -1 78.6565 80.3840   2
   5  -5  -1 2.32685 38.6918   1
  -5  -5   0 250.252 149.443   6
   5  -5   0 26.2847 23.5124   1
   5   5   0 170.399 124.537   2
   5  -5   0 17.3500 26.2272   5
   5  -5   0 64.4014 83.7773   6
   5  -5   1 223.450 106.066   1
   5  -5   1 284.241 116.898   6
  -5  -5  -1 276.062 133.233   6
   5  -5   1 160.226 52.0201   5
   5   5   1 204.961 121.883   2
   5  -5   2 153.429 87.9510   1
   5  -5   2 144.390 87.0378   6
   5  -5   2 136.605 39.6127   5
   5   5   2 231.914 126.442   2
  -5  -5  -2 416.600 154.152   6
  -5  -5  -2 169.426 70.7642   3
   5  -5   3 29.0102 47.5222   1
   5  -5   3 47.6886 51.6474   6
  -5  -5  -3 7.22319 60.4296   6
   5  -5   3 18.0755 10.2221   5
   5   5   3 7.98529 55.1212   2
  -5  -5  -3 21.9654 28.4356   3
   5  -5   4 1949.24 298.873   6
  -5  -5  -4 1823.73 311.791   6
   5  -5   4 1750.40 316.118   1
   5   5   4 1877.78 332.327   2
  -5  -5  -4 2198.89 219.339   3
   5  -5   5 273.349 138.930   1
   5  -5   5 173.378 85.7020   6
  -5  -5  -5 139.711 34.6584   6
   5   5   5 265.532 128.526   2
   5  -5   6 2675.06 331.803   6
  -5  -5  -6 2426.23 365.891   6
   5   5   6 2647.53 390.540   2
   5  -5   6 2722.53 422.993   1
   5  -5   7 803.834 232.375   1
  -5  -5  -7 573.858 167.018   6
   5  -5   7 823.781 180.381   6
   5   5   7 729.796 211.397   2
  -5  -5  -7 723.519 93.3308   3
   5  -5   8 1167.05 219.241   6
  -5  -5  -8 786.086 199.197   6
   5  -5   8 719.699 219.609   1
   5   5   8 810.512 207.241   2
  -5  -5  -9 603.613 189.153   6
   5  -5   9 482.475 191.052   1
   5   5   9 566.329 187.321   2
   5   5  10 2173.01 352.957   2
   5  -5  10 1706.61 366.054   1
  -5  -5 -10 1779.85 324.188   6
  -5  -5 -11 254.505 126.810   6
   5  -5  11 377.760 168.861   1
   5   5  11 100.251 99.7329   2
  -5  -5 -12 248.851 146.528   6
  -5  -5 -12 340.016 165.885   5
   5  -5  12 267.196 172.088   1
   5   5  12 147.453 92.3802   2
   5  -5  13 743.039 246.821   1
  -5  -5 -13 913.384 244.594   6
  -5  -5 -13 757.357 247.535   5
   5   5  13 506.756 171.713   2
  -5  -5 -14 104.435 105.065   6
   5  -5  14 35.8409 65.0511   1
  -5  -5 -14 12.4872 63.4824   5
   5  -5  15-7.26918 41.0753   1
  -5  -5 -15 298.451 195.176   5
   5  -5  16 1000.96 319.727   1
  -5  -5 -16 1079.03 339.054   5
   5  -6 -15 43.0939 58.4947   3
   5  -6 -15-12.4047 70.4961   5
  -5  -6  15 140.460 128.771   1
   5  -6 -14 155.653 133.873   3
   5  -6 -14-87.6592 128.326   5
  -5  -6  14 136.471 104.545   1
  -5  -6  13 1254.87 353.885   1
   5  -6 -13 577.269 200.977   3
   5  -6 -13 678.870 234.807   5
   5  -6 -12 10.7805 69.1835   3
  -5  -6  12-6.19507 40.1873   1
   5  -6 -12-45.9432 62.1750   5
   5  -6 -11-54.6011 43.4412   3
  -5  -6  11 83.0207 124.222   1
   5  -6 -10 114.352 99.1170   3
  -5  -6  10 219.300 141.195   1
   5  -6 -10 11.5511 82.6033   5
   5  -6  -9 292.812 132.427   3
   5  -6  -9 287.295 147.617   5
  -5  -6   9 195.497 169.381   1
   5  -6  -8 634.715 195.246   3
   5  -6  -8 594.950 186.741   5
  -5  -6   8 669.208 233.902   1
  -5  -6   7 516.342 200.100   1
   5  -6  -7 425.018 111.389   1
   5  -6  -7 280.806 100.271   5
   5  -6  -7 343.605 138.263   3
  -5  -6   6 512.397 225.292   1
   5  -6  -6 348.643 114.855   1
   5  -6  -6 234.904 99.2244   5
   5   6  -5 131.488 104.129   2
   5  -6  -5 72.4830 58.9772   5
  -5  -6   5 153.747 93.2940   1
   5  -6  -5 41.6003 53.2009   1
   5   6  -4 93.9656 79.9427   2
   5  -6  -4 129.611 68.2746   5
   5  -6  -4 93.4758 73.6628   1
  -5  -6   4 149.241 118.258   1
  -5  -6   3 712.849 224.896   1
   5  -6  -3 886.685 198.172   1
   5   6  -3 1046.52 295.987   2
   5  -6  -3 720.592 162.388   5
   5  -6  -2 216.435 134.151   6
   5   6  -2 93.8880 84.0100   2
   5  -6  -2 112.790 68.9343   5
  -5  -6   2 135.190 87.1007   1
   5  -6  -2 33.3760 51.8383   1
   5  -6  -1 468.258 160.837   1
  -5  -6   1 574.350 178.254   1
  -5  -6   1 1018.72 269.434   6
   5  -6  -1 289.429 134.216   6
   5  -6  -1 585.755 131.923   5
   5   6  -1 557.094 215.349   2
  -5  -6   0 341.681 184.725   6
   5  -6   0 34.8136 47.6872   1
   5  -6   0 111.388 125.337   6
   5  -6   0 82.6889 54.2990   5
   5   6   0 83.3831 90.0743   2
  -5  -6   0 51.1885 73.2294   1
  -5  -6  -1 639.070 215.210   6
   5  -6   1 571.667 178.566   1
   5  -6   1 576.407 181.915   6
   5  -6   1 690.386 127.750   5
  -5  -6  -1 473.872 157.803   1
   5   6   1 690.210 227.869   2
   5  -6   2 62.1126 29.7135   1
   5  -6   2 186.380 104.734   6
   5  -6   2 184.523 60.9302   5
   5   6   2 79.7155 51.5889   2
  -5  -6  -2 132.539 105.660   6
   5  -6   3 582.125 194.696   1
   5  -6   3 572.180 184.125   6
  -5  -6  -3 597.945 193.613   6
   5  -6   3 628.658 100.381   5
   5   6   3 804.721 248.721   2
   5  -6   4 738.321 228.985   1
   5  -6   4 714.609 188.961   6
   5   6   4 797.454 246.589   2
  -5  -6  -4 446.669 167.982   6
  -5  -6  -5 114.509 80.7201   6
   5  -6   5 149.369 110.048   1
   5  -6   5 89.4305 35.1681   6
   5   6   5 183.850 111.409   2
   5  -6   6 1261.84 311.812   1
   5  -6   6 1239.61 250.929   6
   5   6   6 827.671 240.832   2
  -5  -6  -6 671.000 211.893   6
   5  -6   7 254.404 142.236   1
  -5  -6  -7 413.810 156.149   6
   5  -6   7 376.233 147.165   6
   5   6   7 211.819 120.237   2
  -5  -6  -8 208.537 114.681   6
   5  -6   8 219.238 150.886   1
   5  -6   8 218.840 120.286   6
   5   6   8 112.754 86.4814   2
   5   6   9 94.0603 74.4678   2
  -5  -6  -9 27.4224 86.0744   6
   5  -6   9-64.5039 77.8558   1
  -5  -6 -10-4.74368 50.5083   6
   5   6  10 13.7822 56.3708   2
   5  -6  10-38.1293 76.8974   1
  -5  -6 -11 14.1699 87.3514   6
   5  -6  11-10.6167 48.6923   1
  -5  -6 -12 73.2066 69.5177   6
   5  -6  12 138.554 108.275   1
  -5  -6 -12 12.9986 120.904   5
   5   6  12 177.449 111.988   2
  -5  -6 -13 322.813 149.974   6
   5  -6  13 284.232 168.233   1
  -5  -6 -13 126.801 66.3630   5
  -5  -6 -14 102.850 82.2822   6
   5  -6  14 52.8496 79.5671   1
  -5  -6 -14 17.5313 54.2605   5
   5  -7 -13 58.9094 76.9490   3
  -5  -7  13 28.9925 46.4272   1
   5  -7 -12-194.470 121.505   3
   5  -7 -12-122.229 110.829   5
  -5  -7  12-186.950 145.435   1
  -5  -7  11 205.377 146.550   1
   5  -7 -11 214.883 112.998   3
   5  -7 -11 104.845 87.0859   5
  -5  -7  10 326.628 161.607   1
   5  -7 -10 549.444 198.694   3
   5  -7 -10 535.850 189.587   5
  -5  -7   9-12.8279 85.5979   1
   5  -7  -9 37.1083 61.1169   3
   5  -7  -9-19.8704 124.908   5
   5  -7  -8 771.471 244.282   3
  -5  -7   8 927.725 290.095   1
   5  -7  -8 788.658 214.763   5
   5  -7  -7 114.527 88.1324   3
  -5  -7   7-26.7153 146.653   1
   5  -7  -7-19.0006 99.7923   5
   5  -7  -6 455.841 161.957   5
  -5  -7   6 376.769 173.392   1
   5  -7  -5 630.586 186.755   5
  -5  -7   5 538.384 209.437   1
   5  -7  -5 565.068 152.011   1
   5  -7  -4 2289.47 322.460   1
   5  -7  -4 2436.85 449.994   6
   5  -7  -4 2340.28 343.836   5
  -5  -7   4 2072.70 408.638   1
   5   7  -3 70.9590 100.384   2
   5  -7  -3 95.1670 93.0903   6
   5  -7  -3 11.0954 22.4977   5
  -5  -7   3 33.6322 70.6450   1
   5  -7  -3 38.5048 69.9599   1
   5  -7  -2 97.5845 98.5158   6
   5  -7  -2-96.5416 66.8117   5
   5   7  -2 13.1249 48.6991   2
  -5  -7   2 5.42740 62.0229   1
   5  -7  -2 44.6592 29.2353   1
   5  -7  -1 1369.30 229.881   5
   5  -7  -1 1536.75 297.063   1
  -5  -7   1 1588.48 340.851   6
   5  -7  -1 1380.70 332.241   6
   5   7  -1 1328.03 348.768   2
  -5  -7   1 1190.52 290.185   1
  -5  -7   0 142.565 84.9096   1
  -5  -7   0 336.284 186.662   6
   5  -7   0 163.179 112.994   1
   5  -7   0 182.652 116.195   6
   5   7   0 52.3087 71.9484   2
   5  -7   0 151.781 72.3336   5
  -5  -7  -1 2.16800 31.2994   1
   5  -7   1 53.3239 86.7208   1
   5  -7   1-10.9404 37.7545   6
   5   7   1 106.223 100.422   2
  -5  -7  -2 168.477 86.0571   1
  -5  -7  -2 382.554 186.946   6
   5  -7   2 481.938 187.056   1
   5  -7   2 466.683 172.003   6
   5   7   2 441.014 178.553   2
   5  -7   3 46.5480 107.041   1
   5  -7   3 29.9500 76.0217   6
  -5  -7  -3 285.450 170.730   6
   5   7   3 28.7492 58.1550   2
  -5  -7  -3 205.971 104.916   1
  -5  -7  -4 188.350 119.705   6
   5  -7   4 87.4808 62.6604   1
   5   7   4 375.653 187.767   2
  -5  -7  -4 189.317 96.8161   1
   5  -7   4 72.6635 68.1089   6
   5  -7   5 63.7177 57.2820   1
   5  -7   5 169.994 93.7887   6
  -5  -7  -5 140.182 97.8503   6
   5   7   5 117.511 81.7740   2
   5  -7   6 203.092 121.149   6
   5   7   6 103.723 86.5812   2
   5  -7   6 163.714 90.8341   1
  -5  -7  -6 93.8886 58.0567   6
   5  -7   7 17.7275 73.8263   1
  -5  -7  -7-1.88837 78.6743   6
   5   7   7-86.7561 119.024   2
   5  -7   7 55.6404 96.8493   6
  -5  -7  -8 275.707 129.605   6
   5  -7   8 548.076 234.793   1
   5  -7   8 749.044 218.047   6
   5   7   8 581.730 220.456   2
   5  -7   9 32.6024 69.5996   1
  -5  -7  -9-59.7683 121.768   6
   5   7   9 104.405 109.514   2
  -5  -7 -10 125.344 46.0723   6
   5  -7  10 104.979 104.790   1
   5   7  10 128.489 104.300   2
  -5  -7 -11-8.11452 79.3623   6
   5  -7  11 103.842 113.944   1
   5   7  11 50.3505 67.5726   2
  -5  -7 -12 18.3794 92.9328   6
  -5  -7 -12 248.916 179.903   5
   5  -7  12-114.347 112.973   1
   5  -8 -10-201.885 125.845   3
   5  -8 -10-27.7664 79.9270   5
  -5  -8  10-58.0966 146.414   1
   5  -8  -9-104.315 91.3331   3
   5  -8  -9-198.715 171.429   5
  -5  -8   9 3.63332 40.2587   1
   5  -8  -8-6.20538 90.0819   6
   5  -8  -8 175.697 119.245   3
   5  -8  -8-26.9715 133.529   5
  -5  -8   8 114.921 124.575   1
   5  -8  -7 181.607 120.312   3
   5  -8  -7 140.259 124.348   6
   5  -8  -7 268.776 133.479   5
  -5  -8   7 97.6441 80.0234   1
  -5  -8   6 68.5783 78.5106   1
   5  -8  -6-43.3030 122.143   6
   5  -8  -6 27.4721 78.0823   5
  -5  -8   5 126.449 86.7355   1
   5  -8  -5 125.286 135.309   6
   5  -8  -5 47.4184 26.1778   5
  -5  -8   4 948.702 341.079   1
   5  -8  -4 632.808 252.655   6
  -5  -8   3 60.0680 79.4646   1
   5  -8  -3 53.5169 141.582   6
   5  -8  -3 2.43632 40.6186   1
  -5  -8   2 76.3867 81.6650   1
   5  -8  -2 145.661 118.935   6
   5  -8  -2-0.29253 41.8022   1
   5  -8  -1 395.533 162.630   1
  -5  -8   1 594.417 241.872   6
   5  -8  -1 42.1340 56.8578   6
  -5  -8   0 635.323 249.728   6
   5  -8   0 515.176 187.671   1
  -5  -8   0 463.118 184.239   1
   5   8   0 267.135 164.700   2
   5  -8   0 594.471 221.574   6
   5  -8   1 194.708 121.097   1
  -5  -8  -1 86.7170 78.0393   1
   5   8   1-33.1158 63.0300   2
   5  -8   1 86.7437 83.3436   6
  -5  -8  -2 382.130 160.560   1
   5  -8   2 513.476 227.420   1
   5  -8   2 520.517 204.945   6
  -5  -8  -2 509.112 211.621   6
   5   8   2 386.325 196.993   2
   5  -8   3 61.2649 84.0646   6
   5  -8   3-13.3338 43.7380   1
  -5  -8  -3 108.160 108.070   6
   5   8   3-38.1592 64.7416   2
   5  -8   4-11.4885 57.9520   1
   5  -8   4-89.9838 87.8740   6
  -5  -8  -4-2.27463 68.1128   6
   5   8   4-22.6849 148.530   2
   5  -8   5 63.8771 80.5990   1
   5  -8   5 2.24041 57.1259   6
  -5  -8  -5 5.89679 58.3294   6
   5   8   5-21.1115 93.9860   2
   5  -8   6 244.658 153.099   1
  -5  -8  -6 50.2179 107.579   6
   5  -8   6 280.489 154.705   6
   5   8   6-3.69188 85.0218   2
  -5  -8  -7-3.51294 31.1378   6
   5  -8   7-153.405 125.121   1
   5  -8   7 165.659 139.175   6
   5   8   7-182.849 132.967   2
   5  -8   8 183.539 198.463   1
  -5  -8  -8 1.78274 108.805   6
   5  -8   8 408.307 176.532   6
   5   8   8-81.2226 92.1430   2
   5  -8   9 14.6967 82.3531   1
  -5  -8  -9-9.72488 42.6201   6
   5  -9  -5 29.1327 72.6242   6
  -5  -9   5 126.465 116.968   1
   5  -9  -4 146.885 134.791   6
  -5  -9   4-129.773 113.801   1
   5  -9  -3 620.300 277.961   6
  -5  -9   3 264.888 119.847   1
   5  -9  -2 179.529 182.185   6
  -5  -9   2 47.0198 41.9433   1
   5  -9  -1 11.7103 33.7980   1
   5  -9  -1 114.853 89.3244   6
  -5  -9   1 130.702 108.376   1
   5  -9   0 143.891 116.932   1
   5  -9   0 103.053 126.557   6
  -5  -9   0 12.0271 41.1231   1
   5  -9   1 96.0193 112.959   1
   5  -9   1 34.8604 83.8453   6
  -5  -9  -1 257.888 201.309   6
   5  -9   2-26.0508 54.7688   1
   5  -9   2-104.823 124.068   6
  -5  -9  -2 155.324 150.671   6
   5  -9   3 417.533 194.631   1
   5  -9   3 275.988 145.926   6
  -5  -9  -3 438.054 236.538   6
   5  -9   4-64.2846 84.2621   1
   5  -9   4 26.3441 72.9127   6
  -5  -9  -4 62.4315 76.4516   6
   6   0 -20 96.7827 90.7353   3
  -6   0  19-48.6041 60.8176   4
   6   0 -19 235.382 115.745   3
  -6   0  18 392.456 160.518   1
  -6   0  18 423.029 165.288   4
   6   0 -18 327.754 158.507   3
  -6   0  17-29.6750 58.2676   4
  -6   0  17-40.3483 62.2124   1
   6   0 -17-125.606 107.879   3
  -6   0  16 898.096 251.592   1
  -6   0  16 885.732 213.301   4
   6   0 -16 1048.26 281.605   3
  -6   0  15-22.3701 41.9957   1
  -6   0  15-31.7394 65.2650   4
   6   0 -15 2.54626 48.0434   3
  -6   0  14 738.782 176.677   4
   6   0 -14 850.898 235.596   3
  -6   0  13-20.9169 20.0672   4
   6   0 -13-21.5917 55.5102   3
  -6   0  12 4917.79 427.283   4
   6   0 -12 5240.08 551.211   3
   6   0 -11 17.3085 58.8899   3
   6   0 -11-14.5949 26.7900   2
   6   0 -10 2625.77 236.435   2
   6   0 -10 2465.90 345.779   3
   6   0  -9 17.9555 73.9747   3
   6   0  -9 16.0000 31.0231   2
   6   0  -8 1088.69 151.402   2
   6   0  -8 1038.44 207.079   3
   6   0  -7 62.9183 64.8204   3
   6   0  -7 14.2855 30.4223   2
   6   0  -6 9532.88 441.937   2
   6   0  -6 9202.65 580.295   3
   6   0  -5 12.1300 39.1421   3
   6   0  -5 5.36396 11.3803   4
   6   0  -5 71.9077 47.3643   2
   6   0  -4 30824.2 825.689   2
   6   0  -4 32966.0 615.180   4
   6   0  -4 33583.1 1000.09   3
   6   0  -3-3.01064 57.7604   3
   6   0  -3 23.8821 28.0190   2
   6   0  -2 6151.79 392.465   2
   6   0  -2 6563.35 398.056   3
  -6   0   2 5999.57 367.359   3
   6   0  -1 14.1593 34.9339   2
   6   0  -1 12.2215 17.3533   3
  -6   0   1-44.3343 36.7346   3
   6   0   0 293.459 97.9535   2
   6   0   0 305.611 77.1259   3
   6   0   1 34.2114 32.1666   1
   6   0   1 1.97246 16.2859   3
   6   0   2 1074.15 177.441   1
   6   0   2 962.043 127.641   3
   6   0   3 17.5061 23.6351   1
   6   0   4 2959.83 301.193   1
   6   0   4 2956.07 158.776   6
   6   0   5 32.8611 53.1852   1
   6   0   6 3034.98 313.269   1
   6   0   7-35.8346 53.0171   1
  -6   0  -8 227.491 90.1924   5
   6   0   8 185.911 77.7202   1
  -6   0  -9 79.3323 52.2834   5
   6   0   9 36.0124 49.5289   1
   6   0   9-9.97174 27.4163   3
   6   0  10 3091.62 350.746   1
  -6   0 -10 3419.58 378.659   5
   6   0  10 3220.07 287.737   3
  -6   0 -11-39.3194 36.1742   5
   6   0  11-51.3685 49.2044   1
  -6   0 -12 35.8480 64.4036   5
   6   0  12-10.4530 31.1522   1
  -6   0 -13-205.898 104.519   5
   6   0  13 2.48027 29.0727   1
   6   0  14 2065.16 316.822   1
  -6   0 -14 1450.83 273.339   5
   6   0  15 73.3443 107.638   2
  -6   0 -15 20.5674 96.4825   5
   6   0  15 15.4243 66.8626   1
   6   0  16 938.955 226.617   2
  -6   0 -16 1083.44 256.163   5
   6   0  16 955.415 265.957   4
   6   0  16 918.585 221.011   1
   6   0  17 31.2004 50.0404   2
  -6   0 -17-61.9746 73.8059   5
   6   0  17 17.1391 40.5336   4
   6   0  17-39.1527 50.8663   1
  -6   0 -18 205.596 134.776   5
   6   0  18 106.369 96.6343   4
  -6   0 -19 23.5441 49.0496   5
   6   0  19-70.9150 81.9201   4
  -6  -1  19 44.7315 37.6094   1
  -6  -1  19 30.9265 25.7016   4
   6  -1 -19 105.130 102.705   3
  -6  -1  18-120.871 100.394   1
  -6  -1  18 134.837 96.9025   4
   6   1 -18 58.1149 94.4677   3
   6  -1 -18-19.1232 71.4210   3
  -6  -1  17 203.529 107.917   4
  -6  -1  17 120.673 88.7506   1
  -6   1  17 196.974 128.755   1
   6   1 -17 199.008 140.425   3
   6  -1 -17 88.7099 93.7524   3
  -6  -1  16 99.7825 98.6434   1
  -6   1  16 174.432 120.743   1
  -6  -1  16-124.305 81.4865   4
   6   1 -16-36.0151 46.2782   3
   6  -1 -16 2.86911 77.3424   3
  -6   1  15 1286.83 257.240   1
  -6  -1  15 1204.70 234.889   4
  -6  -1  15 994.167 262.122   1
   6   1 -15 1158.70 294.776   3
   6  -1 -15 1348.76 306.478   3
   6  -1 -14 23.4302 59.1854   3
  -6  -1  14 36.5269 33.5786   1
  -6  -1  14-52.9553 49.4958   4
   6   1 -14-36.6784 50.0264   3
   6  -1 -13 1033.78 248.451   3
  -6  -1  13 788.747 175.024   4
   6   1 -13 847.494 228.310   3
  -6  -1  12 1765.21 188.533   2
  -6  -1  12 1710.90 241.469   4
   6   1 -12 1504.29 296.343   3
   6  -1 -12 1698.09 315.181   3
   6   1 -11 1888.34 240.207   2
   6  -1 -11 1943.32 135.527   2
  -6  -1  11 2063.27 206.651   2
  -6  -1  11 1578.29 220.428   4
   6   1 -11 2002.12 327.146   3
   6  -1 -11 2121.56 342.597   3
   6   1 -10 2614.89 287.514   2
   6  -1 -10 2784.44 193.652   2
  -6  -1  10 2719.55 239.938   2
  -6  -1  10 3205.49 296.279   4
   6   1 -10 2674.22 365.337   3
   6  -1 -10 2820.24 380.909   3
   6   1  -9 1393.17 208.225   2
   6  -1  -9 1558.44 150.460   2
  -6  -1   9 1337.99 169.963   2
  -6  -1   9 1504.20 186.811   4
   6   1  -9 1206.96 236.425   3
   6  -1  -9 1342.98 256.476   3
   6   1  -8 1981.42 244.638   2
   6  -1  -8 1859.52 172.342   2
  -6  -1   8 1730.04 195.947   2
  -6  -1   8 1789.59 190.628   4
   6   1  -8 1904.25 284.192   3
   6  -1  -8 1876.72 284.611   3
   6   1  -7 2723.26 281.484   2
  -6  -1   7 3208.12 229.294   4
   6  -1  -7 3208.15 233.262   2
   6   1  -7 3088.51 348.394   3
   6  -1  -7 3033.35 350.819   3
   6   1  -6 641.440 155.564   3
   6  -1  -6 539.478 144.128   3
   6  -1  -6 442.502 95.2500   2
  -6  -1   6 516.167 81.6058   4
   6  -1  -6 431.817 99.2823   4
   6   1  -6 509.535 122.655   2
   6  -1  -5 3019.69 257.447   2
   6   1  -5 3214.54 318.348   3
   6  -1  -5 3131.76 324.926   3
   6   1  -5 3180.30 291.912   2
   6   1  -4 1043.17 165.949   2
   6   1  -4 1429.96 201.805   3
   6  -1  -4 1258.61 200.923   3
   6   1  -3 3426.52 296.469   2
   6   1  -3 3273.93 297.426   3
   6  -1  -3 3655.89 327.919   3
   6   1  -2 1746.31 209.883   2
   6   1  -2 1601.78 194.100   3
  -6  -1   2 1401.91 174.579   3
   6  -1  -2 1554.33 208.134   3
   6  -1  -1 2211.45 257.932   1
   6   1  -1 2522.98 256.051   2
   6   1  -1 2647.52 231.879   3
  -6  -1   1 2525.88 222.530   3
   6  -1  -1 2546.07 255.360   3
   6   1   0 51.7528 29.9051   3
  -6  -1   0 33.3640 17.1634   3
   6  -1   0 28.7601 30.1569   1
   6   1   0 37.3668 15.0943   4
   6  -1   0 48.6292 39.7321   3
   6   1   0-6.09439 18.4442   2
  -6  -1  -1 49.1216 26.4105   3
   6   1   1 32.2976 30.5637   3
   6  -1   1 19.7820 52.6729   1
   6   1   1 83.6530 32.0384   4
   6   1   1 53.4923 45.7930   2
   6   1   2 1143.06 145.635   6
   6   1   2 909.482 164.430   2
   6  -1   2 697.264 145.882   1
   6   1   2 859.432 104.362   3
   6  -1   3 930.539 174.207   1
   6   1   3 1030.77 178.827   2
   6   1   3 1061.81 137.151   6
   6   1   3 936.811 98.6732   3
   6  -1   4 1873.46 251.739   1
   6   1   4 1934.87 177.684   6
   6   1   4 1940.00 248.782   2
   6   1   4 2027.67 131.826   3
   6   1   5 3342.34 312.649   1
   6  -1   5 3370.48 342.554   1
   6   1   5 3341.05 221.908   6
   6   1   5 3192.30 327.611   2
   6   1   5 3340.31 156.776   3
   6   1   6 2286.90 261.523   1
   6  -1   6 1712.78 251.985   1
  -6   1  -6 1787.10 192.861   5
   6   1   6 2103.68 273.431   2
   6   1   7 102.654 58.0698   2
   6   1   7 139.743 64.6272   1
  -6   1  -7 106.818 49.5327   5
   6  -1   7 81.2329 51.8595   1
   6   1   7 55.6038 18.8769   3
   6   1   8 2794.16 297.565   1
   6  -1   8 2534.39 325.144   1
  -6   1  -8 2484.32 252.589   5
   6   1   8 2758.48 325.439   2
   6   1   8 2626.79 311.402   4
   6   1   8 2867.92 173.081   3
   6   1   9 412.423 134.697   2
  -6   1  -9 473.338 115.385   5
   6   1   9 526.145 133.287   1
   6   1   9 442.527 144.874   4
   6   1   9 467.731 77.4670   3
   6  -1   9 548.808 150.540   1
   6   1  10 50.1583 31.9139   3
   6   1  10 59.5421 58.9245   2
  -6  -1 -10 104.560 38.8617   6
  -6  -1 -10-26.2668 53.1832   5
   6   1  10 10.5639 40.0507   1
   6   1  10 218.975 115.909   4
   6  -1  10 63.5147 66.8118   1
   6   1  11 531.634 153.658   2
  -6  -1 -11 595.235 73.5869   6
  -6  -1 -11 574.529 167.545   5
  -6   1 -11 405.033 106.333   5
   6   1  11 527.231 135.336   1
   6   1  11 690.016 191.019   4
   6   1  11 632.958 107.545   3
   6  -1  11 667.650 174.116   1
   6   1  12 32.8119 51.3397   2
  -6  -1 -12-25.3415 36.7132   5
  -6   1 -12-63.2207 70.0975   5
   6   1  12-29.1904 56.6910   1
   6   1  12 4.46587 54.9235   4
   6  -1  12-54.5526 55.8169   1
   6   1  13 304.836 115.304   2
  -6  -1 -13 413.223 159.535   5
  -6   1 -13 246.837 96.6174   5
   6   1  13 189.154 83.9758   1
   6   1  13 218.039 113.128   4
   6  -1  13 244.984 120.037   1
  -6  -1 -14 94.4253 70.4383   5
  -6   1 -14-39.7032 35.2306   5
   6   1  14-22.5093 37.7877   1
   6   1  14 95.1200 104.049   4
   6  -1  14 5.19530 39.9846   1
   6   1  14-8.87372 24.1541   2
  -6  -1 -15 221.641 129.790   5
  -6   1 -15 121.500 107.439   5
   6   1  15-66.0289 55.5440   1
   6   1  15 25.2100 46.0365   4
   6  -1  15 108.691 70.9222   1
   6   1  15-25.4655 37.0327   2
  -6  -1 -16 115.415 129.826   5
  -6   1 -16 151.828 132.743   5
   6   1  16 160.863 86.3695   1
   6   1  16 65.3647 81.0011   4
   6  -1  16-61.0677 63.0779   1
   6   1  16 131.657 83.6799   2
  -6  -1 -17 3.28160 78.9677   5
   6   1  17 110.241 94.8320   4
   6  -1  17 124.098 86.3685   1
   6   1  18-13.3384 41.7398   4
   6  -1  18 75.5174 73.7257   1
  -6  -2  19 196.027 138.263   1
  -6  -2  19 374.915 150.069   4
   6   2 -19 321.478 165.065   3
   6  -2 -19 705.339 264.645   3
  -6  -2  18 83.7404 121.846   1
  -6  -2  18 131.830 72.9216   4
   6   2 -18 42.5781 72.8300   3
   6  -2 -18 237.380 167.472   3
  -6  -2  17 70.1768 44.9560   1
  -6  -2  17 148.873 91.2814   4
   6   2 -17 113.186 104.921   3
   6  -2 -17 140.768 165.138   3
   6  -2 -16 124.384 76.0406   3
  -6  -2  16 95.9792 66.6797   4
  -6  -2  16 85.4027 96.1381   1
   6   2 -16 78.1788 104.907   3
   6  -2 -15 53.4642 46.2396   3
  -6  -2  15 171.640 100.408   4
   6   2 -15 122.946 119.164   3
  -6  -2  15 88.1901 73.9827   1
  -6   2  15 126.190 73.2560   1
  -6  -2  14 2989.72 466.452   1
  -6  -2  14 3098.11 365.454   4
   6   2 -14 2947.53 462.482   3
   6  -2 -14 3043.41 456.439   3
   6  -2 -13 457.546 175.213   3
  -6  -2  13 346.192 116.845   4
  -6  -2  13 226.827 135.381   1
   6   2 -13 322.275 142.819   3
   6  -2 -12 25.5060 93.1806   3
  -6  -2  12 163.993 75.7455   4
   6   2 -12 78.9617 75.5944   3
   6   2 -11 1775.01 273.476   2
  -6  -2  11 1885.48 240.595   4
   6   2 -11 1930.24 339.938   3
   6  -2 -11 1494.65 288.205   3
   6  -2 -10 223.644 129.847   3
   6   2 -10 127.092 68.7818   2
  -6  -2  10 244.913 82.9168   4
   6  -2 -10 156.591 40.3239   2
   6   2 -10 150.414 101.390   3
   6  -2  -9 15.2169 26.3084   3
   6   2  -9-1.39710 19.1577   2
  -6  -2   9 55.7540 54.8849   4
   6   2  -9 15.7994 30.5527   3
   6  -2  -9 47.1666 29.1595   2
   6  -2  -8 606.419 169.405   3
   6  -2  -8 574.651 99.5891   2
   6   2  -8 617.921 156.495   2
   6   2  -8 423.878 134.359   3
   6   2  -7 2293.90 300.827   2
   6   2  -7 2339.32 308.845   3
   6  -2  -7 2045.40 293.112   3
   6   2  -6 3676.06 370.463   2
   6   2  -6 3603.64 367.435   3
   6  -2  -6 3630.00 379.973   3
   6   2  -5 823.092 175.147   2
   6   2  -5 874.234 172.846   3
   6  -2  -5 836.634 178.112   3
   6  -2  -4 401.151 118.772   3
   6   2  -4 447.672 127.620   2
   6   2  -4 320.772 94.8742   3
   6  -2  -3 11040.1 579.002   1
   6   2  -3 11683.5 635.839   2
  -6   2   3 10758.1 500.960   5
   6   2  -3 11888.8 569.110   3
   6  -2  -3 10763.1 592.817   3
  -6  -2   2 7.54577 21.5058   3
   6  -2  -2 53.3639 41.5014   3
   6  -2  -2-0.07157 34.8562   1
  -6   2   2-10.3516 31.4933   5
   6   2  -2-8.22832 27.1238   2
   6   2  -2 17.3255 17.6793   3
  -6  -2   1 184.927 63.9123   3
   6  -2  -1 168.618 73.1492   1
  -6   2   1 239.639 54.0307   5
   6   2  -1 198.605 79.6404   2
   6   2  -1 249.202 76.3983   3
   6  -2   0 7316.02 481.102   1
   6   2   0 7060.73 473.467   2
  -6   2   0 7520.13 299.198   5
   6   2   0 7678.48 368.297   3
  -6  -2   0 7490.35 359.673   3
   6  -2   1 833.736 164.946   1
   6   2   1 1100.69 188.841   2
  -6   2  -1 1147.13 101.657   5
   6   2   1 1089.91 125.110   3
  -6  -2  -1 1030.68 120.193   3
   6  -2   2 1406.59 225.269   1
   6   2   2 1323.92 185.709   6
   6   2   2 1189.77 192.321   2
   6   2   2 1559.52 132.559   3
  -6  -2  -2 1403.27 123.757   3
  -6   2  -2 1288.16 88.0518   5
   6  -2   3 2690.70 313.855   1
   6   2   3 2374.15 249.558   6
   6   2   3 2490.02 283.086   2
   6   2   3 2259.42 206.009   4
   6   2   3 2521.28 136.747   3
   6  -2   4 8441.68 569.616   1
   6   2   4 8864.76 479.849   6
   6   2   4 8144.15 516.274   2
  -6   2  -4 8033.41 210.090   5
   6   2   4 8249.64 431.409   4
   6  -2   5 7217.07 543.670   1
   6   2   5 7300.47 422.326   6
   6  -2   5 7031.41 319.289   6
   6   2   5 6880.95 484.248   2
  -6   2  -5 7192.31 236.575   5
   6   2   5 7376.01 435.062   4
   6  -2   6 440.523 68.3377   6
  -6  -2  -6 816.210 135.241   6
  -6   2  -6 469.509 71.1899   5
   6   2   6 547.382 125.173   4
   6   2   6 419.026 130.945   2
   6  -2   6 439.061 141.388   1
   6  -2   7 129.746 93.9078   1
  -6  -2  -7 147.570 69.9865   6
  -6   2  -7 14.2707 19.8642   5
   6   2   7 28.2382 40.0265   4
   6   2   7 33.1369 52.6184   2
   6  -2   8 118.987 83.5201   1
  -6  -2  -8 98.4540 55.9366   6
  -6   2  -8 149.300 65.7137   5
   6   2   8 49.2799 40.3830   4
   6   2   8 78.7545 37.3767   2
   6  -2   9 52.9114 92.0711   1
  -6  -2  -9 98.6522 58.3556   6
   6   2   9 44.9677 30.8538   4
  -6   2  -9 212.474 81.1371   5
   6   2   9 35.5236 25.3126   2
   6  -2  10 120.257 59.8238   1
   6   2  10 357.901 104.201   1
  -6  -2 -10 256.815 71.3357   6
  -6   2 -10 580.550 134.036   5
   6   2  10 275.751 103.553   4
   6   2  10 252.909 91.0906   2
   6   2  11 5386.68 418.849   1
  -6  -2 -11 5871.94 369.134   6
   6  -2  11 6001.87 583.226   1
   6   2  11 5139.41 454.164   2
  -6  -2 -11 6626.24 633.541   5
  -6   2 -11 6297.90 410.910   5
   6   2  11 5679.81 528.668   4
   6   2  12 4301.89 384.054   1
   6  -2  12 4330.97 505.706   1
  -6  -2 -12 4546.52 328.030   6
   6   2  12 4718.38 437.357   2
  -6  -2 -12 5367.35 592.889   5
  -6   2 -12 5134.24 399.173   5
   6   2  12 4401.62 488.546   4
   6  -2  13 235.700 131.185   1
   6   2  13 275.145 98.8990   1
  -6  -2 -13 204.734 111.505   5
   6   2  13 147.511 79.7699   4
   6   2  13 257.099 99.4979   2
  -6   2 -13 773.724 178.476   5
   6  -2  14 158.857 98.7761   1
  -6   2 -14 625.080 188.304   5
  -6  -2 -14 209.766 140.063   5
   6   2  14 138.065 67.1017   1
   6   2  14 261.053 130.140   4
   6   2  14 238.937 100.097   2
   6  -2  15-35.2685 76.4464   1
  -6  -2 -15 161.911 102.743   5
   6   2  15-33.4924 50.7379   4
   6   2  15 7.33261 47.9340   2
  -6  -2 -16 35.1955 61.4474   5
   6   2  16-74.5584 76.3914   4
   6  -2  17 24.8673 36.6450   1
  -6  -2 -17 83.2464 53.4553   5
   6   2  17 128.222 100.879   4
   6  -2  18 346.596 195.856   1
   6   2  18 175.057 121.115   4
  -6  -3  19 65.5161 67.4704   4
  -6  -3  19 38.3863 81.3884   1
   6  -3 -19 67.9686 83.2806   3
   6  -3 -18 1469.11 372.559   3
  -6  -3  18 1235.71 348.450   1
  -6  -3  18 1750.95 332.183   4
   6  -3 -17 49.1229 53.4682   3
  -6  -3  17-46.6185 131.963   1
  -6  -3  17 246.087 115.673   4
   6  -3 -16 182.931 131.094   3
  -6  -3  16 530.972 221.460   1
  -6  -3  16 302.049 138.325   4
   6  -3 -15-97.3969 87.6489   3
  -6  -3  15 74.7839 61.2353   4
   6   3 -15-49.6773 41.6602   3
  -6  -3  15 91.5255 113.667   1
  -6  -3  14 1156.16 300.605   1
   6  -3 -14 1600.86 356.274   5
   6  -3 -14 1339.20 308.819   3
   6   3 -14 1205.49 306.698   3
  -6  -3  13 38.9901 32.1261   1
   6   3 -13-0.52568 89.7475   3
  -6  -3  12 1268.77 302.213   1
   6  -3 -12 2309.64 380.885   5
   6  -3 -12 1535.98 313.368   3
   6   3 -12 1351.50 299.107   3
   6  -3 -11 75.5827 67.1650   3
   6   3 -11-36.5707 29.1176   3
   6   3 -10 2964.56 395.853   2
   6  -3 -10 3416.72 426.824   5
   6   3 -10 3248.93 434.651   3
   6  -3 -10 3643.68 446.786   3
   6  -3  -9-39.6906 59.7078   3
   6   3  -9-37.7629 46.6935   3
   6  -3  -8 117.532 75.7310   3
   6   3  -8-17.2128 34.0925   2
   6   3  -8 13.7542 60.9770   3
   6  -3  -7 1624.00 258.084   5
   6   3  -7 1296.18 259.760   2
   6   3  -7 1314.91 245.110   3
   6  -3  -7 1284.43 243.406   3
   6   3  -6 1335.74 253.225   2
   6  -3  -6 1678.54 256.883   5
   6   3  -6 1472.17 246.662   3
   6  -3  -6 1752.04 276.078   3
   6  -3  -5-32.2398 55.3629   3
   6   3  -5 3.96234 39.9746   2
   6   3  -5 66.5183 74.4242   3
   6  -3  -4 2633.74 292.183   1
   6   3  -4 2601.59 346.202   2
   6  -3  -4 2850.68 278.747   5
   6   3  -4 2483.62 297.080   3
   6  -3  -4 2314.82 308.096   3
   6  -3  -3 391.973 115.249   1
  -6   3   3 350.694 91.3170   5
   6   3  -3 395.153 137.770   2
   6   3  -3 414.591 110.776   3
   6  -3  -2 1085.29 187.691   1
  -6   3   2 1328.90 165.484   5
   6   3  -2 1336.94 198.233   3
   6   3  -2 1292.29 235.627   2
   6  -3  -1 4356.95 388.251   1
   6   3  -1 3856.12 399.929   2
  -6   3   1 3994.89 256.345   5
  -6  -3   1 4156.20 311.390   3
  -6  -3   0 45.3823 33.8270   3
  -6  -3   0 35.1588 22.8198   4
   6   3   0 53.0109 60.0802   2
   6  -3   0 55.4592 56.7140   1
   6  -3   1 1069.24 200.653   1
  -6  -3  -1 1210.30 137.667   4
   6   3   1 1028.37 203.346   2
  -6  -3  -1 1081.78 134.089   3
  -6  -3  -2 475.891 95.9931   4
   6   3   2 553.181 153.395   2
  -6  -3  -2 488.078 78.8745   3
   6  -3   2 512.426 148.853   1
   6   3   3 1100.06 211.365   2
  -6  -3  -3 1264.71 168.845   4
  -6  -3  -3 1101.30 100.315   3
   6  -3   3 1033.45 201.987   1
  -6  -3  -4 6314.49 439.087   6
   6   3   4 6001.62 486.238   2
   6  -3   4 6622.24 414.029   6
   6  -3   4 6480.73 542.437   1
   6  -3   5 239.018 109.445   1
   6  -3   5 211.136 70.6176   6
  -6  -3  -5 412.416 120.130   6
   6   3   5 259.526 109.452   2
   6  -3   6 1872.76 199.695   6
  -6  -3  -6 2057.04 256.041   6
   6   3   6 1509.88 245.478   2
   6  -3   6 1815.96 312.347   1
   6  -3   7 58.0841 43.5402   1
  -6  -3  -7 108.855 65.8968   6
   6  -3   7 192.324 70.1400   6
   6   3   7 168.701 76.5810   2
   6  -3   8 98.6416 75.2481   1
  -6  -3  -8-30.8335 38.4462   6
   6   3   8 29.3434 32.2700   2
   6  -3   9 426.099 155.193   1
   6   3   9 236.380 109.490   4
  -6  -3  -9 279.878 91.4845   6
   6   3   9 354.220 116.764   2
  -6  -3 -10 2367.31 282.028   6
   6   3  10 2708.81 337.762   2
   6   3  10 2573.15 347.942   4
   6  -3  10 1960.03 347.902   1
   6  -3  11 172.316 96.4049   1
  -6  -3 -11 43.5405 26.4337   6
   6   3  11 103.494 68.1376   4
   6   3  11 116.962 81.0208   2
  -6  -3 -12 1245.90 210.928   6
   6   3  12 1489.01 259.695   2
   6  -3  12 1822.04 354.066   1
  -6  -3 -12 1761.10 357.522   5
   6   3  12 1692.40 302.677   4
   6  -3  13 196.018 101.014   1
  -6  -3 -13 180.689 121.468   5
   6   3  13 169.845 102.915   4
   6   3  13 258.209 104.148   2
   6  -3  14 25.8078 54.6868   1
  -6  -3 -14 56.1500 72.0033   5
   6   3  14-25.8608 58.5683   4
   6   3  14-14.1672 39.7120   2
   6  -3  15 265.998 144.689   1
  -6  -3 -15 436.956 186.919   5
   6   3  15 377.218 170.840   4
   6   3  15 425.710 139.414   2
   6  -3  16 141.851 114.253   1
  -6  -3 -16 286.499 149.822   5
   6   3  16 179.780 106.878   4
   6  -3  17-4.13652 34.3491   1
  -6  -3 -17-43.6554 69.7957   5
   6   3  17-18.7098 63.5249   4
   6  -3  18-34.3382 61.6578   1
   6   3  18 75.0508 53.0946   4
  -6  -4  18 67.6127 67.4234   4
  -6  -4  18-99.3509 86.2149   1
   6  -4 -17 19.1017 52.0063   3
  -6  -4  17-47.2835 100.350   1
   6  -4 -16 185.501 139.966   3
  -6  -4  16 36.9842 69.3852   1
   6  -4 -15 1536.68 345.610   3
   6  -4 -15 1818.85 370.576   5
  -6  -4  15 1086.06 317.099   1
   6  -4 -14 785.679 240.447   3
   6  -4 -14 1296.97 313.934   5
  -6  -4  14 720.174 247.967   1
   6  -4 -13 114.730 59.8972   3
  -6  -4  13 189.633 118.917   1
   6  -4 -12 1190.08 276.895   3
   6  -4 -12 1704.58 332.395   5
  -6  -4  12 1422.48 342.822   1
   6  -4 -11 1057.21 254.955   3
   6  -4 -11 1617.51 309.876   5
  -6  -4  11 1140.39 292.552   1
   6  -4 -10 95.2135 89.9820   3
  -6  -4  10 2.43150 48.3150   1
   6  -4  -9 45.5875 87.5990   3
   6   4  -9-13.8980 38.8657   2
   6  -4  -9 42.1092 73.8117   5
   6  -4  -8 105.796 76.9795   3
   6   4  -8 225.368 136.589   2
   6  -4  -8 329.888 153.664   5
   6  -4  -7-4.96219 75.1213   3
   6   4  -7 49.6096 82.5555   2
   6  -4  -7 97.5264 86.1174   5
   6  -4  -6 78.5416 72.4319   3
   6   4  -6 132.151 96.7604   2
   6  -4  -6 284.140 114.287   5
   6  -4  -5 861.264 174.544   1
   6  -4  -5 903.133 208.601   3
   6   4  -5 1134.04 267.028   2
   6  -4  -5 1313.10 216.247   5
   6  -4  -4 28.2076 23.7792   1
   6   4  -4 91.1261 77.4588   2
   6  -4  -4 190.054 107.136   5
   6  -4  -3 53.4906 52.2022   1
   6  -4  -3 78.7429 72.3087   5
   6   4  -3-22.0253 72.0535   2
   6  -4  -2 165.077 84.1448   5
   6   4  -2 66.0367 70.5153   2
   6  -4  -2 25.0657 60.9594   1
   6  -4  -1 4088.73 403.095   1
   6   4  -1 4173.20 471.365   2
   6  -4  -1 4401.38 276.657   5
   6   4   0 195.465 114.558   2
   6  -4   0 229.491 94.8367   1
  -6  -4   0 156.845 58.8077   3
   6  -4   1 1231.45 233.044   1
  -6  -4  -1 1034.76 153.135   4
   6   4   1 899.619 212.545   2
  -6  -4  -1 1125.82 154.869   3
   6   4   2 40.0909 58.4319   2
  -6  -4  -2 29.6061 37.5239   3
   6  -4   2-34.8191 41.3392   1
   6  -4   3 112.994 87.9917   1
   6  -4   3 27.0306 20.8078   6
  -6  -4  -3 191.756 108.741   6
   6   4   3 174.878 86.7137   2
  -6  -4  -3 121.091 43.2596   3
   6  -4   4 2954.78 328.418   6
   6  -4   4 2691.79 376.218   1
  -6  -4  -4 2750.03 335.539   6
   6   4   4 2832.54 377.670   2
  -6  -4  -4 2856.16 172.092   3
   6  -4   5 553.815 175.766   1
   6  -4   5 413.102 109.799   6
  -6  -4  -5 434.350 139.735   6
   6   4   5 502.380 156.110   2
  -6  -4  -6 5831.22 498.856   6
   6  -4   6 6053.80 597.091   1
   6   4   6 5689.63 536.141   2
   6  -4   6 5764.18 430.524   6
   6  -4   7 2938.63 429.834   1
  -6  -4  -7 2859.14 350.235   6
   6   4   7 2869.61 382.044   2
   6  -4   7 2865.80 290.971   6
   6  -4   8-56.5441 41.4628   1
  -6  -4  -8-128.274 76.9918   6
   6  -4   8 125.772 79.7913   6
   6   4   8 60.9983 71.1027   2
   6  -4   9 128.623 93.7853   1
  -6  -4  -9 42.8441 44.0212   6
   6   4   9 30.2163 50.0440   2
   6  -4  10 121.989 95.0044   1
  -6  -4 -10 89.5812 54.7645   6
   6   4  10 132.994 74.0930   2
   6  -4  11-24.9759 73.7062   1
   6   4  11 3.21749 28.5950   2
  -6  -4 -12 2520.22 338.876   6
   6  -4  12 2397.98 430.231   1
   6   4  12 2407.69 356.042   2
  -6  -4 -12 2710.74 473.229   5
   6  -4  13-92.1388 88.6108   1
  -6  -4 -13-21.4629 59.9212   5
   6   4  13-13.8574 31.1538   2
   6  -4  14 48.8797 136.503   1
  -6  -4 -14-182.663 133.493   5
   6   4  14-40.4329 48.9426   2
   6  -4  15 293.677 159.425   1
  -6  -4 -15 350.067 171.502   5
   6  -4  16-35.4973 70.2773   1
  -6  -4 -16-11.4172 44.6563   5
   6  -4  17-15.5684 120.133   1
  -6  -4 -17-117.292 112.785   5
   6  -5 -16-111.676 102.950   3
  -6  -5  16-72.1603 132.443   1
   6  -5 -16 128.563 150.751   5
   6  -5 -15-28.1039 56.4394   3
  -6  -5  15-95.9582 118.459   1
   6  -5 -14-131.691 102.942   3
  -6  -5  14-64.9311 87.0457   1
   6  -5 -13 572.614 198.564   3
   6  -5 -13 742.472 236.109   5
  -6  -5  13 611.559 246.829   1
   6  -5 -12-54.0007 65.0807   3
  -6  -5  12-100.435 98.6838   1
  -6  -5  11 3603.29 562.078   1
   6  -5 -11 3595.14 481.602   5
   6  -5 -11 4346.90 537.057   3
   6  -5 -10 977.305 242.077   5
  -6  -5  10 1099.66 304.531   1
   6  -5 -10 1298.80 293.402   3
   6  -5  -9 34.3975 66.3564   3
  -6  -5   9 116.018 113.564   1
   6  -5  -9 76.6186 62.0378   5
   6  -5  -8 58.2686 73.9408   3
   6   5  -8-5.98007 54.7835   2
  -6  -5   8-31.9820 47.8166   1
   6  -5  -8-9.97802 53.6876   5
   6  -5  -7 60.5477 65.5342   3
   6   5  -7 112.570 90.5213   2
   6  -5  -7-65.4601 86.0076   5
   6  -5  -6-46.0929 53.9503   3
   6  -5  -6-23.9508 32.5425   1
   6   5  -6 39.1881 68.5637   2
   6  -5  -6-0.10412 47.1109   5
   6  -5  -5 1687.16 247.997   1
   6   5  -5 1422.43 319.876   2
   6  -5  -5 1373.46 225.779   5
   6   5  -4 575.601 199.401   2
   6  -5  -4 415.918 115.781   5
   6  -5  -4 674.767 159.269   1
   6   5  -3 45.4269 57.7273   2
   6  -5  -3-73.2492 56.3444   5
   6  -5  -3 30.0860 48.3124   1
   6   5  -2 94.2397 89.6333   2
   6  -5  -2 138.089 61.4164   5
   6  -5  -2 184.396 95.7478   1
   6  -5  -1 26.9271 40.8453   5
   6   5  -1 64.5666 66.7850   2
   6  -5  -1 23.8460 47.0025   1
   6   5   0 169.696 116.290   2
   6  -5   0 281.010 69.0249   5
   6  -5   0 305.112 127.679   1
   6  -5   1 373.438 154.718   6
  -6  -5  -1 596.775 202.983   6
   6  -5   1 334.689 66.7715   5
   6   5   1 288.004 151.399   2
   6  -5   1 283.941 114.954   1
   6  -5   2 91.6855 65.6213   1
   6  -5   2 232.032 114.695   6
  -6  -5  -2 275.864 157.362   6
   6   5   2 195.620 102.758   2
  -6  -5  -2 133.901 57.5855   3
   6  -5   3 2006.88 340.005   1
  -6  -5  -3 2151.63 334.474   6
   6   5   3 1844.36 338.599   2
  -6  -5  -3 2054.31 214.771   3
   6  -5   3 2475.95 340.251   6
   6  -5   4 590.205 189.480   1
   6  -5   4 713.821 181.083   6
  -6  -5  -4 490.976 170.546   6
   6   5   4 543.476 175.984   2
   6  -5   5-52.5312 70.9687   1
   6  -5   5-39.2868 58.2281   6
  -6  -5  -5 57.7083 74.9832   6
   6   5   5 64.4039 74.5117   2
   6  -5   6 1759.78 271.751   6
  -6  -5  -6 1458.20 265.600   6
   6  -5   6 1707.79 338.928   1
   6   5   6 1768.01 334.695   2
   6  -5   7 53.4806 81.4320   1
  -6  -5  -7-5.76102 42.5919   6
   6  -5   7 167.336 78.2903   6
   6   5   7 204.893 112.416   2
   6  -5   8 84.0698 69.9225   1
  -6  -5  -8 5.04392 75.6139   6
   6  -5   8 221.523 94.8420   6
   6   5   8 153.662 98.1223   2
   6  -5   9-30.6301 42.9050   1
   6   5   9-7.61007 52.0326   2
  -6  -5  -9-29.2595 60.0999   6
   6  -5  10 292.242 155.680   1
  -6  -5 -10 26.3113 56.9294   6
   6   5  10 186.548 105.326   2
   6  -5  11 58.1366 123.942   1
  -6  -5 -11-85.5319 73.3673   6
   6   5  11 48.0255 56.3839   2
   6  -5  12 385.514 199.580   1
  -6  -5 -12 226.834 117.589   6
   6   5  12 457.738 166.676   2
   6  -5  13 157.055 110.924   1
  -6  -5 -13 32.9518 53.7635   5
   6   5  13 52.0590 83.3658   2
   6  -5  14 71.0671 70.9871   1
  -6  -5 -14 433.010 165.213   5
   6  -5  15 154.019 112.497   1
  -6  -5 -15 217.428 158.253   5
  -6  -6  15-64.2553 90.1889   1
   6  -6 -15 197.967 131.274   3
   6  -6 -14 731.447 245.587   3
  -6  -6  14 256.801 166.138   1
   6  -6 -14 780.020 269.909   5
  -6  -6  13 3.32085 71.9925   1
   6  -6 -13 61.9525 78.3144   3
   6  -6 -13 128.730 159.380   5
   6  -6 -12 456.484 191.314   3
  -6  -6  12 341.148 191.558   1
   6  -6 -12 462.958 182.569   5
   6  -6 -11 155.077 117.010   3
   6  -6 -11 95.1825 79.2029   5
  -6  -6  11 56.3607 101.087   1
   6  -6 -10-152.906 104.239   3
   6  -6 -10-70.1973 91.4559   5
  -6  -6  10 3.13733 40.7664   1
  -6  -6   9 41.3031 54.4076   1
   6  -6  -9 242.767 138.289   3
   6  -6  -9 171.023 82.2951   5
   6  -6  -8 232.700 117.173   3
  -6  -6   8 306.065 179.522   1
   6  -6  -8 190.529 104.770   5
   6  -6  -7-29.3894 34.9761   1
   6  -6  -7-38.7767 70.9028   3
   6   6  -7 8.98188 37.1525   2
   6  -6  -7-67.0473 92.5253   5
  -6  -6   7-83.9233 84.5086   1
   6  -6  -6 984.632 196.427   1
   6   6  -6 1072.44 304.442   2
   6  -6  -6 1029.17 216.898   5
  -6  -6   6 1212.10 306.005   1
   6  -6  -6 1151.94 279.054   3
  -6  -6   5 1959.24 382.211   1
   6  -6  -5 1871.62 273.804   1
   6   6  -5 1720.75 378.332   2
   6  -6  -5 1662.42 266.669   5
  -6  -6   4 95.4151 97.3335   1
   6   6  -4 29.7004 55.9201   2
   6  -6  -4-104.089 105.830   5
   6  -6  -4 20.0964 32.7716   1
   6  -6  -3 53.1878 56.9146   1
   6   6  -3 21.7821 35.0178   2
   6   6  -2 971.881 275.701   2
   6  -6  -2 698.356 140.436   5
   6  -6  -2 798.268 208.705   1
   6  -6  -1 34.4663 81.7552   6
   6   6  -1-7.69601 37.6394   2
   6  -6  -1-180.779 71.2803   5
   6  -6  -1 28.1208 75.9752   1
   6  -6   0 507.576 180.040   6
   6  -6   0 697.957 115.667   5
   6   6   0 772.752 239.236   2
   6  -6   0 720.795 205.629   1
   6  -6   1 471.258 158.891   1
   6  -6   1 387.025 156.776   6
  -6  -6  -1 931.828 265.111   6
   6  -6   1 342.924 65.9687   5
   6   6   1 438.880 199.481   2
   6  -6   2 74.4834 92.2096   1
   6  -6   2-136.593 93.4448   6
   6   6   2-17.1067 84.4337   2
   6  -6   3 397.601 178.372   1
   6  -6   3 431.975 163.250   6
  -6  -6  -3 489.835 204.188   6
   6   6   3 433.847 189.132   2
   6  -6   4 1594.74 304.086   6
   6  -6   4 1526.30 327.903   1
  -6  -6  -4 1203.48 277.318   6
   6   6   4 1181.22 298.741   2
   6  -6   5 581.166 208.352   1
   6  -6   5 228.077 87.1936   6
  -6  -6  -5 454.229 163.746   6
   6   6   5 352.566 155.278   2
   6  -6   6 120.040 98.2385   1
   6  -6   6-41.7332 95.6091   6
  -6  -6  -6-71.0775 91.7958   6
   6   6   6 34.3693 78.1536   2
   6  -6   7 325.205 162.456   1
   6   6   7 234.466 142.152   2
   6  -6   7 157.430 87.7036   6
  -6  -6  -7 117.296 67.3060   6
   6  -6   8-26.4302 97.9830   1
  -6  -6  -8 12.0517 37.8928   6
   6   6   8 54.7842 81.0091   2
   6  -6   8 6.72614 71.2680   6
   6  -6   9 451.028 185.725   1
  -6  -6  -9 361.871 141.192   6
   6   6   9 376.660 174.438   2
  -6  -6 -10 463.688 172.765   6
   6   6  10 558.847 207.131   2
   6  -6  10 347.612 174.919   1
   6  -6  11 797.108 268.485   1
  -6  -6 -11 262.743 122.931   6
   6   6  11 417.579 175.766   2
   6  -6  12 103.726 124.026   1
  -6  -6 -12-208.989 122.995   6
   6   6  12-29.9855 57.6266   2
   6  -6  13 93.0843 120.493   1
  -6  -6 -13-137.955 126.018   5
   6   6  13-110.076 91.3221   2
  -6  -6 -14 147.912 131.374   5
   6  -6  14-0.51332 33.1093   1
  -6  -7  13 105.133 113.230   1
   6  -7 -13 203.226 117.471   3
   6  -7 -13 147.652 127.657   5
  -6  -7  12-87.6951 103.643   1
   6  -7 -12 31.2570 57.3754   3
   6  -7 -12-51.1612 114.478   5
   6  -7 -11-5.57406 56.5228   3
  -6  -7  11-68.3174 87.8652   1
   6  -7 -11 12.0333 52.0043   5
   6  -7 -10 330.909 158.771   3
  -6  -7  10 158.039 145.431   1
   6  -7 -10-3.70070 99.9149   5
   6  -7  -9 244.817 147.780   3
   6  -7  -9-5.36134 83.6246   5
  -6  -7   9 140.286 121.177   1
   6  -7  -8 14.2765 38.6748   3
   6  -7  -8-10.4755 90.1904   5
  -6  -7   8-113.931 105.503   1
   6  -7  -7 67.8586 109.211   3
   6  -7  -7-118.392 142.176   5
  -6  -7   7-21.3311 109.506   1
   6  -7  -6-61.8409 105.263   5
  -6  -7   6-50.8006 97.6693   1
  -6  -7   5 70.5628 114.010   1
   6   7  -5 107.990 125.728   2
   6  -7  -5 52.7182 84.6152   5
   6  -7  -5 125.315 75.9965   1
  -6  -7   4 57.5390 64.0409   1
   6   7  -4 186.391 133.477   2
   6  -7  -4-8.42313 69.2492   5
   6  -7  -4 240.748 107.997   1
   6  -7  -3 920.829 263.002   6
   6   7  -3 1096.24 315.611   2
   6  -7  -3 1054.33 203.250   5
  -6  -7   3 990.950 267.314   1
   6  -7  -3 922.098 221.578   1
   6  -7  -2 139.404 105.846   6
   6   7  -2 237.245 181.317   2
  -6  -7   2 66.0377 48.4056   1
   6  -7  -2 202.284 108.978   1
   6  -7  -1 0.95511 59.3651   6
   6   7  -1 59.5293 74.7393   2
   6  -7  -1 118.017 75.7196   1
  -6  -7   1 56.5940 148.156   1
  -6  -7   0 236.056 146.975   1
   6  -7   0 257.569 127.259   6
   6   7   0 155.058 124.865   2
   6  -7   0 142.999 89.8273   1
   6  -7   1 258.008 133.028   1
  -6  -7  -1 148.214 80.3126   1
   6  -7   1 117.335 88.4314   6
  -6  -7  -1 572.031 224.850   6
   6   7   1 389.321 214.586   2
   6  -7   2 187.888 138.355   1
   6  -7   2-6.46115 84.9231   6
  -6  -7  -2 6.09024 31.8284   1
  -6  -7  -2 318.652 182.616   6
   6   7   2 31.4752 97.1588   2
   6  -7   3 173.965 117.297   1
   6  -7   3 280.111 140.124   6
  -6  -7  -3 203.038 116.082   1
  -6  -7  -3 226.602 154.837   6
   6   7   3 184.548 157.042   2
   6  -7   4 60.8148 85.5455   1
  -6  -7  -4 118.373 86.6219   1
   6  -7   4-40.3321 87.7785   6
  -6  -7  -4 202.782 127.243   6
   6   7   4 154.684 93.0299   2
   6  -7   5 99.8606 123.688   1
   6  -7   5 63.0032 64.5461   6
  -6  -7  -5 159.228 143.895   6
   6   7   5 54.0822 74.8180   2
   6  -7   6 91.5327 101.224   1
   6  -7   6 38.2470 57.1133   6
  -6  -7  -6 142.511 90.8113   6
   6   7   6 14.1075 43.3002   2
   6  -7   7 489.256 207.802   1
  -6  -7  -7 424.649 171.922   6
   6  -7   7 550.389 189.989   6
   6   7   7 351.719 177.057   2
  -6  -7  -8 734.049 241.989   6
   6  -7   8 918.425 291.518   1
   6  -7   8 851.148 245.166   6
   6   7   8 822.654 274.210   2
   6  -7   9 127.298 118.432   6
   6  -7   9 1.17701 79.6751   1
  -6  -7  -9-24.4012 54.3016   6
   6   7   9-81.9317 86.3058   2
   6  -7  10 268.033 163.899   1
  -6  -7 -10 193.555 116.577   6
   6   7  10 243.808 146.314   2
   6  -7  11 452.251 216.478   1
  -6  -7 -11 635.336 223.228   6
   6   7  11 582.749 222.653   2
   6  -7  12 14.5528 45.0161   1
  -6  -7 -12-147.117 110.841   6
   6   7  12 17.3937 60.5929   2
  -6  -8   9 326.810 186.916   1
   6  -8  -9 518.879 203.446   3
   6  -8  -9 273.065 163.795   5
  -6  -8   8 71.2267 89.9760   1
   6  -8  -8 124.724 100.843   3
   6  -8  -8 21.9568 90.5019   5
   6  -8  -7 315.616 162.929   6
   6  -8  -7 423.125 183.617   3
  -6  -8   7 295.692 157.124   1
   6  -8  -6 61.0279 88.0667   6
  -6  -8   6-148.772 121.179   1
   6  -8  -5-162.073 132.757   6
  -6  -8   5 185.289 134.694   1
   6  -8  -4 20.5381 62.8862   6
  -6  -8   4 193.585 171.694   1
   6  -8  -3 40.2743 117.418   6
  -6  -8   3 93.3787 106.754   1
   6  -8  -3 37.5241 59.4959   1
   6   8  -2 523.912 225.201   2
   6  -8  -2 924.399 297.064   6
  -6  -8   2 553.686 206.228   1
   6  -8  -2 1025.58 257.740   1
   6  -8  -1-5.57295 84.8451   6
   6   8  -1 103.405 105.903   2
  -6  -8   1 65.8122 107.363   1
   6  -8  -1-129.318 95.3113   1
   6  -8   0 154.216 167.743   6
   6   8   0 305.054 208.449   2
  -6  -8   0 88.3559 84.6426   1
   6  -8   0-44.7997 60.7276   1
   6  -8   1-57.0891 68.4960   1
   6  -8   1 93.2750 95.1947   6
  -6  -8  -1 209.725 204.686   6
   6   8   1-68.0685 111.195   2
  -6  -8  -1-11.3301 36.5719   1
   6  -8   2 14.1918 55.7789   1
   6  -8   2-4.70353 31.8788   6
  -6  -8  -2 171.169 141.915   6
   6   8   2 20.4803 63.6098   2
  -6  -8  -2 103.355 100.088   1
   6  -8   3 303.325 166.781   1
   6  -8   3 197.777 118.254   6
  -6  -8  -3 198.980 148.587   6
   6   8   3 77.2589 110.943   2
   6  -8   4 4.92778 37.9000   1
   6  -8   4 87.3437 99.3814   6
   6   8   4 74.1259 81.5350   2
   6  -8   5 368.797 184.142   1
   6  -8   5-206.788 128.080   6
   6   8   5 213.903 146.888   2
  -6  -8  -5 3.50257 102.197   6
   6  -8   6 17.2830 52.1477   1
   6  -8   6-63.2447 97.6683   6
  -6  -8  -6 28.0543 54.2926   6
   6   8   6-87.2864 97.1013   2
   6   8   7-26.7897 117.167   2
   6  -8   7-5.82514 36.0357   1
  -6  -8  -7 65.4068 60.7140   6
   6  -8   7 63.5740 90.9419   6
   6  -8   8-87.1238 99.9593   1
  -6  -8  -8 15.4124 64.6986   6
   6  -8   8 174.316 142.922   6
   6   8   8 21.7093 59.1831   2
  -6  -9   3-31.3818 62.7254   1
   6  -9  -3 72.7247 97.3291   6
  -6  -9   2-11.6982 45.7859   1
   6  -9  -2 41.9784 153.417   6
  -6  -9   1 32.2386 63.1656   1
   6  -9  -1 93.2332 156.385   6
   6  -9  -1 94.2863 85.3926   1
   6  -9   0 16.9711 49.3573   6
   6  -9   0 112.937 89.4755   1
  -6  -9   0-91.6894 88.3502   1
   6  -9   1-10.7440 75.2813   1
   6  -9   1-136.767 122.614   6
   6  -9   2 505.335 210.775   1
   6  -9   2 287.788 154.328   6
  -6  -9  -2 615.263 249.680   6
   7   0 -19 412.588 196.700   3
  -7   0  18 244.789 135.769   1
   7   0 -18 38.2286 35.0048   3
  -7   0  17 56.2508 94.5949   1
   7   0 -17 72.9008 68.7228   3
  -7   0  16 159.243 110.395   1
   7   0 -16-141.791 107.941   3
   7   0 -15 394.112 178.216   3
   7   0 -14-3.16226 29.0061   3
   7   0 -13 250.371 139.401   3
   7   0 -12 12.8727 26.4758   2
   7   0 -12-47.5618 69.8914   3
   7   0 -11 3580.63 300.876   2
   7   0 -11 3866.67 471.041   3
   7   0 -10-43.0634 85.9540   3
   7   0 -10 38.3931 31.8371   2
   7   0  -9 239.796 119.381   3
   7   0  -9 147.861 62.7581   2
   7   0  -8 85.8369 80.2546   3
   7   0  -8 12.5091 30.6503   2
   7   0  -7 4912.22 348.104   2
   7   0  -7 4748.30 455.458   3
   7   0  -6-16.3891 19.4870   3
   7   0  -6 12.7477 23.2291   4
   7   0  -6-2.66830 30.3416   2
   7   0  -5 9618.75 488.664   2
   7   0  -5 9640.26 365.092   4
   7   0  -5 8719.88 567.147   3
   7   0  -4 17.7036 54.6382   3
   7   0  -4-0.45895 12.5768   4
   7   0  -4 11.4120 38.8088   2
   7   0  -3 3272.66 304.543   2
   7   0  -3 3608.77 335.797   3
   7   0  -2 9.29751 35.7070   2
   7   0  -2 11.2172 31.0018   3
   7   0  -1 12003.9 616.591   2
   7   0  -1 13104.7 579.274   3
   7   0   0 31.6852 53.3430   2
   7   0   0 2.20571 15.5818   3
   7   0   1 11191.6 621.645   2
   7   0   1 11243.8 486.235   3
   7   0   2 15.8256 22.7724   3
   7   0   2-5.83672 23.2859   1
   7   0   3 29548.7 1010.23   1
   7   0   3 30942.7 762.042   3
   7   0   4 0.50658 35.5228   1
   7   0   5 5376.98 440.109   1
   7   0   5 5007.33 211.354   6
   7   0   6 23.8855 48.7044   1
   7   0   7 1075.38 204.362   1
   7   0   8-44.3202 48.1564   1
  -7   0  -9 237.669 94.8291   5
   7   0   9 466.313 145.507   1
   7   0   9 180.992 66.4300   3
  -7   0 -10 9.59694 42.3221   5
   7   0  10 28.9937 77.5377   1
   7   0  11 2637.48 350.581   1
  -7   0 -11 2719.72 350.543   5
  -7   0 -12-92.7368 68.7746   5
   7   0  12-47.2617 51.3834   1
  -7   0 -13 117.278 88.2719   5
   7   0  13-19.0500 49.2524   1
   7   0  14 18.4418 62.2100   2
   7   0  14-11.0208 43.0116   1
   7   0  15 342.327 147.223   2
  -7   0 -15 124.380 85.0641   5
   7   0  15 425.374 150.724   1
   7   0  16 25.2768 77.2880   2
  -7   0 -16-0.76475 69.5194   5
   7   0  16-22.7161 37.5655   1
   7   0  16-10.8462 37.3974   4
   7   0  17 95.5389 79.0147   2
   7   0  17 264.475 226.452   4
  -7   0 -17-7.93143 67.0511   5
   7   0  17 148.232 95.3100   1
  -7   0 -18-45.6603 110.623   5
   7   0  18-88.9708 90.7004   4
  -7  -1  19 48.9736 55.2153   1
  -7  -1  19 152.173 101.312   4
   7   1 -19 8.92554 33.9898   3
   7  -1 -19 174.167 137.390   3
  -7  -1  18 119.020 87.4943   4
  -7  -1  18 295.536 158.190   1
   7   1 -18 242.100 136.217   3
   7  -1 -18 135.001 85.3414   3
  -7  -1  17-17.6428 73.2406   1
  -7   1  17-50.3948 71.0507   1
  -7  -1  17-66.1321 60.0044   4
   7   1 -17 16.7402 60.0053   3
   7  -1 -17 65.4077 89.9055   3
  -7  -1  16 745.186 245.208   1
  -7   1  16 608.834 201.340   1
  -7  -1  16 657.366 178.469   4
   7   1 -16 706.786 243.528   3
   7  -1 -16 734.316 244.131   3
  -7  -1  15-46.4714 116.198   1
  -7  -1  15 20.4328 59.3600   4
   7   1 -15-49.8450 81.9729   3
   7  -1 -15 0.54392 64.7248   3
   7  -1 -14 766.935 235.520   3
  -7  -1  14 799.365 183.194   4
   7   1 -14 544.370 193.417   3
   7  -1 -13 16.6897 46.0316   3
  -7  -1  13-54.1939 47.0559   4
   7   1 -13-22.4814 43.8238   3
   7  -1 -12 195.159 112.731   3
   7   1 -12 47.0274 52.4419   2
  -7  -1  12 23.0496 32.2603   4
   7   1 -12 7.68722 74.3183   3
   7   1 -11 1079.36 192.807   2
   7  -1 -11 1225.65 143.935   2
  -7  -1  11 918.543 164.421   4
   7  -1 -11 1084.91 256.079   3
   7   1 -11 937.364 228.706   3
   7   1 -10 3012.28 327.825   2
   7  -1 -10 3388.75 250.874   2
  -7  -1  10 3012.80 280.732   4
   7   1 -10 2791.85 385.566   3
   7  -1 -10 2787.32 392.278   3
   7  -1  -9 367.034 139.630   3
  -7  -1   9 155.337 59.9122   4
   7   1  -9 134.189 80.2157   2
   7  -1  -9 188.231 62.0458   2
   7   1  -9 141.226 110.463   3
   7   1  -8 2051.67 262.802   2
   7  -1  -8 1877.78 192.404   2
   7   1  -8 2242.57 322.319   3
   7  -1  -8 1872.18 297.958   3
   7   1  -7 528.620 151.228   3
   7  -1  -7 490.881 142.612   3
   7   1  -7 361.069 104.571   2
   7  -1  -7 391.063 95.2178   2
   7   1  -6 1591.17 222.378   2
   7  -1  -6 1749.30 205.497   2
   7  -1  -6 1890.91 212.563   4
   7   1  -6 1699.14 254.852   3
   7  -1  -6 1918.11 278.289   3
   7   1  -5 140.909 67.9636   3
   7  -1  -5 228.381 79.6149   2
   7  -1  -5 205.132 79.8709   3
   7   1  -5 181.942 81.8094   2
   7   1  -4 6751.97 449.878   2
   7   1  -4 7399.60 491.210   3
   7  -1  -4 6551.54 481.533   3
   7   1  -3 2336.11 263.032   2
   7   1  -3 2546.16 274.837   3
   7  -1  -3 2499.82 291.293   3
   7   1  -2 524.910 124.311   3
   7  -1  -2 423.999 118.154   3
   7   1  -2 464.267 121.959   2
   7   1  -1 175.302 66.0769   3
  -7  -1   1 154.936 62.9287   3
   7  -1  -1 205.095 75.9817   3
   7   1  -1 169.281 75.4956   2
   7   1   0 293.789 73.6012   3
  -7  -1   0 386.307 86.7515   3
   7  -1   0 437.051 111.292   3
   7  -1   0 410.024 120.312   1
   7   1   0 288.304 46.6590   4
   7   1   0 257.530 86.6147   2
   7   1   1 406.561 86.0408   3
   7  -1   1 347.505 110.906   1
   7   1   1 373.849 111.999   2
   7  -1   2 1889.08 261.199   1
   7   1   2 1806.36 250.757   2
   7   1   2 1803.46 169.097   3
   7   1   3 3.69650 12.0110   3
   7   1   3 37.8421 36.9800   6
   7  -1   3-14.5084 32.9964   1
   7   1   3 34.4110 46.0204   2
   7   1   4 33.6758 42.3603   2
   7   1   4 36.6764 15.9742   3
   7   1   4 23.9507 33.6055   6
   7  -1   4 8.58798 20.4008   1
   7   1   5 84.6057 87.1988   2
   7   1   5 52.1788 55.2639   1
   7   1   5 46.4470 23.0011   3
   7   1   5 59.2936 33.9935   6
   7  -1   5 109.035 67.0983   1
   7   1   6-9.26163 23.0981   2
   7   1   6-4.62883 8.19572   3
   7   1   6 39.9891 38.0436   1
   7  -1   6-23.8858 38.0668   1
   7   1   7 1106.85 200.805   1
  -7   1  -7 1167.66 169.538   5
   7   1   7 787.506 187.282   2
   7  -1   7 894.659 189.996   1
   7   1   7 887.636 98.8197   3
   7   1   8 828.260 188.426   2
   7   1   8 844.077 187.120   1
  -7   1  -8 740.732 143.267   5
   7   1   8 920.082 100.208   3
   7  -1   8 743.496 188.931   1
   7   1   9-6.35259 41.1199   2
   7   1   9 1.01867 26.9069   1
  -7   1  -9-8.65624 21.4827   5
   7   1   9 75.1676 80.2867   4
   7  -1   9 53.5247 74.9543   1
   7   1   9 83.7073 31.2830   3
   7   1  10 1090.34 208.967   1
   7  -1  10 1299.28 257.086   1
  -7   1 -10 1214.20 199.359   5
   7   1  10 1001.82 218.259   2
  -7  -1 -10 1074.70 227.357   5
   7   1  10 1298.41 250.316   4
   7   1  10 950.050 115.020   3
   7   1  11 290.358 111.627   2
  -7  -1 -11 363.351 164.059   5
   7   1  11 241.763 100.498   1
  -7   1 -11 194.981 41.9328   5
   7   1  11 296.803 128.739   4
   7  -1  11 161.473 80.9065   1
   7   1  12 79.0374 85.1281   2
  -7  -1 -12 179.294 102.710   5
   7   1  12 59.8774 70.0738   1
   7   1  12 3.45248 60.0349   4
   7  -1  12 161.245 109.413   1
   7   1  13-13.6818 43.0616   2
   7   1  13 46.1024 47.2349   1
  -7   1 -13-56.7665 83.5131   5
  -7  -1 -13-69.0397 69.4340   5
   7   1  13 186.641 128.807   4
   7  -1  13-48.3043 81.8352   1
  -7  -1 -14 624.218 197.921   5
   7   1  14 393.298 134.724   1
  -7   1 -14 353.091 114.971   5
   7   1  14 584.105 197.854   4
   7  -1  14 552.845 172.927   1
   7   1  14 542.902 161.923   2
  -7  -1 -15 216.871 131.883   5
   7   1  15 45.9690 47.7849   1
  -7   1 -15 265.831 134.434   5
   7   1  15-5.19581 26.0508   4
   7  -1  15-57.5317 104.609   1
   7   1  15 56.5265 57.5248   2
  -7  -1 -16-232.639 132.297   5
   7   1  16 72.6262 28.3253   1
  -7   1 -16 138.948 91.4549   5
   7   1  16 19.7618 41.2463   4
   7  -1  16 146.641 113.116   1
   7   1  16 203.421 104.998   2
  -7   1 -17 80.7401 72.4662   5
   7   1  17 109.892 145.236   4
   7  -1  17 144.233 54.9505   1
  -7  -1 -18-35.7535 143.846   5
   7   1  18-47.1449 66.3542   4
   7  -1  18 70.6082 74.4824   1
  -7  -2  19 644.153 271.418   1
  -7  -2  19 178.104 107.431   4
   7   2 -19 269.732 148.129   3
   7  -2 -19 178.698 129.606   3
  -7  -2  18 15.3075 49.8508   1
  -7  -2  18 6.29216 33.6347   4
   7   2 -18-71.6465 89.2964   3
   7  -2 -18 110.344 104.410   3
   7  -2 -17 323.032 165.570   3
  -7  -2  17 216.755 109.765   4
   7   2 -17 358.733 188.880   3
  -7  -2  17 230.918 151.900   1
  -7  -2  16 588.565 211.353   1
  -7  -2  16 934.269 215.348   4
   7  -2 -16 1442.92 344.779   3
   7   2 -16 962.154 317.240   3
   7  -2 -15 569.833 208.268   3
  -7  -2  15 451.731 187.628   1
  -7  -2  15 472.538 146.893   4
   7   2 -15 343.242 170.382   3
   7  -2 -14 137.173 96.9433   3
  -7  -2  14 9.42564 38.4179   4
   7   2 -14-104.093 107.718   3
  -7  -2  14 4.85108 52.9340   1
  -7  -2  13 2671.95 312.152   4
   7   2 -13 2379.79 406.720   3
   7  -2 -13 2528.19 416.203   3
   7  -2 -12 722.731 225.494   3
   7   2 -12 691.441 180.368   2
  -7  -2  12 624.265 143.462   4
   7   2 -12 746.437 229.030   3
   7  -2 -11 673.677 201.963   3
   7  -2 -11 717.079 94.2526   2
   7   2 -11 862.022 199.880   2
  -7  -2  11 659.854 136.638   4
   7   2 -11 577.294 190.834   3
   7  -2 -10 81.2672 69.1188   3
   7   2 -10 204.785 101.568   2
  -7  -2  10 236.553 76.5751   4
   7  -2 -10 162.192 52.4027   2
   7   2 -10 346.806 149.122   3
   7   2  -9 2438.68 329.805   2
   7  -2  -9 2274.61 203.767   2
  -7  -2   9 2225.99 217.830   4
   7   2  -9 2019.65 321.232   3
   7  -2  -9 2409.01 359.053   3
   7  -2  -8 45.4252 41.0961   2
   7  -2  -8 4.89295 50.6646   3
   7   2  -8 11.0721 30.6501   2
  -7  -2   8 22.4936 24.6872   4
   7   2  -8 38.0248 44.0540   3
   7   2  -7 2521.44 325.359   2
  -7  -2   7 2568.23 186.931   4
   7   2  -7 2745.10 343.667   3
   7  -2  -7 2682.86 352.378   3
   7   2  -6 3041.54 356.064   2
  -7  -2   6 3488.31 185.123   4
   7   2  -6 3029.28 347.699   3
   7  -2  -6 3243.27 377.540   3
   7   2  -5 1661.18 257.289   2
  -7  -2   5 1621.35 96.3097   4
   7   2  -5 1574.07 241.656   3
   7  -2  -5 1353.26 237.065   3
   7  -2  -4 160.850 82.4669   3
   7   2  -4 201.249 91.4495   2
   7   2  -4 133.360 63.8963   3
   7   2  -3 2377.38 298.424   2
  -7   2   3 2276.83 238.284   5
   7   2  -3 2672.21 282.459   3
   7  -2  -3 2206.06 285.986   3
   7  -2  -2 170.745 88.5965   3
   7  -2  -2 198.039 91.9502   1
  -7   2   2 175.450 70.5867   5
   7   2  -2 114.906 66.3609   2
   7   2  -2 122.657 60.4321   3
   7  -2  -1 910.245 182.963   1
   7   2  -1 995.386 188.680   2
  -7   2   1 1072.97 140.036   5
   7   2  -1 1053.24 155.440   3
  -7  -2   1 963.137 145.746   3
   7  -2   0 1876.95 263.462   1
   7   2   0 1681.37 246.458   2
  -7   2   0 2141.65 177.913   5
   7   2   0 1884.79 194.728   3
  -7  -2   0 1642.27 178.798   3
   7  -2   1 953.635 185.891   1
   7   2   1 922.102 182.537   2
   7   2   1 1106.58 134.699   3
  -7  -2  -1 889.357 121.856   3
  -7  -2  -2 12.1883 10.6451   3
   7  -2   2-5.60109 27.0435   1
   7   2   2 39.0213 57.1557   2
   7   2   2 35.9973 28.2420   3
   7  -2   3 2701.92 332.321   1
   7   2   3 2571.21 271.861   6
   7   2   3 2359.51 292.798   2
   7   2   3 2528.08 220.356   4
   7   2   3 2585.63 160.148   3
   7   2   4 82.2535 50.4579   6
   7   2   4 60.8059 40.7015   4
   7  -2   4 258.896 102.863   1
   7   2   4 37.7411 38.3371   2
   7  -2   5 462.662 86.0878   6
   7   2   5 356.636 98.0414   6
  -7   2  -5 480.727 68.6705   5
   7   2   5 437.419 108.769   4
   7  -2   5 459.721 143.234   1
   7   2   5 602.702 149.051   2
   7  -2   6 174.625 40.2648   6
  -7   2  -6 175.920 41.7056   5
   7   2   6 220.237 84.4297   4
   7  -2   6 230.610 108.159   1
   7   2   6 175.799 86.5006   2
   7  -2   7 1020.68 223.997   1
   7   2   7 950.086 192.835   2
  -7   2  -7 945.745 116.346   5
   7   2   7 1015.99 187.434   4
  -7   2  -8 27.5635 28.5751   5
   7   2   8 84.2237 53.6152   4
   7  -2   8 37.4849 42.2724   1
   7   2   8 124.204 72.3034   2
  -7   2  -9 9.28040 20.9179   5
   7   2   9 23.8368 36.4534   4
   7   2   9-43.1390 45.1903   2
   7  -2   9 42.4301 25.0851   1
  -7  -2 -10 109.544 66.0163   6
  -7   2 -10 75.5159 66.1099   5
   7   2  10-106.619 70.9535   4
   7   2  10 9.24383 53.7066   2
   7  -2  10 41.7820 81.4261   1
   7   2  11 87.9154 63.3636   1
  -7  -2 -11 206.405 76.2277   6
  -7  -2 -11 65.0365 76.0678   5
  -7   2 -11 140.089 81.1666   5
   7   2  11 176.964 97.2643   4
   7   2  11 17.8516 43.7271   2
   7  -2  11 16.3885 39.6180   1
   7   2  12 113.804 60.8476   1
  -7  -2 -12 157.805 120.909   5
  -7   2 -12 563.965 142.391   5
   7   2  12 107.427 38.9519   4
   7   2  12 158.864 82.0394   2
   7  -2  12 180.060 111.543   1
   7   2  13 682.440 164.057   1
  -7   2 -13 1087.67 198.710   5
  -7  -2 -13 751.055 231.756   5
   7   2  13 708.571 200.817   4
   7   2  13 666.984 175.298   2
   7  -2  13 844.955 238.290   1
   7   2  14 209.871 89.8512   1
  -7  -2 -14 593.368 225.631   5
  -7   2 -14 662.065 170.961   5
   7   2  14 185.280 111.603   4
   7   2  14 258.639 116.990   2
   7  -2  14 280.170 148.254   1
  -7  -2 -15 95.1019 92.6745   5
   7   2  15 8.16217 59.3144   4
   7   2  15 113.728 87.5418   2
   7  -2  15 79.2832 69.0459   1
  -7  -2 -16-19.4193 37.8079   5
   7   2  16-59.1254 69.2745   4
   7   2  16-130.513 81.5305   2
   7  -2  16-20.6631 47.4457   1
  -7  -2 -17-167.197 121.491   5
   7   2  17 36.4447 55.6240   4
   7  -2  17 145.653 108.019   1
   7   2  18 135.770 108.129   4
   7  -2  18 72.9099 100.132   1
   7  -3 -18 493.777 213.549   3
  -7  -3  18 288.194 172.321   1
   7  -3 -17 845.421 276.687   3
  -7  -3  17 666.480 190.678   4
   7   3 -17 771.408 276.685   3
  -7  -3  17 620.937 240.413   1
   7  -3 -16 81.3121 73.7061   3
  -7  -3  16 9.68112 89.8893   1
  -7  -3  16 159.856 93.4753   4
   7   3 -16 17.3115 57.1843   3
   7  -3 -15-55.5829 49.5360   3
  -7  -3  15 7.24841 56.2077   1
  -7  -3  15 147.486 95.8460   4
   7   3 -15-106.005 99.5906   3
   7  -3 -14-22.3112 58.5106   3
  -7  -3  14-10.6044 89.3489   1
  -7  -3  14 28.2532 42.1633   4
   7   3 -14 30.6513 43.8485   3
   7  -3 -13 851.442 242.493   3
  -7  -3  13 907.820 261.657   1
  -7  -3  13 791.563 174.695   4
   7   3 -13 717.883 242.607   3
   7  -3 -12-20.2707 87.9372   3
  -7  -3  12 167.857 81.7205   4
   7   3 -12-12.3110 54.4133   3
   7   3 -11 1882.64 328.299   2
   7   3 -11 1552.89 316.831   3
   7  -3 -11 1822.01 343.256   3
   7  -3 -10 61.3814 39.7688   2
   7  -3 -10-12.2999 74.4268   3
   7   3 -10-125.392 85.8949   2
   7   3 -10 24.9584 77.3639   3
   7  -3  -9 334.175 139.921   3
   7   3  -9 619.051 190.988   2
   7   3  -9 466.745 182.154   3
   7  -3  -8 88.2902 76.0985   3
   7   3  -8 128.553 92.0702   2
   7   3  -8-45.2391 69.3868   3
   7  -3  -7 900.456 213.160   3
   7   3  -7 895.317 219.970   2
   7   3  -7 1096.26 232.421   3
   7  -3  -6 18.1691 30.5019   3
   7   3  -6-13.2561 47.4372   2
   7   3  -6 30.1282 43.5423   3
   7   3  -5 3871.68 440.099   2
   7   3  -5 3606.37 391.352   3
   7  -3  -5 3351.98 390.237   3
   7  -3  -4 1208.31 211.623   1
   7   3  -4 1170.17 243.517   2
   7   3  -4 1194.49 213.628   3
   7  -3  -4 1125.88 223.653   3
   7  -3  -3 2281.62 288.769   1
   7   3  -3 2025.88 311.167   2
  -7   3   3 1976.37 224.586   5
   7   3  -3 2530.28 295.396   3
   7  -3  -3 2019.39 291.319   3
   7  -3  -2 188.512 99.7369   1
  -7   3   2 73.6989 39.8351   5
  -7  -3   2 114.500 28.9405   4
   7   3  -2 115.735 72.2870   2
   7   3  -2 132.120 66.7277   3
   7  -3  -1 2422.04 307.319   1
   7   3  -1 2327.99 322.744   2
  -7   3   1 2335.67 201.657   5
  -7  -3   1 2697.00 156.547   4
   7   3  -1 2680.77 271.057   3
  -7  -3   1 2342.42 241.302   3
  -7  -3   0 77.2501 43.8583   3
  -7   3   0 77.3959 36.1846   5
   7  -3   0 15.7183 40.2250   1
  -7  -3   0 103.759 41.6945   4
   7   3   0 94.0358 72.1197   2
   7   3   0 16.4041 26.1168   3
   7   3   1 919.872 202.812   2
   7  -3   1 976.886 198.936   1
  -7  -3  -1 954.449 131.063   3
   7  -3   2 1118.61 221.884   1
   7   3   2 885.604 197.690   2
  -7  -3  -2 912.768 114.180   3
   7  -3   3 2880.65 366.046   1
   7   3   3 3106.34 366.009   2
  -7  -3  -3 2823.83 167.703   3
   7  -3   4 83.6219 64.7389   6
   7   3   4 105.089 64.2975   2
   7  -3   4 100.597 82.8550   1
   7  -3   5 147.700 60.7877   6
   7   3   5 82.4428 67.9859   2
   7  -3   5 59.4731 63.3458   1
   7  -3   6 1227.79 164.160   6
   7   3   6 975.111 207.859   2
   7  -3   6 888.217 224.364   1
   7  -3   7 2902.57 408.901   1
   7  -3   7 2740.20 222.244   6
  -7  -3  -7 2894.75 301.312   6
   7   3   7 2583.03 340.664   2
   7  -3   8 57.6810 65.9149   1
  -7  -3  -8 177.287 89.2422   6
   7   3   8 111.842 82.7376   4
   7   3   8 38.4133 50.1263   2
   7  -3   9 993.122 248.965   1
  -7  -3  -9 1184.87 192.582   6
   7   3   9 1069.44 225.883   2
   7   3   9 943.730 203.258   4
   7  -3  10 49.6656 80.9597   1
  -7  -3 -10 47.8856 55.8807   6
   7   3  10-23.7574 67.3224   4
   7   3  10-5.01322 23.6197   2
   7  -3  11 1342.42 304.490   1
  -7  -3 -11 1474.51 213.756   6
   7   3  11 1276.19 251.672   2
   7   3  11 1330.70 266.065   4
   7  -3  12 1156.67 281.493   1
   7   3  12 1386.20 260.974   2
  -7  -3 -12 1216.47 303.597   5
   7   3  12 1244.84 266.667   4
   7  -3  13 1078.85 281.242   1
  -7  -3 -13 995.330 280.578   5
   7   3  13 1064.43 258.428   4
   7   3  13 1057.59 227.606   2
   7  -3  14-61.7290 72.9115   1
  -7  -3 -14 108.299 113.700   5
   7   3  14-16.1538 66.0556   4
   7   3  14 52.0423 49.5784   2
   7  -3  15 99.0418 102.343   1
  -7  -3 -15 413.368 192.089   5
   7   3  15 308.628 140.059   4
   7   3  15 158.231 99.2799   2
   7  -3  16 107.208 117.291   1
  -7  -3 -16 62.3591 70.9101   5
   7   3  16-133.456 101.825   4
   7  -3  17 96.1291 109.549   1
  -7  -3 -17 394.048 201.667   5
   7   3  17 163.154 104.013   4
   7  -4 -17 72.3777 79.6765   3
  -7  -4  17 45.3315 94.1073   1
   7  -4 -16 74.4025 75.2855   3
  -7  -4  16-30.1741 62.0753   1
  -7  -4  15 383.229 217.031   1
   7  -4 -15 173.407 70.3285   3
   7  -4 -14 1010.79 281.396   3
  -7  -4  14 1138.38 327.713   1
   7  -4 -14 1786.96 375.551   5
  -7  -4  13 791.344 267.745   1
   7  -4 -13 665.682 219.474   3
   7  -4 -13 1340.56 313.393   5
   7  -4 -12-28.2667 98.6904   3
  -7  -4  12-22.4051 57.4416   1
   7  -4 -11 45.9278 34.5510   3
   7   4 -11 171.247 105.611   2
   7  -4 -10 897.955 246.137   3
   7  -4 -10 1363.60 290.193   5
   7   4 -10 981.403 257.993   2
   7  -4  -9 1162.04 268.484   5
   7   4  -9 997.072 260.157   2
   7  -4  -9 970.967 250.896   3
   7   4  -8 1922.94 361.493   2
   7  -4  -8 1889.23 311.877   5
   7  -4  -8 1441.81 291.620   3
   7  -4  -7 1843.91 286.136   5
   7   4  -7 1193.32 279.767   2
   7  -4  -7 1314.00 269.546   3
   7  -4  -6 1284.41 239.322   5
   7   4  -6 1031.81 267.030   2
   7  -4  -6 1016.62 232.889   3
   7  -4  -5 54.1934 73.4350   3
   7  -4  -5 21.8695 25.6308   1
   7   4  -5-9.67219 48.4655   2
   7  -4  -4 140.797 105.129   3
   7  -4  -4 26.4991 44.2722   1
   7   4  -4 106.198 72.6436   2
   7  -4  -3 1089.56 210.771   1
   7   4  -3 809.284 225.144   2
   7  -4  -2 2587.79 330.037   1
   7   4  -2 2664.71 388.195   2
   7   4  -1 456.559 175.082   2
   7  -4  -1 452.272 143.037   1
  -7  -4   0 245.133 81.7031   3
  -7  -4   0 314.797 81.3803   4
   7   4   0 489.756 173.475   2
   7  -4   0 275.656 103.574   1
  -7  -4  -1 73.3809 45.7926   3
   7   4   1-8.03361 35.1141   2
  -7  -4  -1-6.98616 14.4427   4
   7  -4   1-5.37487 57.6678   1
  -7  -4  -2 39.0303 27.6689   3
   7   4   2-6.81898 65.2284   2
   7  -4   2 10.0815 66.0532   1
   7  -4   3 930.828 191.409   6
   7   4   3 1035.82 235.785   2
  -7  -4  -3 821.557 105.961   3
   7  -4   3 836.700 207.119   1
   7  -4   4 747.197 167.772   6
   7   4   4 654.572 185.814   2
  -7  -4  -4 693.246 76.3189   3
   7  -4   4 585.337 177.771   1
   7  -4   5-129.614 88.2409   1
   7  -4   5-22.9700 16.1093   6
   7   4   5-19.0334 61.3349   2
   7  -4   6 1685.01 320.551   1
   7  -4   6 1909.33 246.829   6
  -7  -4  -6 2076.19 296.370   6
   7   4   6 1506.55 277.522   2
   7  -4   7 447.256 174.861   1
   7  -4   7 347.724 101.275   6
  -7  -4  -7 426.799 147.549   6
   7   4   7 273.413 114.792   2
   7  -4   8 337.423 156.095   1
   7  -4   8 362.148 104.711   6
   7   4   8 210.249 105.494   2
  -7  -4  -8 499.915 156.929   6
   7  -4   9-7.16804 61.0618   1
  -7  -4  -9 11.2968 53.6842   6
   7   4   9-4.45857 49.3117   2
   7  -4  10 1690.57 351.753   1
  -7  -4 -10 1437.62 251.987   6
   7   4  10 1322.94 274.816   2
   7  -4  11 763.409 240.581   1
  -7  -4 -11 721.948 174.422   6
   7   4  11 832.915 218.828   2
   7  -4  12 207.595 111.443   1
   7   4  12 358.072 143.801   2
   7  -4  13 317.405 165.461   1
  -7  -4 -13 675.930 262.220   5
   7   4  13 617.967 192.300   2
   7  -4  14 171.423 122.228   1
   7   4  14 529.469 175.227   2
  -7  -4 -14 150.382 97.3911   5
   7  -4  15 450.545 226.116   1
  -7  -4 -15 151.101 109.044   5
   7  -4  16 85.3745 93.1248   1
  -7  -4 -16 159.371 160.202   5
   7  -5 -16-4.88627 91.9627   3
  -7  -5  16-200.528 151.584   1
   7  -5 -15 25.2960 51.9208   3
  -7  -5  15-45.9238 75.5487   1
   7  -5 -14 130.226 101.799   3
  -7  -5  14 166.303 137.397   1
   7  -5 -13 126.329 122.707   3
  -7  -5  13 103.799 118.249   1
   7  -5 -13 491.822 199.994   5
   7  -5 -12-39.3336 76.4897   3
  -7  -5  12 11.7419 56.4937   1
   7  -5 -11 388.991 171.071   3
  -7  -5  11 290.972 164.832   1
   7  -5 -11 561.230 210.973   5
  -7  -5  10 795.048 259.928   1
   7  -5 -10 727.892 226.888   3
   7   5 -10 782.388 251.498   2
   7  -5 -10 1000.66 249.030   5
   7  -5  -9 60.5125 94.6470   3
   7   5  -9-0.58237 77.7408   2
   7  -5  -9 232.632 155.109   5
  -7  -5   9 296.923 149.545   1
   7  -5  -8 133.140 101.852   3
   7   5  -8 135.361 117.553   2
   7  -5  -8 300.455 145.042   5
   7  -5  -7 1.02033 37.9465   3
   7   5  -7-22.3964 77.7985   2
   7  -5  -6 20.9766 47.7257   1
   7  -5  -6 13.9281 35.4008   3
   7   5  -6-3.29762 55.2725   2
   7  -5  -5 38.4699 68.4682   3
   7  -5  -5 28.5504 36.2531   1
   7   5  -5-9.48361 84.2226   2
   7  -5  -5 137.534 106.832   5
   7  -5  -4 1380.28 247.164   1
   7  -5  -4 1734.54 244.164   5
   7   5  -4 1335.71 315.681   2
   7  -5  -3 1236.54 196.288   5
   7   5  -3 959.098 264.633   2
   7  -5  -3 767.493 184.789   1
   7  -5  -2 637.807 139.700   5
   7   5  -2 388.629 169.965   2
   7  -5  -2 359.513 129.212   1
   7  -5  -1 1751.36 297.384   1
   7   5  -1 2053.20 381.267   2
   7   5   0 988.636 261.440   2
   7  -5   0 1009.96 229.761   1
   7   5   1 1073.91 266.355   2
   7  -5   1 807.467 221.065   1
   7  -5   2 175.027 91.1854   6
   7   5   2 184.570 107.131   2
   7  -5   2 152.406 75.7700   1
   7  -5   3 364.427 133.543   6
   7   5   3 720.684 224.017   2
   7  -5   3 570.291 188.124   1
   7  -5   4 2585.67 409.105   1
   7  -5   4 2690.34 354.053   6
  -7  -5  -4 2384.81 365.784   6
   7   5   4 2572.37 412.406   2
   7  -5   5 976.414 260.090   1
   7  -5   5 987.015 211.031   6
  -7  -5  -5 843.034 222.366   6
   7   5   5 960.295 251.032   2
   7  -5   6 2693.66 440.625   1
   7  -5   6 3049.82 354.860   6
  -7  -5  -6 2337.22 348.988   6
   7   5   6 2832.96 428.836   2
   7  -5   7 1111.47 292.797   1
   7  -5   7 1169.33 214.000   6
  -7  -5  -7 1225.83 251.716   6
   7   5   7 976.444 256.431   2
   7  -5   8 796.715 245.143   1
  -7  -5  -8 674.128 189.675   6
   7  -5   8 634.634 157.877   6
   7   5   8 551.193 187.651   2
   7  -5   9 592.808 214.338   1
  -7  -5  -9 594.785 179.211   6
   7   5   9 854.596 246.976   2
   7  -5  10 1607.93 362.489   1
  -7  -5 -10 1753.95 307.178   6
   7   5  10 1530.87 320.495   2
   7  -5  11-43.4357 102.035   1
  -7  -5 -11-27.7082 60.1542   6
   7   5  11-10.1969 34.4706   2
   7  -5  12 92.9483 122.223   1
   7   5  12-32.5256 52.0070   2
   7  -5  13-3.82312 61.7522   1
  -7  -5 -13-94.1918 100.704   5
   7  -5  14 159.648 124.524   1
  -7  -5 -14 142.332 127.331   5
   7   5  14 12.4572 36.2861   2
   7  -5  15-179.682 134.274   1
  -7  -5 -15-99.4582 107.512   5
   7  -6 -14 68.8769 84.0708   3
  -7  -6  14-0.54714 70.4268   1
   7  -6 -13-28.5643 56.9679   3
  -7  -6  13-42.2255 76.1940   1
   7  -6 -12 67.8964 76.9493   3
   7  -6 -12 339.117 192.812   5
  -7  -6  12 76.9715 111.254   1
  -7  -6  11 375.855 207.376   1
   7  -6 -11 16.3797 79.8251   3
   7  -6 -11 126.630 126.604   5
   7  -6 -10 312.567 147.696   3
  -7  -6  10 343.723 189.718   1
   7  -6 -10 303.754 162.515   5
   7  -6  -9-24.5147 46.8627   3
   7  -6  -9 41.1755 66.8088   5
  -7  -6   9-9.64552 38.9109   1
  -7  -6   8 401.863 203.333   1
   7  -6  -8 652.312 208.691   3
   7   6  -8 508.455 213.206   2
   7  -6  -8 552.366 185.669   5
  -7  -6   7 323.046 144.419   1
   7   6  -7 749.380 256.840   2
   7  -6  -7 333.805 154.989   5
   7  -6  -7 414.952 171.742   3
   7  -6  -6 349.209 145.997   3
   7  -6  -6 372.088 127.646   1
   7   6  -6 490.913 209.148   2
   7  -6  -6 432.886 128.053   5
  -7  -6   6 351.042 179.187   1
   7  -6  -5 132.362 81.4932   1
   7   6  -5-7.99182 49.2273   2
   7  -6  -5 247.907 103.181   5
   7  -6  -4 2224.29 327.222   1
   7   6  -4 2396.03 460.304   2
   7  -6  -4 2081.07 279.397   5
   7   6  -3 422.653 186.630   2
   7  -6  -3 456.546 129.295   5
   7  -6  -3 357.541 137.261   1
   7   6  -2 538.276 221.996   2
   7  -6  -2 740.613 146.055   5
   7  -6  -2 633.614 187.513   1
   7   6  -1 293.066 182.633   2
   7  -6  -1 454.935 109.080   5
   7  -6  -1 314.877 135.928   1
   7  -6   0 28.8371 34.3370   6
   7   6   0 11.9983 74.6901   2
   7  -6   0-30.7468 27.0017   1
   7  -6   1 19.0456 46.9195   6
   7   6   1-17.1285 73.6900   2
   7  -6   1 49.1904 44.4292   1
   7  -6   2 972.321 242.710   6
   7   6   2 1025.46 281.616   2
   7  -6   2 959.823 252.000   1
   7  -6   3 66.7477 69.5651   1
   7  -6   3 87.8457 81.7698   6
  -7  -6  -3 234.499 159.953   6
   7   6   3 146.131 138.253   2
   7  -6   4 1122.19 289.205   1
  -7  -6  -4 973.482 255.837   6
   7  -6   4 880.248 220.579   6
   7   6   4 787.098 251.127   2
   7  -6   5 247.021 137.105   1
   7  -6   5 262.229 123.935   6
  -7  -6  -5 377.911 187.268   6
   7   6   5 108.437 86.5273   2
   7  -6   6 7.37103 36.2895   1
   7  -6   6-10.5631 88.9218   6
  -7  -6  -6 111.575 115.512   6
   7   6   6-27.2277 49.7925   2
   7  -6   7 717.398 239.191   1
   7  -6   7 523.192 176.113   6
  -7  -6  -7 481.438 177.430   6
   7   6   7 808.392 254.807   2
   7  -6   8 289.249 147.958   1
  -7  -6  -8 164.422 127.231   6
   7  -6   8 42.9670 40.8869   6
   7   6   8 266.537 170.561   2
   7  -6   9 302.963 196.842   1
  -7  -6  -9 182.615 117.627   6
   7   6   9 83.2365 76.3018   2
   7  -6  10-12.7206 76.9085   1
  -7  -6 -10-57.8353 89.4913   6
   7   6  10 149.202 111.933   2
   7  -6  11 1188.30 325.403   1
  -7  -6 -11 915.437 240.980   6
   7   6  11 861.326 253.773   2
   7  -6  12 168.073 159.993   1
   7   6  12 27.0583 30.9533   2
   7  -6  13-20.6014 94.5514   1
  -7  -6 -13 183.135 145.330   5
   7   6  13-27.5876 52.7252   2
   7  -7 -12 109.031 92.2396   3
  -7  -7  12 144.361 131.928   1
   7  -7 -11 185.641 125.998   3
   7  -7 -11 193.277 126.033   5
  -7  -7  11 271.972 185.183   1
   7  -7 -10 451.922 192.328   3
   7  -7 -10 715.806 243.016   5
  -7  -7  10 929.436 312.362   1
   7  -7  -9 90.4505 93.6174   3
  -7  -7   9 32.5505 84.8282   1
  -7  -7   8 379.831 195.174   1
   7  -7  -8 420.052 179.975   3
   7  -7  -8 422.971 163.090   5
   7  -7  -7 129.550 110.152   3
  -7  -7   7 262.956 159.807   1
   7  -7  -7 356.412 138.817   5
   7  -7  -6 6.34199 32.1139   3
   7   7  -6-35.6952 67.0687   2
   7  -7  -6-24.9614 53.2708   5
  -7  -7   6 59.1941 96.2823   1
   7   7  -5 109.095 107.135   2
   7  -7  -5 182.670 95.7632   1
   7  -7  -5 163.231 79.5150   5
  -7  -7   5 228.757 131.235   1
  -7  -7   4 256.003 134.862   1
   7   7  -4 493.570 221.391   2
   7  -7  -4 415.740 153.063   1
   7   7  -3 87.4714 109.311   2
   7  -7  -3-4.52260 34.0742   1
  -7  -7   3 167.405 127.885   1
  -7  -7   2 263.925 154.922   1
   7  -7  -2 127.792 122.903   6
   7   7  -2 192.201 145.506   2
   7  -7  -2 180.601 109.354   1
  -7  -7   1-51.9833 64.4226   1
   7  -7  -1 12.9121 42.0113   6
   7   7  -1-11.7196 41.3460   2
   7  -7  -1 58.9466 64.8620   1
   7  -7   0 235.018 152.222   6
   7   7   0 63.5983 86.3616   2
  -7  -7   0 69.0513 92.6825   1
   7  -7   0 167.667 120.847   1
   7  -7   1 457.053 194.975   6
   7   7   1 385.326 190.816   2
   7  -7   1 265.395 141.269   1
   7  -7   2 829.429 252.133   6
   7   7   2 324.234 166.907   2
   7  -7   2 405.299 167.194   1
   7  -7   3 64.3650 76.0501   1
   7  -7   3 14.3323 82.5668   6
   7   7   3 115.593 140.799   2
   7  -7   4 5.49881 67.3301   1
   7  -7   4-11.1831 40.4991   6
  -7  -7  -4 143.971 117.446   6
   7   7   4 84.6985 116.976   2
   7  -7   5 76.1810 152.036   1
   7  -7   5-243.012 128.693   6
  -7  -7  -5 212.405 158.212   6
   7   7   5 143.261 118.489   2
   7  -7   6 59.5451 65.7081   6
  -7  -7  -6 147.511 115.833   6
   7   7   6 311.387 172.712   2
  -7  -7  -7 42.1420 83.0370   6
   7  -7   7 178.706 161.856   1
   7  -7   7-75.3408 72.1386   6
   7   7   7 62.7132 133.650   2
   7  -7   8 833.785 289.092   1
  -7  -7  -8 567.113 202.026   6
   7  -7   8 925.382 233.034   6
   7   7   8 792.686 274.793   2
   7  -7   9 4.09788 127.222   1
  -7  -7  -9 82.5308 106.095   6
   7   7   9 23.2014 51.6741   2
   7  -7  10 30.7776 66.2724   1
  -7  -7 -10 128.878 80.8535   6
   7   7  10 96.9221 119.192   2
   7  -7  11-163.372 133.953   1
  -7  -7 -11 56.9419 70.7327   6
   7   7  11 134.615 101.545   2
   7  -8  -8-45.2131 70.0637   3
  -7  -8   8-36.7860 113.128   1
   7  -8  -7-117.779 101.545   3
  -7  -8   7 140.186 147.643   1
   7  -8  -6-101.742 112.892   6
   7  -8  -6 253.394 144.965   3
  -7  -8   6-25.5240 96.9829   1
   7  -8  -5 267.585 170.480   6
  -7  -8   5 163.276 126.886   1
   7   8  -4 159.423 135.522   2
   7  -8  -4 28.5218 62.7440   6
  -7  -8   4-138.291 116.977   1
  -7  -8   3 642.214 242.353   1
   7  -8  -3 137.510 106.808   6
   7   8  -3 309.884 202.135   2
   7  -8  -3 303.200 126.575   1
  -7  -8   2 149.253 97.1574   1
   7  -8  -2 373.851 189.788   6
   7   8  -2 15.0113 80.7224   2
   7  -8  -2 185.178 122.861   1
  -7  -8   1 517.050 231.776   1
   7  -8  -1 281.545 190.199   6
   7   8  -1 183.150 155.583   2
   7  -8  -1 127.841 116.261   1
  -7  -8   0-21.7098 54.0115   1
   7  -8   0 112.800 124.584   6
   7   8   0 33.7502 50.2197   2
   7  -8   0 10.5413 39.8441   1
  -7  -8  -1-27.1904 68.9805   1
   7  -8   1 102.664 116.946   6
   7   8   1-3.62650 35.8344   2
   7  -8   1 32.3287 36.5921   1
  -7  -8  -2 1.54126 26.0666   1
   7  -8   2-66.4682 82.6953   6
   7   8   2-0.77003 29.3982   2
   7  -8   2-29.0156 56.2773   1
   7  -8   3 73.9473 105.346   1
   7  -8   3-12.9004 54.2204   6
   7   8   3 44.1424 116.298   2
  -7  -8  -3 198.930 170.539   6
   7  -8   4 20.1083 48.7528   1
   7   8   4 70.4297 37.7553   2
   7  -8   5 361.700 219.083   1
   7  -8   5-57.0059 74.3096   6
  -7  -8  -5 224.983 155.728   6
   7   8   5-88.1530 101.302   2
   7  -8   6 486.823 241.094   1
   7  -8   6 327.163 155.535   6
  -7  -8  -6 540.215 237.044   6
   7   8   6 538.275 241.263   2
   7  -8   7 86.9773 98.5209   1
   7  -8   7 144.567 104.095   6
  -7  -8  -7 104.463 148.285   6
   7   8   7-64.9339 84.8380   2
   8   0 -19 109.536 117.647   3
  -8   0  18 87.8779 67.4686   1
   8   0 -18 408.166 233.165   3
   8   0 -17 78.0880 109.507   3
  -8   0  17 51.7468 49.1583   1
   8   0 -16 399.134 181.728   3
   8   0 -15 78.5863 94.8171   3
   8   0 -14 56.2177 108.789   3
   8   0 -13-16.1553 83.5785   3
   8   0 -12 1772.88 226.869   2
   8   0 -12 1869.02 348.737   3
   8   0 -11-67.6541 85.2342   3
   8   0 -11-31.4944 17.2085   2
   8   0 -10 395.848 144.716   3
   8   0 -10 365.461 106.940   2
   8   0  -9 49.2582 82.4396   3
   8   0  -9 17.3772 23.9151   2
   8   0  -8 856.006 202.655   3
   8   0  -8 773.656 151.051   2
   8   0  -7-11.3272 26.1485   3
   8   0  -7-5.57575 20.3072   2
   8   0  -6 464.305 147.044   3
   8   0  -6 465.804 90.5708   4
   8   0  -6 342.563 95.3718   2
   8   0  -5 8.96485 36.3010   3
   8   0  -5 9.05285 13.2286   4
   8   0  -5-23.9863 43.2181   2
   8   0  -4 1844.25 242.391   2
   8   0  -4 1896.25 152.362   4
   8   0  -4 1927.39 270.426   3
   8   0  -3 29.7764 17.3316   3
   8   0  -3-65.4383 48.7481   2
   8   0  -2 8383.75 538.196   2
   8   0  -2 9065.48 538.018   3
   8   0  -1-2.24887 29.5894   2
   8   0  -1 11.6820 28.2609   3
   8   0   0 1812.83 262.477   2
   8   0   0 1701.12 212.688   3
   8   0   1-8.87611 32.1180   2
   8   0   1-20.3353 23.6958   3
   8   0   2 719.125 179.886   2
   8   0   2 858.733 139.911   3
   8   0   3-8.84475 30.2942   3
   8   0   3 19.4920 48.4684   1
   8   0   4 219.916 71.2813   3
   8   0   4 307.842 115.093   1
   8   0   5 13.4337 14.9389   6
   8   0   5-15.1902 38.8784   1
   8   0   6 3890.37 408.592   1
   8   0   7 45.5945 62.1426   1
   8   0   8 897.736 204.013   1
  -8   0  -9-34.8235 42.0210   5
   8   0   9 69.2057 65.6763   1
  -8   0 -10 893.042 192.612   5
   8   0  10 928.201 209.101   1
  -8   0 -11-34.5529 34.5010   5
   8   0  11 5.07491 31.3578   1
   8   0  12 3492.21 425.561   1
  -8   0 -12 3816.43 435.465   5
   8   0  12 3824.87 478.319   2
   8   0  13 9.41597 36.7720   2
  -8   0 -13 49.7924 41.8290   5
   8   0  13 43.5207 67.4586   1
   8   0  14 1209.21 263.691   1
  -8   0 -14 1694.24 310.658   5
   8   0  14 1499.44 310.063   2
   8   0  15-10.2010 44.1065   2
  -8   0 -15-107.392 134.962   5
   8   0  15 36.5611 58.1879   1
   8   0  16 92.3975 94.2206   2
   8   0  16 47.8296 48.0070   1
   8   0  16 21.0441 98.1072   4
   8   0  17-27.6930 48.8804   2
  -8   0 -17-2.97094 53.0207   5
   8   0  17 63.9439 67.2921   1
   8   0  17 120.899 109.837   4
  -8  -1  19 58.8736 88.1735   1
   8   1 -19 76.3154 94.5985   3
   8  -1 -19 186.736 160.605   3
  -8  -1  18 117.934 110.959   1
   8   1 -18 74.7104 115.599   3
   8  -1 -18 202.999 144.247   3
  -8  -1  17 302.193 165.742   1
   8   1 -17 283.177 128.806   3
   8  -1 -17 311.273 159.946   3
  -8  -1  16 288.986 147.092   1
   8   1 -16 42.7098 60.7799   3
   8  -1 -16 135.739 96.6020   3
   8  -1 -15 424.645 186.844   3
   8   1 -15 414.809 197.391   3
   8  -1 -14 765.983 245.769   3
   8   1 -14 823.173 255.808   3
   8  -1 -13 131.531 110.644   3
   8   1 -13-32.1547 37.6201   2
   8   1 -13 68.2152 79.2961   3
   8  -1 -12 79.6351 119.154   3
   8   1 -12-22.9528 32.2744   2
   8   1 -12-74.2453 87.9125   3
   8   1 -11 2289.39 303.950   2
   8  -1 -11 2660.56 245.069   2
   8   1 -11 2504.05 386.548   3
   8  -1 -11 2512.46 400.190   3
   8  -1 -10 45.8472 78.5920   3
   8   1 -10 34.9672 50.4298   2
   8  -1 -10 138.956 53.7078   2
   8   1 -10 64.0927 76.5609   3
   8   1  -9 928.417 189.382   2
   8  -1  -9 1286.93 176.069   2
   8   1  -9 1328.46 270.424   3
   8  -1  -9 1199.31 257.656   3
   8   1  -8 79.7026 78.3960   3
   8  -1  -8 66.3652 68.6542   3
   8   1  -8 112.204 58.9277   2
   8  -1  -8 118.048 59.4640   2
   8   1  -7 5147.28 433.072   2
   8  -1  -7 5499.31 383.220   2
   8   1  -7 5264.90 492.574   3
   8  -1  -7 5100.91 499.471   3
   8  -1  -6 495.172 121.145   2
   8   1  -6 382.943 129.688   3
   8  -1  -6 468.618 163.097   3
   8  -1  -6 385.703 97.0843   4
   8   1  -6 380.585 114.978   2
   8   1  -5 3405.27 342.263   2
   8  -1  -5 3540.86 335.787   2
   8   1  -5 3384.05 363.190   3
   8  -1  -5 3533.25 382.397   3
   8   1  -4 3621.13 351.466   2
   8  -1  -4 3157.43 321.217   2
   8   1  -4 3187.15 340.059   3
   8  -1  -4 3189.70 353.341   3
   8   1  -3 297.404 96.5780   3
   8  -1  -3 306.102 112.457   3
   8   1  -3 316.838 111.534   2
   8   1  -2 207.657 85.3261   3
   8  -1  -2 77.8979 60.9820   3
   8   1  -2 103.505 76.9747   2
   8   1  -1 590.460 127.696   3
   8  -1  -1 461.863 122.554   3
   8   1  -1 421.085 118.674   2
   8  -1   0 1985.80 285.987   1
   8   1   0 2284.02 288.338   2
   8   1   0 2254.78 135.180   4
   8   1   0 2390.42 241.987   3
   8  -1   0 2285.11 265.781   3
  -8  -1   0 2289.90 232.010   3
   8  -1   1 1287.72 233.619   1
   8   1   1 1498.31 239.069   2
   8   1   1 1410.85 175.001   3
   8  -1   1 1445.42 212.532   3
   8   1   2 185.694 61.1529   3
   8  -1   2 172.983 79.7140   1
   8   1   2 189.501 87.6577   2
   8   1   3 257.640 62.5434   3
   8   1   3 215.879 81.1820   6
   8  -1   3 192.322 91.7079   1
   8   1   3 289.891 117.053   2
   8   1   4 558.980 110.839   6
   8  -1   4 559.916 149.703   1
   8   1   4 521.707 85.2871   3
   8   1   4 376.170 133.014   2
   8   1   5 685.270 170.768   2
   8   1   5 677.968 114.926   6
   8  -1   5 709.017 182.052   1
   8   1   5 682.279 94.9312   3
   8   1   6 9.45164 29.4251   2
   8   1   6 5.38170 52.3262   1
   8   1   6 21.7077 16.1275   3
   8   1   6 25.8519 16.3765   6
   8  -1   6 34.6306 39.8709   1
   8   1   7 434.732 137.937   2
   8   1   7 185.026 78.5665   1
   8  -1   7 458.647 156.514   1
   8   1   7 390.179 64.5296   3
   8   1   8 36.3039 39.2733   2
   8   1   8 35.2629 21.5542   3
   8   1   8 23.5608 54.4748   1
  -8   1  -8 38.1079 39.0937   5
   8  -1   8 17.7533 27.8035   1
   8   1   8 36.8181 23.4099   3
   8   1   9 533.136 160.553   2
   8   1   9 607.407 161.960   1
  -8   1  -9 499.374 127.874   5
   8  -1   9 419.905 148.888   1
   8   1   9 528.716 162.312   4
   8   1   9 447.109 72.5452   3
   8   1  10 722.930 200.612   2
   8   1  10 684.454 167.909   1
  -8   1 -10 722.252 158.918   5
   8  -1  10 708.810 190.969   1
   8   1  10 642.318 180.629   4
   8   1  11 665.673 191.732   2
   8   1  11 641.674 171.235   1
  -8  -1 -11 628.741 196.442   5
  -8   1 -11 600.098 148.280   5
   8   1  11 589.321 183.686   4
   8  -1  11 560.267 173.332   1
   8   1  12 396.129 144.199   2
   8   1  12 619.091 177.434   1
  -8  -1 -12 497.452 167.741   5
  -8   1 -12 207.986 47.2133   5
   8   1  12 555.901 179.417   4
   8  -1  12 490.213 174.567   1
   8   1  13-6.42874 26.8478   1
  -8  -1 -13 163.423 96.4529   5
  -8   1 -13 37.7907 58.8185   5
   8   1  13 118.909 103.033   4
   8  -1  13 233.359 115.601   1
   8   1  13 127.520 101.389   2
   8   1  14 28.7675 56.4146   1
  -8  -1 -14 76.4944 63.9742   5
  -8   1 -14-26.1876 67.9438   5
   8   1  14 101.955 103.057   4
   8  -1  14 72.8186 60.0255   1
   8   1  15 110.816 76.7743   1
  -8  -1 -15 52.6020 65.8854   5
  -8   1 -15 152.416 73.3376   5
   8   1  15 80.0219 85.2281   4
   8  -1  15 132.780 110.625   1
   8   1  15 144.699 100.712   2
  -8  -1 -16-27.0091 90.7199   5
   8   1  16-21.2364 77.4475   4
   8  -1  16 8.74723 70.2807   1
   8   1  16 47.2372 73.1621   2
   8   1  17 76.7598 83.1783   4
   8  -1  17 166.841 111.752   1
  -8  -2  18 71.2735 65.1717   1
   8   2 -18 323.475 189.529   3
   8  -2 -18 371.796 195.665   3
   8  -2 -17 190.193 133.530   3
  -8  -2  17-75.8684 151.525   1
  -8  -2  17-3.97729 50.1637   4
   8   2 -17 99.7818 103.506   3
   8  -2 -16 155.746 111.420   3
  -8  -2  16 243.726 107.558   4
  -8  -2  16 220.934 153.366   1
   8   2 -16 42.0035 87.7618   3
   8  -2 -15 1087.91 299.501   3
  -8  -2  15 1021.91 209.785   4
   8   2 -15 1337.78 343.765   3
   8  -2 -14-29.1115 62.2337   3
  -8  -2  14 47.5263 44.2958   4
   8   2 -14 2.29135 68.0877   3
   8  -2 -13 1265.53 310.477   3
   8   2 -13 1067.82 228.155   2
  -8  -2  13 1187.50 204.880   4
   8   2 -13 1177.47 289.344   3
   8   2 -12 6089.36 556.602   2
  -8  -2  12 5859.33 424.959   4
   8   2 -12 6127.11 646.674   3
   8  -2 -12 5633.50 620.407   3
   8  -2 -11 688.067 213.767   3
   8  -2 -11 650.802 106.197   2
   8   2 -11 788.577 199.272   2
  -8  -2  11 619.600 130.055   4
   8   2 -11 470.930 175.984   3
   8  -2 -10 1076.92 251.615   3
   8  -2 -10 1045.46 147.001   2
   8   2 -10 810.232 198.595   2
  -8  -2  10 988.706 150.321   4
   8   2 -10 955.519 235.433   3
   8  -2  -9 191.092 111.787   3
   8   2  -9 182.800 90.3702   2
  -8  -2   9 152.364 56.4003   4
   8   2  -9 208.431 94.8854   3
   8  -2  -9 262.869 85.2040   2
   8  -2  -8 533.104 174.060   3
   8  -2  -8 708.791 138.187   2
  -8  -2   8 609.688 94.8308   4
   8   2  -8 568.238 163.683   2
   8   2  -8 616.187 176.708   3
   8  -2  -7-17.7568 60.9729   3
   8   2  -7-13.9986 35.9866   2
   8   2  -7 0.11240 46.8569   3
   8   2  -6 3536.43 398.440   2
   8   2  -6 3448.36 383.052   3
   8  -2  -6 3302.89 397.230   3
   8   2  -5 1377.59 245.831   2
   8   2  -5 1473.00 240.680   3
   8  -2  -5 1311.75 243.458   3
   8   2  -4 11737.5 701.475   2
   8   2  -4 12043.3 657.553   3
   8  -2  -4 12181.9 720.052   3
   8  -2  -3 78.4018 63.5879   3
   8   2  -3 131.350 68.2650   2
   8   2  -3 104.056 74.5018   3
   8  -2  -2 177.358 85.9965   1
   8  -2  -2 381.276 119.013   3
  -8   2   2 235.542 94.1642   5
   8   2  -2 290.299 115.273   2
   8   2  -2 195.529 75.1436   3
   8  -2  -1 8759.14 603.755   1
   8   2  -1 7897.14 566.466   2
  -8   2   1 8436.48 407.805   5
   8   2  -1 9105.91 487.970   3
   8  -2  -1 7754.98 546.239   3
   8  -2   0 1146.68 221.713   1
   8   2   0 1420.98 242.010   2
  -8   2   0 1522.25 169.582   5
   8   2   0 1632.71 191.159   3
  -8  -2   0 1357.24 174.060   3
   8   2   1 1060.10 207.761   2
   8  -2   1 902.388 198.912   1
   8   2   1 958.864 138.685   3
  -8  -2  -1 823.357 125.104   3
   8  -2   2 31.3393 33.8626   1
   8   2   2-10.3728 45.5886   2
   8   2   2 41.0263 21.6940   3
   8  -2   3 726.768 187.012   1
   8   2   3 583.142 107.037   4
   8   2   3 638.056 89.9365   3
   8   2   3 540.929 146.899   2
   8  -2   4 122.953 85.1332   1
   8   2   4 101.299 47.0657   4
   8   2   4 84.9933 47.3523   2
   8   2   4 125.299 33.9223   3
   8  -2   5 1212.31 246.291   1
   8   2   5 951.428 165.714   6
   8   2   5 974.446 203.480   2
  -8   2  -5 958.439 111.265   5
   8   2   5 945.313 161.165   4
   8   2   6 908.254 156.649   6
   8  -2   6 931.669 108.044   6
  -8   2  -6 819.102 106.038   5
   8   2   6 914.155 166.817   4
   8  -2   6 701.639 192.162   1
   8   2   6 767.920 178.560   2
   8  -2   7 2366.37 352.267   1
   8   2   7 2287.59 323.314   2
  -8   2  -7 2041.51 181.099   5
   8   2   7 2145.04 275.818   4
   8   2   8 211.977 83.8324   4
   8  -2   8 245.928 120.126   1
   8   2   8 255.005 116.333   2
   8  -2   9 2220.50 358.282   1
   8   2   9 1875.37 298.330   2
  -8   2  -9 2157.04 209.286   5
   8   2   9 2130.44 306.732   4
  -8   2 -10 321.639 84.7697   5
   8   2  10 263.884 102.960   4
   8  -2  10 386.256 174.787   1
   8   2  10 417.255 141.429   2
  -8   2 -11 118.738 70.9106   5
   8   2  11 138.945 81.9199   4
   8  -2  11 107.494 60.8922   1
   8   2  11 131.243 83.6294   2
  -8  -2 -12 33.0340 82.2138   5
   8   2  12 36.5943 43.5458   4
   8  -2  12-55.1860 88.4976   1
   8   2  12 64.5415 53.8872   2
  -8  -2 -13 757.713 243.799   5
   8   2  13 512.777 180.122   4
   8  -2  13 696.937 209.382   1
   8   2  13 587.529 174.596   2
   8   2  14 665.417 179.990   1
  -8  -2 -14 623.133 219.895   5
   8   2  14 601.285 201.877   4
   8  -2  14 503.493 188.505   1
   8   2  14 510.204 164.976   2
  -8  -2 -15 602.870 231.133   5
   8   2  15 479.385 187.079   4
   8  -2  15 456.074 181.963   1
   8   2  15 673.036 196.788   2
  -8  -2 -16 273.366 157.269   5
   8   2  16 243.056 135.433   4
   8  -2  16 6.75503 68.6855   1
   8   2  16 210.420 100.970   2
  -8  -2 -17 16.2689 71.9545   5
   8   2  17-15.8021 40.8825   4
   8  -2  17-50.7297 99.7910   1
   8  -3 -18 428.940 199.702   3
   8   3 -18 247.045 148.105   3
  -8  -3  18 142.492 127.040   1
   8  -3 -17 273.124 164.928   3
  -8  -3  17 312.423 194.551   1
   8   3 -17 25.2923 68.7833   3
   8  -3 -16 783.452 298.121   3
  -8  -3  16 367.572 192.763   1
   8   3 -16 633.586 255.936   3
   8  -3 -15 267.468 138.615   3
  -8  -3  15 133.337 144.412   1
   8   3 -15 366.888 186.346   3
   8  -3 -14 230.784 133.675   3
  -8  -3  14 283.787 165.053   1
  -8  -3  14 141.081 79.1804   4
   8   3 -14 112.407 113.415   3
  -8  -3  13 49.3829 55.3398   4
   8   3 -13-28.9127 80.1696   3
   8  -3 -12 420.193 172.046   3
   8   3 -12 266.785 135.485   2
  -8  -3  12 483.575 120.774   4
   8   3 -12 448.568 188.115   3
   8  -3 -11 139.394 87.4641   3
   8   3 -11 187.856 120.484   2
  -8  -3  11 166.127 69.9878   4
   8   3 -11 145.012 109.986   3
   8   3 -10 2457.81 390.036   2
   8  -3 -10 2404.55 243.939   2
  -8  -3  10 2491.66 243.302   4
   8   3 -10 2379.59 389.384   3
   8  -3 -10 2052.76 363.201   3
   8  -3  -9 354.719 156.623   3
   8   3  -9 348.702 149.257   2
  -8  -3   9 411.313 93.1931   4
   8   3  -9 221.938 111.761   3
   8  -3  -8 375.991 164.188   3
   8   3  -8 129.388 71.2109   2
  -8  -3   8 176.939 55.6239   4
   8   3  -8 141.287 75.9853   3
   8  -3  -7 170.843 95.2542   3
   8   3  -7 272.497 132.871   2
  -8  -3   7 263.454 59.7787   4
   8   3  -7 216.189 102.621   3
   8  -3  -6 380.437 140.433   3
   8   3  -6 446.567 166.700   2
  -8  -3   6 388.288 58.2839   4
   8   3  -6 331.198 121.104   3
   8   3  -5 1090.27 238.926   2
   8   3  -5 1242.33 232.219   3
   8  -3  -5 1074.60 233.869   3
   8   3  -4 2475.59 360.587   2
   8   3  -4 2561.75 329.350   3
   8  -3  -4 2414.20 342.042   3
   8  -3  -3 2185.86 305.514   1
   8   3  -3 2369.90 348.311   2
   8   3  -3 1904.52 262.720   3
   8  -3  -3 1860.07 296.346   3
   8  -3  -2 1143.85 226.234   1
   8   3  -2 1420.51 265.527   2
  -8   3   2 1159.56 162.090   5
   8   3  -2 1500.60 222.772   3
   8  -3  -2 1371.79 248.211   3
   8  -3  -1 35.0620 71.8648   1
  -8   3   1 6.07478 23.2268   5
   8   3  -1 15.1339 33.2071   2
   8   3  -1-7.79269 34.7473   3
  -8   3   0 802.843 107.176   5
   8  -3   0 749.718 188.342   1
   8   3   0 989.744 158.672   3
   8   3   0 775.649 196.754   2
  -8  -3   0 630.918 119.578   3
  -8  -3  -1 1.53212 9.93574   3
  -8   3  -1 55.9504 26.4252   5
   8  -3   1 37.8780 70.0025   1
   8   3   1 40.3248 26.9444   3
   8   3   1 35.4940 34.5837   2
   8  -3   2 938.549 228.682   1
   8   3   2 894.241 208.602   2
  -8  -3  -2 1090.75 129.828   3
   8  -3   3 371.397 132.725   1
   8   3   3 432.338 142.681   2
  -8  -3  -3 545.570 78.9846   3
   8  -3   4-18.0219 59.2920   1
   8   3   4-6.42621 38.7593   2
   8  -3   5 364.421 98.4795   6
   8  -3   5 316.429 127.970   1
   8   3   5 355.106 126.629   2
   8  -3   6 1338.07 276.647   1
   8  -3   6 1469.50 182.085   6
   8   3   6 1521.14 274.286   2
   8  -3   7 282.240 70.3878   6
   8   3   7 213.598 99.1053   2
   8  -3   7 252.793 123.641   1
   8   3   8-16.0726 48.0696   4
   8   3   8-40.7464 56.2685   2
   8  -3   8 32.3270 31.4844   1
   8   3   9 332.149 123.888   4
   8   3   9 250.299 114.507   2
   8  -3   9 113.635 53.5103   1
   8   3  10 399.532 143.955   4
   8   3  10 400.622 146.788   2
   8  -3  10 223.207 125.464   1
   8   3  11-1.68547 52.3493   4
   8   3  11-6.72160 40.1333   2
   8  -3  11-33.2939 84.2287   1
   8   3  12 739.412 205.275   4
   8   3  12 898.761 224.064   2
   8  -3  12 542.050 197.066   1
  -8  -3 -13 54.2785 76.9802   5
   8   3  13 81.9460 49.2415   4
   8   3  13 106.283 78.4210   2
   8  -3  13-21.5105 66.2839   1
  -8  -3 -14 499.568 212.803   5
   8   3  14 402.484 151.713   4
   8   3  14 505.638 171.015   2
   8  -3  14 305.965 163.021   1
  -8  -3 -15 121.663 91.6895   5
   8   3  15 29.0073 43.8815   4
   8   3  15 4.15580 42.9363   2
   8  -3  15 257.955 149.627   1
  -8  -3 -16-184.803 133.546   5
   8   3  16-126.296 101.110   4
   8  -3  16-29.6971 73.0373   1
   8  -4 -17-23.0587 49.2553   3
  -8  -4  17-133.156 126.102   1
   8  -4 -16 356.740 206.181   3
  -8  -4  16 367.222 202.887   1
   8  -4 -15 231.697 141.545   3
  -8  -4  15 400.627 206.635   1
   8  -4 -14 18.7222 44.5592   3
  -8  -4  14 21.1930 58.3697   1
   8  -4 -13 806.086 256.219   3
  -8  -4  13 488.705 226.429   1
   8  -4 -12 1378.54 327.649   3
   8   4 -12 1232.77 308.051   2
   8  -4 -11 59.8126 84.7517   3
   8   4 -11 58.2936 74.5228   2
   8   4 -11-20.1961 71.7481   3
   8  -4 -10 88.2094 62.9750   3
   8   4 -10 114.466 159.513   2
   8   4 -10 71.1342 61.8344   3
   8  -4  -9 91.2146 88.0608   3
   8   4  -9 41.5378 59.5617   2
   8   4  -9 136.695 67.9499   3
   8  -4  -8-20.1485 79.4219   3
   8   4  -8 72.0505 51.7211   2
   8   4  -8 42.6201 73.6817   3
   8   4  -7 1714.39 345.376   2
   8   4  -7 1893.33 320.755   3
   8  -4  -7 1836.44 330.999   3
   8  -4  -6 688.982 199.189   3
   8   4  -6 703.189 223.034   2
   8   4  -5 914.757 250.343   2
   8  -4  -5 1189.29 257.853   3
   8  -4  -4 1669.36 277.749   1
   8   4  -4 1797.33 334.015   2
   8  -4  -4 1521.43 287.518   3
   8  -4  -3 3169.52 382.022   1
   8   4  -3 3543.75 469.998   2
   8  -4  -2 467.619 151.191   1
  -8  -4   2 521.730 81.2578   4
   8   4  -2 531.850 183.613   2
   8  -4  -1 239.464 115.521   1
   8   4  -1 104.041 45.9251   2
  -8  -4   1 250.920 59.9138   4
  -8  -4   0 1014.52 130.080   4
   8  -4   0 836.152 208.615   1
   8   4   0 910.626 236.257   2
  -8  -4  -1 802.831 123.836   4
   8   4   1 726.035 204.706   2
   8  -4   1 757.492 201.281   1
  -8  -4  -1 785.842 133.281   3
   8   4   2 599.022 190.828   2
   8  -4   2 713.368 203.562   1
  -8  -4  -2 824.234 122.849   3
  -8  -4  -3 36.2706 42.2138   3
   8   4   3-10.6873 70.2780   2
   8  -4   3-2.43520 62.9468   1
   8  -4   4 474.526 138.441   6
   8   4   4 369.607 140.426   2
   8  -4   4 547.296 177.603   1
   8  -4   5 95.1581 64.4527   6
   8   4   5 85.7194 93.3353   2
   8  -4   5 77.3657 71.5145   1
   8  -4   6 851.583 166.671   6
   8   4   6 835.935 222.435   2
   8  -4   6 930.676 239.480   1
   8  -4   7 145.815 62.2618   6
   8   4   7 206.952 109.909   2
   8  -4   7 228.514 133.430   1
   8  -4   8 195.957 79.5354   6
  -8  -4  -8 234.823 118.481   6
   8   4   8 179.279 107.122   2
   8  -4   8 140.415 127.742   1
  -8  -4  -9 310.267 136.015   6
   8   4   9 230.512 126.616   2
   8  -4   9 107.653 77.4852   1
   8  -4  10 158.082 115.677   1
  -8  -4 -10 337.298 135.823   6
   8   4  10 126.064 110.313   2
   8  -4  11 264.033 138.018   1
   8   4  11 333.830 151.185   2
   8  -4  12 271.818 160.547   1
   8   4  12 125.599 89.4766   2
   8  -4  13 50.6816 76.2922   1
  -8  -4 -13 209.331 142.380   5
   8   4  13 135.616 110.770   2
   8  -4  14 15.1020 41.1530   1
  -8  -4 -14-12.3333 48.7398   5
   8   4  14 18.7134 54.0770   2
   8  -4  15 356.026 181.102   1
  -8  -4 -15-33.7901 69.4652   5
   8  -5 -15-2.48836 36.7104   3
  -8  -5  15 336.633 203.884   1
   8  -5 -14 3.47458 38.0024   3
  -8  -5  14 156.010 143.394   1
   8  -5 -13 376.538 193.987   3
   8  -5 -13 359.660 215.695   5
  -8  -5  13 50.6251 105.893   1
   8  -5 -12 100.726 116.234   3
  -8  -5  12-6.46020 88.9802   1
   8  -5 -11 613.578 217.751   3
   8   5 -11 374.141 178.912   2
   8  -5 -11 965.949 267.123   5
  -8  -5  11 394.921 179.793   1
   8  -5 -10-4.79784 45.7464   3
   8   5 -10-172.072 122.951   2
   8  -5  -9 107.391 69.3702   3
   8   5  -9 157.651 142.536   2
   8  -5  -8 469.878 168.340   3
   8   5  -8 428.786 210.090   2
   8  -5  -8 813.265 213.583   5
   8  -5  -7-7.38942 48.0532   3
   8   5  -7 209.048 130.423   2
   8  -5  -6 255.957 140.559   3
   8   5  -6 271.814 169.778   2
   8  -5  -6 732.319 193.074   5
   8  -5  -5 695.910 209.798   3
   8  -5  -5 717.368 184.103   1
   8   5  -5 676.274 254.558   2
   8  -5  -4-0.73635 46.2225   3
   8  -5  -4 20.3745 48.8128   1
   8   5  -4 81.0582 79.9906   2
   8  -5  -3 1042.70 229.698   1
   8   5  -3 1091.70 294.440   2
   8  -5  -2 4106.38 465.745   1
   8   5  -2 4423.47 573.661   2
   8   5  -1 446.696 197.659   2
   8  -5  -1 541.587 180.362   1
   8   5   0 237.867 167.935   2
   8  -5   0 136.315 76.9088   1
   8   5   1 714.998 233.933   2
   8  -5   1 1007.40 245.433   1
   8  -5   2 1006.51 227.107   6
   8   5   2 1085.88 286.896   2
   8  -5   2 1029.89 258.557   1
   8  -5   3 756.710 191.897   6
   8   5   3 856.006 256.094   2
   8  -5   3 815.629 229.209   1
   8  -5   4 134.467 97.3078   6
   8   5   4 57.2177 62.8779   2
   8  -5   4 118.769 95.0073   1
   8  -5   5 85.4040 71.0456   6
   8   5   5 56.7320 61.0595   2
   8  -5   5 151.003 108.649   1
   8  -5   6 1403.56 261.276   6
   8   5   6 1500.20 319.090   2
   8  -5   6 1451.91 316.824   1
   8  -5   7 120.671 95.6869   1
   8  -5   7 12.3304 44.9047   6
   8   5   7-12.3119 63.0563   2
   8  -5   8 869.121 266.003   1
  -8  -5  -8 859.608 215.317   6
   8   5   8 654.606 219.878   2
   8  -5   9 70.6690 145.334   1
  -8  -5  -9 231.256 122.165   6
   8   5   9 71.6229 77.3330   2
   8  -5  10 68.7574 94.7794   1
  -8  -5 -10 237.985 106.923   6
   8   5  10 108.647 92.8928   2
   8  -5  11 23.3145 55.0046   1
   8   5  11-22.0922 35.8773   2
   8  -5  12 121.943 126.151   1
   8   5  12-63.9699 70.0476   2
   8  -5  13 414.264 198.777   1
  -8  -5 -13 239.226 138.916   5
   8   5  13 363.301 160.105   2
   8  -5  14 216.197 148.507   1
  -8  -5 -14 13.4068 87.5291   5
   8   5  14 41.6476 63.0252   2
  -8  -6  13-146.632 130.399   1
   8  -6 -13-10.9269 116.731   3
   8  -6 -12-3.97258 59.8241   3
  -8  -6  12-61.5832 84.8214   1
   8  -6 -11 17.0857 59.1717   3
   8  -6 -11 229.199 170.010   5
  -8  -6  11 259.419 163.409   1
   8  -6 -10 339.321 176.826   3
  -8  -6  10 339.304 167.058   1
   8  -6 -10 416.424 184.635   5
  -8  -6   9-32.7562 61.9363   1
   8  -6  -9 15.4867 40.7018   3
   8   6  -9 120.481 142.946   2
   8  -6  -9 144.437 132.055   5
   8   6  -8 1809.95 429.399   2
  -8  -6   8 1546.76 370.012   1
   8  -6  -8 1752.62 311.455   5
   8  -6  -8 1301.14 316.275   3
   8  -6  -7 5.58355 49.5695   3
   8   6  -7 243.766 144.585   2
   8  -6  -7 119.324 99.1726   5
   8  -6  -6 41.1992 53.6337   3
   8  -6  -6-126.800 78.8715   1
   8   6  -6-155.235 121.299   2
   8  -6  -5 73.3999 75.9252   3
   8  -6  -5 107.678 58.2955   1
   8   6  -5 224.710 163.776   2
   8  -6  -5 456.864 149.718   5
   8  -6  -4 91.1866 64.6515   1
   8   6  -4 20.7898 64.2347   2
   8   6  -3 123.088 100.235   2
   8  -6  -3 194.331 105.662   1
   8  -6  -3 372.235 135.299   5
   8   6  -2 631.170 239.131   2
   8  -6  -2 597.763 189.348   1
   8   6  -1 445.239 192.996   2
   8  -6  -1 123.866 79.8718   1
   8   6   0 36.0322 39.4485   2
   8  -6   0 215.832 152.471   1
   8  -6   1 15.8783 79.1442   6
   8   6   1 60.9239 73.8379   2
   8  -6   1 15.5978 45.5635   1
   8  -6   2 112.228 105.349   6
   8   6   2 147.858 118.249   2
   8  -6   2 173.875 126.554   1
   8  -6   3 38.1900 68.7941   6
   8   6   3 13.9438 41.0992   2
   8  -6   3 0.52042 25.6945   1
   8  -6   4 9.52852 49.1607   6
   8   6   4 75.7682 84.8134   2
   8  -6   4-28.9063 49.1511   1
   8  -6   5 194.529 103.801   6
   8   6   5 229.346 135.384   2
   8  -6   5 239.045 142.508   1
   8  -6   6 293.371 182.060   1
   8  -6   6 449.793 158.321   6
  -8  -6  -6 605.991 202.385   6
   8   6   6 407.808 192.203   2
   8  -6   7 204.878 122.504   1
   8  -6   7 352.760 137.118   6
  -8  -6  -7 564.821 200.353   6
   8   6   7 553.010 205.043   2
   8  -6   8 132.438 93.1364   1
  -8  -6  -8 136.167 105.002   6
   8   6   8 107.020 106.632   2
  -8  -6  -9 121.654 87.8472   6
   8   6   9 120.818 105.101   2
   8  -6  10 76.6574 89.0315   1
  -8  -6 -10 77.2784 72.0460   6
   8   6  10 55.8122 52.0911   2
   8  -6  11 129.288 109.607   1
   8   6  11 85.4523 101.978   2
   8  -6  12 269.372 182.528   1
   8   6  12 126.374 106.362   2
   8  -7 -11 1209.36 326.835   3
   8  -7 -11 1502.44 338.086   5
  -8  -7  11 909.403 318.172   1
  -8  -7  10 198.167 184.733   1
   8  -7 -10 500.047 217.372   3
   8  -7 -10 492.054 225.084   5
   8  -7  -9 157.796 165.676   3
  -8  -7   9 74.8973 47.8257   1
   8  -7  -9 328.609 172.521   5
   8  -7  -8 52.2995 72.6680   3
   8   7  -8 58.7438 76.3280   2
   8  -7  -8 394.649 185.737   5
  -8  -7   8 293.019 200.573   1
  -8  -7   7 584.264 239.523   1
   8  -7  -7 299.041 172.578   3
   8   7  -7-12.8900 53.3906   2
   8  -7  -6 96.7480 98.9603   3
   8   7  -6 202.910 150.687   2
  -8  -7   6 22.6979 28.2416   1
  -8  -7   5 60.1538 77.8878   1
   8  -7  -5 12.2119 27.7771   3
   8  -7  -5 104.123 118.342   1
   8   7  -4-93.1962 100.131   2
   8  -7  -4-29.7283 62.4875   1
  -8  -7   4 117.389 133.405   1
   8   7  -3 174.814 134.253   2
   8  -7  -3 454.393 165.022   1
   8  -7  -2 90.6931 72.5783   6
   8   7  -2 58.4144 88.7848   2
   8  -7  -2-38.1539 51.3219   1
   8  -7  -1 171.143 108.871   6
   8   7  -1 56.4973 80.1855   2
   8  -7  -1 166.134 119.918   1
   8  -7   0 81.3924 75.3535   6
   8   7   0 61.8283 61.8508   2
   8  -7   0 14.8945 102.843   1
   8  -7   1 8.47453 73.6643   6
   8   7   1 35.6189 62.7051   2
   8  -7   1 42.8242 83.5214   1
   8  -7   2 253.252 126.603   6
   8   7   2 422.417 215.901   2
   8  -7   2 310.473 155.939   1
   8  -7   3 710.850 229.085   6
   8   7   3 378.088 188.495   2
   8  -7   3 585.513 219.012   1
   8  -7   4 27.4810 48.2933   6
   8   7   4-127.028 113.225   2
   8  -7   4 47.6890 99.3193   1
   8  -7   5 215.195 86.8916   6
  -8  -7  -5 621.701 247.053   6
   8   7   5 400.846 197.621   2
   8  -7   5 530.211 218.444   1
   8  -7   6 165.860 133.596   1
   8  -7   6-15.3605 100.703   6
   8   7   6 46.8367 52.7306   2
   8  -7   7 1652.98 398.801   1
  -8  -7  -7 1496.53 334.762   6
   8   7   7 1120.87 341.474   2
   8  -7   8-29.2092 62.9715   1
  -8  -7  -8 305.852 166.177   6
   8   7   8 378.859 211.470   2
   8  -7   9 632.176 257.811   1
  -8  -7  -9 433.447 198.816   6
   8   7   9 220.494 139.833   2
   8  -7  10 155.400 129.930   1
  -8  -7 -10 159.315 104.745   6
   8   7  10 247.071 152.136   2
   8  -8  -7 340.807 183.440   3
  -8  -8   7 333.454 188.873   1
  -8  -8   6 252.388 162.681   1
   8  -8  -6-25.2357 56.3342   3
   8   8  -6 416.750 222.162   2
   8  -8  -5 168.507 117.452   6
  -8  -8   5 292.559 221.062   1
   8   8  -5-24.3928 61.4209   2
   8  -8  -4 113.576 146.649   6
  -8  -8   4 151.891 124.164   1
   8   8  -4 69.1406 108.915   2
   8  -8  -3-124.903 115.282   6
   8   8  -3 6.21431 122.186   2
  -8  -8   3 62.1501 114.229   1
   8  -8  -3 53.2231 33.8941   1
   8  -8  -2 104.789 123.758   6
   8   8  -2 510.950 252.665   2
   8  -8  -2 297.331 147.260   1
  -8  -8   2 207.157 155.614   1
   8  -8  -1 53.5323 52.9039   6
   8   8  -1-37.2318 67.1212   2
   8  -8  -1 24.2545 46.7344   1
  -8  -8   1 39.9247 61.6908   1
  -8  -8   0-13.9564 38.3100   1
   8  -8   0-98.1513 99.2859   6
   8   8   0-20.7423 54.3368   2
  -8  -8  -1 61.7456 73.8884   1
   8  -8   1 135.443 112.751   6
   8   8   1 292.220 179.425   2
   8  -8   1 133.446 136.214   1
  -8  -8  -2 56.6532 81.9184   1
   8  -8   2 63.6569 73.2056   6
   8   8   2-31.1023 61.8078   2
   8  -8   2-118.400 103.399   1
   8  -8   3 154.936 117.393   6
   8   8   3 124.299 90.1942   2
   8  -8   4 84.6975 99.1821   6
   8   8   4 6.09935 94.7971   2
   8  -8   4 3.42170 43.1285   1
   8  -8   5 166.348 81.8677   6
  -8  -8  -5 435.211 210.151   6
   8   8   5 93.0904 103.896   2
   8  -8   5 61.8441 79.5005   1
   8  -8   6 102.144 104.729   1
   8  -8   6 201.497 114.476   6
  -8  -8  -6 406.405 183.036   6
   8   8   6 238.294 162.127   2
  -9   0  18 0.20039 32.4661   1
   9   0 -18-17.1583 50.3964   3
   9   0 -17 267.657 150.109   3
   9   0 -16 36.0998 102.569   3
   9   0 -15 4734.88 625.812   3
   9   0 -14 34.3908 74.6566   3
   9   0 -13 2975.83 472.272   3
   9   0 -12-7.88215 55.0911   3
   9   0 -12 6.41205 37.8456   2
   9   0 -11-40.0724 90.1820   3
   9   0 -11 16.4033 41.9225   2
   9   0 -10 81.1615 79.3020   3
   9   0 -10-9.48108 16.1037   2
   9   0  -9 574.576 179.270   3
   9   0  -9 642.713 149.193   2
   9   0  -8 39.9471 89.8603   3
   9   0  -8 3.35893 36.4900   2
   9   0  -7 276.653 119.218   3
   9   0  -7 311.621 100.790   2
   9   0  -6-12.8201 30.3396   3
   9   0  -6 27.0496 25.6660   4
   9   0  -6-5.12384 26.6609   2
   9   0  -5 375.156 125.419   3
   9   0  -5 376.671 71.7808   4
   9   0  -5 317.628 107.827   2
   9   0  -4 13.8840 40.9897   3
   9   0  -4-1.10217 13.7572   4
   9   0  -4 7.66263 16.9264   2
   9   0  -3 91.3200 48.3107   3
   9   0  -3 28.1318 56.6446   2
   9   0  -2 3.95016 42.8604   2
   9   0  -2 10.7356 30.6376   3
   9   0  -1 282.849 113.403   2
   9   0  -1 187.573 77.4288   3
   9   0   0 44.0304 49.5041   2
   9   0   0 1.16395 37.3719   3
   9   0   1 31.4044 43.5451   2
   9   0   1 20.7002 24.2857   3
   9   0   2 59.3587 77.6066   2
   9   0   2 24.3234 32.6935   3
   9   0   3 46.8347 76.0610   2
   9   0   3 35.9491 45.5775   1
   9   0   3 28.8295 26.4698   3
   9   0   4 51.1100 79.2957   2
   9   0   4-57.2614 37.0275   3
   9   0   4-4.98973 30.2550   1
   9   0   5 1805.15 291.339   1
   9   0   5 1941.04 170.522   6
   9   0   5 1882.99 314.619   2
   9   0   5 1840.76 209.154   3
   9   0   6-31.5384 63.1514   2
   9   0   6 0.54398 6.14553   6
   9   0   7 7378.58 599.991   1
   9   0   7 7410.28 644.697   2
   9   0   8 117.493 108.985   2
   9   0   8 22.4464 65.4769   1
   9   0   9 1012.40 252.412   2
   9   0   9 1219.28 256.729   1
   9   0  10 8.28560 79.4130   2
  -9   0 -10 20.0247 46.7251   5
   9   0  10 24.1777 65.4519   1
   9   0  11 2064.87 336.262   1
  -9   0 -11 1983.02 314.194   5
   9   0  11 1976.43 362.389   2
   9   0  12 56.1549 89.0908   2
  -9   0 -12-139.220 86.6522   5
   9   0  12 28.8312 61.8528   1
   9   0  13 1353.35 298.250   2
  -9   0 -13 1660.09 298.133   5
   9   0  13 1151.31 260.936   1
   9   0  14 19.1005 44.9833   2
  -9   0 -14 31.1962 47.7821   5
   9   0  14 15.2886 37.1571   1
   9   0  15 946.696 263.502   2
  -9   0 -15 671.521 166.852   5
   9   0  15 663.277 199.265   1
   9   0  15 857.681 259.991   4
   9   0  16-15.7016 42.1953   2
   9   0  16 193.611 118.334   1
   9   0  16 211.316 132.202   4
   9   0  17 287.822 150.763   2
   9   0  17 123.443 93.6185   1
   9   0  17 184.675 135.403   4
  -9  -1  18 461.353 207.559   1
   9   1 -18 414.764 199.972   3
   9  -1 -18 614.984 241.675   3
  -9  -1  17-76.3954 86.7011   1
   9   1 -17-28.2662 60.8516   3
   9  -1 -17 68.6695 100.293   3
   9   1 -16 85.3921 91.9168   3
   9  -1 -16 339.345 192.095   3
   9  -1 -15 2.03573 79.7862   3
   9   1 -15-94.1549 91.7888   3
   9  -1 -14 98.8853 123.399   3
   9   1 -14 40.4755 87.7391   3
   9  -1 -13 413.314 176.007   3
   9   1 -13 429.701 180.575   3
   9  -1 -12 63.2139 97.2477   3
   9   1 -12 104.475 84.7325   2
   9   1 -12 158.002 120.597   3
   9  -1 -11 198.102 108.472   3
   9   1 -11 259.496 107.613   2
   9  -1 -11 152.349 75.5712   2
   9   1 -11 336.109 167.546   3
   9  -1 -10 882.040 227.562   3
   9   1 -10 1088.55 222.890   2
   9  -1 -10 908.745 162.950   2
   9   1 -10 871.409 228.957   3
   9  -1  -9 1.56906 31.4786   3
   9   1  -9-19.7446 41.1127   2
   9  -1  -9 77.7288 58.6015   2
   9   1  -9 53.2528 78.9396   3
   9   1  -8 1072.10 213.854   2
   9  -1  -8 1063.84 180.218   2
   9   1  -8 1080.69 243.473   3
   9  -1  -8 1164.58 252.488   3
   9   1  -7 1499.70 248.489   2
   9  -1  -7 1487.88 221.236   2
   9   1  -7 1351.47 257.278   3
   9  -1  -7 1454.29 278.668   3
   9   1  -6 176.649 98.9357   3
   9  -1  -6 112.676 69.2436   3
   9  -1  -6 117.776 55.5841   4
   9   1  -6 178.763 87.8233   2
   9  -1  -6 200.794 81.8287   2
   9   1  -5 215.079 108.142   3
   9  -1  -5 168.260 99.1813   2
   9  -1  -5 113.279 75.2679   3
   9   1  -5 104.813 68.9630   2
   9   1  -4 1122.48 207.297   2
   9  -1  -4 1222.69 216.946   2
   9   1  -4 1136.53 214.021   3
   9  -1  -4 1372.91 244.820   3
   9   1  -3 40.9333 51.9856   3
   9  -1  -3 116.339 93.5369   2
   9  -1  -3 109.904 82.1431   3
   9   1  -3 143.163 92.1983   2
   9   1  -2 159.656 69.0750   3
   9  -1  -2 137.928 89.0553   3
   9   1  -2 143.697 79.7947   2
   9   1  -1 1705.76 260.944   2
   9   1  -1 1696.16 230.632   3
   9  -1  -1 1658.09 248.102   3
   9   1   0 284.963 87.1068   3
   9  -1   0 185.652 79.1238   3
   9   1   0 299.404 52.7809   4
   9   1   0 426.752 137.400   2
   9   1   1 281.885 81.8916   3
   9  -1   1 373.410 110.680   3
   9  -1   1 413.414 140.364   1
   9   1   1 476.414 147.392   2
   9  -1   2 1744.41 292.379   1
   9   1   2 1763.84 279.180   2
   9   1   2 1924.31 210.329   3
   9  -1   2 1568.41 227.684   3
   9   1   3 247.927 70.1438   3
   9   1   3 424.525 108.135   6
   9  -1   3 187.051 80.1118   1
   9   1   3 263.577 109.942   2
   9   1   4 405.076 86.2476   3
   9   1   4 332.888 91.5677   6
   9  -1   4 293.257 104.006   1
   9   1   4 357.743 140.481   2
   9   1   5 22.1686 28.2899   3
   9   1   5-107.044 49.1450   6
   9  -1   5 85.0622 70.1629   1
   9   1   5 65.5993 70.7210   2
   9   1   6 212.942 101.308   2
   9   1   6 193.251 52.1464   3
   9  -1   6 162.684 34.2550   6
   9   1   6 228.533 63.4797   6
   9  -1   6 97.5342 79.0153   1
   9   1   7 127.613 58.8625   2
   9   1   7 290.233 115.968   1
   9   1   7 190.124 49.1425   3
   9  -1   7 14.5047 42.9362   1
   9   1   8 193.358 115.160   2
   9   1   8 123.098 39.7294   3
   9   1   8 140.167 76.9394   1
  -9   1  -8 105.096 57.4852   5
   9  -1   8 145.999 69.3514   1
   9   1   9 351.785 144.090   2
   9   1   9 141.662 84.5835   1
  -9   1  -9 321.465 114.357   5
   9  -1   9 270.523 125.783   1
   9   1   9 200.401 111.613   4
   9   1  10 468.543 167.589   2
   9   1  10 605.818 169.239   1
  -9   1 -10 621.073 150.525   5
   9  -1  10 532.711 181.063   1
   9   1  10 595.451 179.676   4
   9   1  11 1072.79 258.670   2
   9   1  11 1106.24 236.206   1
  -9   1 -11 1329.85 224.018   5
  -9  -1 -11 1046.41 246.153   5
   9   1  11 1296.28 278.778   4
   9  -1  11 1062.90 256.104   1
   9   1  12 64.9257 65.6914   1
  -9  -1 -12 48.3088 46.2760   5
  -9   1 -12 30.8402 74.1320   5
   9  -1  12 32.1011 82.9732   1
   9   1  12 26.4981 43.2789   4
   9   1  12 32.1961 64.5650   2
   9   1  13 1852.46 317.408   1
   9  -1  13 2007.47 359.342   1
  -9  -1 -13 1887.71 349.557   5
   9   1  13 2195.87 366.806   2
  -9   1 -13 1678.04 261.755   5
   9   1  13 1693.89 339.467   4
   9   1  14 803.181 218.549   1
  -9  -1 -14 845.399 235.801   5
   9  -1  14 692.846 220.613   1
   9   1  14 879.040 257.878   4
   9   1  14 780.272 226.294   2
   9   1  15-58.5167 60.8323   1
   9  -1  15 96.3326 106.270   1
   9   1  15 31.0607 37.0766   4
   9   1  15-11.1246 34.6602   2
  -9  -1 -16 103.407 90.5809   5
   9  -1  16 30.5729 99.8554   1
   9   1  16 38.6387 54.3913   4
   9   1  16 44.3075 60.3707   2
  -9  -2  18-77.9502 92.4644   1
   9   2 -18 189.587 213.190   3
   9  -2 -18 105.438 71.6558   3
   9  -2 -17 224.631 160.393   3
  -9  -2  17 51.5304 37.4342   1
   9   2 -17-40.6019 130.832   3
   9  -2 -16 541.339 230.422   3
  -9  -2  16 350.930 178.155   1
   9   2 -16 457.531 200.761   3
   9  -2 -15 180.516 146.024   3
   9   2 -15 18.3855 75.2633   3
   9  -2 -14 677.193 237.486   3
   9   2 -14 845.144 273.794   3
   9  -2 -13 766.264 239.655   3
   9   2 -13 653.653 194.524   2
  -9  -2  13 453.130 117.473   4
   9   2 -13 627.412 232.536   3
   9  -2 -12 170.588 123.365   3
   9   2 -12 68.5751 83.6602   2
   9   2 -12-10.0076 107.820   3
   9  -2 -11-9.00961 32.4267   3
   9   2 -11-10.6401 28.4651   3
   9  -2 -10 51.5437 50.1093   3
   9   2 -10 40.8117 62.8220   2
   9  -2 -10-5.67922 19.4815   2
   9   2 -10 22.2510 53.9956   3
   9  -2  -9 780.265 221.484   3
   9   2  -9 1042.72 235.296   2
   9  -2  -9 993.548 164.932   2
   9   2  -9 1036.38 245.127   3
   9   2  -8 4637.69 486.190   2
   9  -2  -8 4369.81 374.859   2
   9   2  -8 4035.60 465.975   3
   9  -2  -8 4065.90 493.826   3
   9   2  -7 3443.73 412.711   2
   9  -2  -7 3493.23 343.176   2
   9   2  -7 3658.42 424.914   3
   9  -2  -7 3376.40 434.437   3
   9  -2  -6 242.022 114.961   3
   9   2  -6 329.154 128.034   2
   9   2  -6 260.098 108.610   3
   9  -2  -5 8.97447 24.3489   3
   9   2  -5-56.0460 54.5213   2
   9   2  -5 26.0813 31.5983   3
   9  -2  -4 629.419 172.637   3
   9   2  -4 416.253 141.595   2
   9   2  -4 436.317 129.831   3
   9  -2  -3 340.159 121.348   3
   9   2  -3 229.933 112.996   2
   9   2  -3 324.266 111.349   3
   9   2  -2 9358.55 651.902   2
   9   2  -2 9786.62 569.803   3
   9  -2  -2 9533.18 639.721   3
   9  -2  -1 1480.95 265.474   1
   9   2  -1 1372.66 246.793   2
  -9   2   1 1543.88 192.041   5
   9   2  -1 1622.52 217.933   3
   9  -2  -1 1435.98 245.125   3
   9  -2   0 135.864 77.2839   3
   9  -2   0 231.878 106.245   1
   9   2   0 214.370 106.260   2
   9   2   0 233.586 84.0839   3
   9  -2   1 1888.86 306.637   1
   9   2   1 2052.31 303.187   2
   9   2   1 2443.42 236.962   3
  -9  -2  -1 2262.49 221.978   3
   9  -2   2 204.105 104.669   1
   9   2   2 116.812 71.6455   2
   9   2   2 257.192 75.3618   3
   9  -2   3 2685.77 369.058   1
   9   2   3 2760.47 352.263   2
   9   2   3 2702.21 234.812   4
   9   2   3 2929.95 214.937   3
   9  -2   4 1174.67 252.715   1
   9   2   4 1316.77 253.491   2
   9   2   4 972.178 154.289   4
   9   2   4 1123.71 115.870   3
   9  -2   5 4059.02 463.066   1
   9   2   5 4273.60 454.767   2
   9   2   5 4362.10 351.639   4
   9   2   5 4346.20 177.959   3
   9  -2   6 2455.34 369.873   1
   9   2   6 2364.75 261.972   6
   9  -2   6 2452.67 185.375   6
   9   2   6 2594.80 359.126   2
  -9   2  -6 2470.64 197.356   5
   9   2   6 2511.63 285.011   4
  -9   2  -7 456.959 90.2815   5
   9  -2   7 587.957 186.495   1
   9   2   7 425.198 127.912   4
   9   2   7 435.192 150.136   2
  -9   2  -8 539.876 99.5620   5
   9   2   8 535.098 146.711   4
   9  -2   8 555.737 193.113   1
   9   2   8 466.993 158.795   2
   9   2   9-1.82777 41.3733   4
   9  -2   9 3.25623 42.0259   1
   9   2   9-10.6453 20.1029   2
   9   2  10-7.21391 54.1762   4
   9  -2  10-32.9218 90.4929   1
   9   2  10 207.757 114.948   2
   9  -2  11 2327.98 395.037   1
   9   2  11 2172.58 350.713   2
   9   2  11 2462.52 365.308   4
  -9  -2 -12 19.0089 47.3045   5
   9   2  12-15.2029 51.8177   4
   9  -2  12-80.3181 83.7577   1
   9   2  12-17.8176 57.9607   2
  -9  -2 -13 34.3997 59.5766   5
   9   2  13-81.2163 73.0377   4
   9  -2  13-26.0441 56.7100   1
   9   2  13 1.14495 61.5219   2
  -9  -2 -14 66.8304 82.8731   5
   9   2  14 87.0999 63.2111   4
   9  -2  14-17.7400 76.9100   1
   9   2  14 84.6352 66.0405   2
  -9  -2 -15 364.180 173.030   5
   9   2  15 97.3180 57.2006   4
   9  -2  15 205.236 139.005   1
   9   2  15 243.848 138.796   2
  -9  -2 -16 27.6356 57.8206   5
   9   2  16 72.8048 78.9067   4
   9  -2  16-26.9862 53.6703   1
   9   2  16 81.4619 64.8011   2
   9  -3 -17 250.640 164.171   3
  -9  -3  17 95.6380 121.973   1
   9   3 -17 291.739 159.322   3
   9  -3 -16 937.872 298.168   3
  -9  -3  16 1100.39 328.706   1
   9   3 -16 735.001 264.573   3
   9  -3 -15-52.7531 54.1733   3
  -9  -3  15 109.947 105.467   1
   9   3 -15 69.3091 119.582   3
   9  -3 -14 59.0008 86.3045   3
   9   3 -14 8.31835 79.8057   3
   9  -3 -13-52.8072 68.4516   3
   9   3 -13-1.99961 32.9144   3
   9  -3 -12 1049.08 281.198   3
   9   3 -12 1057.36 269.487   2
   9   3 -12 1029.39 280.073   3
   9  -3 -11 987.333 274.631   3
   9   3 -11 1140.96 283.762   2
   9   3 -11 1109.97 285.755   3
   9  -3 -10 702.800 218.332   3
   9  -3 -10 839.664 158.853   2
   9   3 -10 821.967 234.296   2
   9   3 -10 613.805 200.177   3
   9  -3  -9 147.664 105.364   3
   9   3  -9 488.051 175.698   2
  -9  -3   9 382.919 76.1911   4
   9   3  -9 290.944 142.423   3
   9   3  -8 2592.91 401.249   2
  -9  -3   8 2693.49 175.146   4
   9   3  -8 2878.14 411.178   3
   9  -3  -8 2482.49 393.563   3
   9   3  -7 1378.94 295.763   2
   9   3  -7 1498.94 282.358   3
   9  -3  -7 1147.10 261.505   3
   9  -3  -6-4.72841 81.6070   3
   9   3  -6 156.949 95.4783   2
   9   3  -6 92.4090 71.6965   3
   9   3  -5 1140.52 259.057   2
   9   3  -5 1248.99 241.874   3
   9  -3  -5 1428.19 281.109   3
   9  -3  -4 116.051 67.4509   3
   9   3  -4 199.400 110.980   2
   9   3  -4 253.032 105.434   3
   9  -3  -3 4335.49 461.657   1
   9   3  -3 4163.94 478.417   2
   9   3  -3 4842.51 434.113   3
   9  -3  -3 3566.18 423.461   3
   9  -3  -2-6.90225 26.4302   3
   9  -3  -2 3.40692 27.7162   1
  -9   3   2 47.7205 37.5335   5
   9   3  -2 26.4570 28.4674   2
   9   3  -2 100.024 51.6387   3
   9  -3  -1 1396.67 263.472   1
   9   3  -1 1502.61 284.677   2
  -9   3   1 1403.97 170.506   5
   9   3  -1 1463.04 215.592   3
  -9   3   0 851.499 119.825   5
   9  -3   0 781.498 203.005   1
   9   3   0 881.027 163.465   3
   9   3   0 889.945 216.763   2
   9  -3   1 2623.02 370.444   1
   9   3   1 2392.44 353.600   2
  -9   3  -1 2292.39 166.559   5
   9   3   1 2415.18 244.505   3
  -9  -3  -1 2289.66 221.944   3
  -9   3  -2 643.595 65.6356   5
   9  -3   2 829.470 207.526   1
   9   3   2 866.523 213.650   2
  -9  -3  -2 894.075 125.292   3
   9  -3   3 836.681 222.446   1
   9   3   3 911.536 219.090   2
   9  -3   4 1139.39 259.903   1
   9   3   4 944.875 224.759   2
   9  -3   5 4017.34 488.610   1
   9  -3   5 4459.40 348.874   6
   9   3   5 4116.89 474.782   2
   9  -3   6 1.86869 26.3545   6
   9  -3   6 9.22993 57.3125   1
   9   3   6 20.7651 61.2336   2
   9  -3   7 840.455 120.464   6
   9   3   7 956.432 239.824   2
   9  -3   7 981.720 255.022   1
   9   3   8 756.496 180.509   4
   9  -3   8 731.267 217.492   1
   9   3   8 1080.56 243.465   2
   9   3   9 72.2731 40.6689   4
   9  -3   9 107.920 83.3861   1
   9   3   9 187.571 109.461   2
   9   3  10 37.0987 59.1395   4
   9  -3  10 267.697 146.965   1
   9   3  10 204.804 114.218   2
   9   3  11-132.219 86.5290   4
   9   3  11 43.4836 24.7230   2
   9  -3  11-114.700 92.7508   1
   9   3  12 101.091 94.2630   4
   9   3  12 199.998 128.960   2
   9  -3  12 90.9144 44.6888   1
  -9  -3 -13 16.2644 49.4358   5
   9   3  13-78.2676 72.2979   4
   9   3  13 75.0368 89.0525   2
   9  -3  13-134.606 106.110   1
  -9  -3 -14-121.643 108.310   5
   9   3  14-142.059 100.304   4
   9   3  14 0.15487 36.6114   2
   9  -3  14-77.7551 120.371   1
  -9  -3 -15 151.002 100.750   5
   9   3  15-49.9919 64.4617   4
   9  -3  15-11.2834 87.9770   1
   9  -4 -16 351.447 191.783   3
  -9  -4  16 649.373 274.203   1
   9  -4 -15 194.853 152.594   3
  -9  -4  15-57.4176 81.8987   1
   9  -4 -14 142.385 115.232   3
  -9  -4  14-42.9903 69.7328   1
   9  -4 -13 559.721 216.787   3
   9   4 -13 438.807 185.683   2
   9   4 -13 238.100 139.006   3
   9   4 -12-87.6849 85.9282   2
   9   4 -12-41.5093 47.4831   3
   9  -4 -11 33.0640 47.8595   3
   9   4 -11-72.9378 79.4623   2
   9   4 -11 110.427 129.072   3
   9  -4 -10 328.472 151.615   3
   9   4 -10 356.415 186.136   2
   9   4 -10 225.485 123.050   3
   9  -4  -9 443.229 171.984   3
   9   4  -9 245.857 148.617   2
   9   4  -9 99.4246 88.6790   3
   9  -4  -8 151.216 125.377   3
   9   4  -8 246.772 112.713   3
   9  -4  -7 774.471 235.906   3
   9   4  -7 1164.05 293.079   2
   9   4  -7 845.062 219.546   3
   9   4  -6 1417.48 321.692   2
   9   4  -6 1398.48 272.741   3
   9  -4  -6 1461.76 301.502   3
   9  -4  -5 145.687 93.0579   3
   9   4  -5 181.604 104.643   2
   9   4  -5 181.875 88.6215   3
   9  -4  -4 25.4560 33.6443   3
   9  -4  -4-30.8888 70.8124   1
   9   4  -4 68.1871 98.0630   2
   9   4  -4-113.625 74.6734   3
   9  -4  -3 1189.97 247.785   1
   9   4  -3 1150.68 277.494   2
   9  -4  -3 1221.24 267.463   3
   9   4  -2 1349.81 297.940   2
   9  -4  -2 1098.20 239.458   1
   9  -4  -1-25.5079 55.6236   1
   9   4  -1-38.8217 54.3623   2
   9  -4   0 24.1935 21.9701   1
   9   4   0 17.9996 26.7769   2
   9  -4   1 74.7872 89.5194   1
   9   4   1 8.81917 61.8045   2
   9  -4   2 240.333 118.524   1
   9   4   2 154.277 113.387   2
   9  -4   3 113.422 130.522   1
   9   4   3 306.618 146.699   2
   9  -4   4 2081.50 364.086   1
   9  -4   4 2342.74 300.678   6
   9   4   4 2071.09 353.790   2
   9  -4   5-52.1928 45.3847   6
   9   4   5 102.593 80.5355   2
   9  -4   5 35.7309 69.0139   1
   9  -4   6 568.446 138.203   6
   9   4   6 663.073 211.089   2
   9  -4   6 355.761 157.529   1
   9   4   7 640.611 202.514   2
   9  -4   7 540.428 189.772   1
   9   4   8 506.057 180.789   2
   9  -4   8 322.366 157.659   1
   9   4   9 132.592 97.2550   2
   9  -4   9 226.047 163.452   1
   9   4  10 443.654 178.416   2
   9  -4  10 524.821 203.357   1
   9   4  11 106.817 86.5255   2
   9  -4  11 49.3282 127.953   1
   9   4  12 164.311 110.568   2
   9  -4  12 298.210 158.820   1
  -9  -4 -13 9.43305 53.5719   5
   9   4  13 75.7328 73.7235   2
   9  -4  13 98.5311 112.814   1
  -9  -4 -14-32.1992 65.6509   5
   9   4  14 83.4217 79.0023   2
   9  -4  14 217.966 134.305   1
   9  -5 -14 79.4736 123.510   3
  -9  -5  14 139.164 155.723   1
   9  -5 -13 32.6161 32.6186   3
  -9  -5  13 221.415 183.463   1
   9  -5 -12 283.896 157.054   3
   9   5 -12 445.317 198.658   2
  -9  -5  12 452.013 197.332   1
   9  -5 -11 219.528 135.653   3
   9   5 -11 231.453 153.273   2
   9  -5 -10 894.018 266.157   3
   9   5 -10 1017.07 297.808   2
   9  -5  -9 14.6607 38.9796   3
   9   5  -9-29.9483 57.3740   2
   9  -5  -8 1057.37 284.870   3
   9   5  -8 1285.43 338.433   2
   9  -5  -7 86.7860 48.8187   3
   9   5  -7 349.895 186.141   2
   9  -5  -6 44.4272 84.7337   3
   9   5  -6 113.321 121.116   2
   9  -5  -5 64.3366 52.2458   3
   9  -5  -5 40.4221 44.1390   1
   9   5  -5 30.5134 30.6561   2
   9  -5  -4 1110.22 249.413   1
   9   5  -4 1100.42 299.707   2
   9  -5  -4 1374.46 304.712   3
   9  -5  -3 876.964 225.018   1
   9   5  -3 830.997 260.623   2
   9  -5  -2-24.5395 55.1989   1
   9   5  -2 16.8954 77.9472   2
   9  -5  -1 565.259 180.152   1
   9   5  -1 532.133 205.854   2
   9  -5   0 236.225 119.140   1
   9   5   0 296.851 144.511   2
   9   5   1 118.251 116.729   2
   9  -5   1 146.201 83.7656   1
   9  -5   2 3089.93 456.907   1
   9   5   2 2527.88 437.223   2
   9  -5   3 22.9105 49.8149   6
   9   5   3 11.2824 48.8797   2
   9  -5   4 1846.38 357.278   1
   9  -5   4 1894.67 306.824   6
   9   5   4 2045.00 389.539   2
   9  -5   5 1670.82 345.368   1
   9  -5   5 1967.86 301.496   6
   9   5   5 1717.25 356.304   2
   9  -5   6 323.578 118.432   6
   9   5   6 289.402 167.933   2
   9  -5   6 238.763 163.173   1
   9  -5   7 1520.42 359.297   1
   9   5   7 1249.81 303.018   2
   9   5   8 304.305 150.783   2
   9  -5   8 705.152 240.724   1
   9   5   9 118.778 147.627   2
   9  -5   9 23.5868 52.4831   1
   9   5  10-92.7909 85.7157   2
   9  -5  10 0.42547 102.099   1
   9   5  11 276.511 135.002   2
   9  -5  11 297.094 155.814   1
   9   5  12 60.3556 115.851   2
   9  -5  12 80.4308 91.5499   1
   9   5  13-133.770 103.514   2
   9  -5  13 22.1924 56.2180   1
   9  -6 -13 68.1080 86.2202   3
  -9  -6  13 559.944 263.591   1
   9  -6 -12-56.3339 75.3190   3
  -9  -6  12 6.12244 40.3151   1
   9  -6 -11 46.0514 69.5241   3
  -9  -6  11-55.7623 58.9088   1
   9  -6 -10 49.9519 146.746   3
   9   6 -10 23.2076 61.4620   2
  -9  -6  10-118.335 111.860   1
   9  -6  -9-14.7870 41.8340   3
   9   6  -9-43.4458 73.0649   2
   9  -6  -8-67.5364 80.7443   3
   9   6  -8-151.194 125.944   2
   9  -6  -7 686.665 234.607   3
   9   6  -7 377.902 180.943   2
   9  -6  -6 177.158 99.2414   1
   9  -6  -6 56.4544 57.7765   3
   9   6  -6 99.3268 87.4016   2
   9  -6  -5-11.9831 53.2638   3
   9  -6  -5 63.6411 83.1608   1
   9   6  -5-48.5116 91.7546   2
   9  -6  -4 185.438 118.380   3
   9  -6  -4 26.3272 28.7357   1
   9   6  -4 32.6147 79.9552   2
   9  -6  -3 208.655 105.094   1
   9   6  -3 246.264 141.095   2
   9  -6  -2 2.86831 24.6792   1
   9   6  -2 12.4934 39.5070   2
   9   6  -1 293.038 174.914   2
   9  -6  -1 211.917 127.870   1
   9   6   0 713.020 248.260   2
   9  -6   0 483.705 176.084   1
   9  -6   1 45.7819 90.5563   6
   9   6   1 244.787 156.179   2
   9  -6   1 68.8444 78.8394   1
   9  -6   2 16.6001 57.4589   6
   9   6   2 34.5831 86.8912   2
   9  -6   2 42.6024 81.4075   1
   9  -6   3 404.252 155.366   6
   9   6   3 380.281 182.579   2
   9  -6   3 151.563 86.8439   1
   9  -6   4 82.9701 94.3270   6
   9   6   4 76.4278 100.308   2
   9  -6   4 75.2792 126.233   1
   9  -6   5 202.547 123.401   6
   9   6   5 242.371 157.568   2
   9  -6   5 211.929 147.678   1
   9  -6   6 116.997 58.1316   6
   9   6   6 78.4316 104.488   2
   9  -6   6 204.929 161.008   1
   9   6   7 91.2542 52.6755   2
   9  -6   7 244.677 148.308   1
   9   6   8 619.367 227.615   2
   9  -6   8 767.117 263.132   1
   9   6   9 178.231 128.004   2
   9  -6   9 300.521 161.263   1
   9   6  10-20.2292 76.2902   2
   9  -6  10-148.275 122.860   1
   9   6  11-13.1825 51.1083   2
   9  -6  11 26.4754 83.6427   1
   9  -7 -10 488.661 270.255   3
  -9  -7  10 421.783 213.662   1
  -9  -7   9-99.3002 108.678   1
   9  -7  -9 142.974 122.159   3
   9   7  -9 63.1704 101.545   2
   9  -7  -8 41.4322 116.646   3
   9   7  -8-46.0888 76.8265   2
  -9  -7   8-104.447 107.363   1
   9  -7  -7 206.511 154.399   3
  -9  -7   7 102.034 32.9551   1
   9   7  -7 95.8502 106.815   2
   9  -7  -6 115.628 100.066   3
  -9  -7   6 408.439 210.825   1
   9   7  -6 251.251 157.877   2
   9  -7  -5 403.445 184.035   3
   9  -7  -5 337.037 144.266   1
   9   7  -5 327.139 192.311   2
   9  -7  -4 48.6216 57.7924   1
   9   7  -4-49.0288 77.1309   2
   9   7  -3 56.5086 119.160   2
   9  -7  -3 101.610 84.4031   1
   9   7  -2 274.769 170.288   2
   9  -7  -2 399.023 164.458   1
   9  -7  -1 100.597 95.4667   6
   9   7  -1-14.5451 51.1058   2
   9  -7  -1-11.8780 66.6147   1
   9  -7   0 73.0481 100.264   6
   9   7   0 100.681 205.072   2
   9  -7   0 65.0523 47.3730   1
   9  -7   1 82.5633 66.9857   6
   9   7   1 35.8594 39.1870   2
   9  -7   1 141.255 93.4301   1
   9  -7   2 188.457 113.825   6
   9   7   2 123.933 138.776   2
   9  -7   2 101.953 90.3087   1
   9  -7   3 257.767 156.048   6
   9   7   3 142.354 141.027   2
   9  -7   3 74.8322 94.2667   1
   9  -7   4 2142.93 437.517   1
   9  -7   4 1929.73 371.735   6
   9   7   4 1834.22 439.565   2
   9  -7   5 110.324 127.121   6
   9   7   5 107.445 112.544   2
   9  -7   5 210.493 154.329   1
   9   7   6 10.7868 42.0439   2
   9  -7   6-140.281 118.291   1
   9   7   7 157.427 171.927   2
   9  -7   7-30.0006 60.6083   1
   9   7   8 6.75445 34.9528   2
   9  -7   8-101.521 104.521   1
   9   8  -5 3.93722 38.3047   2
  -9  -8   5-21.2983 74.4762   1
  -9  -8   4 460.866 231.452   1
   9  -8  -4 395.280 215.357   6
   9   8  -4 268.286 187.924   2
   9  -8  -3 74.2890 94.6643   6
   9   8  -3 20.9085 61.4863   2
  -9  -8   3 92.3836 86.1986   1
   9  -8  -3-7.22089 31.2440   1
   9  -8  -2 18.8710 71.7533   6
   9   8  -2-128.657 126.559   2
   9  -8  -2-74.7760 78.2210   1
  -9  -8   2 76.5301 108.108   1
  -9  -8   1 26.2963 108.628   1
   9  -8  -1 77.7376 91.2859   6
   9   8  -1 356.171 222.825   2
   9  -8  -1 120.935 87.8083   1
   9  -8   0 658.810 274.786   6
   9   8   0 95.2566 106.698   2
  -9  -8   0 400.381 171.835   1
   9  -8   0 368.541 175.054   1
   9  -8   1 178.719 130.422   6
   9   8   1 245.975 168.429   2
   9  -8   1-97.1446 95.0832   1
  -9  -8  -1 58.7360 73.1374   1
   9  -8   2-48.7035 52.3985   6
   9   8   2-37.8636 70.5519   2
   9  -8   2 5.71352 51.2085   1
   9  -8   3-57.5149 74.4221   6
   9   8   3-28.3925 65.9104   2
   9  -8   3 76.1951 106.461   1
  10   0 -17 77.5848 90.2475   3
  10   0 -16 54.7561 82.7228   3
  10   0 -15-9.03429 39.4908   3
  10   0 -14 214.848 135.415   3
  10   0 -13 119.173 103.399   3
  10   0 -12 46.6169 79.9324   3
  10   0 -11 29.0866 37.3680   3
  10   0 -11-36.4763 41.1647   2
  10   0 -10 85.6959 77.5625   3
  10   0 -10 57.1431 24.4543   2
  10   0  -9-18.0076 45.1887   3
  10   0  -9-39.9905 41.1263   2
  10   0  -8 6072.51 485.230   2
  10   0  -8 6416.13 616.199   3
  10   0  -7-2.11814 23.4823   3
  10   0  -7 2.87633 41.4330   2
  10   0  -6 133.901 85.1136   3
  10   0  -6 200.855 58.7657   4
  10   0  -6 153.933 75.3690   2
  10   0  -5-1.62441 33.3664   3
  10   0  -5-1.46114 12.5273   4
  10   0  -5-20.5733 52.0981   2
  10   0  -4 28.6032 25.3462   3
  10   0  -4 60.0552 27.0695   4
  10   0  -4 106.544 65.5296   2
  10   0  -3-18.4094 37.2637   3
  10   0  -3-8.61838 45.1657   2
  10   0  -2 89.2322 74.4203   3
  10   0  -2 154.061 98.0854   2
  10   0  -1-18.4518 32.7399   2
  10   0  -1 78.6449 55.3671   3
  10   0   0 142.118 68.2075   2
  10   0   0 106.706 57.8322   3
  10   0   1-11.5152 49.5413   2
  10   0   1-4.76607 17.5756   3
  10   0   2 26.1905 59.6925   2
  10   0   2 20.3508 43.9759   3
  10   0   3 48.5336 62.2892   2
  10   0   3-3.26836 28.2720   3
  10   0   4 137.842 94.4924   2
  10   0   4 20.3197 15.5227   3
  10   0   5 78.9754 73.1215   2
  10   0   5-0.48894 20.2175   3
  10   0   5 8.63401 29.4012   1
  10   0   5 39.9781 31.6656   6
  10   0   6 1865.72 316.806   1
  10   0   6 1628.52 315.634   2
  10   0   6 1889.01 217.813   3
  10   0   7 56.2068 69.3763   2
  10   0   7 43.5679 36.4435   3
  10   0   7-9.82694 45.9538   1
  10   0   8 31.1479 79.3797   2
  10   0   8 1.06871 53.8337   1
  10   0   9 43.7447 71.8007   2
  10   0   9 9.62313 58.3399   1
  10   0  10 1588.53 310.275   1
 -10   0 -10 1844.09 300.250   5
  10   0  10 1824.53 352.217   2
  10   0  11 46.2373 97.1087   2
  10   0  11-22.0985 69.7971   1
 -10   0 -11-64.1014 60.7556   5
  10   0  12 173.937 134.165   2
  10   0  12 207.949 122.861   1
 -10   0 -12-33.7346 46.4136   5
  10   0  13-30.4724 46.0803   2
  10   0  13 10.7595 62.1270   1
 -10   0 -13 95.7910 116.198   5
  10   0  14 791.555 244.834   2
  10   0  14 865.075 239.652   1
 -10   0 -14 914.522 227.639   5
  10   0  15-11.3722 53.8729   2
  10   0  15 230.217 140.724   1
  10   0  15 163.597 116.315   4
  10   0  16 1353.14 332.248   2
  10   0  16 1669.97 347.197   1
  10   0  16 1668.63 379.157   4
  10   1 -17 1015.74 317.403   3
  10  -1 -17 765.090 274.030   3
  10   1 -16-36.9666 66.8310   3
  10  -1 -16 46.0062 70.5395   3
  10  -1 -15 210.505 99.6780   3
  10   1 -15 213.659 146.132   3
  10  -1 -14 426.896 196.636   3
  10   1 -14 380.308 174.758   3
  10  -1 -13 560.540 220.495   3
  10   1 -13 513.589 190.339   3
  10   1 -12 1486.19 270.713   2
  10  -1 -12 1495.49 332.927   3
  10   1 -12 1371.83 317.807   3
  10  -1 -11 654.829 208.501   3
  10   1 -11 518.096 157.507   2
  10  -1 -11 569.237 135.615   2
  10   1 -11 681.056 214.182   3
  10  -1 -10 74.0757 98.6384   3
  10   1 -10 147.474 74.0985   2
  10  -1 -10 57.8803 24.5392   2
  10   1 -10 77.9421 97.4341   3
  10   1  -9 15.9459 45.2947   3
  10  -1  -9 114.811 93.8601   3
  10   1  -9 260.879 103.937   2
  10  -1  -9 137.235 82.9735   2
  10   1  -8 121.154 98.5915   3
  10  -1  -8 96.8193 100.320   3
  10   1  -8 91.0390 63.7741   2
  10  -1  -8 5.38006 36.0013   2
  10   1  -7 1118.94 221.816   2
  10  -1  -7 1079.45 197.618   2
  10   1  -7 1093.03 240.236   3
  10  -1  -7 1193.31 262.373   3
  10   1  -6 198.251 83.7498   3
  10  -1  -6 138.710 82.4402   3
  10  -1  -6 178.090 72.4853   4
  10   1  -6 98.4717 50.6969   2
  10  -1  -6 326.137 125.173   2
  10  -1  -5 74.0200 76.6762   2
  10   1  -5 192.074 112.642   3
  10  -1  -5 24.7728 45.2639   3
  10   1  -5 15.0403 37.1608   2
  10   1  -4 10.8699 41.6156   3
  10  -1  -4 53.6245 54.4144   2
  10  -1  -4 24.2945 34.4519   3
  10   1  -4-21.0218 58.4580   2
  10   1  -3 4719.66 452.574   2
  10  -1  -3 5060.51 480.738   2
  10   1  -3 4692.31 442.698   3
  10  -1  -3 4849.83 466.599   3
  10   1  -2 2291.18 319.253   2
  10  -1  -2 2328.17 334.461   2
  10   1  -2 2355.08 297.521   3
  10  -1  -2 2127.98 302.122   3
  10   1  -1 503.300 129.226   3
  10  -1  -1 409.444 133.255   3
  10   1  -1 369.049 123.728   2
  10   1   0 1620.15 276.473   2
  10   1   0 1614.05 122.865   4
  10   1   0 1919.46 248.652   3
  10  -1   0 1505.71 244.436   3
  10   1   1 178.759 74.3805   3
  10  -1   1 261.170 104.854   3
  10   1   1 188.208 54.7746   4
  10   1   1 153.227 92.9411   2
  10  -1   2 1198.79 253.758   1
  10   1   2 1087.35 229.978   2
  10   1   2 1297.42 186.444   3
  10  -1   2 1280.70 214.020   3
  10   1   3 135.358 58.8063   3
  10  -1   3 73.2128 45.1614   3
  10  -1   3 88.1371 94.4651   1
  10   1   3 98.3340 66.1598   2
  10   1   4 905.361 155.593   6
  10  -1   4 621.049 185.310   1
  10   1   4 829.505 133.102   3
  10   1   4 982.133 227.161   2
  10   1   5 126.584 49.0430   3
  10  -1   5 71.4430 58.0993   1
  10   1   5 151.294 118.539   2
  10  -1   6 580.509 188.726   1
  10   1   6 610.225 100.805   3
  10   1   6 541.409 173.755   2
  10   1   7 5.79321 18.6073   3
  10  -1   7 11.0338 51.5042   1
  10   1   7 54.1734 55.8686   2
 -10   1  -8 593.829 145.066   5
  10  -1   8 556.816 172.771   1
  10   1   8 794.151 193.674   4
  10   1   8 655.921 194.555   2
  10   1   9 358.441 148.285   1
 -10   1  -9 456.444 128.779   5
  10  -1   9 319.619 153.851   1
  10   1   9 489.945 162.007   4
  10   1   9 684.451 210.426   2
  10   1  10 1911.17 323.064   1
  10  -1  10 2200.96 369.580   1
 -10   1 -10 2133.03 283.407   5
  10   1  10 2401.37 391.054   2
  10   1  10 1927.83 323.997   4
  10   1  11 798.406 216.427   1
 -10  -1 -11 609.312 190.118   5
 -10   1 -11 523.882 145.817   5
  10  -1  11 539.494 197.156   1
  10   1  11 643.712 197.198   4
  10   1  11 590.135 198.839   2
  10   1  12-27.5486 56.9662   1
 -10  -1 -12-91.6812 80.7930   5
  10  -1  12-53.4443 92.7595   1
  10   1  12 16.0367 24.1718   4
  10   1  12 67.8910 86.6194   2
  10   1  13 276.082 116.558   1
 -10  -1 -13 440.965 183.734   5
  10  -1  13 157.670 113.331   1
  10   1  13 448.941 183.476   4
  10   1  13 243.793 113.867   2
  10   1  14 40.4873 30.2665   1
 -10  -1 -14 35.8438 56.5818   5
  10  -1  14-30.6412 57.7483   1
  10   1  14-9.27139 60.6558   4
  10   1  14 32.5303 55.2607   2
  10   1  15 127.035 96.4676   1
 -10  -1 -15 81.5113 85.5981   5
  10  -1  15-35.8548 75.5720   1
  10   1  15 146.904 149.346   4
  10   1  15 85.4792 104.470   2
  10  -2 -17 143.581 158.197   3
 -10  -2  17-171.398 131.949   1
  10   2 -17-29.2117 82.2981   3
  10  -2 -16 1323.77 354.492   3
  10   2 -16 1082.89 332.924   3
  10  -2 -15 257.766 166.172   3
  10   2 -15 168.051 138.037   3
  10  -2 -14 217.483 146.594   3
  10   2 -14 68.1701 69.1989   3
  10  -2 -13 74.2388 84.3168   3
  10   2 -13-23.2944 44.5617   2
  10   2 -13-99.8285 91.4403   3
  10  -2 -12 164.528 87.5125   3
  10   2 -12 186.321 89.3419   2
  10   2 -12 200.162 99.1805   3
  10  -2 -11 105.095 52.6935   3
  10   2 -11 269.782 122.499   2
  10   2 -11 60.0311 77.2927   3
  10  -2 -10-17.0328 62.8116   3
  10   2 -10-24.1719 42.7773   2
  10  -2 -10 33.6121 22.3266   2
  10   2 -10 24.7169 84.5711   3
  10  -2  -9 121.215 82.3519   3
  10   2  -9 302.395 139.576   2
  10  -2  -9 136.622 72.6809   2
  10   2  -9 137.459 108.912   3
  10  -2  -8 132.762 79.6019   2
  10  -2  -8 13.4237 28.8694   3
  10   2  -8 14.5092 45.8941   2
  10   2  -8 82.1887 88.5761   3
  10   2  -7 1208.49 255.343   2
  10  -2  -7 1299.11 229.181   2
  10   2  -7 1590.19 287.948   3
  10  -2  -7 1436.18 297.046   3
  10  -2  -6 289.730 117.036   2
  10  -2  -6 234.973 110.537   3
  10   2  -6 264.123 121.960   2
  10   2  -6 357.553 127.203   3
  10  -2  -5-3.85624 53.0979   3
  10   2  -5 178.175 106.502   2
  10   2  -5 81.8268 70.3426   3
  10  -2  -4 82.3096 70.7791   3
  10   2  -4 148.544 95.1959   2
  10   2  -4 85.6759 48.2100   3
  10   2  -3 1710.61 291.675   2
  10   2  -3 1923.90 278.095   3
  10  -2  -3 1748.97 293.607   3
  10   2  -2 3436.19 409.821   2
  10   2  -2 3160.06 346.381   3
  10  -2  -2 3030.40 379.332   3
  10  -2  -1 133.768 76.3773   3
  10   2  -1 109.037 77.0784   2
  10   2  -1 172.000 72.7628   3
  10  -2   0 416.587 140.394   3
  10  -2   0 491.338 166.179   1
  10   2   0 413.472 137.149   2
  10   2   0 526.299 131.277   3
  10  -2   1 3.89666 41.7552   3
  10  -2   1 36.7483 48.1614   1
  10   2   1-25.3978 60.1449   2
  10   2   1 23.2749 60.1690   3
  10  -2   2 323.586 144.166   1
  10   2   2 310.924 125.733   2
  10   2   2 257.620 80.5170   3
  10  -2   3 2004.49 336.067   1
  10   2   3 1879.09 311.103   2
  10   2   3 1915.78 199.885   4
  10   2   3 1950.69 194.960   3
  10  -2   4 78.9251 84.0509   1
  10   2   4-6.59691 14.2279   4
  10   2   4-25.5703 45.4186   2
  10   2   4 13.1321 21.5592   3
  10  -2   5 529.845 179.493   1
  10   2   5 356.676 105.183   4
  10   2   5 514.846 74.3535   3
  10   2   5 461.318 161.060   2
  10  -2   6 492.973 87.1068   6
 -10   2  -6 429.213 90.8228   5
  10  -2   6 409.234 148.052   1
  10   2   6 369.568 107.135   4
  10   2   6 536.897 187.095   2
 -10   2  -7 1084.90 143.904   5
  10  -2   7 830.833 222.699   1
  10   2   7 893.874 183.902   4
  10   2   7 1052.77 247.200   2
  10  -2   8 64.1087 93.6769   1
  10   2   8 26.1134 30.1749   4
  10  -2   9 2509.42 409.349   1
  10   2   9 2828.89 408.068   2
  10   2   9 3144.24 380.909   4
  10  -2  10-32.6194 55.6881   1
  10   2  10-5.13753 66.4242   4
  10   2  10-11.8517 45.3217   2
  10  -2  11 266.245 122.921   1
  10   2  11 359.541 147.630   4
  10   2  11 230.439 111.866   2
 -10  -2 -12 91.3182 94.8926   5
  10  -2  12 172.335 124.653   1
  10   2  12 177.749 98.5707   4
  10   2  12 134.185 86.6281   2
 -10  -2 -13 578.011 211.380   5
  10   2  13 607.408 201.325   4
  10  -2  13 577.475 211.286   1
  10   2  13 639.462 200.458   2
 -10  -2 -14 276.966 151.551   5
  10   2  14 357.260 156.136   4
  10  -2  14 562.873 214.300   1
  10   2  14 250.411 134.445   2
 -10  -2 -15 107.302 110.482   5
  10   2  15 93.3250 68.4691   4
  10  -2  15 353.781 174.576   1
  10   2  15 229.701 112.438   2
  10  -3 -16 37.6913 48.3680   3
 -10  -3  16 172.873 138.065   1
  10   3 -16 127.852 167.632   3
  10  -3 -15 295.185 179.215   3
  10   3 -15 345.524 201.011   3
  10  -3 -14 169.238 100.300   3
  10   3 -14 454.004 224.938   3
  10  -3 -13-99.2968 93.8370   3
  10   3 -13 70.6934 79.0957   2
  10   3 -13-12.5667 60.6222   3
  10  -3 -12 323.473 170.764   3
  10   3 -12 226.118 135.462   2
  10   3 -12 293.633 147.251   3
  10  -3 -11 127.812 125.183   3
  10   3 -11 130.141 111.420   2
  10   3 -11 44.5160 48.9813   3
  10  -3 -10 89.9522 69.7817   3
  10   3 -10 86.4903 78.9599   2
  10   3 -10 102.742 47.3914   3
  10  -3  -9 544.215 137.259   2
  10  -3  -9 484.511 184.548   3
  10   3  -9 467.070 174.512   2
  10   3  -9 524.711 179.559   3
  10  -3  -8 380.154 170.729   3
  10   3  -8 371.575 162.223   2
  10   3  -8 577.378 192.805   3
  10   3  -7 2253.26 382.793   2
  10   3  -7 2180.13 353.106   3
  10  -3  -7 2089.95 373.337   3
  10  -3  -6 99.1402 91.0314   3
  10   3  -6 183.252 115.967   2
  10   3  -6 125.032 83.6409   3
  10  -3  -5 567.400 191.926   3
  10   3  -5 584.751 193.937   2
  10   3  -5 822.721 197.449   3
  10   3  -4 3147.68 437.137   2
  10   3  -4 2833.28 354.099   3
  10  -3  -4 2935.31 409.594   3
  10  -3  -3 236.351 125.245   3
  10   3  -3 311.167 141.023   2
  10   3  -3 365.894 119.417   3
  10  -3  -2 178.457 101.088   3
  10  -3  -2 144.174 103.940   1
  10   3  -2 190.514 103.105   2
  10   3  -2 279.274 104.772   3
  10  -3  -1 694.376 194.946   3
  10  -3  -1 684.847 193.822   1
  10   3  -1 795.032 217.334   2
  10   3  -1 699.499 154.211   3
  10  -3   0 114.395 82.1797   1
  10   3   0 351.175 144.913   2
[truncated: 4,730,868 more chars]
