# Supplementary material for: Supramolecular synthon hierarchy in sulfonamide cocrystals with syn-amides and N-oxides
Source: IUCrJ. 2019 Jun 21;6(Pt 4):751–60. doi: 10.1107/S2052252519005037 (PMC6608642; doi:10.1107/S2052252519005037)
Supplement: Supplementary file 2 [file m-06-00751-CEL2HPsup2.hkl]

data_CEL2HP                                                                     
_shelx_title ' GEETHA1 in P21/n No14' 
_shelx_refln_list_code          4                                               
_shelx_F_calc_maximum      172.67                                               
_exptl_crystal_F_000       984.00                                               
_reflns_d_resolution_high  0.8502                                               
                                                                                
loop_                                                                           
 _space_group_symop_operation_xyz                                               
 'x, y, z'                                                                      
 '-x+1/2, y+1/2, -z+1/2'                                                        
 '-x, -y, -z'                                                                   
 'x-1/2, -y-1/2, z-1/2'                                                         
                                                                                
_cell_length_a    14.5182                                                       
_cell_length_b     8.2844                                                       
_cell_length_c    17.8349                                                       
_cell_angle_alpha  90.000                                                       
_cell_angle_beta   93.899                                                       
_cell_angle_gamma  90.000                                                       
                                                                                
_shelx_F_squared_multiplier     1.000                                           
                                                                                
loop_                                                                           
 _refln_index_h                                                                 
 _refln_index_k                                                                 
 _refln_index_l                                                                 
 _refln_F_squared_calc                                                          
 _refln_F_squared_meas                                                          
 _refln_F_squared_sigma                                                         
 _refln_observed_status                                                         
   4   0   0       9923.64       9685.50       224.08 o                         
   6   0   0         74.95        121.69        24.49 o                         
   8   0   0        737.70        706.15        66.79 o                         
  10   0   0         44.14         49.70        17.83 o                         
  12   0   0        987.40       1002.34       100.15 o                         
  14   0   0       1987.14       1895.34       152.05 o                         
  16   0   0          5.69         -5.59        34.20 o                         
   1   1   0         46.34         47.73         7.91 o                         
   2   1   0        603.69        593.08        20.78 o                         
   3   1   0         10.14         12.92         4.51 o                         
   4   1   0       5776.89       5689.35        97.58 o                         
   5   1   0       4725.00       4772.65        67.24 o                         
   6   1   0         15.34         11.95         3.47 o                         
   7   1   0        142.12        132.11        12.41 o                         
   8   1   0        886.46        914.52        35.62 o                         
   9   1   0        115.31        117.13        15.24 o                         
  10   1   0        624.35        667.46        38.15 o                         
  11   1   0         54.80         55.04        10.17 o                         
  12   1   0         94.67        101.54        23.85 o                         
  13   1   0         34.35         21.22        15.42 o                         
  14   1   0        748.18        743.44        66.72 o                         
  15   1   0          3.51         -6.22        12.44 o                         
  16   1   0          0.11         -4.41        19.79 o                         
   0   2   0      29813.96      28107.54       323.59 o                         
   1   2   0      16333.44      15673.26       166.66 o                         
   2   2   0      29538.81      28687.32       235.17 o                         
   3   2   0        150.94        166.14        12.37 o                         
   4   2   0       1056.59       1071.23        31.68 o                         
   5   2   0         37.51         59.92         6.58 o                         
   6   2   0       3037.13       3018.38        68.27 o                         
   7   2   0        744.10        760.13        36.88 o                         
   8   2   0        500.17        586.18        35.10 o                         
   9   2   0         58.31         80.88        18.33 o                         
  10   2   0        204.79        188.74        28.71 o                         
  11   2   0        154.44        107.86        23.21 o                         
  12   2   0       1737.23       1795.84       108.29 o                         
  13   2   0        763.38        812.47        76.13 o                         
  14   2   0        532.14        533.48        57.57 o                         
  15   2   0        258.06        318.77        55.15 o                         
  16   2   0         17.03         19.10        17.55 o                         
   1   3   0          4.84         11.52         5.68 o                         
   2   3   0        473.29        436.43        39.13 o                         
   3   3   0       1804.56       1755.54        63.17 o                         
   4   3   0       4334.26       4656.62        88.60 o                         
   5   3   0        175.09        197.56        28.52 o                         
   6   3   0         12.80         17.80         6.95 o                         
   7   3   0         29.87         23.25         6.29 o                         
   8   3   0        326.98        320.54        25.53 o                         
   9   3   0        333.39        345.32        32.72 o                         
  10   3   0         92.76         87.57        25.23 o                         
  11   3   0        375.21        361.99        42.91 o                         
  12   3   0        512.54        488.28        52.01 o                         
  13   3   0          0.09          7.47         8.69 o                         
  14   3   0         12.40         -3.66        31.35 o                         
  15   3   0          1.26          6.10        23.95 o                         
  16   3   0         20.62         16.93        21.05 o                         
   0   4   0        130.00         91.91        33.63 o                         
   1   4   0       1112.51       1121.98        71.71 o                         
   2   4   0        531.16        576.05        46.19 o                         
   3   4   0       2269.72       2175.53       106.83 o                         
   4   4   0        100.94        123.31        17.39 o                         
   5   4   0       3415.45       3311.36        92.80 o                         
   6   4   0         72.19         75.68        18.52 o                         
   7   4   0        109.60        125.17        19.55 o                         
   8   4   0        340.90        388.37        40.42 o                         
   9   4   0         14.08          8.65         6.86 o                         
  10   4   0        117.97        139.24        39.60 o                         
  11   4   0         92.61         95.77        37.34 o                         
  12   4   0        448.09        398.02        60.20 o                         
  13   4   0         93.36        109.44        34.97 o                         
  14   4   0         62.16         71.64        32.50 o                         
  15   4   0         74.91         85.76        39.38 o                         
   1   5   0         87.98         80.64        21.49 o                         
   2   5   0        791.21        851.15        62.52 o                         
   3   5   0        171.14        217.21        28.67 o                         
   4   5   0          2.53          6.26         8.84 o                         
   5   5   0         24.18         21.06        15.74 o                         
   6   5   0        109.85        104.97        21.75 o                         
   7   5   0        454.45        404.50        69.76 o                         
   8   5   0         95.50         67.99        28.26 o                         
   9   5   0        111.97        106.55        37.16 o                         
  10   5   0         49.38         32.17        20.78 o                         
  11   5   0        168.95        166.05        64.15 o                         
  12   5   0        252.04        361.60        97.82 o                         
  13   5   0        228.59        222.05        49.77 o                         
  14   5   0        112.52        139.71        45.11 o                         
   0   6   0        826.07        959.73       101.93 o                         
   1   6   0         13.89          7.67        10.64 o                         
   2   6   0        505.40        490.51        51.32 o                         
   3   6   0         81.57         97.53        21.95 o                         
   4   6   0        383.87        395.46        37.72 o                         
   5   6   0         13.39         34.49        11.76 o                         
   6   6   0        256.49        274.89        33.37 o                         
   7   6   0          0.91         -0.70         8.25 o                         
   8   6   0          7.99         29.50        36.34 o                         
   9   6   0        171.58        233.97        58.05 o                         
  10   6   0         39.41         51.15        31.35 o                         
  11   6   0        146.56         89.03        36.97 o                         
  12   6   0         37.66         49.76        37.00 o                         
  13   6   0          0.66          2.35        14.38 o                         
   1   7   0         31.04         19.34        12.52 o                         
   2   7   0        190.98        223.49        39.30 o                         
   3   7   0        122.66        112.53        29.46 o                         
   4   7   0         65.83         40.78        12.30 o                         
   5   7   0         74.08         60.46        15.23 o                         
   6   7   0        102.80         77.29        23.49 o                         
   7   7   0         38.62         47.93        21.24 o                         
   8   7   0          1.55         22.96        17.52 o                         
   9   7   0         36.95         29.14        16.95 o                         
  10   7   0         40.84         32.37        19.49 o                         
  11   7   0         29.27         49.28        23.92 o                         
   0   8   0        174.88        232.16        55.75 o                         
   1   8   0        345.61        337.17        53.03 o                         
   2   8   0        129.00        118.87        30.13 o                         
   3   8   0         11.96          9.71        17.08 o                         
   4   8   0         67.07        121.91        32.07 o                         
   5   8   0         98.48        193.08        35.30 o                         
   6   8   0         34.15         27.84        26.53 o                         
   7   8   0         10.53          8.13        10.67 o                         
   8   8   0          5.58         -6.03        12.07 o                         
   9   8   0         90.27        127.23        41.01 o                         
   1   9   0          0.87         -8.52        17.04 o                         
   2   9   0         40.62         34.93        34.72 o                         
   3   9   0         99.98        120.91        32.90 o                         
   4   9   0         19.75         77.78        29.53 o                         
   5   9   0         44.74         23.17        16.92 o                         
   6   9   0         15.31          5.37        19.84 o                         
 -17   0   1         12.36         16.09        23.40 o                         
 -15   0   1          4.08         10.94        12.23 o                         
 -13   0   1       3493.06       3349.13       194.69 o                         
 -11   0   1         55.35         49.65        25.60 o                         
  -9   0   1         75.97         91.44        25.85 o                         
  -7   0   1       5183.88       5097.81       222.46 o                         
  -5   0   1       4349.43       4196.87       109.85 o                         
  -3   0   1       6444.63       6183.04       324.42 o                         
   3   0   1       9258.73       9235.69       228.68 o                         
   5   0   1      10837.75      11127.90       201.29 o                         
   7   0   1       4142.25       4536.58       154.80 o                         
   9   0   1          9.96          9.92         8.57 o                         
  11   0   1        602.72        616.01        73.67 o                         
  13   0   1          6.19          8.71         9.18 o                         
  15   0   1        501.67        408.72        72.27 o                         
 -16   1   1        108.69         81.55        30.24 o                         
 -15   1   1          5.78          0.59        10.38 o                         
 -14   1   1         47.19         34.74        14.11 o                         
 -13   1   1          6.79         -3.36         6.71 o                         
 -12   1   1        208.20        221.35        32.34 o                         
 -11   1   1         36.91         46.60        16.55 o                         
 -10   1   1        182.74        175.14        30.00 o                         
  -9   1   1        688.36        681.78        57.31 o                         
  -8   1   1        168.02        201.02        28.66 o                         
  -7   1   1         62.02         70.77        14.03 o                         
  -6   1   1        927.95       1013.67        43.99 o                         
  -5   1   1       7432.22       7476.74       109.63 o                         
  -4   1   1       2461.27       2329.01        55.93 o                         
  -3   1   1      17393.97      15960.97       155.15 o                         
  -2   1   1        415.34        442.39        18.14 o                         
  -1   1   1        786.06        835.41        30.91 o                         
   0   1   1        819.73        937.30        42.87 o                         
   1   1   1        749.57        777.57        32.86 o                         
   2   1   1        514.08        500.45        23.46 o                         
   3   1   1       1719.58       1803.40        32.30 o                         
   4   1   1       2693.21       2741.29        45.51 o                         
   5   1   1       3982.91       3925.46        65.82 o                         
   6   1   1         27.11         20.04         6.15 o                         
   7   1   1        142.86        154.87        23.49 o                         
   8   1   1        544.15        571.80        42.46 o                         
   9   1   1        170.02        148.37        22.33 o                         
  10   1   1         75.27         77.49        15.05 o                         
  11   1   1       1491.07       1519.25        65.84 o                         
  12   1   1        522.78        568.26        53.18 o                         
  13   1   1        134.01        128.43        26.55 o                         
  14   1   1        213.41        218.42        35.69 o                         
  15   1   1          0.06         -0.80         9.82 o                         
  16   1   1         51.46         52.16        24.95 o                         
 -16   2   1         85.00         71.74        26.36 o                         
 -15   2   1        238.98        242.45        47.83 o                         
 -14   2   1          7.26         19.08        10.97 o                         
 -13   2   1        360.72        309.33        47.94 o                         
 -12   2   1        604.64        613.15        64.80 o                         
 -11   2   1        553.31        523.15        57.42 o                         
 -10   2   1         62.43         56.14        17.58 o                         
  -9   2   1        616.55        609.72        41.38 o                         
  -8   2   1       3449.42       3415.74        91.71 o                         
  -7   2   1        383.06        408.40        28.77 o                         
  -6   2   1        113.96         86.18        12.17 o                         
  -5   2   1       1412.70       1583.15        39.75 o                         
  -4   2   1       4457.65       4210.16        74.83 o                         
  -3   2   1       3415.35       3282.81        55.11 o                         
  -2   2   1       5598.49       5251.13        75.53 o                         
  -1   2   1      20516.08      20230.63       161.56 o                         
   0   2   1      14306.35      14077.04       130.71 o                         
   1   2   1        100.80        104.76        17.18 o                         
   2   2   1      18262.56      17984.26       278.85 o                         
   3   2   1       4482.40       4458.31        79.98 o                         
   4   2   1        394.15        372.18        21.99 o                         
   5   2   1       1433.55       1273.93        31.22 o                         
   6   2   1        391.43        433.57        23.55 o                         
   7   2   1        356.65        396.01        30.01 o                         
   8   2   1        334.46        371.56        31.53 o                         
   9   2   1        868.87        901.20        52.35 o                         
  10   2   1          0.27          4.26        10.24 o                         
  11   2   1        893.25        826.65        61.20 o                         
  12   2   1        419.30        412.56        45.59 o                         
  13   2   1         54.86         57.72        19.65 o                         
  14   2   1          2.08          7.52        23.73 o                         
  15   2   1         96.20        157.25        40.55 o                         
  16   2   1        129.54        124.82        35.11 o                         
 -16   3   1         56.35         19.55        17.97 o                         
 -15   3   1        124.87        111.69        47.35 o                         
 -14   3   1        236.30        159.19        50.57 o                         
 -13   3   1          3.22          4.10        11.05 o                         
 -12   3   1        140.68        141.03        32.26 o                         
 -11   3   1        168.69        156.73        28.34 o                         
 -10   3   1        320.26        288.82        37.50 o                         
  -9   3   1        530.05        579.55        44.46 o                         
  -8   3   1          1.38          3.42         6.57 o                         
  -7   3   1       1037.39       1019.66        37.47 o                         
  -6   3   1       1622.31       1650.88        65.21 o                         
  -5   3   1        691.16        703.68        40.85 o                         
  -4   3   1        420.30        429.85        30.85 o                         
  -3   3   1        510.07        510.56        31.04 o                         
  -2   3   1       1558.88       1521.29        70.09 o                         
  -1   3   1       6977.74       7023.98       117.48 o                         
   0   3   1       9866.08       9761.30       133.48 o                         
   1   3   1         48.37         77.33        14.00 o                         
   2   3   1       1991.05       1915.08        74.25 o                         
   3   3   1        510.92        510.85        46.91 o                         
   4   3   1         46.58         37.89         6.13 o                         
   5   3   1        836.27        954.02        46.50 o                         
   6   3   1        537.91        452.32        32.22 o                         
   7   3   1        422.18        384.91        38.93 o                         
   8   3   1         16.79          9.86         3.84 o                         
   9   3   1        946.24        951.97        43.00 o                         
  10   3   1         30.03         48.61        20.26 o                         
  11   3   1        144.76        142.78        27.28 o                         
  12   3   1         45.32         48.92        15.14 o                         
  13   3   1        968.86       1028.34        98.70 o                         
  14   3   1         40.19         33.96        23.83 o                         
  15   3   1          3.14         15.29        24.27 o                         
  16   3   1          9.27         36.02        29.80 o                         
 -15   4   1        128.90        198.61        58.77 o                         
 -14   4   1         56.05         51.46        38.71 o                         
 -13   4   1         26.51          9.51        19.36 o                         
 -12   4   1          0.75          6.13        16.46 o                         
 -11   4   1        565.42        554.81        69.91 o                         
 -10   4   1       1452.01       1520.12       140.81 o                         
  -9   4   1          8.49         -7.86        15.71 o                         
  -8   4   1        111.89         76.61        18.75 o                         
  -7   4   1        150.56        183.56        44.77 o                         
  -6   4   1       1642.36       1730.55        82.99 o                         
  -5   4   1         64.63         48.51         8.73 o                         
  -4   4   1         68.90         96.77        20.46 o                         
  -3   4   1       2469.10       2793.26       108.55 o                         
  -2   4   1       2024.69       1986.28        81.59 o                         
  -1   4   1        614.68        570.86        47.69 o                         
   0   4   1         70.21         58.89        18.96 o                         
   1   4   1        441.74        556.09        44.23 o                         
   2   4   1          2.80          4.61         7.53 o                         
   3   4   1       6435.11       6628.12       163.41 o                         
   4   4   1       4060.60       3849.87        86.14 o                         
   5   4   1         87.28        105.89        14.10 o                         
   6   4   1        399.84        436.51        36.17 o                         
   7   4   1          2.38          2.35         6.15 o                         
   8   4   1        286.15        315.56        30.99 o                         
   9   4   1         10.33         14.45        20.56 o                         
  10   4   1         31.19         17.18        17.92 o                         
  11   4   1         30.51         95.27        49.76 o                         
  12   4   1         17.28         25.02        18.66 o                         
  13   4   1          1.39         -8.87        17.75 o                         
  14   4   1          9.29         91.13        59.41 o                         
  15   4   1          2.63         -1.29        23.71 o                         
 -14   5   1         47.43         -1.87        15.84 o                         
 -13   5   1         14.48         52.58        25.30 o                         
 -12   5   1        287.15        300.06        58.37 o                         
 -11   5   1        121.80         79.64        42.70 o                         
 -10   5   1          5.18         18.77        17.62 o                         
  -9   5   1        278.82        222.37        54.79 o                         
  -8   5   1        203.02        200.61        53.85 o                         
  -7   5   1        659.19        758.66        94.78 o                         
  -6   5   1         13.78         14.20        11.31 o                         
  -5   5   1          2.89         28.94        20.20 o                         
  -4   5   1         17.23         33.11        17.27 o                         
  -3   5   1        703.77        684.51        56.94 o                         
  -2   5   1         14.05         10.39         9.19 o                         
  -1   5   1         97.28         98.10        29.03 o                         
   0   5   1       4216.93       4509.87       187.76 o                         
   1   5   1         52.65         87.28        22.07 o                         
   2   5   1       1520.49       1572.30        84.52 o                         
   3   5   1        318.15        312.80        33.78 o                         
   4   5   1          0.12         14.00         6.33 o                         
   5   5   1         57.63         86.65        15.79 o                         
   6   5   1        141.48        141.46        19.97 o                         
   7   5   1        293.70        377.85        68.76 o                         
   8   5   1        299.97        355.34        68.44 o                         
   9   5   1          1.73         54.37        27.51 o                         
  10   5   1         16.51          5.86        15.49 o                         
  11   5   1        348.17        341.58        82.61 o                         
  12   5   1         16.27        -10.75        21.50 o                         
  13   5   1         51.66         38.19        22.21 o                         
  14   5   1        205.15        219.12        52.49 o                         
 -13   6   1         78.27         72.44        37.03 o                         
 -12   6   1          0.03         11.89        17.87 o                         
 -11   6   1          6.23         -2.08        37.02 o                         
 -10   6   1        160.54        178.01        57.36 o                         
  -9   6   1        130.51         99.50        41.72 o                         
  -8   6   1         44.60         88.09        64.95 o                         
  -7   6   1        132.11        153.59        31.17 o                         
  -6   6   1          1.00         -8.60        17.19 o                         
  -5   6   1        222.30        225.55        27.35 o                         
  -4   6   1        645.59        680.36        48.95 o                         
  -3   6   1       2976.58       2987.65       117.74 o                         
  -2   6   1         10.40         -0.31        11.90 o                         
  -1   6   1        524.72        593.52        55.71 o                         
   0   6   1         16.23          5.20        10.14 o                         
   1   6   1       1298.99       1414.01        87.10 o                         
   2   6   1        149.17        144.87        26.66 o                         
   3   6   1         38.61         42.06        12.14 o                         
   4   6   1         18.55         39.56        14.21 o                         
   5   6   1        247.54        249.84        28.31 o                         
   6   6   1        141.27        173.47        27.60 o                         
   7   6   1         10.76          9.02        11.94 o                         
   8   6   1          4.19         11.49        14.07 o                         
   9   6   1          0.98         39.52        22.46 o                         
  10   6   1        130.59        170.46        42.60 o                         
  11   6   1          1.40         13.50        28.84 o                         
  12   6   1          0.54        -15.51        31.02 o                         
  13   6   1          5.53         43.05        46.05 o                         
 -11   7   1         47.95         33.18        22.33 o                         
 -10   7   1         73.48         61.33        21.63 o                         
  -9   7   1         22.55          5.30        15.08 o                         
  -8   7   1         71.20         49.34        22.98 o                         
  -7   7   1          0.79          0.64        10.01 o                         
  -6   7   1         18.64         22.18        15.47 o                         
  -5   7   1        521.37        566.60        49.01 o                         
  -4   7   1          1.51         15.39        13.48 o                         
  -3   7   1        210.69        242.51        39.38 o                         
  -2   7   1         43.65         82.09        23.92 o                         
  -1   7   1        152.13         99.97        24.86 o                         
   0   7   1         18.45         14.27         9.36 o                         
   1   7   1        105.23         53.78        14.22 o                         
   2   7   1        799.14        782.89        70.43 o                         
   3   7   1        115.30        150.90        30.88 o                         
   4   7   1         19.69         19.62         8.83 o                         
   5   7   1          4.35          7.34         9.82 o                         
   6   7   1         90.12         94.78        29.07 o                         
   7   7   1        106.45        144.60        39.66 o                         
   8   7   1          7.24         11.65        16.75 o                         
   9   7   1         41.21         28.92        12.85 o                         
  10   7   1        110.75        127.19        37.87 o                         
  11   7   1         21.07         12.93        36.35 o                         
  -9   8   1         26.78         45.64        21.76 o                         
  -8   8   1          0.34          9.19        11.21 o                         
  -7   8   1         58.10         98.38        31.80 o                         
  -6   8   1         23.81          1.64        19.61 o                         
  -5   8   1         97.18         81.66        71.05 o                         
  -4   8   1        641.60        758.87        75.87 o                         
  -3   8   1         67.17         57.83        22.33 o                         
  -2   8   1        119.47        160.84        33.52 o                         
  -1   8   1        100.23        102.38        20.71 o                         
   0   8   1        103.64        101.56        26.61 o                         
   1   8   1         76.56         76.29        27.98 o                         
   2   8   1          1.12          2.75         8.87 o                         
   3   8   1         96.19        149.57        36.67 o                         
   4   8   1          2.00         -9.57        19.17 o                         
   5   8   1         12.10         26.71        16.13 o                         
   6   8   1          1.76          1.52        17.92 o                         
   7   8   1          0.22          6.54         9.67 o                         
   8   8   1         43.69         53.16        21.70 o                         
   9   8   1         12.11         27.93        27.02 o                         
  -6   9   1          0.00         26.33        19.52 o                         
  -5   9   1          2.76         22.94        16.87 o                         
  -4   9   1         54.56        121.96        33.05 o                         
  -3   9   1         28.43         35.26        19.27 o                         
  -2   9   1          1.54         -7.13        14.26 o                         
  -1   9   1         34.48          7.13        11.94 o                         
   0   9   1          3.67         -0.09        25.44 o                         
   1   9   1          4.72        -14.33        28.65 o                         
   2   9   1          0.14        -11.98        23.96 o                         
   3   9   1         46.19         17.13        16.18 o                         
   4   9   1        192.42        201.46        56.88 o                         
   5   9   1         32.95         39.98        25.81 o                         
   6   9   1          8.37        -12.97        25.93 o                         
 -16   0   2         22.31         12.70        21.45 o                         
 -14   0   2       1369.94       1315.84       128.52 o                         
 -12   0   2        574.88        615.16        81.24 o                         
 -10   0   2         55.16         47.37        23.96 o                         
  -8   0   2       3387.41       3531.78       153.79 o                         
  -6   0   2       2527.40       2519.48        89.90 o                         
  -4   0   2      19505.08      18844.70       432.13 o                         
  -2   0   2       4884.04       5045.66        70.93 o                         
   2   0   2      13225.87      12775.33       234.71 o                         
   4   0   2      10557.47      10383.77       286.63 o                         
   6   0   2        372.17        405.44        41.88 o                         
   8   0   2        287.06        328.11        44.64 o                         
  10   0   2          0.03          9.23        14.31 o                         
  12   0   2        960.29       1015.83        98.37 o                         
  14   0   2        501.08        469.35        73.86 o                         
  16   0   2         11.77          3.11        16.41 o                         
 -16   1   2         42.99         71.43        22.73 o                         
 -15   1   2         48.96         36.09        13.30 o                         
 -14   1   2         22.30         18.55        10.62 o                         
 -13   1   2         49.17         34.21        13.91 o                         
 -12   1   2        218.53        189.68        31.02 o                         
 -11   1   2          2.23         -1.06         7.87 o                         
 -10   1   2        930.73        920.27        63.12 o                         
  -9   1   2         68.10         59.84        18.21 o                         
  -8   1   2         48.23         49.71        16.86 o                         
  -7   1   2        171.01        191.19        28.33 o                         
  -6   1   2        612.04        634.68        39.42 o                         
  -5   1   2       3402.75       3673.83        72.89 o                         
  -4   1   2      10329.02       9960.03       126.53 o                         
  -3   1   2       1677.76       1634.74        39.93 o                         
  -2   1   2      19045.39      17992.44       148.49 o                         
  -1   1   2        792.01        794.67        30.26 o                         
   0   1   2       1823.37       1649.68        37.98 o                         
   1   1   2       4664.40       4762.39        62.06 o                         
   2   1   2       1506.81       1308.97        28.58 o                         
   3   1   2       8577.48       8186.46        85.16 o                         
   4   1   2       4055.53       4056.96        64.52 o                         
   5   1   2       1352.68       1326.87        38.06 o                         
   6   1   2        368.71        371.02        29.91 o                         
   7   1   2        726.98        737.23        49.93 o                         
   8   1   2         68.21         73.90        17.16 o                         
   9   1   2        707.59        715.24        49.59 o                         
  10   1   2        452.43        498.77        43.83 o                         
  11   1   2        265.88        277.02        30.11 o                         
  12   1   2         64.98         62.52        14.96 o                         
  13   1   2        134.97        114.68        24.56 o                         
  14   1   2        283.83        342.50        55.03 o                         
  15   1   2         99.42         74.20        23.32 o                         
  16   1   2          1.30         19.67        25.12 o                         
 -16   2   2          0.32        -12.59        26.04 o                         
 -15   2   2         12.81          6.57        11.29 o                         
 -14   2   2        343.92        334.76        47.01 o                         
 -13   2   2         43.17         52.74        17.71 o                         
 -12   2   2        698.37        736.56        71.98 o                         
 -11   2   2        257.77        258.12        41.21 o                         
 -10   2   2       1256.64       1294.63        87.70 o                         
  -9   2   2       3871.31       3873.48       144.02 o                         
  -8   2   2         84.08         99.56        16.92 o                         
  -7   2   2         43.49         61.44        13.13 o                         
  -6   2   2         16.60          3.57         4.23 o                         
  -5   2   2       6111.29       6054.17        96.03 o                         
  -4   2   2        717.97        665.60        27.43 o                         
  -3   2   2       1535.85       1482.79        36.49 o                         
  -2   2   2        286.57        274.63        17.53 o                         
  -1   2   2      12039.61      11907.08       107.50 o                         
   0   2   2         74.55         74.58         9.39 o                         
   1   2   2         57.64         54.86         9.60 o                         
   2   2   2       6487.08       6374.38       102.52 o                         
   3   2   2       4174.31       4401.72        75.96 o                         
   4   2   2        550.04        569.10        24.52 o                         
   5   2   2        348.40        423.92        27.24 o                         
   6   2   2        545.52        553.48        22.35 o                         
   7   2   2          7.37          6.37         3.99 o                         
   8   2   2         14.49         10.73         6.85 o                         
   9   2   2        101.35         78.13        18.80 o                         
  10   2   2         87.00        116.79        24.80 o                         
  11   2   2        147.33        172.71        26.89 o                         
  12   2   2         86.64         67.74        14.27 o                         
  13   2   2        380.12        341.30        65.28 o                         
  14   2   2        207.53        192.95        52.00 o                         
  15   2   2         23.96         11.12        13.92 o                         
  16   2   2         30.96         14.33         9.83 o                         
 -16   3   2        155.02        184.86        47.07 o                         
 -15   3   2          0.15        -10.08        32.16 o                         
 -14   3   2         29.40         34.84        19.65 o                         
 -13   3   2          8.56         10.15        10.22 o                         
 -12   3   2         49.63         47.10        18.69 o                         
 -11   3   2          0.25         -7.39        14.77 o                         
 -10   3   2         74.12         79.94        20.86 o                         
  -9   3   2         24.55         10.43         6.14 o                         
  -8   3   2        507.04        526.61        38.86 o                         
  -7   3   2         35.06         46.28         8.35 o                         
  -6   3   2        528.09        513.21        38.83 o                         
  -5   3   2       1717.49       1706.83        66.69 o                         
  -4   3   2       5139.43       5183.53       101.73 o                         
  -3   3   2        120.29        128.49        16.43 o                         
  -2   3   2        942.83        900.51        51.22 o                         
  -1   3   2        397.04        443.40        30.59 o                         
   0   3   2       1853.69       1773.34        59.18 o                         
   1   3   2        201.49        211.31        17.40 o                         
   2   3   2        314.27        329.79        27.76 o                         
   3   3   2         48.30         38.53        11.52 o                         
   4   3   2        437.96        451.23        26.93 o                         
   5   3   2          2.90          1.39         5.80 o                         
   6   3   2        228.37        200.62        21.39 o                         
   7   3   2        407.65        383.15        36.50 o                         
   8   3   2        411.99        414.35        40.13 o                         
   9   3   2        291.08        296.61        27.93 o                         
  10   3   2       2017.36       2128.35       106.47 o                         
  11   3   2          9.57          6.38        11.06 o                         
  12   3   2         59.48         67.13        25.33 o                         
  13   3   2         47.06         37.64        18.16 o                         
  14   3   2          1.30          8.91        10.66 o                         
  15   3   2        125.36        115.14        44.55 o                         
  16   3   2         83.24         69.23        32.31 o                         
 -15   4   2          5.38          8.16        15.13 o                         
 -14   4   2          2.88         22.99        35.60 o                         
 -13   4   2          0.47         -1.22        13.56 o                         
 -12   4   2        115.18        126.67        28.90 o                         
 -11   4   2        240.37        241.15        38.56 o                         
 -10   4   2       1236.64       1112.51        97.22 o                         
  -9   4   2        503.82        488.88        75.44 o                         
  -8   4   2        205.52        207.59        26.95 o                         
  -7   4   2       1077.34       1059.21       101.63 o                         
  -6   4   2          6.68         31.50        16.35 o                         
  -5   4   2        202.68        167.74        25.81 o                         
  -4   4   2        644.10        612.90        51.09 o                         
  -3   4   2       4048.93       4087.07       112.26 o                         
  -2   4   2          0.36          8.48         6.56 o                         
  -1   4   2       3227.87       3300.33       110.14 o                         
   0   4   2         23.58         24.65        13.78 o                         
   1   4   2        598.11        667.66        47.49 o                         
   2   4   2          0.73          4.44         7.51 o                         
   3   4   2       1124.72       1227.52        70.29 o                         
   4   4   2       1779.21       1810.61        63.21 o                         
   5   4   2         50.43         78.98        15.23 o                         
   6   4   2         11.58          3.76        10.14 o                         
   7   4   2         19.06          8.85         9.61 o                         
   8   4   2        324.58        307.44        37.23 o                         
   9   4   2         88.53         79.36        33.12 o                         
  10   4   2        222.35        189.96        50.07 o                         
  11   4   2        849.07        906.02       114.89 o                         
  12   4   2        236.96        149.80        50.82 o                         
  13   4   2         10.75         11.52        10.69 o                         
  14   4   2          9.83         14.88        13.82 o                         
  15   4   2         47.31         33.17        21.41 o                         
 -14   5   2          8.86          7.72        12.91 o                         
 -13   5   2         14.55          4.52        14.84 o                         
 -12   5   2         33.72         77.18        31.08 o                         
 -11   5   2         53.56         37.73        18.36 o                         
 -10   5   2        228.53        240.61        63.05 o                         
  -9   5   2          0.78         -2.98        18.21 o                         
  -8   5   2       1447.94       1712.95       146.15 o                         
  -7   5   2        147.72        198.11        36.18 o                         
  -6   5   2         76.80         55.75        18.10 o                         
  -5   5   2        826.79        832.51        66.90 o                         
  -4   5   2        386.71        353.63        35.83 o                         
  -3   5   2         26.19         20.43         7.52 o                         
  -2   5   2          0.48         -3.86         7.71 o                         
  -1   5   2          3.15         12.52        14.65 o                         
   0   5   2        648.88        676.03        60.45 o                         
   1   5   2        731.35        770.17        65.08 o                         
   2   5   2        443.32        391.09        37.44 o                         
   3   5   2        191.86        210.59        27.95 o                         
   4   5   2        127.08        111.12        23.89 o                         
   5   5   2         75.13         71.88        12.06 o                         
   6   5   2         63.28         66.20        14.81 o                         
   7   5   2         95.53         68.22        20.69 o                         
   8   5   2        421.91        418.64        59.27 o                         
   9   5   2       1053.54       1141.71       127.68 o                         
  10   5   2         33.91         -9.51        20.45 o                         
  11   5   2          0.02         -0.30        18.66 o                         
  12   5   2          5.90        -11.23        22.46 o                         
  13   5   2          2.48         33.39        25.37 o                         
  14   5   2         12.92          6.59        17.78 o                         
 -13   6   2          8.67         14.25        21.55 o                         
 -12   6   2         66.09         95.77        33.71 o                         
 -11   6   2        102.07        110.78        41.84 o                         
 -10   6   2         35.56         17.00        18.01 o                         
  -9   6   2          1.51          2.66         8.46 o                         
  -8   6   2        255.46        247.40        60.00 o                         
  -7   6   2        206.94        270.90        41.34 o                         
  -6   6   2        324.61        314.64        43.38 o                         
  -5   6   2         36.36         41.04        13.39 o                         
  -4   6   2        520.63        568.20        45.55 o                         
  -3   6   2        147.02        187.23        37.61 o                         
  -2   6   2        471.22        400.38        46.22 o                         
  -1   6   2         15.73         25.44        13.68 o                         
   0   6   2         55.35         19.80        12.71 o                         
   1   6   2        298.54        298.93        38.98 o                         
   2   6   2         58.64         44.15         8.84 o                         
   3   6   2         16.75         30.92         8.97 o                         
   4   6   2        255.58        221.95        32.06 o                         
   5   6   2         61.23         44.36        10.18 o                         
   6   6   2         16.84        -10.37        20.94 o                         
   7   6   2        369.98        397.52        60.03 o                         
   8   6   2         36.53         57.69        27.00 o                         
   9   6   2          9.00         11.87        16.69 o                         
  10   6   2          0.15          5.46        18.64 o                         
  11   6   2         99.81         62.11        22.00 o                         
  12   6   2          0.07         20.44        30.51 o                         
  13   6   2         10.18         32.93        32.25 o                         
 -11   7   2        286.33        329.51        79.89 o                         
 -10   7   2         65.11         94.95        33.88 o                         
  -9   7   2        143.84        136.61        47.81 o                         
  -8   7   2          3.58         10.57        15.35 o                         
  -7   7   2         57.74         75.48        26.16 o                         
  -6   7   2         32.29         52.74        16.09 o                         
  -5   7   2          8.29          6.02         9.50 o                         
  -4   7   2        216.06        243.70        35.33 o                         
  -3   7   2          5.52         34.42        21.33 o                         
  -2   7   2         39.42         47.19        20.09 o                         
  -1   7   2        213.88        188.70        39.29 o                         
   0   7   2        192.48        187.92        33.62 o                         
   1   7   2          4.71         -6.25        12.50 o                         
   2   7   2        361.66        393.75        48.29 o                         
   3   7   2        498.68        518.69        57.95 o                         
   4   7   2          0.31         15.68        17.29 o                         
   5   7   2        153.44        140.96        25.19 o                         
   6   7   2         10.74         21.63        21.38 o                         
   7   7   2        227.70        197.47        56.06 o                         
   8   7   2         96.83        126.91        36.16 o                         
   9   7   2         76.14         54.92        25.48 o                         
  10   7   2         13.07         33.04        21.38 o                         
  11   7   2         26.11         50.35        25.37 o                         
  -9   8   2          0.04         -8.99        17.97 o                         
  -8   8   2         50.96         99.53        31.15 o                         
  -7   8   2         46.18         58.23        23.64 o                         
  -6   8   2        279.02        304.74        50.89 o                         
  -5   8   2          0.33         19.52        16.58 o                         
  -4   8   2        255.15        324.92        42.30 o                         
  -3   8   2        402.45        457.57        50.84 o                         
  -2   8   2         27.08         45.26        22.79 o                         
  -1   8   2          7.63         -8.12        16.23 o                         
   0   8   2         75.79         72.95        19.71 o                         
   1   8   2         21.49         15.65        17.72 o                         
   2   8   2          2.89         20.37        18.06 o                         
   3   8   2        168.47        148.97        31.68 o                         
   4   8   2         47.23         31.87        12.43 o                         
   5   8   2        201.66        184.38        35.44 o                         
   6   8   2          0.86         13.14        11.20 o                         
   7   8   2         11.33         -3.64         7.27 o                         
   8   8   2          1.61         -0.68        15.74 o                         
   9   8   2          0.50         -6.57        13.14 o                         
  -6   9   2          0.81          0.26        17.73 o                         
  -5   9   2         25.29         29.03        26.78 o                         
  -4   9   2          7.22         23.89        21.41 o                         
  -3   9   2        186.37        205.19        52.49 o                         
  -2   9   2         41.26         14.23        24.12 o                         
  -1   9   2          0.00         27.65        27.73 o                         
   0   9   2         57.18         34.86        23.63 o                         
   1   9   2          0.24        -12.75        25.51 o                         
   2   9   2         52.57         64.28        27.20 o                         
   3   9   2          0.07        -12.06        24.12 o                         
   4   9   2        182.21        196.66        46.52 o                         
   5   9   2          4.88         -3.55        26.43 o                         
   6   9   2         96.99        178.52        45.04 o                         
 -17   0   3         97.25        111.64        41.62 o                         
 -15   0   3          0.68          9.29        11.45 o                         
 -13   0   3          0.06         -0.93        22.46 o                         
 -11   0   3         11.87         15.27        19.38 o                         
  -9   0   3         22.00         25.15        14.86 o                         
  -7   0   3       1326.49       1387.37        91.18 o                         
  -5   0   3        215.52        185.63        28.01 o                         
  -3   0   3        181.96        203.34        14.90 o                         
  -1   0   3       9160.44       8752.42       156.16 o                         
   1   0   3      13397.16      12892.01       177.19 o                         
   3   0   3        258.70        296.81        43.99 o                         
   5   0   3         42.13         53.19        15.59 o                         
   7   0   3      11718.04      12308.18       281.72 o                         
   9   0   3         16.87         13.83         8.86 o                         
  11   0   3        877.97        854.05        85.83 o                         
  13   0   3         17.43         12.60         6.49 o                         
  15   0   3       1302.33       1219.20       201.45 o                         
 -16   1   3          0.10         30.67        20.47 o                         
 -15   1   3         83.07         76.27        23.07 o                         
 -14   1   3        167.73        153.11        31.56 o                         
 -13   1   3        290.22        300.67        41.88 o                         
 -12   1   3        129.34        112.91        23.20 o                         
 -11   1   3        300.59        270.80        36.42 o                         
 -10   1   3       1971.69       1950.66        92.96 o                         
  -9   1   3         30.80         37.57        14.76 o                         
  -8   1   3        110.86        123.78        24.75 o                         
  -7   1   3        937.53        993.85        64.33 o                         
  -6   1   3       1434.12       1392.85        71.47 o                         
  -5   1   3       1754.51       1806.61        48.16 o                         
  -4   1   3       9847.25       9636.46        87.65 o                         
  -3   1   3          8.69          7.06         3.35 o                         
  -2   1   3       3959.32       3927.51        59.82 o                         
  -1   1   3        848.79        860.40        44.89 o                         
   0   1   3       7703.14       7565.45        88.69 o                         
   1   1   3      17032.43      16562.57        82.23 o                         
   2   1   3      12837.94      12371.81        65.79 o                         
   3   1   3        754.24        744.64        19.69 o                         
   4   1   3       5011.10       4995.46        84.70 o                         
   5   1   3        213.56        205.72        15.88 o                         
   6   1   3        447.09        397.19        27.24 o                         
   7   1   3          0.32          4.08         4.85 o                         
   8   1   3         79.63         96.98        16.51 o                         
   9   1   3         89.06        112.38        17.60 o                         
  10   1   3         19.52         39.53        12.08 o                         
  11   1   3         45.72         56.45        14.58 o                         
  12   1   3        125.23        116.67        20.88 o                         
  13   1   3         50.85         70.39        20.04 o                         
  14   1   3         11.71         13.42        10.42 o                         
  15   1   3          9.97         23.59        12.57 o                         
  16   1   3         11.52         64.63        35.38 o                         
 -16   2   3         49.39         48.62        22.57 o                         
 -15   2   3          8.58         14.13        31.17 o                         
 -14   2   3         65.67         46.06        16.42 o                         
 -13   2   3        124.83        147.20        28.43 o                         
 -12   2   3         26.82         37.97        14.84 o                         
 -11   2   3        254.34        214.09        39.14 o                         
 -10   2   3        726.82        729.08        67.10 o                         
  -9   2   3        108.00        120.15        26.83 o                         
  -8   2   3         27.63         42.02        15.95 o                         
  -7   2   3        985.18        964.78        55.21 o                         
  -6   2   3       4663.59       4530.78       103.08 o                         
  -5   2   3       3284.46       3452.05        70.95 o                         
  -4   2   3         13.38          9.55         4.04 o                         
  -3   2   3        291.98        268.36        17.11 o                         
  -2   2   3       4664.88       4639.24        74.90 o                         
  -1   2   3       3837.35       3881.74        55.60 o                         
   0   2   3       2017.49       1867.70        52.16 o                         
   1   2   3        738.92        701.97        32.45 o                         
   2   2   3       2996.60       2963.55        57.29 o                         
   3   2   3       5713.81       5410.41        80.07 o                         
   4   2   3        484.10        505.37        24.91 o                         
   5   2   3       1344.03       1457.04        63.60 o                         
   6   2   3        894.14        996.49        37.57 o                         
   7   2   3        967.75       1033.47        41.73 o                         
   8   2   3        254.47        250.10        23.91 o                         
   9   2   3       1066.08       1132.55        54.41 o                         
  10   2   3        739.75        782.19        48.13 o                         
  11   2   3        113.90         90.77        16.71 o                         
  12   2   3        232.69        246.59        32.83 o                         
  13   2   3          0.41          5.10         8.16 o                         
  14   2   3        151.85        134.71        42.66 o                         
  15   2   3         19.96          2.23        15.11 o                         
  16   2   3        226.79        228.73        49.83 o                         
 -16   3   3         54.87         41.06        26.52 o                         
 -15   3   3         32.08         36.51        18.56 o                         
 -14   3   3        133.10        119.49        33.25 o                         
 -13   3   3        154.40        160.09        38.18 o                         
 -12   3   3         57.94         80.02        21.68 o                         
 -11   3   3       1064.24       1011.67        86.78 o                         
 -10   3   3        132.42        123.56        29.78 o                         
  -9   3   3       1722.63       1726.43        90.50 o                         
  -8   3   3        872.77        834.72        60.37 o                         
  -7   3   3        977.45        875.11        49.98 o                         
  -6   3   3        181.86        155.56        22.27 o                         
  -5   3   3        536.41        519.95        37.84 o                         
  -4   3   3          8.56         12.91         9.40 o                         
  -3   3   3       2422.46       2416.44        74.31 o                         
  -2   3   3        247.40        274.03        22.03 o                         
  -1   3   3        393.28        420.50        27.41 o                         
   0   3   3         12.98          6.64         3.61 o                         
   1   3   3         18.07          1.92         4.23 o                         
   2   3   3          3.20          1.98         5.45 o                         
   3   3   3       3748.03       3764.68        93.97 o                         
   4   3   3          1.68         21.05         8.67 o                         
   5   3   3       5374.40       5291.56        94.28 o                         
   6   3   3        448.61        456.04        30.01 o                         
   7   3   3       1190.47       1163.00        56.89 o                         
   8   3   3        213.45        200.99        24.77 o                         
   9   3   3        367.91        354.18        63.09 o                         
  10   3   3          2.42         16.13        22.77 o                         
  11   3   3         25.68          1.12         9.77 o                         
  12   3   3        172.95        108.50        43.86 o                         
  13   3   3         84.69         62.60        24.41 o                         
  14   3   3         34.12         61.88        26.44 o                         
  15   3   3          7.56          7.85        10.53 o                         
 -15   4   3          2.17         65.44        72.88 o                         
 -14   4   3        251.44        259.92        66.81 o                         
 -13   4   3          0.10          6.78        18.06 o                         
 -12   4   3         39.95         47.57        24.25 o                         
 -11   4   3         97.12         84.05        21.62 o                         
 -10   4   3         40.36         27.99        10.91 o                         
  -9   4   3        552.67        480.55        61.46 o                         
  -8   4   3       1390.16       1345.33       119.82 o                         
  -7   4   3        371.22        395.72        62.19 o                         
  -6   4   3         13.42         15.59        14.75 o                         
  -5   4   3         73.58         72.17        17.86 o                         
  -4   4   3        356.79        415.70        43.37 o                         
  -3   4   3       1401.92       1467.26        60.96 o                         
  -2   4   3       1475.07       1509.98        66.62 o                         
  -1   4   3        122.85         98.22        17.24 o                         
   0   4   3        870.41        915.80        60.40 o                         
   1   4   3         90.32         63.38        11.88 o                         
   2   4   3         28.12         17.65         7.50 o                         
   3   4   3        964.09        864.51        59.74 o                         
   4   4   3        881.22        774.67        56.89 o                         
   5   4   3        302.82        375.44        31.52 o                         
   6   4   3         49.94         35.86        12.43 o                         
   7   4   3        358.35        352.94        32.19 o                         
   8   4   3          8.47          5.02        12.68 o                         
   9   4   3         59.32         82.61        39.41 o                         
  10   4   3         28.47         29.38        15.73 o                         
  11   4   3        275.56        286.59        66.31 o                         
  12   4   3          0.35         21.59        16.82 o                         
  13   4   3          0.57        -13.27        26.54 o                         
  14   4   3         89.92        105.94        37.19 o                         
  15   4   3         73.43        107.11        36.75 o                         
 -14   5   3         38.65          8.92        24.42 o                         
 -13   5   3        171.36        170.28        54.70 o                         
 -12   5   3        113.32        148.07        39.62 o                         
 -11   5   3          6.57         20.87        17.18 o                         
 -10   5   3        308.56        343.94        55.61 o                         
  -9   5   3        291.88        346.76        68.84 o                         
  -8   5   3        405.42        429.15        73.20 o                         
  -7   5   3        340.76        414.87        51.10 o                         
  -6   5   3          0.03          0.79        13.98 o                         
  -5   5   3        652.40        671.54        60.56 o                         
  -4   5   3        107.80        132.80        23.08 o                         
  -3   5   3        556.99        587.96        45.75 o                         
  -2   5   3        128.38        109.29        25.02 o                         
  -1   5   3        245.69        241.25        35.38 o                         
   0   5   3        314.54        288.90        38.93 o                         
   1   5   3        103.95        110.53        19.24 o                         
   2   5   3        376.81        344.12        34.68 o                         
   3   5   3        226.99        262.41        30.42 o                         
   4   5   3       1860.64       1946.88       100.47 o                         
   5   5   3         11.88          8.43         3.66 o                         
   6   5   3        813.63        853.11        53.71 o                         
   7   5   3        268.78        211.68        39.58 o                         
   8   5   3        298.82        324.04        51.57 o                         
   9   5   3         31.54          6.89        14.10 o                         
  10   5   3        234.34        218.05        43.95 o                         
  11   5   3          1.05         -8.68        17.36 o                         
  12   5   3          1.68         -1.46        23.52 o                         
  13   5   3          1.95         18.96        33.13 o                         
  14   5   3          0.61        -10.25        36.39 o                         
 -13   6   3          5.94         -0.24        21.74 o                         
 -12   6   3        239.77        270.62        57.58 o                         
 -11   6   3        299.28        311.33        58.82 o                         
 -10   6   3          2.18         27.01        28.00 o                         
  -9   6   3         92.85         90.82        34.07 o                         
  -8   6   3        106.72         87.65        25.89 o                         
  -7   6   3        171.74        167.75        33.97 o                         
  -6   6   3          0.80         13.64        12.05 o                         
  -5   6   3        343.31        331.35        41.56 o                         
  -4   6   3         75.82         51.47        12.73 o                         
  -3   6   3         73.61         69.09        17.21 o                         
  -2   6   3        660.77        751.05        62.90 o                         
  -1   6   3         34.42         17.75        11.64 o                         
   0   6   3        103.22        102.08        24.20 o                         
   1   6   3         61.26         80.98        20.93 o                         
   2   6   3        227.88        257.05        33.39 o                         
   3   6   3        352.28        343.55        38.86 o                         
   4   6   3        269.24        313.17        37.37 o                         
   5   6   3        274.50        254.52        28.73 o                         
   6   6   3        215.13        176.45        36.76 o                         
   7   6   3         22.08         45.94        19.10 o                         
   8   6   3          0.75          4.75         8.40 o                         
   9   6   3        126.04        110.93        34.15 o                         
  10   6   3         70.82         60.88        27.44 o                         
  11   6   3          4.95         -6.32        12.63 o                         
  12   6   3         13.58         30.68        23.94 o                         
  13   6   3         42.75          6.68        36.43 o                         
 -11   7   3          0.53          2.33        11.01 o                         
 -10   7   3          3.67         19.52        39.06 o                         
  -9   7   3          7.76         33.51        27.84 o                         
  -8   7   3         81.87        121.35        56.50 o                         
  -7   7   3          2.94         17.25        20.65 o                         
  -6   7   3        399.63        403.22        44.35 o                         
  -5   7   3         14.77         14.03         7.93 o                         
  -4   7   3         26.32         33.89        10.86 o                         
  -3   7   3         85.16        108.69        23.42 o                         
  -2   7   3        363.43        373.28        48.03 o                         
  -1   7   3         32.15         48.53        14.64 o                         
   0   7   3        399.93        450.60        53.60 o                         
   1   7   3        417.49        401.90        49.30 o                         
   2   7   3        666.20        752.33        68.35 o                         
   3   7   3        485.78        553.28        53.95 o                         
   4   7   3         66.35         42.06        10.16 o                         
   5   7   3         20.71         36.38        19.25 o                         
   6   7   3         45.14         85.73        24.15 o                         
   7   7   3          1.05         22.99        21.01 o                         
   8   7   3        205.64        221.64        49.00 o                         
   9   7   3         26.43         57.93        28.31 o                         
  10   7   3         33.35         31.80        32.40 o                         
  11   7   3         12.35         22.77        32.93 o                         
  -9   8   3         15.56         11.28        10.32 o                         
  -8   8   3          0.15          7.93        13.65 o                         
  -7   8   3         90.34        120.72        30.36 o                         
  -6   8   3          5.29         21.54        19.21 o                         
  -5   8   3         11.00         10.90        14.16 o                         
  -4   8   3         45.40         37.97        18.90 o                         
  -3   8   3        214.48        258.60        38.44 o                         
  -2   8   3        166.12        127.04        35.11 o                         
  -1   8   3          6.67         29.22        16.19 o                         
   0   8   3         19.97         14.02        14.02 o                         
   1   8   3         59.50         72.28        22.86 o                         
   2   8   3          1.17        -10.92        21.84 o                         
   3   8   3         44.25         37.21        18.23 o                         
   4   8   3          7.57         -9.59        19.18 o                         
   5   8   3         48.92          5.68        12.89 o                         
   6   8   3         66.25         73.98        26.42 o                         
   7   8   3          0.19         19.16        17.42 o                         
   8   8   3         26.12         55.62        28.91 o                         
   9   8   3         37.00         -5.19        18.09 o                         
  -6   9   3          0.05          3.81        21.31 o                         
  -5   9   3        133.95        150.34        71.83 o                         
  -4   9   3         47.11         11.20        30.80 o                         
  -3   9   3         19.56         27.32        36.03 o                         
  -2   9   3          1.87         -6.09        12.18 o                         
  -1   9   3         26.67         22.70        23.58 o                         
   0   9   3         36.30         18.48        26.95 o                         
   1   9   3          6.90        -10.88        21.75 o                         
   2   9   3         51.02         15.29        27.64 o                         
   3   9   3         56.84         72.76        30.55 o                         
   4   9   3          8.29         33.23        17.64 o                         
   5   9   3         96.97        146.75        42.32 o                         
 -16   0   4         23.31         -1.10        11.30 o                         
 -14   0   4        570.02        750.46        97.32 o                         
 -12   0   4          6.63          3.00        28.19 o                         
 -10   0   4         33.25         21.93         7.98 o                         
  -8   0   4        665.41        764.08        47.06 o                         
  -6   0   4      12039.47      13138.89       306.54 o                         
  -4   0   4       3767.58       3831.50        85.74 o                         
  -2   0   4      12187.30      12172.50       149.99 o                         
   0   0   4        881.46        917.81        34.32 o                         
   2   0   4       1775.49       1589.87        47.43 o                         
   4   0   4         55.33         62.05        18.18 o                         
   6   0   4        993.24       1195.13        56.77 o                         
   8   0   4         56.98        102.24        24.49 o                         
  10   0   4         23.94         14.92        23.75 o                         
  12   0   4        355.01        359.00        57.88 o                         
  14   0   4         86.73        111.05        61.24 o                         
  16   0   4        250.21        254.17        96.17 o                         
 -16   1   4         28.33         13.98         8.01 o                         
 -15   1   4        229.99        313.93        47.84 o                         
 -14   1   4         68.08         77.75        21.42 o                         
 -13   1   4         95.17         69.57        20.38 o                         
 -12   1   4        319.37        360.54        44.03 o                         
 -11   1   4       1071.25       1063.12        73.25 o                         
 -10   1   4          2.19          7.27         8.93 o                         
  -9   1   4        528.56        488.87        44.36 o                         
  -8   1   4       1360.91       1330.67        68.87 o                         
  -7   1   4       2826.85       2791.22       110.42 o                         
  -6   1   4        508.09        500.39        43.68 o                         
  -5   1   4       2874.53       2869.23        54.51 o                         
  -4   1   4        525.16        512.67        22.56 o                         
  -3   1   4       4143.23       4274.61        80.22 o                         
  -2   1   4       6074.79       5807.32        89.66 o                         
  -1   1   4      16737.79      16192.83       167.84 o                         
   0   1   4       3216.57       3054.81        45.29 o                         
   1   1   4        711.90        671.32        15.92 o                         
   2   1   4       4939.61       4984.50        44.97 o                         
   3   1   4         71.45         89.08         7.32 o                         
   4   1   4       1661.86       1736.25        32.39 o                         
   5   1   4        426.82        446.32        21.20 o                         
   6   1   4        678.47        797.57        36.72 o                         
   7   1   4         19.56         10.35         4.59 o                         
   8   1   4        190.75        209.32        22.59 o                         
   9   1   4        155.45        143.84        20.29 o                         
  10   1   4        351.94        341.84        33.42 o                         
  11   1   4        202.95        233.41        31.34 o                         
  12   1   4        474.50        467.31        38.97 o                         
  13   1   4         19.47         12.32        12.62 o                         
  14   1   4          1.05          0.13        11.59 o                         
  15   1   4         35.61         87.97        40.76 o                         
  16   1   4          0.36         -4.00        25.51 o                         
 -16   2   4         39.64          1.75        17.89 o                         
 -15   2   4        269.15        240.82        42.02 o                         
 -14   2   4          9.90         10.50        22.86 o                         
 -13   2   4        200.87        283.06        41.11 o                         
 -12   2   4        235.06        258.25        38.74 o                         
 -11   2   4         51.60         59.03        26.24 o                         
 -10   2   4         47.64         40.09        14.86 o                         
  -9   2   4        211.34        198.00        33.83 o                         
  -8   2   4       4840.58       4846.01       161.37 o                         
  -7   2   4         49.67         65.13        17.87 o                         
  -6   2   4        109.88        155.14        25.91 o                         
  -5   2   4        399.08        336.72        27.29 o                         
  -4   2   4        185.78        201.49        17.01 o                         
  -3   2   4        915.78        930.21        34.26 o                         
  -2   2   4        193.32        207.12        16.15 o                         
  -1   2   4        620.54        690.45        32.81 o                         
   0   2   4        788.69        769.56        32.27 o                         
   1   2   4        286.89        323.21        18.78 o                         
   2   2   4        436.85        485.63        16.67 o                         
   3   2   4       1329.57       1286.98        32.23 o                         
   4   2   4         84.39         79.48        10.17 o                         
   5   2   4          3.28         12.84         5.85 o                         
   6   2   4       3178.75       3316.89        64.55 o                         
   7   2   4         17.91         33.39        14.20 o                         
   8   2   4         54.53         44.44         9.26 o                         
   9   2   4        459.60        450.98        33.26 o                         
  10   2   4          5.16          1.40         7.25 o                         
  11   2   4         77.70         81.55        15.69 o                         
  12   2   4          7.25         -7.53        15.05 o                         
  13   2   4         95.07         80.07        23.94 o                         
  14   2   4        179.16        146.27        35.61 o                         
  15   2   4        165.42        191.58        44.42 o                         
  16   2   4         17.83         11.59        29.01 o                         
 -16   3   4        216.49        253.09        56.56 o                         
 -15   3   4          9.34         -2.12        14.01 o                         
 -14   3   4        137.80        180.86        42.40 o                         
 -13   3   4        198.02        251.44        48.20 o                         
 -12   3   4        349.63        335.88        51.57 o                         
 -11   3   4        460.66        442.22        57.77 o                         
 -10   3   4       1204.64       1194.93        92.32 o                         
  -9   3   4         70.74         71.78        20.44 o                         
  -8   3   4       1013.55       1005.50        80.11 o                         
  -7   3   4        419.30        475.80        44.88 o                         
  -6   3   4       1015.97       1051.00        54.60 o                         
  -5   3   4       1139.82       1179.51        55.44 o                         
  -4   3   4          5.01         16.57         6.94 o                         
  -3   3   4       2155.58       2204.71        69.77 o                         
  -2   3   4         33.84         40.59         6.94 o                         
  -1   3   4       1589.48       1602.73        45.38 o                         
   0   3   4        872.97        804.99        34.93 o                         
   1   3   4          0.45          0.77         3.91 o                         
   2   3   4        241.06        230.86        21.02 o                         
   3   3   4        186.35        182.97        25.09 o                         
   4   3   4       8002.44       7811.87       113.03 o                         
   5   3   4        679.47        691.65        41.74 o                         
   6   3   4       2521.83       2578.10        93.60 o                         
   7   3   4         18.67         38.85        16.15 o                         
   8   3   4          7.11         -4.45        13.11 o                         
   9   3   4        371.37        419.18        68.71 o                         
  10   3   4         36.69         52.26        29.68 o                         
  11   3   4        112.46        154.45        45.09 o                         
  12   3   4         33.90         45.06        27.29 o                         
  13   3   4        210.54        277.69        67.48 o                         
  14   3   4         72.22         78.26        26.31 o                         
  15   3   4         27.68         66.82        26.06 o                         
 -15   4   4          1.70         22.18        30.32 o                         
 -14   4   4         22.78         14.69        14.35 o                         
 -13   4   4        158.69        153.26        40.13 o                         
 -12   4   4        106.71        135.12        36.17 o                         
 -11   4   4         92.04         60.31        18.13 o                         
 -10   4   4         39.80         61.84        23.30 o                         
  -9   4   4          8.41         -3.03        13.89 o                         
  -8   4   4        687.22        669.97        69.29 o                         
  -7   4   4         22.46         29.96        14.38 o                         
  -6   4   4         26.63         26.00        17.97 o                         
  -5   4   4        766.81        708.82        57.42 o                         
  -4   4   4          2.72         10.94         9.04 o                         
  -3   4   4        217.04        231.91        23.82 o                         
  -2   4   4        381.38        379.13        30.99 o                         
  -1   4   4        190.93        178.81        21.03 o                         
   0   4   4       1169.64       1207.80        65.71 o                         
   1   4   4          3.91          2.00         7.17 o                         
   2   4   4        205.46        245.17        25.87 o                         
   3   4   4          2.36         -3.43         7.87 o                         
   4   4   4       1327.17       1509.49        80.09 o                         
   5   4   4         70.64         36.52        10.96 o                         
   6   4   4       1196.47       1146.89        49.75 o                         
   7   4   4        292.21        277.33        24.70 o                         
   8   4   4        150.41        185.56        34.84 o                         
   9   4   4        915.74        887.16        78.38 o                         
  10   4   4         34.11         11.56        15.70 o                         
  11   4   4        163.73        167.57        49.19 o                         
  12   4   4        139.04        120.19        41.53 o                         
  13   4   4        106.84        147.56        54.23 o                         
  14   4   4         23.86         54.26        35.88 o                         
 -14   5   4         24.43          2.99        40.35 o                         
 -13   5   4         48.54         32.78        32.48 o                         
 -12   5   4          0.01         20.43        83.63 o                         
 -11   5   4          4.56         -4.78        18.02 o                         
 -10   5   4          6.40         21.91        13.20 o                         
  -9   5   4        457.79        482.86        65.59 o                         
  -8   5   4          2.60         10.47        12.51 o                         
  -7   5   4        550.94        618.18        61.51 o                         
  -6   5   4        213.45        219.76        34.26 o                         
  -5   5   4         52.13         31.11        13.53 o                         
  -4   5   4        657.22        616.66        52.36 o                         
  -3   5   4       1879.20       1897.36        98.36 o                         
  -2   5   4        407.20        390.49        33.44 o                         
  -1   5   4         73.48         45.58        14.61 o                         
   0   5   4        886.98        843.73        58.00 o                         
   1   5   4       1954.33       1893.07        80.12 o                         
   2   5   4         39.55         35.98        11.35 o                         
   3   5   4        903.09        928.19        57.52 o                         
   4   5   4         14.55         14.89        14.86 o                         
   5   5   4        744.13        802.43        51.61 o                         
   6   5   4        188.27        239.24        36.15 o                         
   7   5   4        920.96       1036.21        77.35 o                         
   8   5   4         49.11         39.00        18.66 o                         
   9   5   4        851.16        776.96        80.76 o                         
  10   5   4         89.19         52.35        26.65 o                         
  11   5   4         93.91         78.29        25.70 o                         
  12   5   4        116.02         56.44        41.96 o                         
  13   5   4        116.79        158.00        51.41 o                         
  14   5   4         12.12         -7.57        15.14 o                         
 -13   6   4          0.08         33.02        26.30 o                         
 -12   6   4         13.30         31.45        58.67 o                         
 -11   6   4          0.55          2.50        14.91 o                         
 -10   6   4         97.39        106.72        33.41 o                         
  -9   6   4          0.29         20.95        16.99 o                         
  -8   6   4         30.70         22.58        18.42 o                         
  -7   6   4        850.06        886.11        77.97 o                         
  -6   6   4         20.51          6.77        12.59 o                         
  -5   6   4         67.72         46.06        16.14 o                         
  -4   6   4        395.34        433.27        51.62 o                         
  -3   6   4         97.84        115.81        24.45 o                         
  -2   6   4         84.63         80.29        22.63 o                         
  -1   6   4        274.05        236.75        33.66 o                         
   0   6   4          0.35          1.75        10.74 o                         
   1   6   4          5.96         18.10        10.80 o                         
   2   6   4        331.91        321.14        39.22 o                         
   3   6   4          0.15         -4.30         8.69 o                         
   4   6   4         45.73         39.53        16.78 o                         
   5   6   4        315.58        267.93        40.63 o                         
   6   6   4        531.33        560.37        60.71 o                         
   7   6   4        404.90        379.61        50.66 o                         
   8   6   4         13.10          3.84        13.00 o                         
   9   6   4          1.63         31.75        24.39 o                         
  10   6   4          0.90          0.15         7.57 o                         
  11   6   4          3.74         -5.19        43.77 o                         
  12   6   4         48.21         68.08        31.28 o                         
 -11   7   4         14.33         -7.71        48.77 o                         
 -10   7   4         13.01         31.96        17.18 o                         
  -9   7   4          0.94          2.75        19.73 o                         
  -8   7   4          4.89         -6.36        21.40 o                         
  -7   7   4        160.70        149.80        37.20 o                         
  -6   7   4         12.82         38.02        22.05 o                         
  -5   7   4        897.85        925.91        75.05 o                         
  -4   7   4        134.26        153.34        30.04 o                         
  -3   7   4         28.40         25.31        12.35 o                         
  -2   7   4          0.01         -5.23        10.46 o                         
  -1   7   4        651.63        767.66        67.52 o                         
   0   7   4        253.63        281.18        42.38 o                         
   1   7   4          1.41        -13.77        27.53 o                         
   2   7   4          8.55         -5.89        11.79 o                         
   3   7   4         46.67         19.43        11.74 o                         
   4   7   4          3.78          2.05        15.29 o                         
   5   7   4         71.68         59.11        18.06 o                         
   6   7   4         41.09         37.01        16.83 o                         
   7   7   4          2.99         12.53        13.67 o                         
   8   7   4          0.26         -0.74        19.44 o                         
   9   7   4        703.35        797.23        96.24 o                         
  10   7   4         10.24         21.17        20.32 o                         
  11   7   4          3.60          5.17        42.79 o                         
  -9   8   4        109.81        148.66        48.82 o                         
  -8   8   4         10.97         44.24        28.90 o                         
  -7   8   4          0.15          5.69        29.74 o                         
  -6   8   4         67.90         27.05        34.97 o                         
  -5   8   4        254.44        310.10        82.06 o                         
  -4   8   4          8.77         87.44        35.43 o                         
  -3   8   4        148.26        153.84        37.70 o                         
  -2   8   4          0.28         28.29        22.44 o                         
  -1   8   4         12.14        -12.52        25.04 o                         
   0   8   4         12.74         43.23        20.77 o                         
   1   8   4          9.11         10.03        12.42 o                         
   2   8   4          1.86         -0.58        13.98 o                         
   3   8   4         91.06         75.11        28.39 o                         
   4   8   4        134.95        108.85        28.75 o                         
   5   8   4          0.80         -7.70        15.41 o                         
   6   8   4         37.55         15.91        13.13 o                         
   7   8   4         18.22         19.59        12.07 o                         
   8   8   4         16.27          9.20        14.75 o                         
  -5   9   4          3.45         -1.26        55.91 o                         
  -4   9   4        143.13        168.94        61.55 o                         
  -3   9   4        137.27        174.92        59.22 o                         
  -2   9   4        412.25        540.15        70.93 o                         
  -1   9   4          7.89         49.80        59.59 o                         
   0   9   4         21.08        -13.03        26.06 o                         
   1   9   4         25.12         29.89        35.35 o                         
   2   9   4         22.67         -8.52        36.73 o                         
   3   9   4          5.71         -4.28        24.95 o                         
   4   9   4          2.13        -10.19        20.37 o                         
   5   9   4          1.63          4.34        18.08 o                         
 -15   0   5         86.67         83.28        32.48 o                         
 -13   0   5         32.19         21.09        13.33 o                         
 -11   0   5        498.99        532.03        72.28 o                         
  -9   0   5        130.27        146.81        21.80 o                         
  -7   0   5       3519.56       3821.75       105.07 o                         
  -5   0   5       1848.50       1990.65        69.90 o                         
  -3   0   5        133.04        156.09        13.15 o                         
  -1   0   5        318.86        289.70        18.98 o                         
   1   0   5        319.40        277.11        17.46 o                         
   3   0   5       1110.08       1088.69        54.49 o                         
   5   0   5        642.86        766.48        90.80 o                         
   7   0   5       1981.37       2053.54        77.01 o                         
   9   0   5        729.05        762.27        45.44 o                         
  11   0   5        104.19        128.96        32.84 o                         
  13   0   5        329.68        291.75        53.57 o                         
  15   0   5        135.69        146.87        71.23 o                         
 -16   1   5         80.79         70.13        22.06 o                         
 -15   1   5         16.69         23.34        16.07 o                         
 -14   1   5        157.73        187.16        35.96 o                         
 -13   1   5         61.69         45.94        15.37 o                         
 -12   1   5         15.63         15.84        13.16 o                         
 -11   1   5        580.87        508.49        50.77 o                         
 -10   1   5         20.02         20.64        13.20 o                         
  -9   1   5         76.24         57.56        16.87 o                         
  -8   1   5       1299.28       1401.30        71.65 o                         
  -7   1   5         39.75         75.64        15.49 o                         
  -6   1   5       1344.26       1263.93        59.49 o                         
  -5   1   5        636.18        582.96        25.51 o                         
  -4   1   5       3475.76       3539.47        72.59 o                         
  -3   1   5        285.37        215.22        16.76 o                         
  -2   1   5        164.64        132.85        13.54 o                         
  -1   1   5        573.82        627.41        25.04 o                         
   0   1   5        757.78        741.75        21.41 o                         
   1   1   5        495.55        481.11        15.64 o                         
   2   1   5       1710.96       1928.18        30.57 o                         
   3   1   5        179.32        168.07         9.20 o                         
   4   1   5        862.46        872.19        30.65 o                         
   5   1   5       2866.02       3338.60        80.33 o                         
   6   1   5       1287.19       1345.44        42.83 o                         
   7   1   5         12.43         25.15         6.89 o                         
   8   1   5        278.90        276.76        25.50 o                         
   9   1   5          8.53          3.58        15.29 o                         
  10   1   5         41.42         44.66        14.44 o                         
  11   1   5          0.14         -2.10         5.80 o                         
  12   1   5         91.17        115.43        28.90 o                         
  13   1   5        183.78        185.97        33.63 o                         
  14   1   5         14.40         15.71        13.92 o                         
  15   1   5          1.87         24.30        21.86 o                         
  16   1   5         35.16         17.23        22.01 o                         
 -16   2   5         18.60         11.52         9.81 o                         
 -15   2   5         56.39         22.15        23.48 o                         
 -14   2   5        171.49        174.33        35.48 o                         
 -13   2   5        193.42        210.29        36.93 o                         
 -12   2   5        164.39        175.30        32.72 o                         
 -11   2   5        220.36        262.57        38.33 o                         
 -10   2   5         23.91         26.32        18.93 o                         
  -9   2   5         10.14          0.74         8.51 o                         
  -8   2   5        474.06        562.37        56.77 o                         
  -7   2   5        528.31        644.48        32.17 o                         
  -6   2   5        319.15        341.77        40.91 o                         
  -5   2   5       3817.54       3799.32        94.09 o                         
  -4   2   5       1425.91       1413.31        54.44 o                         
  -3   2   5       1938.20       1867.50        50.35 o                         
  -2   2   5        248.11        291.68        16.56 o                         
  -1   2   5        676.48        666.85        35.89 o                         
   0   2   5       1126.45       1112.33        38.89 o                         
   1   2   5       1936.18       2102.96        48.39 o                         
   2   2   5        175.21        170.61        11.78 o                         
   3   2   5       1464.84       1580.89        35.57 o                         
   4   2   5        268.91        303.14        20.62 o                         
   5   2   5        981.59        976.17        31.28 o                         
   6   2   5       2797.44       2897.20        59.46 o                         
   7   2   5        176.31        187.99        16.11 o                         
   8   2   5        413.03        397.34        28.85 o                         
   9   2   5       1743.14       1744.52        57.65 o                         
  10   2   5        179.62        193.39        21.89 o                         
  11   2   5        832.60        805.21        70.98 o                         
  12   2   5          3.12          6.79        12.48 o                         
  13   2   5        234.93        234.42        45.87 o                         
  14   2   5         45.35         66.53        23.61 o                         
  15   2   5         14.74         33.95        92.93 o                         
 -15   3   5        161.84        192.38        38.85 o                         
 -14   3   5          0.16         -6.42        12.85 o                         
 -13   3   5        296.11        334.46        56.45 o                         
 -12   3   5          0.00         11.26        14.23 o                         
 -11   3   5          5.41         -5.02        10.05 o                         
 -10   3   5        291.38        273.07        45.36 o                         
  -9   3   5        566.76        514.82        60.49 o                         
  -8   3   5        515.20        461.57        54.83 o                         
  -7   3   5       1483.48       1455.81        94.59 o                         
  -6   3   5          1.87          2.94        12.01 o                         
  -5   3   5        308.50        306.18        28.59 o                         
  -4   3   5          4.47         -0.05         8.44 o                         
  -3   3   5       2978.37       3017.54        73.74 o                         
  -2   3   5       2669.98       2666.03        56.85 o                         
  -1   3   5       7918.06       7461.64        79.07 o                         
   0   3   5        694.56        705.03        41.62 o                         
   1   3   5       2115.47       2156.38        47.53 o                         
   2   3   5         81.48         77.85         8.98 o                         
   3   3   5        520.00        551.32        23.73 o                         
   4   3   5        977.00        970.10        27.00 o                         
   5   3   5        391.77        342.06        28.87 o                         
   6   3   5         87.05        110.52        19.34 o                         
   7   3   5         27.83         39.44        14.90 o                         
   8   3   5        146.57        140.87        26.85 o                         
   9   3   5       1722.41       1725.25        98.49 o                         
  10   3   5          2.53          8.94        16.34 o                         
  11   3   5        381.81        384.62        70.79 o                         
  12   3   5         18.41         -7.73        28.84 o                         
  13   3   5         14.64         33.90        22.58 o                         
  14   3   5          0.34          6.15        20.30 o                         
  15   3   5          0.18         25.92        22.96 o                         
 -15   4   5         43.37         64.08        33.86 o                         
 -14   4   5          8.35         -6.92        13.83 o                         
 -13   4   5         34.92         36.28        19.47 o                         
 -12   4   5          0.04          8.22        12.77 o                         
 -11   4   5        126.05        149.19        36.52 o                         
 -10   4   5          3.07          7.11         7.26 o                         
  -9   4   5        106.55         68.50        22.11 o                         
  -8   4   5        542.01        430.83        72.60 o                         
  -7   4   5          6.82          7.68         8.75 o                         
  -6   4   5        403.22        425.87        42.32 o                         
  -5   4   5       1078.63       1038.08        62.66 o                         
  -4   4   5       1793.34       1963.26        77.09 o                         
  -3   4   5        163.20        142.93        17.59 o                         
  -2   4   5        661.82        710.85        40.03 o                         
  -1   4   5        135.61         88.84        16.05 o                         
   0   4   5       1530.05       1445.16        64.93 o                         
   1   4   5       1115.16       1186.14        52.35 o                         
   2   4   5         26.12         16.52         5.99 o                         
   3   4   5        180.19        193.58        27.85 o                         
   4   4   5         38.91         32.89         5.67 o                         
   5   4   5        174.28        176.74        17.23 o                         
   6   4   5        222.50        187.53        28.05 o                         
   7   4   5          8.58         -5.87        11.75 o                         
   8   4   5         35.18         34.94        17.22 o                         
   9   4   5          5.12          5.30        16.90 o                         
  10   4   5        180.86        190.51        37.28 o                         
  11   4   5         37.95         36.88        18.76 o                         
  12   4   5        278.44        269.99        67.10 o                         
  13   4   5        102.32         49.14        67.27 o                         
  14   4   5          2.19         18.73        19.77 o                         
 -14   5   5         65.65         97.61        75.36 o                         
 -13   5   5        189.16        213.19        77.19 o                         
 -12   5   5        279.14        318.24        74.24 o                         
 -11   5   5        261.12        334.82        75.69 o                         
 -10   5   5         36.21         38.68        52.49 o                         
  -9   5   5         50.85         17.07         9.17 o                         
  -8   5   5        314.50        283.12        49.14 o                         
  -7   5   5         12.78         16.09        11.65 o                         
  -6   5   5        600.45        610.10        59.82 o                         
  -5   5   5        875.37        868.14        62.90 o                         
  -4   5   5        110.46        121.22        23.11 o                         
  -3   5   5        416.52        453.39        38.75 o                         
  -2   5   5        704.89        658.42        44.59 o                         
  -1   5   5        675.08        729.27        56.42 o                         
   0   5   5        342.28        296.77        33.06 o                         
   1   5   5        318.56        326.08        31.76 o                         
   2   5   5        102.17        122.05        19.84 o                         
   3   5   5        387.63        403.08        37.42 o                         
   4   5   5         65.13         40.14        11.87 o                         
   5   5   5         71.75         70.89        13.17 o                         
   6   5   5          6.86          1.53        13.85 o                         
   7   5   5        382.67        381.25        47.20 o                         
   8   5   5         30.26         35.89        17.22 o                         
   9   5   5        655.77        733.33        77.41 o                         
  10   5   5        105.84         56.58        40.42 o                         
  11   5   5          6.15         -2.54        11.73 o                         
  12   5   5         13.00        -11.72        53.73 o                         
  13   5   5          1.66         18.17        17.95 o                         
 -13   6   5         59.42         69.00        34.39 o                         
 -12   6   5         34.07         22.71        31.12 o                         
 -11   6   5          1.39         16.13        38.02 o                         
 -10   6   5        196.08        261.89        52.38 o                         
  -9   6   5          1.21          0.11        16.29 o                         
  -8   6   5         42.35         68.17        29.20 o                         
  -7   6   5         24.06         36.95        28.28 o                         
  -6   6   5        676.21        726.19        62.94 o                         
  -5   6   5         11.15         35.48        13.88 o                         
  -4   6   5         17.67         17.90        12.12 o                         
  -3   6   5          3.37         -2.26         7.78 o                         
  -2   6   5         72.02         80.80        19.23 o                         
  -1   6   5        295.67        323.67        39.64 o                         
   0   6   5          4.86          5.25        10.10 o                         
   1   6   5        184.62        225.53        32.24 o                         
   2   6   5        210.15        276.29        32.67 o                         
   3   6   5          1.92         -4.05         9.37 o                         
   4   6   5        217.03        197.52        27.60 o                         
   5   6   5         80.98         47.83        12.05 o                         
   6   6   5        153.68        146.57        26.53 o                         
   7   6   5         70.31         90.07        24.14 o                         
   8   6   5        110.89         88.20        28.83 o                         
   9   6   5         87.19         87.89        32.81 o                         
  10   6   5          3.75         36.35        24.58 o                         
  11   6   5         85.61        130.14        59.18 o                         
  12   6   5          6.94         38.75       116.14 o                         
 -11   7   5          1.38         17.15        23.01 o                         
 -10   7   5         98.23         80.98        31.48 o                         
  -9   7   5        140.30        143.34        39.52 o                         
  -8   7   5          5.93         14.76        11.01 o                         
  -7   7   5         83.39         67.97        19.90 o                         
  -6   7   5         49.75         36.34        18.99 o                         
  -5   7   5        209.28        234.10        41.52 o                         
  -4   7   5       2072.56       2207.05       114.16 o                         
  -3   7   5         42.63         48.99        20.34 o                         
  -2   7   5        681.70        784.45        67.08 o                         
  -1   7   5         81.46         73.75        21.88 o                         
   0   7   5        253.06        291.36        41.57 o                         
   1   7   5         42.43         37.71        17.92 o                         
   2   7   5         16.25         21.00        15.42 o                         
   3   7   5         44.72         27.90        14.20 o                         
   4   7   5         95.18         44.21        16.99 o                         
   5   7   5         81.10         46.31        15.59 o                         
   6   7   5         84.00         33.27        17.52 o                         
   7   7   5         22.80         16.17        34.70 o                         
   8   7   5        134.91        151.58        34.27 o                         
   9   7   5         24.61         55.44        29.89 o                         
  10   7   5         16.00         72.03        41.20 o                         
  -9   8   5          0.87         -1.87        13.77 o                         
  -8   8   5         48.26         32.55        38.58 o                         
  -7   8   5         69.41         83.98        41.14 o                         
  -6   8   5         41.29          4.18        70.20 o                         
  -5   8   5         36.24         29.69        12.47 o                         
  -4   8   5          7.40          8.01        12.14 o                         
  -3   8   5        234.26        237.54        53.23 o                         
  -2   8   5         69.58         58.78        25.19 o                         
  -1   8   5         20.88         56.83        28.00 o                         
   0   8   5        104.21        100.98        35.34 o                         
   1   8   5          0.50         22.29        24.68 o                         
   2   8   5          0.12         -1.64        21.57 o                         
   3   8   5          0.14          1.06        31.49 o                         
   4   8   5         81.52        134.94        32.99 o                         
   5   8   5         15.97          4.96        13.72 o                         
   6   8   5          2.21         25.46        45.85 o                         
   7   8   5         28.35         17.18        42.69 o                         
   8   8   5         44.25         59.60        26.06 o                         
  -5   9   5         10.10         26.84        24.94 o                         
  -4   9   5         21.10        -10.85        44.44 o                         
  -3   9   5         95.61        107.99        43.54 o                         
  -2   9   5         95.55        128.44        39.62 o                         
  -1   9   5         11.52         33.19        31.29 o                         
   0   9   5         11.00         28.18        35.52 o                         
   1   9   5          9.46          1.69        27.02 o                         
   2   9   5          1.28         -8.17        16.34 o                         
   3   9   5          4.97          1.22        33.85 o                         
   4   9   5         14.45         -0.33        22.76 o                         
 -16   0   6         13.96         53.57        29.20 o                         
 -14   0   6        201.13        169.57        46.50 o                         
 -12   0   6         10.23         18.04        17.24 o                         
 -10   0   6         56.91         68.36        16.45 o                         
  -8   0   6        198.48        171.97        24.24 o                         
  -6   0   6       3530.90       3805.13       142.11 o                         
  -4   0   6       2877.82       2835.80        67.60 o                         
  -2   0   6       4926.26       4837.77       111.38 o                         
   0   0   6      14510.45      13646.50       186.75 o                         
   2   0   6       1652.04       1626.66        56.13 o                         
   4   0   6        953.22       1016.92        59.46 o                         
   6   0   6       1204.71       1226.69       126.62 o                         
   8   0   6       1516.99       1572.43       165.15 o                         
  10   0   6        800.16        738.14        63.06 o                         
  12   0   6         37.13         54.11        24.20 o                         
  14   0   6        218.56        146.68        75.10 o                         
 -16   1   6        226.32        269.02        44.23 o                         
 -15   1   6          2.78         -4.25         8.51 o                         
 -14   1   6          2.13         -4.39        12.03 o                         
 -13   1   6          6.65         -2.02        13.64 o                         
 -12   1   6         10.92          8.52        10.99 o                         
 -11   1   6          1.01          5.89         9.90 o                         
 -10   1   6         95.48         68.13        13.23 o                         
  -9   1   6         45.32         61.23        13.37 o                         
  -8   1   6        128.97        169.86        21.70 o                         
  -7   1   6        719.68        716.05        41.61 o                         
  -6   1   6        170.92        202.97        17.76 o                         
  -5   1   6       2077.08       2249.43        51.91 o                         
  -4   1   6         23.57         24.27         5.68 o                         
  -3   1   6       1467.06       1520.00        51.66 o                         
  -2   1   6        967.77        967.57        34.79 o                         
  -1   1   6        477.18        476.93        20.73 o                         
   0   1   6       1158.78       1190.32        28.58 o                         
   1   1   6        467.19        486.91        16.94 o                         
   2   1   6        266.81        257.32        13.14 o                         
   3   1   6         17.37         16.51         3.94 o                         
   4   1   6       1038.49       1246.45        32.37 o                         
   5   1   6        872.61        809.86        29.16 o                         
   6   1   6        768.24        792.19        51.96 o                         
   7   1   6          0.20         -1.01         4.25 o                         
   8   1   6         15.54          8.47         4.10 o                         
   9   1   6         72.20         71.71         9.73 o                         
  10   1   6        215.03        239.28        31.99 o                         
  11   1   6        163.67        145.40        23.21 o                         
  12   1   6        558.66        576.26        53.49 o                         
  13   1   6         12.83         14.58        10.50 o                         
  14   1   6          7.04         13.32        15.86 o                         
  15   1   6          1.32        -14.06        28.12 o                         
 -16   2   6          5.20         11.17        21.18 o                         
 -15   2   6          4.99          6.35        15.99 o                         
 -14   2   6          4.26         -7.16        14.33 o                         
 -13   2   6        189.45        150.12        31.02 o                         
 -12   2   6          3.14          2.55        12.54 o                         
 -11   2   6         20.29         36.31        14.49 o                         
 -10   2   6         83.79        115.04        23.99 o                         
  -9   2   6        137.20        111.13        27.16 o                         
  -8   2   6       1298.40       1387.21        91.64 o                         
  -7   2   6       1364.55       1345.20        55.86 o                         
  -6   2   6       1572.92       1469.91        86.93 o                         
  -5   2   6       2300.16       2324.70        76.23 o                         
  -4   2   6       3415.52       3484.60        88.18 o                         
  -3   2   6        701.44        711.42        34.04 o                         
  -2   2   6       1885.24       1901.18        46.17 o                         
  -1   2   6         58.77         51.12         8.96 o                         
   0   2   6       2035.33       2168.74        54.54 o                         
   1   2   6          2.42          4.47         6.76 o                         
   2   2   6         20.59         18.35         3.42 o                         
   3   2   6        123.04        130.79         9.76 o                         
   4   2   6          8.22          9.29         5.55 o                         
   5   2   6         21.51         19.82         4.98 o                         
   6   2   6        199.49        207.28        18.71 o                         
   7   2   6         79.51         74.99        10.26 o                         
   8   2   6        339.64        349.24        22.97 o                         
   9   2   6       1015.80        996.15        41.10 o                         
  10   2   6        183.28        181.20        19.86 o                         
  11   2   6         50.81         49.51        16.71 o                         
  12   2   6        141.29        123.37        30.09 o                         
  13   2   6        142.96        158.41        36.43 o                         
  14   2   6         16.92          1.13        12.48 o                         
  15   2   6         10.34         37.23        24.70 o                         
 -15   3   6          3.91         45.92        19.48 o                         
 -14   3   6        129.51        116.61        29.01 o                         
 -13   3   6          0.28         11.68        20.56 o                         
 -12   3   6        154.90        125.56        33.85 o                         
 -11   3   6         70.26        111.25        30.51 o                         
 -10   3   6         47.84         53.32        21.99 o                         
  -9   3   6         34.17         31.68        18.96 o                         
  -8   3   6        165.04        155.73        19.07 o                         
  -7   3   6          0.89          5.30         8.93 o                         
  -6   3   6        677.52        633.26        52.05 o                         
  -5   3   6       1204.71       1094.53        55.28 o                         
  -4   3   6        927.74        794.29        48.39 o                         
  -3   3   6         57.11         53.26         6.66 o                         
  -2   3   6         16.64         17.71         5.40 o                         
  -1   3   6         26.09         35.70        10.52 o                         
   0   3   6         14.87         13.75         4.10 o                         
   1   3   6       1540.62       1559.56        61.55 o                         
   2   3   6         46.57         52.37         9.39 o                         
   3   3   6         78.67         78.88         8.52 o                         
   4   3   6        915.46        946.85        37.31 o                         
   5   3   6          0.11          0.11         5.67 o                         
   6   3   6        763.90        742.47        49.31 o                         
   7   3   6        400.34        441.15        45.16 o                         
   8   3   6        556.13        587.77        53.76 o                         
   9   3   6          0.03          3.22         9.01 o                         
  10   3   6          0.05          3.16        13.58 o                         
  11   3   6        245.31        258.29        58.11 o                         
  12   3   6         84.10         74.54        28.00 o                         
  13   3   6         14.46          8.39        22.62 o                         
  14   3   6          0.12          3.28        11.79 o                         
  15   3   6         26.44         42.70        23.80 o                         
 -15   4   6         13.65         19.76        21.50 o                         
 -14   4   6         18.00          6.57        22.64 o                         
 -13   4   6          1.98         -8.02        21.27 o                         
 -12   4   6         61.25         92.49        38.22 o                         
 -11   4   6        300.38        300.76        53.39 o                         
 -10   4   6        136.55        170.35        38.89 o                         
  -9   4   6        544.79        575.88        69.21 o                         
  -8   4   6        202.30        281.05        60.05 o                         
  -7   4   6        395.60        456.12        57.21 o                         
  -6   4   6         32.31         60.66        21.29 o                         
  -5   4   6          4.73         -5.59        11.18 o                         
  -4   4   6         60.06         51.89        10.80 o                         
  -3   4   6        325.12        340.76        24.48 o                         
  -2   4   6         16.33         15.62         5.36 o                         
  -1   4   6        399.55        390.63        24.81 o                         
   0   4   6        250.37        264.63        55.26 o                         
   1   4   6         82.49         93.14        12.82 o                         
   2   4   6        187.12        196.06        15.87 o                         
   3   4   6          0.09          4.10         5.02 o                         
   4   4   6         29.31         23.11         4.90 o                         
   5   4   6        526.03        528.21        21.28 o                         
   6   4   6       2348.96       2351.98       102.02 o                         
   7   4   6        702.29        737.88        56.87 o                         
   8   4   6        333.92        350.65        47.10 o                         
   9   4   6        228.24        212.99        37.67 o                         
  10   4   6         61.34         91.55        34.57 o                         
  11   4   6        206.51        172.81        50.73 o                         
  12   4   6          0.40         -8.10        16.21 o                         
  13   4   6          8.51         41.59        53.97 o                         
  14   4   6         59.89         14.38        58.75 o                         
 -14   5   6         98.26         96.97        45.86 o                         
 -13   5   6         23.99         97.82        43.75 o                         
 -12   5   6        464.66        480.22        93.57 o                         
 -11   5   6         92.35         58.46        49.51 o                         
 -10   5   6        157.37        116.87        43.35 o                         
  -9   5   6          4.69         29.42        28.06 o                         
  -8   5   6         90.18        169.87        59.52 o                         
  -7   5   6          5.99          4.64        10.22 o                         
  -6   5   6         10.19         -4.58         9.15 o                         
  -5   5   6       1811.21       1703.02        80.50 o                         
  -4   5   6        569.07        602.40        41.61 o                         
  -3   5   6         85.18        117.22        18.86 o                         
  -2   5   6       1436.90       1437.85        60.92 o                         
  -1   5   6          4.32         -0.20         6.74 o                         
   0   5   6        506.53        586.08        41.57 o                         
   1   5   6        113.24         85.40        15.51 o                         
   2   5   6        303.79        376.71        33.59 o                         
   3   5   6         20.29         21.72        10.55 o                         
   4   5   6        106.46        114.75        17.45 o                         
   5   5   6       1164.89       1058.23        75.45 o                         
   6   5   6        770.64        674.29        60.02 o                         
   7   5   6       1035.00       1110.60        78.16 o                         
   8   5   6        616.04        584.54        68.88 o                         
   9   5   6         81.74        116.54        33.65 o                         
  10   5   6        386.40        378.98        77.80 o                         
  11   5   6          6.72         -8.57        17.15 o                         
  12   5   6         32.37         16.68        50.82 o                         
  13   5   6          5.85         32.78        26.79 o                         
 -12   6   6          7.02          8.15        22.14 o                         
 -11   6   6         27.11         17.07        21.32 o                         
 -10   6   6        182.47        200.10        62.14 o                         
  -9   6   6         10.65         40.59        17.52 o                         
  -8   6   6          0.77        -12.85        25.69 o                         
  -7   6   6        179.39        160.29        27.05 o                         
  -6   6   6        391.13        432.51        44.78 o                         
  -5   6   6        126.84        133.65        28.79 o                         
  -4   6   6         73.07         82.86        23.04 o                         
  -3   6   6         14.18          4.49        10.01 o                         
  -2   6   6        159.17        160.85        26.78 o                         
  -1   6   6          0.01         -4.08         8.16 o                         
   0   6   6        438.77        517.14        45.67 o                         
   1   6   6          0.86          0.57        31.67 o                         
   2   6   6          0.09          1.86         8.68 o                         
   3   6   6         17.66         11.43        13.76 o                         
   4   6   6        449.90        459.71        43.64 o                         
   5   6   6        417.77        409.01        58.50 o                         
   6   6   6          4.00          4.11        18.16 o                         
   7   6   6          0.03          3.01        10.94 o                         
   8   6   6        133.30        176.17        36.66 o                         
   9   6   6         43.45         49.46        19.58 o                         
  10   6   6        122.65        211.40        63.92 o                         
  11   6   6         18.47         -1.13        54.93 o                         
  12   6   6        112.85        207.93        82.62 o                         
 -11   7   6        156.98        137.37        50.51 o                         
 -10   7   6         17.13         38.52        26.23 o                         
  -9   7   6        106.82         89.86        31.71 o                         
  -8   7   6         70.81         24.24        20.67 o                         
  -7   7   6          5.52         -1.01         9.94 o                         
  -6   7   6          0.76        -14.47        28.94 o                         
  -5   7   6        170.13        168.81        47.84 o                         
  -4   7   6         59.58         56.53        26.80 o                         
  -3   7   6         26.09         29.49        13.62 o                         
  -2   7   6          8.87          6.72        17.83 o                         
  -1   7   6          8.65          5.77        16.59 o                         
   0   7   6        430.25        568.16        77.04 o                         
   1   7   6        247.03        314.60        67.17 o                         
   2   7   6         27.87         16.27        32.07 o                         
   3   7   6        323.14        342.32        49.66 o                         
   4   7   6          1.58         -6.68        13.36 o                         
   5   7   6         60.62         52.96        16.24 o                         
   6   7   6         35.05         22.80        12.42 o                         
   7   7   6        108.39         54.31        25.25 o                         
   8   7   6         39.14         21.97        17.98 o                         
   9   7   6         11.26        -11.65        30.53 o                         
  10   7   6        126.45        225.47       128.51 o                         
  -8   8   6         86.78         42.40        56.16 o                         
  -7   8   6          0.17          9.05        38.40 o                         
  -6   8   6          4.86        -11.02        42.40 o                         
  -5   8   6          0.74         10.43        20.38 o                         
  -4   8   6        477.89        588.13        83.36 o                         
  -3   8   6        191.94        219.05        52.02 o                         
  -2   8   6         82.15        115.17        35.57 o                         
  -1   8   6        389.99        416.23        69.87 o                         
   0   8   6          3.59          5.15        21.99 o                         
   1   8   6        243.12        301.96        59.99 o                         
   2   8   6         43.75         13.28        21.78 o                         
   3   8   6        114.33         92.34        33.75 o                         
   4   8   6         74.39         52.35        20.97 o                         
   5   8   6         13.80         45.51        27.92 o                         
   6   8   6          0.01         -4.86        13.34 o                         
   7   8   6        147.62        184.22        41.80 o                         
   8   8   6         38.03         86.82        26.35 o                         
  -4   9   6          2.09         -5.36        29.55 o                         
  -3   9   6          2.67         47.03        26.88 o                         
  -2   9   6         84.52         86.59        46.76 o                         
  -1   9   6         13.74         37.41        23.66 o                         
   0   9   6        134.37        178.42        46.73 o                         
   1   9   6         21.57          7.43        29.48 o                         
   2   9   6          5.65         36.04        22.54 o                         
   3   9   6          0.29         14.49        26.97 o                         
   4   9   6          4.69         46.87        28.82 o                         
 -15   0   7         66.68        123.67        42.01 o                         
 -13   0   7       1713.50       1590.69       140.05 o                         
 -11   0   7       1381.34       1394.34       119.46 o                         
  -9   0   7        179.75        119.58        31.11 o                         
  -7   0   7       2157.63       1961.53       111.79 o                         
  -5   0   7       7578.58       7696.68       191.14 o                         
  -3   0   7        598.17        559.79        26.84 o                         
  -1   0   7       1603.87       1767.01        64.01 o                         
   1   0   7       1076.94       1026.87        38.99 o                         
   3   0   7         13.43          8.58         5.15 o                         
   5   0   7       2682.89       2937.38       133.60 o                         
   7   0   7        481.46        434.65        82.60 o                         
   9   0   7       2961.90       2988.27       177.52 o                         
  11   0   7        908.86        884.12        72.07 o                         
  13   0   7          1.80         18.86        34.90 o                         
  15   0   7         16.43          7.53        16.57 o                         
 -16   1   7          9.65         14.11        14.97 o                         
 -15   1   7         64.16         79.12        22.82 o                         
 -14   1   7         11.21          2.23         7.94 o                         
 -13   1   7         98.93         83.92        23.32 o                         
 -12   1   7         35.44         44.97        13.14 o                         
 -11   1   7        254.59        244.64        34.87 o                         
 -10   1   7        415.69        450.89        45.83 o                         
  -9   1   7        557.70        587.91        50.28 o                         
  -8   1   7       2157.89       2136.28        89.77 o                         
  -7   1   7        172.47        173.12        23.55 o                         
  -6   1   7       1340.07       1249.20        49.61 o                         
  -5   1   7       1259.19       1330.49        43.17 o                         
  -4   1   7       1604.12       1603.58        43.12 o                         
  -3   1   7       1855.72       1891.46        66.46 o                         
  -2   1   7        283.75        259.23        22.80 o                         
  -1   1   7         62.20         78.24        10.07 o                         
   0   1   7        771.37        782.59        25.72 o                         
   1   1   7        259.59        266.29        13.59 o                         
   2   1   7        167.94        184.95        11.63 o                         
   3   1   7         58.64         56.31         5.57 o                         
   4   1   7       2070.56       2190.63        46.45 o                         
   5   1   7        701.09        690.94        27.01 o                         
   6   1   7         31.08         34.23         6.30 o                         
   7   1   7        417.36        388.79        27.36 o                         
   8   1   7        141.31        144.91        22.25 o                         
   9   1   7         83.52         53.78        19.73 o                         
  10   1   7          0.14          6.64         6.75 o                         
  11   1   7         11.93         24.95        14.65 o                         
  12   1   7         91.59        128.56        26.33 o                         
  13   1   7          0.17         -0.24        17.66 o                         
  14   1   7        126.07        171.61        47.35 o                         
  15   1   7         39.90         52.05        31.97 o                         
 -16   2   7         23.65         25.55        17.27 o                         
 -15   2   7        130.59        159.34        34.72 o                         
 -14   2   7         89.21         97.38        26.34 o                         
 -13   2   7          1.39         16.94        11.72 o                         
 -12   2   7       1026.07       1054.49        80.08 o                         
 -11   2   7        423.32        365.64        45.72 o                         
 -10   2   7        544.24        556.57        53.18 o                         
  -9   2   7       1417.57       1413.08        80.52 o                         
  -8   2   7          0.81         -4.18        10.45 o                         
  -7   2   7        968.30       1053.60        54.71 o                         
  -6   2   7        968.98        900.81        70.18 o                         
  -5   2   7          0.46         -4.09         8.19 o                         
  -4   2   7        994.74        989.89        48.71 o                         
  -3   2   7        187.13        186.41        15.38 o                         
  -2   2   7        546.11        451.77        21.80 o                         
  -1   2   7        160.91        209.46        17.39 o                         
   0   2   7        156.45        157.74        13.82 o                         
   1   2   7        734.38        762.32        20.71 o                         
   2   2   7       2028.22       1988.98        37.86 o                         
   3   2   7       1007.06       1105.87        32.55 o                         
   4   2   7       1689.23       1707.13        61.31 o                         
   5   2   7       1048.50       1057.03        42.25 o                         
   6   2   7          9.66         18.79        10.03 o                         
   7   2   7        422.77        392.50        33.09 o                         
   8   2   7        924.16        869.75        51.64 o                         
   9   2   7        180.18        187.94        25.22 o                         
  10   2   7        387.26        403.17        37.79 o                         
  11   2   7         53.13         54.46        19.90 o                         
  12   2   7          5.34         -8.24        16.47 o                         
  13   2   7         12.98         16.22        35.80 o                         
  14   2   7         12.51         25.93        45.80 o                         
  15   2   7          0.79          8.08        15.77 o                         
 -15   3   7          2.60         -8.05        16.10 o                         
 -14   3   7         52.82         24.49        15.28 o                         
 -13   3   7         30.93         29.40        23.94 o                         
 -12   3   7        231.62        202.10        36.77 o                         
 -11   3   7         80.96         60.31        23.09 o                         
 -10   3   7        844.17        879.25        86.13 o                         
  -9   3   7        490.33        544.49        65.06 o                         
  -8   3   7        107.87         95.95        17.37 o                         
  -7   3   7        335.23        390.69        51.67 o                         
  -6   3   7        557.34        561.68        50.78 o                         
  -5   3   7        456.59        499.88        37.88 o                         
  -4   3   7        674.06        643.29        43.50 o                         
  -3   3   7          0.93          3.78         7.73 o                         
  -2   3   7         19.22         17.46         5.79 o                         
  -1   3   7          0.66         -4.39         8.78 o                         
   0   3   7          0.30          3.67         5.55 o                         
   1   3   7        700.15        674.66        36.64 o                         
   2   3   7        152.22        154.98        12.91 o                         
   3   3   7       1332.91       1335.00        39.68 o                         
   4   3   7       3746.83       3928.12        88.63 o                         
   5   3   7        648.42        610.88        37.84 o                         
   6   3   7         46.72         48.97        12.02 o                         
   7   3   7       1070.53       1121.07        59.69 o                         
   8   3   7        110.69        103.95        21.04 o                         
   9   3   7        394.33        358.01        40.08 o                         
  10   3   7        292.40        290.40        62.31 o                         
  11   3   7        164.80        157.74        46.35 o                         
  12   3   7          2.08         -6.09        27.61 o                         
  13   3   7         21.67         25.52        20.73 o                         
  14   3   7         45.81         33.88        21.51 o                         
 -14   4   7        161.59        169.66        45.94 o                         
 -13   4   7          1.47         14.78        12.72 o                         
 -12   4   7        156.35        126.00        35.49 o                         
 -11   4   7        151.42        134.41        36.88 o                         
 -10   4   7        557.28        571.38        72.11 o                         
  -9   4   7        313.30        371.56        56.96 o                         
  -8   4   7        662.21        736.49        77.46 o                         
  -7   4   7        517.60        604.15        79.20 o                         
  -6   4   7         18.66         18.20        18.87 o                         
  -5   4   7        102.61         43.69        26.08 o                         
  -4   4   7        184.07        168.57        19.10 o                         
  -3   4   7        169.89        175.26        20.29 o                         
  -2   4   7         76.01         76.47        11.20 o                         
  -1   4   7         64.07         58.96        15.13 o                         
   0   4   7        262.05        241.36        31.09 o                         
   1   4   7        194.54        176.95        28.44 o                         
   2   4   7        328.14        273.75        17.28 o                         
   3   4   7        533.37        545.69        27.67 o                         
   4   4   7        239.76        244.37        17.84 o                         
   5   4   7        822.40        818.97        49.10 o                         
   6   4   7       1182.83       1163.01        71.20 o                         
   7   4   7        114.74        146.24        25.46 o                         
   8   4   7         65.98         73.49        20.29 o                         
   9   4   7        220.82        238.56        55.97 o                         
  10   4   7        126.33         88.42        38.35 o                         
  11   4   7          7.23          8.29        20.30 o                         
  12   4   7         98.12        111.63        38.46 o                         
  13   4   7          1.29         16.24        22.43 o                         
  14   4   7         10.01         15.92        22.77 o                         
 -13   5   7         80.84         79.52        34.66 o                         
 -12   5   7         39.42          0.83        53.93 o                         
 -11   5   7        200.54        171.87        55.88 o                         
 -10   5   7        355.02        357.93        77.83 o                         
  -9   5   7         83.03         57.17        53.17 o                         
  -8   5   7         15.29         20.57        43.74 o                         
  -7   5   7          1.20         -2.69        13.79 o                         
  -6   5   7          0.90         14.99        19.20 o                         
  -5   5   7        536.66        548.51        56.53 o                         
  -4   5   7        547.05        493.44        44.67 o                         
  -3   5   7         17.52          4.61         5.56 o                         
  -2   5   7          0.00         -3.63         7.26 o                         
  -1   5   7          5.42          1.12         4.79 o                         
   0   5   7       1139.88       1187.58        87.24 o                         
   1   5   7         61.98         48.84         7.37 o                         
   2   5   7        221.71        249.75        23.90 o                         
   3   5   7          1.23         -2.56         5.98 o                         
   4   5   7        130.05        130.34        21.39 o                         
   5   5   7        310.68        294.35        27.11 o                         
   6   5   7         17.99         31.54        18.93 o                         
   7   5   7        458.92        458.61        50.33 o                         
   8   5   7         41.01         11.15        14.12 o                         
   9   5   7        577.32        555.89        93.62 o                         
  10   5   7          0.24         -2.87        20.59 o                         
  11   5   7          3.91         -0.59        24.46 o                         
  12   5   7          8.01         32.89        24.79 o                         
  13   5   7          0.77        -16.76        54.79 o                         
 -12   6   7         82.65        151.50        60.26 o                         
 -11   6   7         65.27         99.60        64.40 o                         
 -10   6   7          5.80          8.69        13.31 o                         
  -9   6   7        200.68        207.08        62.40 o                         
  -8   6   7         19.45         32.64        26.37 o                         
  -7   6   7        137.39        170.20        34.33 o                         
  -6   6   7          0.09         -4.52         9.04 o                         
  -5   6   7        157.56        152.90        25.20 o                         
  -4   6   7          0.03         18.20         9.32 o                         
  -3   6   7        381.90        423.76        40.97 o                         
  -2   6   7        555.85        564.94        44.64 o                         
  -1   6   7        736.03        733.93        82.12 o                         
   0   6   7        268.77        228.97        57.61 o                         
   1   6   7        591.05        584.58       103.25 o                         
   2   6   7         55.83         32.44        10.42 o                         
   3   6   7        235.45        273.30        40.74 o                         
   4   6   7         74.89         58.67        18.84 o                         
   5   6   7        108.23        123.99        28.18 o                         
   6   6   7         76.28         73.65        19.31 o                         
   7   6   7        197.24        247.68        41.06 o                         
   8   6   7        197.70        155.79        32.68 o                         
   9   6   7         41.84         53.14        31.01 o                         
  10   6   7        415.96        407.61        88.22 o                         
  11   6   7          0.03         -8.79        55.19 o                         
 -10   7   7         61.23        103.15        65.34 o                         
  -9   7   7         66.11         46.54        12.47 o                         
  -8   7   7         89.31         55.36        72.33 o                         
  -7   7   7         59.63         96.64        30.69 o                         
  -6   7   7          0.74         -6.48        27.46 o                         
  -5   7   7          0.02         13.29        24.34 o                         
  -4   7   7         91.31        101.86        34.26 o                         
  -3   7   7        360.73        470.94        71.62 o                         
  -2   7   7        130.54        105.56        32.29 o                         
  -1   7   7         73.24         31.23        25.86 o                         
   0   7   7         16.63         16.15        25.40 o                         
   1   7   7         84.19        116.15        39.91 o                         
   2   7   7         72.47        117.74        37.08 o                         
   3   7   7        123.25        129.86        33.46 o                         
   4   7   7         16.78         16.90         9.54 o                         
   5   7   7          5.06          0.55        17.69 o                         
   6   7   7        149.07        182.16        37.43 o                         
   7   7   7          3.64         10.59        19.46 o                         
   8   7   7        599.54        580.82        82.87 o                         
   9   7   7         21.42          7.62        37.88 o                         
  10   7   7         52.45         39.33        53.77 o                         
  -8   8   7         85.33        136.28        53.19 o                         
  -7   8   7          2.34         -5.12        52.13 o                         
  -6   8   7        165.96        137.90        38.92 o                         
  -5   8   7         36.57         65.30        21.73 o                         
  -4   8   7        279.12        341.36        54.61 o                         
  -3   8   7         14.46         55.75        28.69 o                         
  -2   8   7         22.19         18.92        12.85 o                         
  -1   8   7        184.03        159.68        43.00 o                         
   0   8   7        345.58        461.58        74.81 o                         
   1   8   7         15.43         -2.61        22.91 o                         
   2   8   7         13.50         -2.12        43.85 o                         
   3   8   7         20.49         44.15        43.17 o                         
   4   8   7          7.42          4.49        16.48 o                         
   5   8   7          0.13        -11.24        29.08 o                         
   6   8   7          2.05          8.79        11.50 o                         
   7   8   7          4.88         23.34        20.74 o                         
  -3   9   7        212.76        231.53        57.11 o                         
  -2   9   7         11.50        -10.50        21.00 o                         
  -1   9   7          5.51         12.78        22.87 o                         
   0   9   7          3.90          1.06        22.26 o                         
   1   9   7         33.85         -4.76        63.64 o                         
   2   9   7          3.16         80.23        41.85 o                         
 -16   0   8          8.49         -9.53        19.05 o                         
 -14   0   8          9.53         -6.55        13.11 o                         
 -12   0   8       1988.72       1957.39       150.31 o                         
 -10   0   8       2590.43       2509.39       154.08 o                         
  -8   0   8        315.00        325.37        48.95 o                         
  -6   0   8        369.39        433.17        49.40 o                         
  -4   0   8       2011.70       1990.59        57.76 o                         
  -2   0   8        322.48        364.91        24.71 o                         
   0   0   8       4412.25       4408.66        94.79 o                         
   2   0   8         34.94         24.67         9.54 o                         
   4   0   8       1746.94       1836.33        80.19 o                         
   6   0   8        100.93         82.92        23.80 o                         
   8   0   8        333.69        362.85        82.46 o                         
  10   0   8          6.98          5.35        18.01 o                         
  12   0   8         17.00          1.25        32.73 o                         
  14   0   8        203.75        197.98        86.28 o                         
 -16   1   8         38.28         25.75        19.89 o                         
 -15   1   8         26.04         32.78        19.13 o                         
 -14   1   8          9.72         -0.08        13.01 o                         
 -13   1   8        214.86        236.72        38.63 o                         
 -12   1   8         24.01         26.13         9.08 o                         
 -11   1   8        218.85        267.86        38.05 o                         
 -10   1   8         32.66         23.98        11.57 o                         
  -9   1   8        408.00        440.20        43.79 o                         
  -8   1   8         50.85         38.84        13.14 o                         
  -7   1   8        810.06        801.39        51.17 o                         
  -6   1   8        760.61        745.12        35.63 o                         
  -5   1   8        145.13        135.33        13.84 o                         
  -4   1   8       1316.98       1341.00        38.75 o                         
  -3   1   8        120.20         87.93        14.47 o                         
  -2   1   8        397.32        455.50        32.10 o                         
  -1   1   8       3213.09       3296.96        73.84 o                         
   0   1   8         35.87         44.00         7.37 o                         
   1   1   8        914.97        918.19        30.55 o                         
   2   1   8       4255.72       4341.58        62.86 o                         
   3   1   8       1394.91       1348.70        35.47 o                         
   4   1   8       1867.35       1944.48        45.19 o                         
   5   1   8        466.18        450.42        23.38 o                         
   6   1   8       1080.02       1101.63        42.71 o                         
   7   1   8        350.90        342.75        26.48 o                         
   8   1   8         16.45         12.84         4.86 o                         
   9   1   8         55.56         54.07        10.85 o                         
  10   1   8        297.07        261.92        34.90 o                         
  11   1   8         37.05         30.26        14.06 o                         
  12   1   8          0.18         26.85        16.74 o                         
  13   1   8         50.74         80.09        26.00 o                         
  14   1   8         46.42        131.69        39.14 o                         
  15   1   8        158.89        189.57        62.61 o                         
 -15   2   8         64.63         78.43        23.27 o                         
 -14   2   8        419.78        447.20        56.59 o                         
 -13   2   8        460.05        567.24        60.77 o                         
 -12   2   8         57.87         37.37        15.91 o                         
 -11   2   8       1319.25       1297.65        85.47 o                         
 -10   2   8         24.80         17.00        10.91 o                         
  -9   2   8       1709.13       1737.89        90.26 o                         
  -8   2   8        218.12        250.33        24.79 o                         
  -7   2   8         15.22          9.64         6.24 o                         
  -6   2   8        206.56        226.64        26.54 o                         
  -5   2   8        384.99        418.73        58.02 o                         
  -4   2   8        923.29        979.57        49.72 o                         
  -3   2   8       1602.78       1665.87        93.12 o                         
  -2   2   8       1324.73       1405.53        69.81 o                         
  -1   2   8       1739.12       1766.33        76.44 o                         
   0   2   8        266.85        301.33        17.11 o                         
   1   2   8        810.29        823.32        24.56 o                         
   2   2   8        207.14        223.33        13.37 o                         
   3   2   8        752.51        714.84        23.81 o                         
   4   2   8         46.30         55.53         9.00 o                         
   5   2   8        144.62        131.54        17.88 o                         
   6   2   8         42.65         36.76         8.99 o                         
   7   2   8         32.70         22.80         8.39 o                         
   8   2   8         96.48         94.82        23.92 o                         
   9   2   8        219.14        213.77        27.64 o                         
  10   2   8         12.94         14.30        11.61 o                         
  11   2   8        291.00        248.75        42.62 o                         
  12   2   8         92.66         92.55        27.80 o                         
  13   2   8         67.77         76.91        34.37 o                         
  14   2   8         13.14         39.03        47.57 o                         
 -15   3   8          0.15         -7.90        15.79 o                         
 -14   3   8         21.81         -3.53        10.63 o                         
 -13   3   8        100.41        124.98        33.06 o                         
 -12   3   8         46.61         32.68        20.02 o                         
 -11   3   8        177.49        195.05        35.51 o                         
 -10   3   8        193.41        176.44        40.58 o                         
  -9   3   8       1100.08       1083.18        56.50 o                         
  -8   3   8         71.93         72.10        16.63 o                         
  -7   3   8         17.15         20.04        20.24 o                         
  -6   3   8          0.01          8.73        13.58 o                         
  -5   3   8        185.30        199.46        24.12 o                         
  -4   3   8       1081.16       1071.75        45.50 o                         
  -3   3   8        749.68        787.86        37.46 o                         
  -2   3   8        133.88        120.41        18.52 o                         
  -1   3   8         91.03         74.49        16.03 o                         
   0   3   8       1078.77       1091.99        52.44 o                         
   1   3   8        463.00        431.71        33.71 o                         
   2   3   8         83.80         83.88         9.69 o                         
   3   3   8          0.21          1.25         4.42 o                         
   4   3   8        208.13        214.26        16.10 o                         
   5   3   8         43.00         45.36        12.08 o                         
   6   3   8         14.29          8.16        13.21 o                         
   7   3   8         35.24         34.46        13.47 o                         
   8   3   8          6.80         -0.18         9.64 o                         
   9   3   8        433.82        344.95        48.76 o                         
  10   3   8        299.56        314.41        66.07 o                         
  11   3   8        521.10        534.54        87.80 o                         
  12   3   8          1.88         30.08        29.00 o                         
  13   3   8         38.65         31.31        25.65 o                         
  14   3   8         30.53         48.23        31.33 o                         
 -14   4   8         59.95         23.46        37.30 o                         
 -13   4   8        205.84        193.90        47.11 o                         
 -12   4   8          2.61         25.45        19.22 o                         
 -11   4   8        351.72        433.05        66.03 o                         
 -10   4   8        512.52        518.60        70.89 o                         
  -9   4   8         83.43         81.46        33.88 o                         
  -8   4   8          0.01         15.26        15.10 o                         
  -7   4   8        604.80        707.51        74.18 o                         
  -6   4   8         99.83         77.93        24.84 o                         
  -5   4   8        343.51        302.81        28.08 o                         
  -4   4   8        622.94        570.52        38.33 o                         
  -3   4   8        270.54        326.46        26.04 o                         
  -2   4   8         15.54         18.76         5.71 o                         
  -1   4   8       2518.56       2542.88        98.16 o                         
   0   4   8       1436.83       1583.97        67.44 o                         
   1   4   8        230.56        210.39        28.66 o                         
   2   4   8         64.13         81.64        15.35 o                         
   3   4   8        462.87        495.14        27.85 o                         
   4   4   8       1112.61       1146.24        41.35 o                         
   5   4   8        136.76        118.66        19.79 o                         
   6   4   8          9.82         -3.78        21.68 o                         
   7   4   8        148.22        138.38        24.94 o                         
   8   4   8         56.35         76.42        20.80 o                         
   9   4   8        169.36        164.88        48.03 o                         
  10   4   8        150.54        149.01        53.98 o                         
  11   4   8        574.39        505.11        91.87 o                         
  12   4   8         60.60         51.99        27.44 o                         
  13   4   8          0.06         -9.65        19.30 o                         
 -13   5   8         35.34         30.55        83.57 o                         
 -12   5   8        168.03        174.75        62.83 o                         
 -11   5   8          7.44         -5.35        24.03 o                         
 -10   5   8          1.65          4.55        15.44 o                         
  -9   5   8        434.67        470.03        88.09 o                         
  -8   5   8        210.86        234.73        47.19 o                         
  -7   5   8         68.06         72.60        27.48 o                         
  -6   5   8          0.52         -1.00        11.21 o                         
  -5   5   8         76.57         37.27        24.07 o                         
  -4   5   8        357.96        303.28        34.06 o                         
  -3   5   8        148.38        142.98        21.33 o                         
  -2   5   8        263.64        257.85        42.98 o                         
  -1   5   8         50.45         35.38        11.57 o                         
   0   5   8        457.20        473.92        56.50 o                         
   1   5   8          7.88          8.45         8.34 o                         
   2   5   8        534.87        584.94        50.80 o                         
   3   5   8        689.89        756.82        42.34 o                         
   4   5   8        117.51        136.66        19.96 o                         
   5   5   8        379.17        362.98        42.60 o                         
   6   5   8         36.88         43.30        16.69 o                         
   7   5   8        248.54        265.07        38.03 o                         
   8   5   8        225.60        323.08        53.83 o                         
   9   5   8        169.18        185.39        81.01 o                         
  10   5   8         27.92         36.22        34.12 o                         
  11   5   8         49.54         14.34        30.40 o                         
  12   5   8         38.10          0.03        50.75 o                         
 -12   6   8        271.54        266.32       108.18 o                         
 -11   6   8          0.66          6.87        15.71 o                         
 -10   6   8         99.71        105.67        46.35 o                         
  -9   6   8          7.14        -13.74        27.47 o                         
  -8   6   8        614.92        649.25        70.32 o                         
  -7   6   8        227.01        214.22        40.80 o                         
  -6   6   8        122.95         94.16        28.95 o                         
  -5   6   8        277.27        254.49        47.25 o                         
  -4   6   8         49.16         43.13        18.60 o                         
  -3   6   8        128.58        129.89        35.19 o                         
  -2   6   8        211.23        215.94        46.28 o                         
  -1   6   8          7.53          7.68         9.72 o                         
   0   6   8          0.85         -6.53        18.39 o                         
   1   6   8         98.90        108.28        27.29 o                         
   2   6   8        427.16        492.35        51.24 o                         
   3   6   8        118.88         92.29        27.93 o                         
   4   6   8         68.04         71.85        50.20 o                         
   5   6   8         69.67         73.38        22.50 o                         
   6   6   8          1.95          5.26        11.92 o                         
   7   6   8         55.77         52.71        24.29 o                         
   8   6   8         24.36         50.76        23.58 o                         
   9   6   8        261.31        278.04        69.58 o                         
  10   6   8          0.09         -9.23        34.21 o                         
  11   6   8         48.84         42.48        27.33 o                         
 -10   7   8         80.30         87.73        36.53 o                         
  -9   7   8          1.20        -11.13        22.26 o                         
  -8   7   8         66.95         55.09        33.64 o                         
  -7   7   8        219.34        165.25        41.53 o                         
  -6   7   8         26.02         -6.81        13.61 o                         
  -5   7   8        430.75        331.67        56.98 o                         
  -4   7   8         14.67         -3.52        18.41 o                         
  -3   7   8         43.40         44.13        18.64 o                         
  -2   7   8          3.22         10.04        13.11 o                         
  -1   7   8        456.69        478.19        58.94 o                         
   0   7   8          6.67         -4.96        12.13 o                         
   1   7   8        608.28        641.62        74.34 o                         
   2   7   8        150.24        166.08        38.45 o                         
   3   7   8         96.28        113.63        30.75 o                         
   4   7   8          6.10        -11.71        23.42 o                         
   5   7   8        182.39        204.93        37.01 o                         
   6   7   8        225.57        335.24        52.72 o                         
   7   7   8        313.43        315.36        48.97 o                         
   8   7   8         51.04         48.09        56.68 o                         
   9   7   8          2.71         -8.24        21.88 o                         
  -7   8   8          0.72        -12.04        24.08 o                         
  -6   8   8         34.01         28.61        21.79 o                         
  -5   8   8         14.27         24.54        22.81 o                         
  -4   8   8         20.69         44.93        25.50 o                         
  -3   8   8        250.47        271.73        47.79 o                         
  -2   8   8          8.83          3.04        18.90 o                         
  -1   8   8          0.02          1.94         9.80 o                         
   0   8   8         11.55         22.52        28.25 o                         
   1   8   8         39.51         73.00        31.16 o                         
   2   8   8          0.64         -6.51        13.52 o                         
   3   8   8          9.49         -8.95        17.89 o                         
   4   8   8         66.47         46.67        23.11 o                         
   5   8   8         24.36         31.19        39.16 o                         
   6   8   8          0.57          7.81        15.62 o                         
  -1   9   8         94.92         72.47        22.85 o                         
   0   9   8        124.71        169.68        52.53 o                         
 -15   0   9        675.23        742.65       107.32 o                         
 -13   0   9         87.29         57.08        26.71 o                         
 -11   0   9       1101.97       1174.20       112.52 o                         
  -9   0   9        271.13        249.24        46.35 o                         
  -7   0   9         65.22         72.57        22.45 o                         
  -5   0   9        185.90        164.73        23.44 o                         
  -3   0   9       3957.94       3957.82        86.91 o                         
  -1   0   9       1029.83       1094.60        65.93 o                         
   1   0   9       2871.21       3077.80        95.05 o                         
   3   0   9        974.56       1021.91        61.54 o                         
   5   0   9         70.08         71.85        15.64 o                         
   7   0   9        124.28        106.19        29.57 o                         
   9   0   9        374.03        454.18        72.75 o                         
  11   0   9        115.42        186.40        57.68 o                         
  13   0   9         29.69         65.25        57.40 o                         
 -15   1   9          0.00         12.52        19.29 o                         
 -14   1   9         29.51         15.24        10.62 o                         
 -13   1   9         39.44         25.25        20.87 o                         
 -12   1   9        165.36        186.96        32.95 o                         
 -11   1   9         85.87         98.66        24.09 o                         
 -10   1   9         16.25         42.64        16.68 o                         
  -9   1   9          6.31          7.40         8.92 o                         
  -8   1   9        447.05        480.73        42.87 o                         
  -7   1   9         67.66         73.67        14.05 o                         
  -6   1   9        539.18        577.99        31.60 o                         
  -5   1   9        145.86        158.05        15.34 o                         
  -4   1   9       1986.40       1979.83        74.85 o                         
  -3   1   9        251.04        255.84        24.67 o                         
  -2   1   9       1857.26       1677.02        56.67 o                         
  -1   1   9       2636.25       2690.70        70.61 o                         
   0   1   9        455.22        374.18        23.63 o                         
   1   1   9       1011.21        959.77        31.77 o                         
   2   1   9       1605.44       1534.78        41.35 o                         
   3   1   9          1.71         -2.04         4.07 o                         
   4   1   9         61.01         50.29         6.65 o                         
   5   1   9        105.25        101.94        10.74 o                         
   6   1   9        202.88        193.08        19.16 o                         
   7   1   9          5.32          9.28         6.82 o                         
   8   1   9        211.86        197.28        19.93 o                         
   9   1   9         88.04         98.95        20.01 o                         
  10   1   9        194.57        182.49        27.98 o                         
  11   1   9        273.01        185.87        38.93 o                         
  12   1   9         68.49         59.48        20.97 o                         
  13   1   9         36.34         50.99        22.03 o                         
  14   1   9         54.36         47.51        24.42 o                         
 -15   2   9         64.94        106.54        36.96 o                         
 -14   2   9         18.29         31.69        15.50 o                         
 -13   2   9        184.94        157.34        31.04 o                         
 -12   2   9        140.15        175.43        33.06 o                         
 -11   2   9         27.01         -3.76         9.22 o                         
 -10   2   9         78.50         64.87        18.60 o                         
  -9   2   9        348.32        393.69        42.17 o                         
  -8   2   9         87.98         79.05        14.61 o                         
  -7   2   9        892.12        916.67        47.70 o                         
  -6   2   9         11.16          8.42         4.92 o                         
  -5   2   9        110.27        159.40        33.48 o                         
  -4   2   9         50.05         -7.77        15.55 o                         
  -3   2   9        200.65        233.56        36.30 o                         
  -2   2   9        713.29        681.56        43.45 o                         
  -1   2   9       2033.50       2133.34        74.15 o                         
   0   2   9        129.65        121.23        12.98 o                         
   1   2   9        204.50        212.55        15.22 o                         
   2   2   9        140.73        183.04        13.18 o                         
   3   2   9        541.00        553.10        22.22 o                         
   4   2   9         73.60         83.96         8.91 o                         
   5   2   9          3.56          0.02         5.59 o                         
   6   2   9         28.97         27.89         9.97 o                         
   7   2   9          7.61          5.40         5.84 o                         
   8   2   9        865.24        851.90        55.79 o                         
   9   2   9          1.50         -2.05         6.71 o                         
  10   2   9       1110.45       1158.84        93.06 o                         
  11   2   9         45.89         48.68        20.65 o                         
  12   2   9          9.20         -0.02         9.18 o                         
  13   2   9         16.15         29.89        20.39 o                         
  14   2   9         13.84         21.60        31.48 o                         
 -14   3   9          0.36         18.29        17.73 o                         
 -13   3   9         61.17         84.15        29.10 o                         
 -12   3   9        191.10        169.35        33.79 o                         
 -11   3   9          8.09          6.25        14.78 o                         
 -10   3   9        205.98        206.55        33.42 o                         
  -9   3   9        142.23        133.91        25.22 o                         
  -8   3   9        142.46        139.79        24.12 o                         
  -7   3   9        128.81        186.75        38.78 o                         
  -6   3   9          3.49         -7.43        14.87 o                         
  -5   3   9         81.10         93.77        19.73 o                         
  -4   3   9        121.69        111.54        15.10 o                         
  -3   3   9        502.14        515.19        28.55 o                         
  -2   3   9        378.83        414.19        32.29 o                         
  -1   3   9          3.64         -4.13         8.27 o                         
   0   3   9         34.28         54.41        11.02 o                         
   1   3   9         21.66         19.64         6.74 o                         
   2   3   9        206.17        246.47        19.00 o                         
   3   3   9       1183.68       1115.09        38.31 o                         
   4   3   9        659.55        599.97        27.67 o                         
   5   3   9       1793.24       1692.64        78.53 o                         
   6   3   9         82.71        126.70        22.67 o                         
   7   3   9        442.24        430.46        43.36 o                         
   8   3   9         96.76         79.61        25.90 o                         
   9   3   9         55.95         42.30        14.01 o                         
  10   3   9          7.12          7.86        15.44 o                         
  11   3   9        198.32        221.14        43.14 o                         
  12   3   9         10.51         -6.34        16.08 o                         
  13   3   9          3.71         -7.54        15.08 o                         
 -14   4   9        432.97        488.85        79.14 o                         
 -13   4   9         21.94         32.91        28.05 o                         
 -12   4   9         28.76         28.17        17.69 o                         
 -11   4   9          0.40         -7.70        15.40 o                         
 -10   4   9         93.77        105.12        32.74 o                         
  -9   4   9        101.17         90.83        34.77 o                         
  -8   4   9         48.57         35.31        16.14 o                         
  -7   4   9        370.71        422.71        60.57 o                         
  -6   4   9          0.27          5.85        12.94 o                         
  -5   4   9        129.75        129.02        19.55 o                         
  -4   4   9        348.99        320.37        27.60 o                         
  -3   4   9         74.54         43.69        14.14 o                         
  -2   4   9        546.47        519.17        44.53 o                         
  -1   4   9        120.49        130.49        23.03 o                         
   0   4   9        332.44        310.91        30.03 o                         
   1   4   9        228.51        249.93        31.78 o                         
   2   4   9          7.01         13.40         8.30 o                         
   3   4   9        651.41        583.32        29.56 o                         
   4   4   9        101.96        106.43        15.41 o                         
   5   4   9         56.67         49.33        17.94 o                         
   6   4   9         33.14         22.33        12.60 o                         
   7   4   9          0.35          0.02        12.62 o                         
   8   4   9         64.32         78.83        24.03 o                         
   9   4   9         57.53         67.68        33.78 o                         
  10   4   9          0.32         -6.89        19.96 o                         
  11   4   9          7.67         20.64        26.54 o                         
  12   4   9        192.19        165.40        56.00 o                         
  13   4   9         12.08         -9.01        18.02 o                         
 -13   5   9        197.26        157.97        59.20 o                         
 -12   5   9          0.04         17.27        34.09 o                         
 -11   5   9        125.31        129.11        48.29 o                         
 -10   5   9         96.66         80.72        44.65 o                         
  -9   5   9          5.65         -1.37        13.03 o                         
  -8   5   9         74.53         50.06        25.21 o                         
  -7   5   9          9.28         45.51        27.40 o                         
  -6   5   9         59.19         28.04        17.01 o                         
  -5   5   9        282.65        244.57        47.00 o                         
  -4   5   9        695.08        692.06        73.33 o                         
  -3   5   9         46.21         31.74        14.28 o                         
  -2   5   9        161.20        169.70        35.64 o                         
  -1   5   9         78.59         91.68        24.21 o                         
   0   5   9          0.67          4.53         7.20 o                         
   1   5   9       1145.90       1092.90        66.98 o                         
   2   5   9         13.23         26.41        10.49 o                         
   3   5   9        794.49        802.94        58.49 o                         
   4   5   9        631.34        581.66        68.45 o                         
   5   5   9        218.49        223.19        44.14 o                         
   6   5   9         14.08         -5.86        11.72 o                         
   7   5   9        232.25        271.78        48.55 o                         
   8   5   9         53.45         47.72        24.09 o                         
   9   5   9         22.17         19.62        19.99 o                         
  10   5   9        161.82        164.67        51.50 o                         
  11   5   9         40.84         27.92        23.17 o                         
  12   5   9         63.14         20.46        66.08 o                         
 -11   6   9        106.62         91.51        45.58 o                         
 -10   6   9         65.64         69.11        34.86 o                         
  -9   6   9         19.02         -7.34        14.67 o                         
  -8   6   9          0.12         13.07        16.46 o                         
  -7   6   9          0.74         -1.01        11.04 o                         
  -6   6   9         74.92         49.16        23.90 o                         
  -5   6   9        122.05        106.12        34.44 o                         
  -4   6   9        231.22        141.72        36.17 o                         
  -3   6   9         67.79         40.84        18.37 o                         
  -2   6   9        353.86        330.46        52.53 o                         
  -1   6   9        191.89        202.39        40.91 o                         
   0   6   9        324.24        371.16        49.23 o                         
   1   6   9         60.24         65.00        18.56 o                         
   2   6   9        226.33        247.98        36.05 o                         
   3   6   9          3.01        -12.28        24.56 o                         
   4   6   9         51.08         26.42        19.34 o                         
   5   6   9         36.90          8.03        18.44 o                         
   6   6   9        220.29        158.81        38.19 o                         
   7   6   9         69.91         63.34        24.60 o                         
   8   6   9         49.35         49.02        27.24 o                         
   9   6   9         88.12         93.91        40.52 o                         
  10   6   9         77.64        135.21        51.18 o                         
  -9   7   9          5.40         13.04        26.02 o                         
  -8   7   9         17.63         54.60        26.33 o                         
  -7   7   9         44.61         24.28        25.41 o                         
  -6   7   9         86.16         41.20        27.49 o                         
  -5   7   9         54.31          3.34        18.68 o                         
  -4   7   9          0.58         16.44        29.96 o                         
  -3   7   9        188.13        180.20        44.15 o                         
  -2   7   9        215.48        262.03        43.54 o                         
  -1   7   9          4.06         19.11        14.32 o                         
   0   7   9        646.61        705.35        71.85 o                         
   1   7   9         51.47         59.26        20.83 o                         
   2   7   9        504.78        650.73       120.35 o                         
   3   7   9        260.49        285.30        54.88 o                         
   4   7   9         64.62         62.32        28.37 o                         
   5   7   9          0.72         11.87        21.38 o                         
   6   7   9          5.22         -2.45        15.25 o                         
   7   7   9          1.85         13.89        17.64 o                         
   8   7   9        100.76        156.26        43.68 o                         
  -6   8   9        129.00        147.30        42.59 o                         
  -5   8   9          1.26        -12.08        24.15 o                         
  -4   8   9        158.99        199.14        41.94 o                         
  -3   8   9         41.61         39.73        17.86 o                         
  -2   8   9        182.34        203.13        41.05 o                         
  -1   8   9          1.29          5.68        23.62 o                         
   0   8   9         39.07         22.01        15.45 o                         
   1   8   9         11.84         32.52        25.07 o                         
   2   8   9         32.89         15.07        66.25 o                         
   3   8   9         18.09         35.35        29.00 o                         
   4   8   9          3.70        -15.49        30.98 o                         
   5   8   9         31.37         -0.56        15.30 o                         
 -14   0  10        293.97        256.69        60.70 o                         
 -12   0  10         55.30         16.01        29.24 o                         
 -10   0  10         24.81         25.86         9.43 o                         
  -8   0  10        114.45        152.55        34.76 o                         
  -6   0  10        911.76       1041.58        78.89 o                         
  -4   0  10        126.46        164.89        19.82 o                         
  -2   0  10       2463.03       2522.17        72.06 o                         
   0   0  10         42.09         32.53        19.52 o                         
   2   0  10       1961.80       2157.46       119.28 o                         
   4   0  10       1573.49       1671.66       108.83 o                         
   6   0  10       1146.70       1308.54        77.53 o                         
   8   0  10        320.88        367.61        57.26 o                         
  10   0  10        738.69        710.11        74.36 o                         
  12   0  10         64.50         87.28        39.73 o                         
  14   0  10         61.32        126.98        74.34 o                         
 -15   1  10          0.04         34.19        20.49 o                         
 -14   1  10        101.27        133.42        37.23 o                         
 -13   1  10         15.89         12.89        17.63 o                         
 -12   1  10          1.66         -6.20        12.40 o                         
 -11   1  10         34.85         52.67        18.79 o                         
 -10   1  10         40.19         31.94         8.92 o                         
  -9   1  10        381.80        380.19        41.21 o                         
  -8   1  10         26.03         29.58        12.34 o                         
  -7   1  10       1250.16       1248.60        56.54 o                         
  -6   1  10       1053.61       1135.01        44.66 o                         
  -5   1  10       2000.17       1998.53        69.14 o                         
  -4   1  10        858.28        932.20        52.77 o                         
  -3   1  10        890.14        871.79        47.58 o                         
  -2   1  10         15.10         12.51         6.25 o                         
  -1   1  10          2.43          6.05         4.58 o                         
   0   1  10        409.33        370.18        23.53 o                         
   1   1  10         13.35         11.83         4.95 o                         
   2   1  10          3.65          7.42         3.47 o                         
   3   1  10        173.45        204.38        17.38 o                         
   4   1  10         39.89         45.77         6.92 o                         
   5   1  10        410.15        402.64        23.64 o                         
   6   1  10         21.75         22.53         8.40 o                         
   7   1  10        433.46        440.59        28.94 o                         
   8   1  10        255.06        281.85        32.16 o                         
   9   1  10        209.05        231.15        30.46 o                         
  10   1  10        822.29        851.41        59.97 o                         
  11   1  10         65.96         94.53        28.54 o                         
  12   1  10         58.46         57.05        25.41 o                         
  13   1  10         19.97         52.65        21.08 o                         
  14   1  10          8.45          3.73        11.51 o                         
 -15   2  10        232.74        238.40        52.59 o                         
 -14   2  10          1.84         -2.05        18.62 o                         
 -13   2  10          4.52         10.87        14.37 o                         
 -12   2  10        404.31        370.70        61.67 o                         
 -11   2  10        295.29        239.90        36.30 o                         
 -10   2  10          4.66          4.05         7.45 o                         
  -9   2  10          8.01          6.88         6.71 o                         
  -8   2  10        371.44        399.64        33.03 o                         
  -7   2  10         87.89         74.92        14.52 o                         
  -6   2  10         73.59         69.08        12.03 o                         
  -5   2  10          0.25         -8.74        17.48 o                         
  -4   2  10          0.22          7.48        10.17 o                         
  -3   2  10        266.68        272.26        35.41 o                         
  -2   2  10       1516.01       1570.39        69.64 o                         
  -1   2  10        717.46        710.82        46.68 o                         
   0   2  10        143.66        135.66        14.88 o                         
   1   2  10        471.22        586.51        31.73 o                         
   2   2  10         95.81        100.96        10.34 o                         
   3   2  10       2144.80       2237.16        49.52 o                         
   4   2  10         11.56         15.89         4.85 o                         
   5   2  10        487.94        496.62        24.69 o                         
   6   2  10        150.17        116.87        18.41 o                         
   7   2  10          3.30         10.65        12.04 o                         
   8   2  10        142.76        135.24        22.73 o                         
   9   2  10          6.90         13.86        26.88 o                         
  10   2  10          1.52         -6.28        12.56 o                         
  11   2  10         85.72         54.49        17.87 o                         
  12   2  10         74.04         61.28        23.69 o                         
  13   2  10          0.68         25.08        23.00 o                         
  14   2  10        181.43        193.91        65.76 o                         
 -14   3  10         19.52         11.96        18.79 o                         
 -13   3  10         30.62         19.68        28.15 o                         
 -12   3  10          0.42          3.83        28.52 o                         
 -11   3  10        159.42        130.77        35.60 o                         
 -10   3  10         39.66         38.26        14.19 o                         
  -9   3  10        275.87        309.74        39.68 o                         
  -8   3  10        899.68        967.72        54.78 o                         
  -7   3  10          7.22          1.54        13.07 o                         
  -6   3  10       1362.51       1340.65        85.83 o                         
  -5   3  10         86.57         84.12        13.67 o                         
  -4   3  10          9.01         11.48         5.28 o                         
  -3   3  10        800.98        846.78        33.04 o                         
  -2   3  10       1558.65       1518.59        59.51 o                         
  -1   3  10         75.31         77.54        14.02 o                         
   0   3  10        232.94        184.88        20.35 o                         
   1   3  10        207.34        270.96        33.12 o                         
   2   3  10        308.36        261.71        31.82 o                         
   3   3  10        207.51        235.04        22.02 o                         
   4   3  10         69.67         72.17         9.96 o                         
   5   3  10         69.05         91.59        17.24 o                         
   6   3  10       1000.72        983.00        65.69 o                         
   7   3  10          2.95          4.18         8.11 o                         
   8   3  10        168.33        135.48        32.14 o                         
   9   3  10        103.43         52.81        29.03 o                         
  10   3  10          4.74         -5.15        10.29 o                         
  11   3  10         18.89          7.73        13.01 o                         
  12   3  10         32.46         16.44        12.38 o                         
  13   3  10          2.26         18.62        62.34 o                         
 -13   4  10         83.84         97.93        41.69 o                         
 -12   4  10         14.34        -14.05        28.11 o                         
 -11   4  10         57.33         26.88        15.98 o                         
 -10   4  10        862.55        844.79        94.28 o                         
  -9   4  10        118.36        118.95        34.36 o                         
  -8   4  10         51.15         34.48        17.19 o                         
  -7   4  10        357.86        440.41        61.35 o                         
  -6   4  10         24.91         14.08        18.75 o                         
  -5   4  10         34.09         25.05        15.22 o                         
  -4   4  10         10.72          3.43        14.93 o                         
  -3   4  10         36.99         52.48        15.47 o                         
  -2   4  10         62.40         65.75        14.33 o                         
  -1   4  10        531.72        528.71        44.43 o                         
   0   4  10         32.79         22.07         8.33 o                         
   1   4  10        339.23        330.35        37.69 o                         
   2   4  10        282.37        305.08        35.67 o                         
   3   4  10        174.28        172.72        23.40 o                         
   4   4  10        254.24        255.39        26.71 o                         
   5   4  10        656.77        673.94        69.84 o                         
   6   4  10         87.37         45.07        16.15 o                         
   7   4  10        639.00        591.93        66.38 o                         
   8   4  10         60.50         80.49        27.82 o                         
   9   4  10        259.37        194.65        54.21 o                         
  10   4  10          2.06          9.01        13.54 o                         
  11   4  10          0.44          5.56        19.35 o                         
  12   4  10          3.92         17.81        25.66 o                         
 -12   5  10        123.17         98.58        33.07 o                         
 -11   5  10         19.10         31.16        22.64 o                         
 -10   5  10        278.60        262.47        70.44 o                         
  -9   5  10        298.34        385.03        80.21 o                         
  -8   5  10          5.46        -16.90        33.80 o                         
  -7   5  10        283.12        337.77        49.69 o                         
  -6   5  10        472.92        453.40        64.34 o                         
  -5   5  10        178.58        126.99        30.54 o                         
  -4   5  10        424.07        490.08        63.87 o                         
  -3   5  10         81.21         91.09        26.31 o                         
  -2   5  10        154.61        129.18        33.04 o                         
  -1   5  10       1419.67       1359.20       103.61 o                         
   0   5  10        153.79        176.95        36.49 o                         
   1   5  10         62.12         60.28        16.40 o                         
   2   5  10        455.41        471.09        43.41 o                         
   3   5  10        413.87        489.74        46.41 o                         
   4   5  10        406.25        375.90        56.38 o                         
   5   5  10        672.63        770.22        80.83 o                         
   6   5  10         83.75         49.62        31.41 o                         
   7   5  10        655.31        663.74        76.46 o                         
   8   5  10         38.83         54.31        22.78 o                         
   9   5  10          0.24        -13.27        26.53 o                         
  10   5  10          1.76         24.30        21.28 o                         
  11   5  10          5.11        -11.78        31.56 o                         
 -11   6  10         10.44          5.05        24.96 o                         
 -10   6  10         59.68         85.57        34.85 o                         
  -9   6  10          0.00         -4.29        20.44 o                         
  -8   6  10        131.21        147.04        41.01 o                         
  -7   6  10        122.38        128.78        38.28 o                         
  -6   6  10          0.06         -8.50        16.99 o                         
  -5   6  10         60.94         39.30        23.39 o                         
  -4   6  10         59.49         48.79        27.54 o                         
  -3   6  10          1.32         -4.15        13.47 o                         
  -2   6  10          0.04         -2.97        10.80 o                         
  -1   6  10          8.51          3.32        23.62 o                         
   0   6  10          1.45         -1.57         7.60 o                         
   1   6  10         26.76          7.89         7.26 o                         
   2   6  10        452.96        423.47        44.74 o                         
   3   6  10        127.92         71.70        24.93 o                         
   4   6  10         17.16          8.58        18.72 o                         
   5   6  10          2.16         -2.76        13.66 o                         
   6   6  10        176.67        182.36        42.72 o                         
   7   6  10         47.14          6.36        22.44 o                         
   8   6  10          1.58         27.41        15.42 o                         
   9   6  10         15.00        -13.10        26.20 o                         
  10   6  10          0.17        -10.77        26.66 o                         
  -9   7  10        154.38        182.41        67.74 o                         
  -8   7  10         80.56        155.43        48.24 o                         
  -7   7  10        204.20        267.09        54.89 o                         
  -6   7  10          7.84         54.64        34.06 o                         
  -5   7  10        227.89        186.54        42.27 o                         
  -4   7  10        202.19        223.06        49.41 o                         
  -3   7  10        131.41        155.56        39.34 o                         
  -2   7  10        133.18        161.60        34.81 o                         
  -1   7  10          5.15         -3.64        15.49 o                         
   0   7  10          9.71         13.90        16.71 o                         
   1   7  10        368.98        424.64        70.20 o                         
   2   7  10          2.02         12.08        12.25 o                         
   3   7  10        185.79        139.20        38.95 o                         
   4   7  10          1.04         -4.25        24.01 o                         
   5   7  10         19.05         49.04        15.80 o                         
   6   7  10         75.93         93.22        32.20 o                         
   7   7  10         45.01         32.38        19.03 o                         
   8   7  10         43.50         73.67        29.05 o                         
  -5   8  10         13.00        -12.38        24.77 o                         
  -4   8  10          5.41         -7.63        15.27 o                         
  -3   8  10          1.52         20.06        16.32 o                         
  -2   8  10         80.59         61.29        25.42 o                         
  -1   8  10         58.81         65.91        24.08 o                         
   0   8  10         41.62         34.95        26.17 o                         
   1   8  10          5.24         25.13        18.15 o                         
   2   8  10         21.15         13.73        13.52 o                         
   3   8  10         13.18        -23.61        47.21 o                         
   4   8  10         86.34        108.05        44.80 o                         
 -15   0  11        178.57        148.85        74.95 o                         
 -13   0  11        309.25        315.18       103.50 o                         
 -11   0  11        208.92        186.88        48.28 o                         
  -9   0  11          8.47         -0.61        15.37 o                         
  -7   0  11       1695.02       1482.59       102.49 o                         
  -5   0  11        433.49        541.34        66.27 o                         
  -3   0  11          1.46          4.10         5.55 o                         
  -1   0  11        252.44        265.32        46.37 o                         
   1   0  11        317.41        294.41        38.27 o                         
   3   0  11       2991.45       3331.98       157.68 o                         
   5   0  11        199.95        273.36        47.85 o                         
   7   0  11       1078.95       1082.90       100.19 o                         
   9   0  11        827.65        812.07        78.38 o                         
  11   0  11         18.66         -0.29        21.59 o                         
  13   0  11         22.89         18.85        20.61 o                         
 -15   1  11          2.90         -8.12        16.25 o                         
 -14   1  11        143.06        181.51        56.37 o                         
 -13   1  11        181.56        147.08        40.60 o                         
 -12   1  11        150.25        151.94        38.71 o                         
 -11   1  11        215.73        291.59        51.55 o                         
 -10   1  11        229.55        239.38        34.22 o                         
  -9   1  11         77.91         88.52        20.68 o                         
  -8   1  11       1084.25       1019.05        63.58 o                         
  -7   1  11        409.80        438.16        33.39 o                         
  -6   1  11        837.47        779.87        34.96 o                         
  -5   1  11         10.23         15.43         5.63 o                         
  -4   1  11         29.11         27.84         9.95 o                         
  -3   1  11       1372.30       1401.91        56.80 o                         
  -2   1  11         15.87          8.62         5.25 o                         
  -1   1  11         59.75         61.66        11.70 o                         
   0   1  11         57.90         74.40        11.08 o                         
   1   1  11         54.67         57.09        12.79 o                         
   2   1  11        120.37        123.63        14.41 o                         
   3   1  11         28.60         42.89         8.14 o                         
   4   1  11         44.65         49.33         8.34 o                         
   5   1  11         54.11         52.47         8.87 o                         
   6   1  11        229.84        233.91        17.19 o                         
   7   1  11         97.34         92.21        12.79 o                         
   8   1  11        289.45        248.06        28.90 o                         
   9   1  11        408.54        471.64        40.95 o                         
  10   1  11        209.57        247.56        30.75 o                         
  11   1  11          0.59          2.85        10.66 o                         
  12   1  11          2.95         -8.69        22.25 o                         
  13   1  11          0.09         -4.55        12.82 o                         
 -14   2  11         57.66         64.79        23.81 o                         
 -13   2  11          8.60         26.38        17.65 o                         
 -12   2  11         48.17         21.23        25.07 o                         
 -11   2  11        435.25        431.16        63.50 o                         
 -10   2  11         54.35         50.16        21.79 o                         
  -9   2  11         13.73         -3.99         8.65 o                         
  -8   2  11        241.68        260.52        26.82 o                         
  -7   2  11        318.07        285.49        25.92 o                         
  -6   2  11        672.11        722.52        56.41 o                         
  -5   2  11        888.80        905.40        82.03 o                         
  -4   2  11        413.31        454.60        48.60 o                         
  -3   2  11         78.18         66.67        15.97 o                         
  -2   2  11         26.47         25.85         9.12 o                         
  -1   2  11        236.19        232.59        23.53 o                         
   0   2  11        223.67        182.93        16.19 o                         
   1   2  11        664.13        719.26        35.39 o                         
   2   2  11        616.30        607.29        28.55 o                         
   3   2  11         11.20         16.21         4.70 o                         
   4   2  11       1121.23       1160.01        37.89 o                         
   5   2  11       1712.64       1723.48        49.31 o                         
   6   2  11       2345.29       2359.72        70.55 o                         
   7   2  11         14.17         33.40        10.12 o                         
   8   2  11         42.90         49.56        14.66 o                         
   9   2  11        934.40        938.86        86.11 o                         
  10   2  11        141.33        112.90        29.17 o                         
  11   2  11         29.99         10.34        18.50 o                         
  12   2  11         43.96         37.24        16.19 o                         
  13   2  11          0.40         21.83        14.87 o                         
 -14   3  11         84.79         77.25        30.95 o                         
 -13   3  11        319.15        349.28        64.23 o                         
 -12   3  11         36.20         55.51        27.86 o                         
 -11   3  11          0.81         -9.66        19.32 o                         
 -10   3  11          0.01         33.50        17.06 o                         
  -9   3  11        420.64        437.09        65.63 o                         
  -8   3  11         77.60         64.17        18.33 o                         
  -7   3  11        714.71        710.51        76.76 o                         
  -6   3  11         32.79         -1.07        22.67 o                         
  -5   3  11        807.21        851.17        54.41 o                         
  -4   3  11        194.20        195.37        25.82 o                         
  -3   3  11        371.86        379.10        25.51 o                         
  -2   3  11        139.16        117.05        25.15 o                         
  -1   3  11        475.47        481.24        56.60 o                         
   0   3  11        306.48        319.95        33.56 o                         
   1   3  11        330.71        324.20        34.35 o                         
   2   3  11        279.14        254.60        30.17 o                         
   3   3  11         20.01         26.09         7.23 o                         
   4   3  11        407.17        388.85        32.73 o                         
   5   3  11        270.62        233.33        30.21 o                         
   6   3  11         43.41         34.37        10.45 o                         
   7   3  11        591.01        555.36        51.09 o                         
   8   3  11          0.25         -4.30        12.04 o                         
   9   3  11          0.97         -6.48        26.14 o                         
  10   3  11         62.93         40.34        18.88 o                         
  11   3  11          8.27          6.55        10.53 o                         
  12   3  11          4.61         -7.18        17.82 o                         
 -13   4  11          6.25         -7.16        33.87 o                         
 -12   4  11          2.78         29.67        39.94 o                         
 -11   4  11         63.54        107.56        33.18 o                         
 -10   4  11         54.51         18.18        38.04 o                         
  -9   4  11         11.99          6.16        19.17 o                         
  -8   4  11          5.76         12.45        17.84 o                         
  -7   4  11         36.05         31.05        25.33 o                         
  -6   4  11        571.77        519.11        67.09 o                         
  -5   4  11         37.99         45.01        21.50 o                         
  -4   4  11         31.21         29.55        20.06 o                         
  -3   4  11         60.77         22.18        15.52 o                         
  -2   4  11          0.51         -3.03        14.75 o                         
  -1   4  11          0.17         -0.35        13.56 o                         
   0   4  11        491.08        468.37        56.91 o                         
   1   4  11         55.68         45.96        13.34 o                         
   2   4  11         44.49         33.05         9.89 o                         
   3   4  11         99.46         93.35        17.90 o                         
   4   4  11        595.19        614.59        59.08 o                         
   5   4  11        316.50        288.90        45.55 o                         
   6   4  11          2.19         -1.88        10.78 o                         
   7   4  11        337.82        310.23        47.96 o                         
   8   4  11        109.67        120.18        41.20 o                         
   9   4  11          0.08         33.80        28.97 o                         
  10   4  11         92.12        112.29        40.90 o                         
  11   4  11          0.43         47.54        34.48 o                         
  12   4  11         19.94         35.73        31.17 o                         
 -12   5  11          1.95          1.14        20.61 o                         
 -11   5  11        177.10        184.16        56.21 o                         
 -10   5  11        167.31        224.96        64.91 o                         
  -9   5  11         99.36         90.99        41.06 o                         
  -8   5  11        199.30        228.76        47.28 o                         
  -7   5  11        160.84        162.61        41.81 o                         
  -6   5  11       1485.08       1563.09       122.18 o                         
  -5   5  11        106.56         99.16        32.59 o                         
  -4   5  11        151.91         61.99        32.32 o                         
  -3   5  11          6.10         -5.83        16.95 o                         
  -2   5  11        509.66        526.00        65.97 o                         
  -1   5  11        169.54        149.79        40.98 o                         
   0   5  11        207.36        213.86        40.71 o                         
   1   5  11          8.82          9.72         6.93 o                         
   2   5  11         69.56         34.94        12.00 o                         
   3   5  11         37.64         20.36        10.18 o                         
   4   5  11         30.01         28.71        21.07 o                         
   5   5  11         74.85         89.02        29.70 o                         
   6   5  11          2.14          1.59        17.89 o                         
   7   5  11          0.00         -5.80        11.60 o                         
   8   5  11         25.28         -1.68        12.15 o                         
   9   5  11         86.36        115.62        41.24 o                         
  10   5  11          6.43          2.10        13.20 o                         
 -10   6  11          5.16         12.61        21.05 o                         
  -9   6  11          1.19         -3.66        20.58 o                         
  -8   6  11          2.58         45.09        34.29 o                         
  -7   6  11          4.88         48.31        34.92 o                         
  -6   6  11         51.47         40.13        22.24 o                         
  -5   6  11         33.79         -7.66        27.81 o                         
  -4   6  11          1.90         -7.21        14.42 o                         
  -3   6  11          0.07         -6.16        20.42 o                         
  -2   6  11         50.44         74.90        30.13 o                         
  -1   6  11          4.11         -6.52        13.04 o                         
   0   6  11         57.25         12.55        12.10 o                         
   1   6  11        159.53        149.50        31.14 o                         
   2   6  11       1121.87       1135.53        93.77 o                         
   3   6  11         52.27         32.86        21.39 o                         
   4   6  11          9.82         -3.71        13.73 o                         
   5   6  11         20.89         -0.71        17.19 o                         
   6   6  11        147.30        172.33        51.74 o                         
   7   6  11        329.87        393.42        62.22 o                         
   8   6  11         16.57         43.08        30.18 o                         
   9   6  11          2.93          0.75        17.63 o                         
  -8   7  11        385.88        501.02        76.40 o                         
  -7   7  11         66.10         85.04        32.45 o                         
  -6   7  11         19.24         -5.40        14.18 o                         
  -5   7  11         80.42         67.08        25.23 o                         
  -4   7  11        112.00        126.55        31.18 o                         
  -3   7  11          4.79         12.88        12.19 o                         
  -2   7  11          7.83         97.09        33.98 o                         
  -1   7  11         67.52         35.47        21.98 o                         
   0   7  11         43.16         32.98        15.85 o                         
   1   7  11          2.46         35.60        27.51 o                         
   2   7  11         93.12        119.84        38.19 o                         
   3   7  11          0.62          0.65        11.74 o                         
   4   7  11         46.51         44.11        15.53 o                         
   5   7  11          4.94         17.37        18.95 o                         
   6   7  11        215.70        224.62        51.51 o                         
   7   7  11          0.01         11.71        31.05 o                         
  -4   8  11         41.43         49.08        25.55 o                         
  -3   8  11          5.45         -4.67        25.38 o                         
  -2   8  11         66.24         60.90        24.38 o                         
  -1   8  11         58.33        101.06        41.98 o                         
   0   8  11          6.08         11.36        17.11 o                         
   1   8  11          6.47         -7.69        22.18 o                         
   2   8  11         63.98         92.77        36.71 o                         
   3   8  11         35.13         29.16        25.76 o                         
 -14   0  12         65.81         76.27        46.96 o                         
 -12   0  12          7.03         23.58        44.29 o                         
 -10   0  12          4.19         18.84        32.31 o                         
  -8   0  12        739.59        728.56        76.86 o                         
  -6   0  12       2218.27       2038.54       136.49 o                         
  -4   0  12         31.33         37.94        13.12 o                         
  -2   0  12        975.89       1058.18        49.45 o                         
   0   0  12       1691.66       1658.87        82.32 o                         
   2   0  12        332.05        331.47        52.04 o                         
   4   0  12       6695.87       6498.37       231.22 o                         
   6   0  12          0.29          1.88        11.33 o                         
   8   0  12       1431.41       1498.53       103.79 o                         
  10   0  12          0.01         24.62        33.79 o                         
  12   0  12         51.43         42.84        39.39 o                         
 -14   1  12        117.57        112.25        48.62 o                         
 -13   1  12        157.04        164.61        56.92 o                         
 -12   1  12        259.86        229.52        58.17 o                         
 -11   1  12        501.21        512.45        68.65 o                         
 -10   1  12        515.98        588.51        70.82 o                         
  -9   1  12          9.03         42.49        22.82 o                         
  -8   1  12          1.59         -7.07        15.18 o                         
  -7   1  12          5.37         19.24        12.40 o                         
  -6   1  12        685.35        687.73        49.48 o                         
  -5   1  12          0.85         -1.91         7.24 o                         
  -4   1  12        177.67        181.41        19.54 o                         
  -3   1  12          1.18          7.81         5.17 o                         
  -2   1  12          0.18          6.12         5.29 o                         
  -1   1  12         83.83         88.45        14.37 o                         
   0   1  12         47.71         55.34         9.76 o                         
   1   1  12          5.90          6.64         6.51 o                         
   2   1  12          9.72          0.18         5.27 o                         
   3   1  12        323.80        310.78        27.63 o                         
   4   1  12         15.33         30.24         8.42 o                         
   5   1  12         12.94          9.76         4.48 o                         
   6   1  12          0.62         -4.22         8.45 o                         
   7   1  12         19.15         33.23        14.31 o                         
   8   1  12        161.85        144.95        27.61 o                         
   9   1  12         27.37         15.80         9.53 o                         
  10   1  12          3.70         -3.23        10.05 o                         
  11   1  12          8.06         34.49        11.98 o                         
  12   1  12          0.24         -8.21        16.42 o                         
  13   1  12         12.02         14.60         8.90 o                         
 -14   2  12          9.78         -4.59        10.87 o                         
 -13   2  12         22.81         66.97        30.46 o                         
 -12   2  12          8.96          3.79        33.88 o                         
 -11   2  12        110.17         83.53        26.04 o                         
 -10   2  12        115.25         73.95        21.38 o                         
  -9   2  12          4.30         29.07        23.55 o                         
  -8   2  12       2347.31       2393.77       108.98 o                         
  -7   2  12        291.35        275.38        37.20 o                         
  -6   2  12         54.01         37.89        18.75 o                         
  -5   2  12        426.37        524.83        55.12 o                         
  -4   2  12       1698.95       1784.19        81.97 o                         
  -3   2  12          0.08         -0.73        11.78 o                         
  -2   2  12        251.62        207.10        27.04 o                         
  -1   2  12        418.25        380.65        32.39 o                         
   0   2  12         26.64         17.99         5.95 o                         
   1   2  12        179.28        171.68        18.05 o                         
   2   2  12        112.38        114.93        13.34 o                         
   3   2  12        450.10        454.93        24.39 o                         
   4   2  12        407.56        400.39        29.48 o                         
   5   2  12         12.57          0.07         6.99 o                         
   6   2  12       1867.03       1887.89        65.12 o                         
   7   2  12         71.57         73.60        17.30 o                         
   8   2  12         15.97         11.30        11.93 o                         
   9   2  12          0.75         -5.69        11.39 o                         
  10   2  12         70.13         57.21        19.92 o                         
  11   2  12          3.47          4.15        12.17 o                         
  12   2  12          5.13         -6.78        15.54 o                         
 -13   3  12         15.61         28.78        26.96 o                         
 -12   3  12        143.23        133.34        42.79 o                         
 -11   3  12        170.35        161.92        40.55 o                         
 -10   3  12         75.98        112.15        34.80 o                         
  -9   3  12        393.45        422.66        64.58 o                         
  -8   3  12        121.80        165.99        29.71 o                         
  -7   3  12         17.18         15.38        22.72 o                         
  -6   3  12        557.89        659.65        82.70 o                         
  -5   3  12          2.71        -14.69        29.39 o                         
  -4   3  12         79.68         95.69        22.33 o                         
  -3   3  12         29.06         30.00         7.36 o                         
  -2   3  12          1.13         -7.38        14.76 o                         
  -1   3  12        132.33        120.50        47.09 o                         
   0   3  12          0.01         -4.60         9.20 o                         
   1   3  12         13.25          5.09         6.72 o                         
   2   3  12          0.00         -3.59         7.19 o                         
   3   3  12        121.48        113.71        20.68 o                         
   4   3  12        131.54        136.62        22.90 o                         
   5   3  12         36.28         56.88        15.33 o                         
   6   3  12        651.35        624.94        50.52 o                         
   7   3  12        491.77        510.63        55.93 o                         
   8   3  12        285.96        297.65        48.52 o                         
   9   3  12         71.56         46.21        15.58 o                         
  10   3  12          8.78          6.33        12.40 o                         
  11   3  12          3.39         -4.40         8.80 o                         
  12   3  12         23.85         45.57        22.81 o                         
 -12   4  12          9.03         14.92        29.74 o                         
 -11   4  12         14.05        -15.94        31.89 o                         
 -10   4  12        306.47        263.17        54.43 o                         
  -9   4  12          3.91         -8.40        16.80 o                         
  -8   4  12        515.01        527.55        90.71 o                         
  -7   4  12         10.11         -9.93        20.07 o                         
  -6   4  12        495.54        581.94        73.06 o                         
  -5   4  12        106.41         81.18        21.68 o                         
  -4   4  12        229.20        186.12        40.89 o                         
  -3   4  12        295.23        292.83        50.18 o                         
  -2   4  12         27.12          5.70        16.86 o                         
  -1   4  12        316.60        322.94        50.18 o                         
   0   4  12         45.60         30.39        13.96 o                         
   1   4  12        674.77        653.14        54.76 o                         
   2   4  12         33.56         28.72        13.37 o                         
   3   4  12        147.95        149.48        22.72 o                         
   4   4  12        188.38        135.62        26.71 o                         
   5   4  12       1525.69       1539.98        97.14 o                         
   6   4  12       1010.94       1009.97        78.57 o                         
   7   4  12        130.83        110.46        35.60 o                         
   8   4  12         16.93         71.92        31.59 o                         
   9   4  12         80.70         88.62        36.68 o                         
  10   4  12         12.74         31.14        29.71 o                         
  11   4  12          1.39          1.19        21.67 o                         
 -11   5  12         10.03         -3.24        15.88 o                         
 -10   5  12          0.43          5.29        36.97 o                         
  -9   5  12        192.06        155.60        42.24 o                         
  -8   5  12          1.20         16.17        28.56 o                         
  -7   5  12          5.45         -4.02        18.37 o                         
  -6   5  12          1.03        -10.98        21.96 o                         
  -5   5  12        200.89        215.90        45.86 o                         
  -4   5  12        121.19         75.25        37.95 o                         
  -3   5  12         35.60         13.74        18.75 o                         
  -2   5  12        147.84        133.80        34.56 o                         
  -1   5  12        198.74        182.17        39.22 o                         
   0   5  12         76.33         94.66        28.21 o                         
   1   5  12         51.78         33.37        28.89 o                         
   2   5  12         33.27         16.61        12.91 o                         
   3   5  12         42.22         36.34        29.07 o                         
   4   5  12          5.24         -5.06        10.68 o                         
   5   5  12         76.95         94.53        26.43 o                         
   6   5  12        133.00        136.84        34.99 o                         
   7   5  12          0.40          1.99        25.36 o                         
   8   5  12         50.88          0.97        37.57 o                         
   9   5  12         27.60         28.93        29.03 o                         
  10   5  12         15.51         14.49        23.93 o                         
  -9   6  12          1.21         -6.33        14.37 o                         
  -8   6  12         19.26         -9.88        19.76 o                         
  -7   6  12          0.08         49.58        30.19 o                         
  -6   6  12        183.50        170.12        43.95 o                         
  -5   6  12          0.88         -5.38        12.26 o                         
  -4   6  12          2.52        -26.94        53.88 o                         
  -3   6  12          2.46        -12.48        24.95 o                         
  -2   6  12        140.36        152.86        38.50 o                         
  -1   6  12         77.90         65.55        30.93 o                         
   0   6  12        317.00        356.08        55.24 o                         
   1   6  12          2.10         -7.46        16.45 o                         
   2   6  12        202.67        255.53        44.07 o                         
   3   6  12        319.77        383.88        54.77 o                         
   4   6  12        227.51        186.27        36.76 o                         
   5   6  12         75.20         39.85        19.26 o                         
   6   6  12         26.46        -15.43        30.86 o                         
   7   6  12          1.19         20.18        28.50 o                         
   8   6  12         44.28         72.36        37.14 o                         
  -7   7  12         50.33         49.94        30.55 o                         
  -6   7  12         14.19         -8.44        18.58 o                         
  -5   7  12          3.54        -14.42        28.84 o                         
  -4   7  12         56.72         16.22        21.74 o                         
  -3   7  12         40.17         43.90        25.77 o                         
  -2   7  12          4.87         -7.72        15.44 o                         
  -1   7  12         23.87         28.32        21.00 o                         
   0   7  12          6.57        -15.47        44.10 o                         
   1   7  12        120.66        149.17        41.23 o                         
   2   7  12          7.03         18.26        23.43 o                         
   3   7  12         16.60         25.88        33.08 o                         
   4   7  12          3.98         -9.98        19.97 o                         
   5   7  12          2.84          9.14        35.01 o                         
   6   7  12          1.34         -6.07        18.49 o                         
 -13   0  13          5.51         74.62        65.93 o                         
 -11   0  13         40.69        -15.73        38.22 o                         
  -9   0  13       1092.11       1202.78       190.88 o                         
  -7   0  13        119.26        101.20        56.34 o                         
  -5   0  13       4609.72       4551.87       172.55 o                         
  -3   0  13       1995.14       1943.89       109.58 o                         
  -1   0  13        831.35        897.05        56.62 o                         
   1   0  13        162.41        222.01        45.75 o                         
   3   0  13         26.52         16.49        26.72 o                         
   5   0  13        282.19        266.35        48.79 o                         
   7   0  13          1.77         12.03        27.55 o                         
   9   0  13        545.60        565.40        66.29 o                         
  11   0  13         86.24        108.52        43.24 o                         
 -13   1  13         84.76        102.28        45.40 o                         
 -12   1  13        434.00        670.32       109.06 o                         
 -11   1  13         60.91         71.26        41.38 o                         
 -10   1  13        226.93        216.38        58.24 o                         
  -9   1  13        184.52        170.32        50.94 o                         
  -8   1  13         26.87         10.01        19.73 o                         
  -7   1  13          0.65         -5.32        10.64 o                         
  -6   1  13        348.03        353.60        49.00 o                         
  -5   1  13        418.70        432.01        36.01 o                         
  -4   1  13        380.36        368.33        28.53 o                         
  -3   1  13        308.43        364.54        27.85 o                         
  -2   1  13        219.41        255.21        24.21 o                         
  -1   1  13         50.01         57.33        11.36 o                         
   0   1  13          1.02         -0.69         5.68 o                         
   1   1  13        298.72        254.47        23.48 o                         
   2   1  13          7.05          5.90         6.23 o                         
   3   1  13        218.94        161.08        37.12 o                         
   4   1  13          0.85         14.12         8.49 o                         
   5   1  13       1071.46       1075.43        48.69 o                         
   6   1  13         80.55        104.15        17.88 o                         
   7   1  13         15.92         -0.70        12.56 o                         
   8   1  13         26.43         28.42        14.20 o                         
   9   1  13        740.21        756.27        53.74 o                         
  10   1  13         88.19        117.16        23.82 o                         
  11   1  13        141.05        149.08        30.37 o                         
  12   1  13          0.24         13.11        24.29 o                         
 -13   2  13          5.54        -11.31        22.62 o                         
 -12   2  13          0.21         16.70        20.61 o                         
 -11   2  13         42.99         36.29        28.36 o                         
 -10   2  13          2.47         -6.56        17.26 o                         
  -9   2  13        273.90        235.50        34.81 o                         
  -8   2  13        486.78        471.61        50.00 o                         
  -7   2  13        951.68       1034.80        86.01 o                         
  -6   2  13        100.19        134.09        27.93 o                         
  -5   2  13         20.78         18.75        13.24 o                         
  -4   2  13       1756.74       1791.41        85.27 o                         
  -3   2  13        280.14        297.95        32.85 o                         
  -2   2  13       1247.48       1236.10        70.41 o                         
  -1   2  13        110.69         77.33        15.50 o                         
   0   2  13        668.09        699.87        35.05 o                         
   1   2  13        350.72        335.71        25.78 o                         
   2   2  13        458.97        475.38        32.88 o                         
   3   2  13        629.79        666.10        44.55 o                         
   4   2  13        662.84        675.59        47.61 o                         
   5   2  13        159.63        167.96        21.55 o                         
   6   2  13        104.37        120.53        25.50 o                         
   7   2  13        326.60        324.80        32.36 o                         
   8   2  13        253.75        254.14        39.78 o                         
   9   2  13          6.67         -6.12        12.51 o                         
  10   2  13        168.67        243.24        41.61 o                         
  11   2  13          7.12         -5.62        11.24 o                         
  12   2  13          8.05          0.59        25.18 o                         
 -13   3  13         16.68         29.11        27.72 o                         
 -12   3  13          8.70         -6.97        13.95 o                         
 -11   3  13        316.04        262.22        55.30 o                         
 -10   3  13          0.64         -3.78        17.31 o                         
  -9   3  13          3.91         -5.99        11.99 o                         
  -8   3  13          0.03          7.04        18.41 o                         
  -7   3  13        333.20        329.10        44.81 o                         
  -6   3  13          9.58         11.55        12.23 o                         
  -5   3  13         10.01          6.88        14.17 o                         
  -4   3  13         18.34         31.21        11.34 o                         
  -3   3  13        518.36        521.55        41.76 o                         
  -2   3  13         29.34         12.96        13.74 o                         
  -1   3  13        161.63        138.26        52.18 o                         
   0   3  13          6.60         10.37         7.74 o                         
   1   3  13         30.64         37.62        13.61 o                         
   2   3  13         20.41         26.20        11.56 o                         
   3   3  13         53.92         71.53        16.46 o                         
   4   3  13          3.49         -5.27        11.78 o                         
   5   3  13         99.91         87.90        19.15 o                         
   6   3  13         91.72         81.57        21.53 o                         
   7   3  13        453.71        424.96        52.35 o                         
   8   3  13         43.33         22.48        12.97 o                         
   9   3  13          3.01         -8.71        17.75 o                         
  10   3  13         11.09         -6.74        13.49 o                         
  11   3  13         67.51         95.48        27.35 o                         
 -12   4  13         25.12          9.72        20.78 o                         
 -11   4  13          6.60         11.51        12.02 o                         
 -10   4  13         27.69         21.53        19.01 o                         
  -9   4  13        172.83        156.53        40.01 o                         
  -8   4  13        252.94        259.23        68.58 o                         
  -7   4  13        277.73        380.04        78.48 o                         
  -6   4  13         65.29         56.51        21.62 o                         
  -5   4  13         76.50         49.45        28.65 o                         
  -4   4  13        353.06        373.66        59.29 o                         
  -3   4  13        337.10        342.84        53.61 o                         
  -2   4  13        672.80        676.14        75.03 o                         
  -1   4  13        114.67         58.99        30.66 o                         
   0   4  13        405.33        469.36        60.29 o                         
   1   4  13         83.35        118.05        23.94 o                         
   2   4  13        986.09       1034.25        69.12 o                         
   3   4  13        174.36        180.22        36.37 o                         
   4   4  13         23.36         22.53        16.16 o                         
   5   4  13         99.23         45.13        18.12 o                         
   6   4  13         14.43         -5.33        10.67 o                         
   7   4  13        192.28        207.97        45.73 o                         
   8   4  13         14.12         46.56        23.23 o                         
   9   4  13          9.25         20.43        16.35 o                         
  10   4  13          0.00        -14.08        29.49 o                         
 -10   5  13         53.99         59.80        46.94 o                         
  -9   5  13          6.77         24.70        38.15 o                         
  -8   5  13          0.69         85.87        45.07 o                         
  -7   5  13         25.99         81.68        44.18 o                         
  -6   5  13        244.80        258.69        52.30 o                         
  -5   5  13        132.43        129.25        35.34 o                         
  -4   5  13          7.36          2.31        12.74 o                         
  -3   5  13         22.08         -8.50        17.01 o                         
  -2   5  13         30.60         24.40        20.98 o                         
  -1   5  13         16.45         40.69        26.07 o                         
   0   5  13          1.50        -10.66        21.32 o                         
   1   5  13        123.72         61.67        44.37 o                         
   2   5  13          4.36         13.96        11.91 o                         
   3   5  13        217.15        179.66        36.26 o                         
   4   5  13          3.14          2.39        19.14 o                         
   5   5  13        244.45        290.80        44.27 o                         
   6   5  13          8.83         27.07        16.91 o                         
   7   5  13         14.86        -10.64        21.28 o                         
   8   5  13        143.26        132.91        37.50 o                         
   9   5  13          0.80        -13.22        31.52 o                         
  -9   6  13         59.66         76.53        99.40 o                         
  -8   6  13          6.32        -17.58        35.15 o                         
  -7   6  13          0.18         -9.22        18.44 o                         
  -6   6  13          0.19         20.19        20.33 o                         
  -5   6  13        300.04        319.98        75.30 o                         
  -4   6  13          5.38         17.90        24.60 o                         
  -3   6  13        222.99        293.06        53.60 o                         
  -2   6  13          8.81         12.15        15.62 o                         
  -1   6  13        323.25        376.36        59.51 o                         
   0   6  13        314.95        308.80        77.23 o                         
   1   6  13        460.81        530.97        80.76 o                         
   2   6  13          3.67         19.76        11.74 o                         
   3   6  13        183.19        225.32        50.16 o                         
   4   6  13        149.30        130.83        37.65 o                         
   5   6  13         91.23         84.00        25.95 o                         
   6   6  13          4.09        -13.57        27.14 o                         
   7   6  13          2.42          5.76        23.40 o                         
  -6   7  13         43.24         61.25        27.77 o                         
  -5   7  13         21.02         16.27        16.07 o                         
  -4   7  13         34.35         24.29        23.28 o                         
  -3   7  13         49.18         -2.04        22.13 o                         
  -2   7  13          0.84         -4.35        14.81 o                         
  -1   7  13         72.82         73.36        39.86 o                         
   0   7  13          5.27         16.37        11.83 o                         
   1   7  13          2.09         32.88        29.24 o                         
   2   7  13          3.72          6.39        18.38 o                         
   3   7  13          6.96         -0.83        16.88 o                         
   4   7  13         26.98         21.40        17.72 o                         
 -12   0  14        283.36        270.17       101.20 o                         
 -10   0  14         84.63         86.84        54.73 o                         
  -8   0  14         19.22         22.72        43.97 o                         
  -6   0  14        382.32        316.42        57.13 o                         
  -4   0  14       2943.94       2766.90       138.01 o                         
  -2   0  14       1250.57       1113.44        50.46 o                         
   0   0  14        877.87        963.90        68.85 o                         
   2   0  14        970.53        904.05        77.40 o                         
   4   0  14        493.28        543.54        70.50 o                         
   6   0  14        743.37        714.14       124.15 o                         
   8   0  14        517.71        593.04        68.18 o                         
  10   0  14        351.10        348.79        55.31 o                         
 -13   1  14         37.45         48.03        39.69 o                         
 -12   1  14          0.15         -9.57        19.15 o                         
 -11   1  14          0.22         -9.35        24.50 o                         
 -10   1  14        151.65        162.57        52.80 o                         
  -9   1  14         40.70         26.17        28.90 o                         
  -8   1  14        294.33        321.11        71.63 o                         
  -7   1  14        284.81        289.61        46.81 o                         
  -6   1  14          4.73         -1.49         9.08 o                         
  -5   1  14        495.67        480.12        46.00 o                         
  -4   1  14          2.01          2.07         5.94 o                         
  -3   1  14        595.32        649.05        60.10 o                         
  -2   1  14          5.85         10.56         6.96 o                         
  -1   1  14          0.31         -3.19         6.39 o                         
   0   1  14          4.53          5.66         6.47 o                         
   1   1  14        101.52        105.28        15.81 o                         
   2   1  14       2193.87       2342.11        78.51 o                         
   3   1  14         58.25         45.98        14.42 o                         
   4   1  14        219.32        229.95        29.24 o                         
   5   1  14          2.07          7.33         7.25 o                         
   6   1  14          3.13          0.82         8.01 o                         
   7   1  14        160.62        198.09        25.39 o                         
   8   1  14         32.50         19.13        11.94 o                         
   9   1  14        251.57        323.14        41.68 o                         
  10   1  14          0.46          7.39         8.42 o                         
  11   1  14         12.03         16.35        11.34 o                         
 -12   2  14          0.04        111.75        45.26 o                         
 -11   2  14        140.03        177.76        67.18 o                         
 -10   2  14         64.37         46.91        30.17 o                         
  -9   2  14        344.76        305.72        72.51 o                         
  -8   2  14         11.30          4.84        12.89 o                         
  -7   2  14          5.52          4.92        14.66 o                         
  -6   2  14       1235.68       1225.21        87.05 o                         
  -5   2  14        671.34        674.16        54.20 o                         
  -4   2  14         54.89         53.19        17.06 o                         
  -3   2  14       1482.15       1515.57        78.20 o                         
  -2   2  14        157.95        200.37        34.43 o                         
  -1   2  14       1982.09       2031.95        82.54 o                         
   0   2  14        181.05        204.25        24.61 o                         
   1   2  14        187.18        178.23        19.33 o                         
   2   2  14         33.62         29.05         8.14 o                         
   3   2  14         12.20          3.06         5.48 o                         
   4   2  14         21.54         26.29        10.98 o                         
   5   2  14         11.76          1.75         9.20 o                         
   6   2  14         63.53         95.97        18.63 o                         
   7   2  14         97.18        134.19        29.69 o                         
   8   2  14        237.32        235.07        34.04 o                         
   9   2  14         28.94         23.34        14.34 o                         
  10   2  14         89.15        138.52        31.79 o                         
  11   2  14         52.76         22.44        13.24 o                         
 -12   3  14         44.48        101.85        47.36 o                         
 -11   3  14         17.50         26.31        23.80 o                         
 -10   3  14         68.32        103.90        57.55 o                         
  -9   3  14          1.99         13.20        23.68 o                         
  -8   3  14         47.80         71.84        22.25 o                         
  -7   3  14          5.17          4.70        10.44 o                         
  -6   3  14        479.93        535.44        63.86 o                         
  -5   3  14        495.63        565.84        72.13 o                         
  -4   3  14        610.87        737.90        81.52 o                         
  -3   3  14         86.18        111.73        36.66 o                         
  -2   3  14        212.01        197.27        38.89 o                         
  -1   3  14        203.60         89.87        42.68 o                         
   0   3  14         44.49         25.54        16.91 o                         
   1   3  14         81.63         67.80        23.40 o                         
   2   3  14         77.28         76.00        19.18 o                         
   3   3  14        312.34        299.33        40.47 o                         
   4   3  14         13.27         13.67         6.14 o                         
   5   3  14          7.91          3.30        14.98 o                         
   6   3  14          0.78          2.46        10.60 o                         
   7   3  14          5.69          6.37        13.90 o                         
   8   3  14        166.74        170.79        34.49 o                         
   9   3  14          1.18         -6.58        13.16 o                         
  10   3  14         62.80         93.24        27.11 o                         
 -11   4  14         19.50         26.68        19.15 o                         
 -10   4  14         27.69         11.04        33.34 o                         
  -9   4  14         13.04         10.87        37.46 o                         
  -8   4  14          8.08          8.00        14.32 o                         
  -7   4  14        389.66        534.02        91.36 o                         
  -6   4  14        289.89        379.32        69.51 o                         
  -5   4  14        453.83        495.96        70.49 o                         
  -4   4  14         84.78         81.62        28.56 o                         
  -3   4  14        570.62        722.63        82.77 o                         
  -2   4  14        636.04        649.23        76.98 o                         
  -1   4  14        485.38        506.22        78.58 o                         
   0   4  14         95.47        134.17        34.11 o                         
   1   4  14        955.16       1087.34       107.43 o                         
   2   4  14         44.22         24.95        44.68 o                         
   3   4  14        319.88        317.83        55.45 o                         
   4   4  14         30.94          3.63        12.36 o                         
   5   4  14          4.29         -3.30        11.90 o                         
   6   4  14          0.33        -11.58        23.17 o                         
   7   4  14         75.15        100.05        43.37 o                         
   8   4  14          1.12          2.94        10.99 o                         
   9   4  14         22.72         25.03        25.88 o                         
  -9   5  14         18.62         42.79        39.11 o                         
  -8   5  14         32.43         14.32        30.83 o                         
  -7   5  14         47.14         58.84        33.06 o                         
  -6   5  14          0.80        -13.43        26.87 o                         
  -5   5  14        326.16        364.36        62.24 o                         
  -4   5  14        123.32        166.12        40.52 o                         
  -3   5  14         52.26         88.13        36.31 o                         
  -2   5  14          2.58        -14.84        29.69 o                         
  -1   5  14          0.75         33.22        20.96 o                         
   0   5  14          1.02         -7.19        14.37 o                         
   1   5  14        199.99        223.72        70.39 o                         
   2   5  14         58.34         62.02        26.07 o                         
   3   5  14         35.58         41.95        21.89 o                         
   4   5  14         71.01        121.59        37.54 o                         
   5   5  14         17.12         17.32        16.86 o                         
   6   5  14         54.57         72.69        73.15 o                         
   7   5  14         12.75         25.52        21.57 o                         
   8   5  14          0.29         26.96        21.71 o                         
  -7   6  14         16.51         12.57        21.82 o                         
  -6   6  14        134.25        217.21        68.33 o                         
  -5   6  14         53.57         29.06        29.33 o                         
  -4   6  14        337.09        286.96        56.82 o                         
  -3   6  14          4.23        -16.07        37.31 o                         
  -2   6  14         72.75         -1.73       101.15 o                         
  -1   6  14          1.93        -11.46        22.91 o                         
   0   6  14        139.28        141.73        51.38 o                         
   1   6  14          2.10         -5.52        17.44 o                         
   2   6  14         30.73         49.28        37.32 o                         
   3   6  14          1.13         22.82        18.49 o                         
   4   6  14         32.62         34.33         9.89 o                         
   5   6  14         47.98         20.96        15.91 o                         
   6   6  14         18.73         11.87        30.00 o                         
  -4   7  14         39.05         63.66        38.40 o                         
  -3   7  14          3.87         15.23        24.10 o                         
  -2   7  14         44.15         55.27        33.49 o                         
  -1   7  14         12.11        -10.22        20.43 o                         
   0   7  14         91.58        109.77        39.08 o                         
   1   7  14        105.59         80.43        33.24 o                         
   2   7  14          7.51         -2.43        17.92 o                         
 -11   0  15        172.36        212.30        81.81 o                         
  -9   0  15       2022.18       1913.76       252.94 o                         
  -7   0  15        181.28        159.29        72.03 o                         
  -5   0  15        716.25        668.92        71.66 o                         
  -3   0  15        387.09        321.56        49.02 o                         
  -1   0  15        792.49        906.77       116.88 o                         
   1   0  15        954.30        928.27        80.87 o                         
   3   0  15       1559.36       1464.63       101.77 o                         
   5   0  15        171.46         87.12        59.68 o                         
   7   0  15         51.45        106.08        36.28 o                         
   9   0  15        275.57        307.39        42.53 o                         
  11   0  15         27.12         39.50        26.85 o                         
 -12   1  15          8.77         -7.54        15.08 o                         
 -11   1  15        177.44        185.80        58.05 o                         
 -10   1  15         71.90         85.60        33.28 o                         
  -9   1  15          1.29        -12.17        24.34 o                         
  -8   1  15        129.41        169.70        54.85 o                         
  -7   1  15          9.32         -4.99        14.80 o                         
  -6   1  15        465.06        486.95        48.33 o                         
  -5   1  15          0.15          4.11         8.41 o                         
  -4   1  15        199.63        202.94        28.11 o                         
  -3   1  15         47.33         48.66        11.95 o                         
  -2   1  15        184.70        210.11        25.11 o                         
  -1   1  15        173.42        129.89        21.01 o                         
   0   1  15        384.51        397.32        39.49 o                         
   1   1  15        223.47        223.28        23.36 o                         
   2   1  15        114.83        116.25        19.06 o                         
   3   1  15         24.41         22.74        16.35 o                         
   4   1  15         78.27         84.37        18.67 o                         
   5   1  15         68.97         80.83        18.49 o                         
   6   1  15          0.54         12.57        15.61 o                         
   7   1  15         39.63         19.22        16.75 o                         
   8   1  15         25.72         44.00        13.44 o                         
   9   1  15         14.26          2.28        11.49 o                         
  10   1  15         25.80         28.20        17.15 o                         
 -12   2  15         60.53         77.19        41.76 o                         
 -11   2  15        146.61        147.42        56.12 o                         
 -10   2  15         77.08         84.38        42.92 o                         
  -9   2  15         25.43         29.72        32.77 o                         
  -8   2  15        360.31        450.94        62.12 o                         
  -7   2  15        153.46        184.01        35.15 o                         
  -6   2  15         42.49         41.01        12.74 o                         
  -5   2  15        534.17        545.40        50.42 o                         
  -4   2  15         39.21         43.26        17.22 o                         
  -3   2  15         43.56         41.08        19.53 o                         
  -2   2  15       1095.03       1131.12        72.56 o                         
  -1   2  15         79.19         90.81        18.31 o                         
   0   2  15        528.26        496.34        52.69 o                         
   1   2  15        104.38         72.59        32.69 o                         
   2   2  15        165.64         96.23        23.73 o                         
   3   2  15       1363.08       1312.91        79.94 o                         
   4   2  15          1.01         10.98         9.11 o                         
   5   2  15          0.01         -2.87         7.66 o                         
   6   2  15          1.01          3.87        14.15 o                         
   7   2  15         14.06         27.25        14.85 o                         
   8   2  15        176.91        223.22        39.76 o                         
   9   2  15         60.81         75.55        19.96 o                         
  10   2  15         81.94         67.62        22.34 o                         
 -11   3  15          0.05          0.74        61.80 o                         
 -10   3  15         79.40        128.90        54.07 o                         
  -9   3  15          3.69          7.22        20.40 o                         
  -8   3  15         59.01         99.92        35.61 o                         
  -7   3  15         12.58         -3.59        18.45 o                         
  -6   3  15          1.24         -1.85        18.28 o                         
  -5   3  15         81.91         73.85        34.23 o                         
  -4   3  15        182.60        232.74        46.85 o                         
  -3   3  15        164.53        127.40        35.62 o                         
  -2   3  15         15.33         29.42        20.98 o                         
  -1   3  15        317.49        320.28        52.95 o                         
   0   3  15         34.55          3.37        24.81 o                         
   1   3  15         15.00         17.45        16.23 o                         
   2   3  15         52.17         59.44        21.76 o                         
   3   3  15         23.08         33.44        16.90 o                         
   4   3  15          1.57         22.96        20.30 o                         
   5   3  15         45.05         62.78        20.20 o                         
   6   3  15        206.61        150.95        31.75 o                         
   7   3  15         50.28         86.85        27.11 o                         
   8   3  15          1.17         24.18        20.21 o                         
   9   3  15         40.45          6.53        21.76 o                         
 -10   4  15        202.72        253.21        57.47 o                         
  -9   4  15         49.10         12.40        50.98 o                         
  -8   4  15         84.24        121.41        47.20 o                         
  -7   4  15         73.40         90.84        42.40 o                         
  -6   4  15        567.52        608.73        79.89 o                         
  -5   4  15         44.24         39.39        43.73 o                         
  -4   4  15        582.99        632.25        80.19 o                         
  -3   4  15         60.99         57.36        24.11 o                         
  -2   4  15          1.33          8.99        16.53 o                         
  -1   4  15        336.43        281.48        49.51 o                         
   0   4  15          7.86         -5.98        18.26 o                         
   1   4  15         94.26        111.93        30.76 o                         
   2   4  15         68.30        144.44        48.08 o                         
   3   4  15          1.84         24.98        30.31 o                         
   4   4  15         37.02         58.99        26.17 o                         
   5   4  15         23.58         10.05        25.19 o                         
   6   4  15         76.54        129.68        47.20 o                         
   7   4  15         84.40        100.45        60.52 o                         
   8   4  15         10.53         30.02        78.78 o                         
  -8   5  15          0.25         19.91        68.53 o                         
  -7   5  15          0.25         -1.50        17.30 o                         
  -6   5  15         29.11        -10.30        20.59 o                         
  -5   5  15         26.33         27.82        13.39 o                         
  -4   5  15        102.81        166.72        43.34 o                         
  -3   5  15         97.85         40.03        47.29 o                         
  -2   5  15          2.91         -4.82        21.54 o                         
  -1   5  15        235.09        219.24        54.07 o                         
   0   5  15         14.03         41.74        33.68 o                         
   1   5  15         68.33         83.18        45.05 o                         
   2   5  15         47.49         15.11        13.62 o                         
   3   5  15         61.71         12.17        14.88 o                         
   4   5  15         27.67         29.53        17.21 o                         
   5   5  15          0.07         18.55        61.78 o                         
   6   5  15         31.34         72.90        37.06 o                         
   7   5  15          1.72        -16.96        33.92 o                         
  -6   6  15         40.58         17.19        52.99 o                         
  -5   6  15         40.00         17.10        17.18 o                         
  -4   6  15          2.89          5.99        13.41 o                         
  -3   6  15        190.59        177.20        44.42 o                         
  -2   6  15         37.32         43.10        29.22 o                         
  -1   6  15         14.32          9.39        23.86 o                         
   0   6  15          5.06          4.27        30.47 o                         
   1   6  15          3.14        -11.34        22.68 o                         
   2   6  15          7.97         10.65        19.34 o                         
   3   6  15         19.54         35.37        22.28 o                         
   4   6  15         44.44        105.45        52.51 o                         
 -10   0  16         18.77         22.13        33.44 o                         
  -8   0  16        149.65        161.32        73.45 o                         
  -6   0  16        332.45        378.04        56.94 o                         
  -4   0  16       1305.64       1198.11        97.32 o                         
  -2   0  16        153.99        267.12        46.62 o                         
   0   0  16         45.91         47.66        31.30 o                         
   2   0  16       1159.63       1169.30        93.31 o                         
   4   0  16          2.16          6.19        16.60 o                         
   6   0  16        331.25        392.91        48.54 o                         
   8   0  16         42.64         21.27        15.85 o                         
  10   0  16        569.56        633.19        81.98 o                         
 -11   1  16        211.06        264.27        72.33 o                         
 -10   1  16          0.97          1.37        19.61 o                         
  -9   1  16         57.37         67.73        51.32 o                         
  -8   1  16         34.68         48.98        24.85 o                         
  -7   1  16        249.25        276.35        39.20 o                         
  -6   1  16          0.02          1.17        17.56 o                         
  -5   1  16          8.95         10.36        11.97 o                         
  -4   1  16        236.70        221.83        29.14 o                         
  -3   1  16         74.36         60.56        14.10 o                         
  -2   1  16         74.15         53.49        12.29 o                         
  -1   1  16        121.63        100.31        19.38 o                         
   0   1  16        115.24        131.27        28.42 o                         
   1   1  16         29.20          8.80         8.94 o                         
   2   1  16        625.62        573.84        55.24 o                         
   3   1  16        621.23        679.35        63.27 o                         
   4   1  16         39.02         44.52        15.29 o                         
   5   1  16         93.17         63.81        26.63 o                         
   6   1  16         33.45         32.04        14.32 o                         
   7   1  16         17.96         25.31        19.56 o                         
   8   1  16          8.60          1.55        15.53 o                         
   9   1  16          0.01         20.87        13.99 o                         
 -11   2  16        114.78        145.56        56.97 o                         
 -10   2  16        386.10        488.20        98.09 o                         
  -9   2  16        147.10        178.58        46.62 o                         
  -8   2  16         58.19         62.36        21.94 o                         
  -7   2  16        340.81        388.68        51.47 o                         
  -6   2  16         49.30         39.58        16.54 o                         
  -5   2  16         31.44         27.24        14.92 o                         
  -4   2  16        382.83        430.61        58.92 o                         
  -3   2  16         56.07         55.45        34.73 o                         
  -2   2  16        725.67        763.20        93.64 o                         
  -1   2  16        350.89        296.56        42.39 o                         
   0   2  16         37.06          4.66         9.83 o                         
   1   2  16         10.36         -0.60        14.92 o                         
   2   2  16        203.36        213.94        35.13 o                         
   3   2  16        144.58         71.66        41.24 o                         
   4   2  16          2.64         -2.96        15.35 o                         
   5   2  16        110.27         52.78        34.76 o                         
   6   2  16         77.80         -5.55        22.18 o                         
   7   2  16          0.01         -5.21        10.43 o                         
   8   2  16         60.08         60.46        24.56 o                         
   9   2  16         15.28         13.60        12.50 o                         
 -10   3  16         48.48         33.33        17.80 o                         
  -9   3  16        358.67        370.94        68.53 o                         
  -8   3  16        167.14        227.60        55.29 o                         
  -7   3  16         24.97         24.64        14.98 o                         
  -6   3  16         79.77        124.69        35.34 o                         
  -5   3  16          3.58         -3.37        45.25 o                         
  -4   3  16          0.08         26.53        32.36 o                         
  -3   3  16         11.86          6.77        21.16 o                         
  -2   3  16        398.77        375.84        58.50 o                         
  -1   3  16        113.11         61.14        27.58 o                         
   0   3  16        767.85        769.70        81.13 o                         
   1   3  16        203.62        129.05        49.92 o                         
   2   3  16          1.14         -2.39       112.20 o                         
   3   3  16        237.75        210.62        55.84 o                         
   4   3  16        216.22        241.78        50.07 o                         
   5   3  16         69.61         84.60        29.68 o                         
   6   3  16         57.37         78.87        27.98 o                         
   7   3  16          5.87          6.01        27.45 o                         
   8   3  16          9.49        -10.94        21.88 o                         
  -9   4  16        131.93        191.61        63.52 o                         
  -8   4  16         79.03        146.32        58.45 o                         
  -7   4  16          0.73          6.91        21.13 o                         
  -6   4  16         20.84         34.84        30.01 o                         
  -5   4  16         47.77         47.54        51.91 o                         
  -4   4  16          6.72         27.98        18.32 o                         
  -3   4  16          3.73         20.45        31.36 o                         
  -2   4  16        728.24        696.51        83.96 o                         
  -1   4  16          2.65          9.61        23.84 o                         
   0   4  16         82.79         67.32        33.32 o                         
   1   4  16        148.11         82.93        68.14 o                         
   2   4  16          4.60         46.75        25.55 o                         
   3   4  16          3.10         -0.90        16.01 o                         
   4   4  16          0.30         26.47        29.43 o                         
   5   4  16         13.49         -8.49        26.98 o                         
   6   4  16          9.10         -7.62        15.23 o                         
   7   4  16          0.18         45.50        32.54 o                         
  -7   5  16         10.68        -19.77        39.54 o                         
  -6   5  16          0.65        -13.14        28.92 o                         
  -5   5  16          0.13         -6.21        27.09 o                         
  -4   5  16         65.31         75.29        31.00 o                         
  -3   5  16         98.08         86.06        30.40 o                         
  -2   5  16        188.70        170.81        46.02 o                         
  -1   5  16        386.74        329.51        78.54 o                         
   0   5  16          9.13        -59.06       118.11 o                         
   1   5  16        251.78        308.12        80.00 o                         
   2   5  16        214.37        211.54        50.78 o                         
   3   5  16         20.58         36.48        31.78 o                         
   4   5  16         21.67         -7.42        23.67 o                         
   5   5  16        407.34        420.02        94.02 o                         
  -4   6  16          2.72         37.52        29.95 o                         
  -3   6  16          9.01         10.33        12.36 o                         
  -2   6  16        110.44         67.73        30.34 o                         
  -1   6  16          0.33        -12.82        25.64 o                         
   0   6  16        122.55        170.97        61.85 o                         
   1   6  16          9.54          3.18        18.47 o                         
   2   6  16         63.30         75.94        38.54 o                         
  -9   0  17        126.39        108.18        60.67 o                         
  -7   0  17         12.50         26.63        22.47 o                         
  -5   0  17         81.72         88.85        28.68 o                         
  -3   0  17        625.11        686.33        75.16 o                         
  -1   0  17        199.02        231.25        43.20 o                         
   1   0  17        347.07        469.85       100.73 o                         
   3   0  17         58.29         85.43        32.50 o                         
   5   0  17         28.54         54.28        30.94 o                         
   7   0  17          6.87         36.29        19.64 o                         
   9   0  17         68.74         75.14        27.72 o                         
 -10   1  17        275.41        357.81        83.84 o                         
  -9   1  17          2.54         -7.04        18.03 o                         
  -8   1  17        159.80        120.31        34.69 o                         
  -7   1  17          0.01         -5.86        12.39 o                         
  -6   1  17         61.62         62.61        19.32 o                         
  -5   1  17         22.67         25.69        17.80 o                         
  -4   1  17        269.52        293.21        34.84 o                         
  -3   1  17         32.63         30.72        13.53 o                         
  -2   1  17        179.12        223.82        31.97 o                         
  -1   1  17        296.10        258.77        35.31 o                         
   0   1  17        436.24        435.84        47.40 o                         
   1   1  17        359.12        289.36        44.14 o                         
   2   1  17        283.56        343.61        55.23 o                         
   3   1  17        430.67        510.48        85.32 o                         
   4   1  17        110.51        130.74        33.45 o                         
   5   1  17         82.30        128.20        27.11 o                         
   6   1  17         37.53         30.68        20.07 o                         
   7   1  17          0.06         46.73        16.94 o                         
   8   1  17          0.20         46.56        26.97 o                         
 -10   2  17          1.78        -11.58        30.06 o                         
  -9   2  17          8.17         24.56        26.15 o                         
  -8   2  17          0.60         16.73        21.57 o                         
  -7   2  17        122.41        109.84        29.26 o                         
  -6   2  17         55.34         42.44        14.83 o                         
  -5   2  17        159.43        165.87        34.57 o                         
  -4   2  17          2.69         22.17        16.13 o                         
  -3   2  17         11.59         46.03        25.34 o                         
  -2   2  17        926.79        963.30        95.35 o                         
  -1   2  17        199.61        201.77        37.05 o                         
   0   2  17          6.97         28.52        18.13 o                         
   1   2  17         33.41          3.15         9.80 o                         
   2   2  17         10.98         -3.20        10.22 o                         
   3   2  17          3.87         26.45        45.13 o                         
   4   2  17          0.79        -11.10        22.20 o                         
   5   2  17         10.71         -7.37        14.74 o                         
   6   2  17          9.07         25.35        11.80 o                         
   7   2  17          1.08          7.15        31.59 o                         
   8   2  17          2.94         -5.59        13.53 o                         
  -9   3  17        115.52         81.40        33.72 o                         
  -8   3  17         57.17         56.99        39.94 o                         
  -7   3  17        279.08        288.90        47.99 o                         
  -6   3  17         59.94         31.16        30.55 o                         
  -5   3  17        532.39        693.26        81.97 o                         
  -4   3  17        126.79        178.28        42.29 o                         
  -3   3  17        215.43        324.79        58.41 o                         
  -2   3  17         38.21         14.52        21.65 o                         
  -1   3  17         31.63         57.20        20.29 o                         
   0   3  17         30.68         33.79        16.74 o                         
   1   3  17       1427.61       1493.68       158.24 o                         
   2   3  17         53.87         31.57        53.79 o                         
   3   3  17        119.71         82.14        92.43 o                         
   4   3  17         16.54         22.31        13.93 o                         
   5   3  17          6.66         -1.46        17.12 o                         
   6   3  17          0.03         -5.60        11.21 o                         
   7   3  17         43.92         75.04        30.52 o                         
  -8   4  17          0.51        -11.12        22.25 o                         
  -7   4  17          3.33         24.24        24.58 o                         
  -6   4  17         10.76         -1.44        18.66 o                         
  -5   4  17          3.26         68.12        44.26 o                         
  -4   4  17         54.79         62.35        35.21 o                         
  -3   4  17          2.97          5.50        19.15 o                         
  -2   4  17          0.28         -8.37        26.08 o                         
  -1   4  17        626.61        627.77        80.76 o                         
   0   4  17        191.37        149.86        53.11 o                         
   1   4  17          0.01        -46.41        92.82 o                         
   2   4  17         99.11        -11.45       147.60 o                         
   3   4  17         54.12         16.99        33.41 o                         
   4   4  17          9.04         -0.71        25.62 o                         
   5   4  17         27.04         42.53        52.23 o                         
   6   4  17          0.07        -16.62        33.23 o                         
  -5   5  17          9.06        -14.32        28.63 o                         
  -4   5  17          0.81         28.36        23.72 o                         
  -3   5  17         81.24         83.46        29.79 o                         
  -2   5  17          8.00         -4.00       112.67 o                         
  -1   5  17        258.57        233.77        86.44 o                         
   0   5  17         37.63          4.48        62.92 o                         
   1   5  17          0.55        -44.17        88.35 o                         
   2   5  17        245.39        235.62        54.86 o                         
   3   5  17          0.08        -15.55        31.10 o                         
  -8   0  18        122.43         64.57        64.73 o                         
  -6   0  18        171.82        153.77        37.66 o                         
  -4   0  18         31.49          6.48        16.75 o                         
  -2   0  18          3.21          1.05        18.53 o                         
   0   0  18         95.79        160.76        64.27 o                         
   2   0  18         81.58         55.46        26.77 o                         
   4   0  18         13.78         45.02        19.25 o                         
   6   0  18          0.06         59.74        31.74 o                         
  -9   1  18        133.54        198.13        50.00 o                         
  -8   1  18         13.33         51.21        28.29 o                         
  -7   1  18         55.40         72.34        21.25 o                         
  -6   1  18          0.28          4.82        19.42 o                         
  -5   1  18        321.53        296.85        47.20 o                         
  -4   1  18        111.92        105.32        28.63 o                         
  -3   1  18         73.69         43.27        23.18 o                         
  -2   1  18        316.47        327.30        41.39 o                         
  -1   1  18        104.37        162.08        31.76 o                         
   0   1  18        253.43        297.30        40.94 o                         
   1   1  18        144.46        162.02        34.36 o                         
   2   1  18          0.37         11.99        14.44 o                         
   3   1  18         55.23         53.90        24.23 o                         
   4   1  18          1.19         -4.99        21.39 o                         
   5   1  18          2.77         -8.05        16.11 o                         
   6   1  18          3.14          7.59        17.96 o                         
   7   1  18         12.56         -0.13        18.93 o                         
  -9   2  18         75.10         20.82        30.62 o                         
  -8   2  18         75.31         73.84        42.04 o                         
  -7   2  18         17.54          4.29        11.14 o                         
  -6   2  18         60.30         43.67        18.46 o                         
  -5   2  18          0.37          1.60         9.34 o                         
  -4   2  18        160.94        158.53        39.22 o                         
  -3   2  18          5.10         12.65        34.58 o                         
  -2   2  18          1.96          3.40        16.13 o                         
  -1   2  18        141.73        196.19        38.78 o                         
   0   2  18          0.31         10.40        11.44 o                         
   1   2  18        588.01        604.34        65.19 o                         
   2   2  18          0.23          2.72         8.35 o                         
   3   2  18         17.79         10.69        24.65 o                         
   4   2  18         16.71         80.04        56.73 o                         
   5   2  18         48.08         -2.60        21.80 o                         
   6   2  18         36.34         97.25        41.64 o                         
   7   2  18          1.73         41.68        29.69 o                         
  -8   3  18        159.15        101.66        35.10 o                         
  -7   3  18        141.91        153.59        54.20 o                         
  -6   3  18        595.63        616.93        81.65 o                         
  -5   3  18          3.69         45.38        33.35 o                         
  -4   3  18        327.54        357.08        71.90 o                         
  -3   3  18         60.68         97.32        33.53 o                         
  -2   3  18         55.96         35.72        17.43 o                         
  -1   3  18         10.50         29.23        34.45 o                         
   0   3  18          7.02         -7.26        14.51 o                         
   1   3  18          1.04        -23.59        47.18 o                         
   2   3  18         13.72         -3.18        36.49 o                         
   3   3  18          0.85        -22.87        69.14 o                         
   4   3  18         18.98         32.80        22.65 o                         
   5   3  18          0.16         -8.83        29.36 o                         
   6   3  18          2.86          9.88        22.11 o                         
  -6   4  18          9.61         -2.29        33.74 o                         
  -5   4  18        130.38        103.51        44.80 o                         
  -4   4  18          0.14          7.91        21.22 o                         
  -3   4  18         88.61        104.43        36.63 o                         
  -2   4  18         11.40         13.62        23.48 o                         
  -1   4  18          1.59          8.36        33.70 o                         
   0   4  18         24.87        -17.25        34.50 o                         
   1   4  18         34.39        -29.58        59.15 o                         
   2   4  18          0.01          2.04        35.47 o                         
   3   4  18         50.03        -26.97        86.99 o                         
   4   4  18          0.53         41.69        31.07 o                         
  -1   5  18          0.06        -18.69        37.37 o                         
  -7   0  19        181.69        166.76        79.50 o                         
  -5   0  19          0.80         16.74        25.02 o                         
  -3   0  19         36.81        109.88        45.79 o                         
  -1   0  19          1.74        -21.12        42.23 o                         
   1   0  19          0.07         92.33       118.76 o                         
   3   0  19        269.86        442.39       146.31 o                         
   5   0  19          1.37         42.19        61.20 o                         
  -8   1  19         53.01         37.88        24.19 o                         
  -7   1  19         17.60         24.49        15.66 o                         
  -6   1  19         24.24         18.35         8.40 o                         
  -5   1  19         73.82         45.47        15.53 o                         
  -4   1  19        119.30        128.20        30.95 o                         
  -3   1  19          0.01          5.37         8.48 o                         
  -2   1  19        185.48        158.24        34.65 o                         
  -1   1  19         70.71         71.95        24.00 o                         
   0   1  19          0.38          7.94        11.89 o                         
   1   1  19         12.02         -8.78        17.56 o                         
   2   1  19         67.17        140.85        40.41 o                         
   3   1  19         94.44        129.35        33.53 o                         
   4   1  19         27.43         29.14        15.15 o                         
   5   1  19         20.95         86.11        49.72 o                         
  -7   2  19        113.27        106.43        32.50 o                         
  -6   2  19        163.51        145.25        33.26 o                         
  -5   2  19        158.97        120.92        29.11 o                         
  -4   2  19         31.09          6.93        14.58 o                         
  -3   2  19          4.86         30.51        19.77 o                         
  -2   2  19         40.38         32.00        24.78 o                         
  -1   2  19          0.47          4.37         9.65 o                         
   0   2  19          8.88         76.74        29.42 o                         
   1   2  19         32.08         27.59        25.25 o                         
   2   2  19         83.49        111.15        34.83 o                         
   3   2  19         53.12         18.70        25.63 o                         
   4   2  19        139.13        159.33        40.36 o                         
   5   2  19         11.60         -8.95        17.90 o                         
  -6   3  19         36.31         23.34        17.81 o                         
  -5   3  19        162.69        206.50        48.21 o                         
  -4   3  19          4.03         -6.29        13.59 o                         
  -3   3  19         73.26        151.68        45.69 o                         
  -2   3  19          4.69        -11.67        51.45 o                         
  -1   3  19         40.00         45.91        84.54 o                         
   0   3  19          9.14        -13.08        29.51 o                         
   1   3  19         26.55          8.26        23.12 o                         
   2   3  19         49.59          6.18        67.48 o                         
   3   3  19          6.75        -26.33       110.36 o                         
  -2   4  19         55.28         61.32        56.53 o                         
  -1   4  19          4.06         39.30        70.42 o                         
   0   4  19         19.23          2.06        50.47 o                         
  -6   0  20         50.26         39.12        36.67 o                         
  -4   0  20         19.39         -9.29        42.81 o                         
  -2   0  20         15.72         37.70       134.63 o                         
   0   0  20         16.66          7.94        15.86 o                         
   2   0  20         18.15         76.33       194.50 o                         
   4   0  20        161.77        187.88       122.89 o                         
  -5   1  20         12.35        -10.90        22.09 o                         
  -4   1  20         20.72         16.81        16.74 o                         
  -3   1  20          0.56         -8.53        17.05 o                         
  -2   1  20         33.87         23.57        13.19 o                         
  -1   1  20          3.57         -2.24        10.07 o                         
   0   1  20          1.54         -1.04         8.35 o                         
   1   1  20          6.19         66.65        34.31 o                         
   2   1  20         56.86         94.44        39.25 o                         
   3   1  20         81.35        111.13        42.18 o                         
  -4   2  20         66.96         66.75        26.44 o                         
  -3   2  20         93.47        113.09        36.42 o                         
  -2   2  20          6.88          4.24        16.35 o                         
  -1   2  20         12.56         64.41        31.87 o                         
   0   2  20          9.29         68.46        28.50 o                         
   1   2  20         17.47         18.57        15.56 o                         
   2   2  20          6.61          1.69        28.74 o                         
                                                                                
