# Supplementary material for: Supramolecular synthon hierarchy in sulfonamide cocrystals with syn-amides and N-oxides
Source: IUCrJ. 2019 Jun 21;6(Pt 4):751–60. doi: 10.1107/S2052252519005037 (PMC6608642; doi:10.1107/S2052252519005037)
Supplement: Supplementary file 3 [file m-06-00751-CELMeHPsup3.hkl]

data_CELMeHP                                                                    
_shelx_title ' CMEHP1 in P-1 No2' 
_shelx_refln_list_code          4                                               
_shelx_F_calc_maximum      175.05                                               
_exptl_crystal_F_000       508.00                                               
_reflns_d_resolution_high  0.8000                                               
                                                                                
loop_                                                                           
 _space_group_symop_operation_xyz                                               
 'x, y, z'                                                                      
 '-x, -y, -z'                                                                   
                                                                                
_cell_length_a    10.0694                                                       
_cell_length_b    10.6113                                                       
_cell_length_c    12.6499                                                       
_cell_angle_alpha 113.451                                                       
_cell_angle_beta  100.897                                                       
_cell_angle_gamma 101.744                                                       
                                                                                
_shelx_F_squared_multiplier     1.000                                           
                                                                                
loop_                                                                           
 _refln_index_h                                                                 
 _refln_index_k                                                                 
 _refln_index_l                                                                 
 _refln_F_squared_calc                                                          
 _refln_F_squared_meas                                                          
 _refln_F_squared_sigma                                                         
 _refln_observed_status                                                         
   2   0   0        448.27        535.99         4.92 o                         
   3   0   0        382.02        318.49         5.59 o                         
   4   0   0        251.55        274.79         5.97 o                         
   5   0   0         88.83        106.35         3.86 o                         
   6   0   0        256.37        261.39         7.43 o                         
   7   0   0         35.22         23.99         2.65 o                         
   8   0   0        204.92        271.59        11.27 o                         
   9   0   0         64.86         78.06         6.63 o                         
  10   0   0          5.11          4.96         2.70 o                         
  11   0   0          9.04          6.28         3.66 o                         
 -12   1   0          0.45         43.73        11.41 o                         
 -11   1   0          8.77         11.22        14.49 o                         
 -10   1   0          3.76          4.30         2.68 o                         
  -9   1   0         18.04         14.91         4.02 o                         
  -8   1   0        284.24        293.00        12.03 o                         
  -7   1   0        203.56        173.10         6.61 o                         
  -6   1   0        113.93        115.45         4.04 o                         
  -5   1   0        709.82        772.30         9.34 o                         
  -4   1   0        445.16        308.35         5.21 o                         
  -3   1   0        329.99        389.83         4.65 o                         
  -2   1   0       3763.72       3677.31        26.96 o                         
   1   1   0       3457.69       3728.77        78.26 o                         
   2   1   0        475.18        440.51         7.70 o                         
   3   1   0        170.98        219.78         4.76 o                         
   4   1   0         57.35         70.15         3.25 o                         
   5   1   0          6.23          7.92         1.44 o                         
   6   1   0         31.63         33.03         3.68 o                         
   7   1   0        216.10        229.52         8.13 o                         
   8   1   0          0.10          2.72         2.05 o                         
   9   1   0          7.95         12.47         3.79 o                         
  10   1   0         97.59        116.23        18.53 o                         
  11   1   0          2.74          5.67         5.15 o                         
 -12   2   0          1.68         34.30        10.49 o                         
 -11   2   0         10.04         11.70        15.02 o                         
 -10   2   0          1.23          7.74         4.60 o                         
  -9   2   0         86.37        112.76        12.54 o                         
  -8   2   0        325.95        311.40         9.34 o                         
  -7   2   0         89.59         94.18         3.93 o                         
  -6   2   0         43.43         77.78         3.44 o                         
  -5   2   0        723.77        844.40         9.97 o                         
  -4   2   0        526.57        452.01         9.59 o                         
  -3   2   0        831.37        917.03        15.96 o                         
  -2   2   0       6764.27       6917.18        25.90 o                         
  -1   2   0        911.73        893.26        11.55 o                         
   0   2   0          5.36         17.10         3.00 o                         
   1   2   0         79.56         59.12         1.85 o                         
   2   2   0         29.47         20.87         2.11 o                         
   3   2   0       1074.31       1309.79        18.10 o                         
   4   2   0         14.17         21.26         3.82 o                         
   5   2   0        286.68        283.02         8.96 o                         
   6   2   0          0.40         -1.79         2.25 o                         
   7   2   0         90.76         82.77         9.34 o                         
   8   2   0          0.88         -0.96         2.48 o                         
   9   2   0          0.35          1.96         2.52 o                         
  10   2   0        152.39        190.81        21.21 o                         
 -12   3   0          7.39         31.59         9.87 o                         
 -11   3   0         31.20         61.34        12.60 o                         
 -10   3   0        132.64        130.35        12.08 o                         
  -9   3   0          2.73          2.13         1.46 o                         
  -8   3   0          7.55         10.06         1.80 o                         
  -7   3   0        332.77        341.05         8.77 o                         
  -6   3   0        411.49        366.71         8.11 o                         
  -5   3   0        128.89        127.21         4.30 o                         
  -4   3   0         91.03         76.19         4.45 o                         
  -3   3   0         15.18         15.52         1.33 o                         
  -2   3   0       4881.82       4664.04        17.81 o                         
  -1   3   0         44.56         38.28         2.08 o                         
   0   3   0        121.33         97.92         7.81 o                         
   1   3   0        980.65       1015.90         9.58 o                         
   2   3   0       1214.66       1296.21        15.55 o                         
   3   3   0        236.08        154.37         5.07 o                         
   4   3   0         60.38         67.34         4.27 o                         
   5   3   0        229.78        264.75         8.68 o                         
   6   3   0        606.11        650.21        14.85 o                         
   7   3   0         48.64         55.13         6.14 o                         
   8   3   0         25.02         26.71         4.70 o                         
   9   3   0         23.15         35.24         9.68 o                         
  10   3   0         38.55         44.59        12.07 o                         
 -12   4   0         11.39         25.71         9.59 o                         
 -11   4   0          4.26         18.39         8.04 o                         
 -10   4   0        139.36        141.54        16.62 o                         
  -9   4   0          9.75          7.49         2.88 o                         
  -8   4   0        121.88        103.95         4.76 o                         
  -7   4   0        272.55        290.08         9.42 o                         
  -6   4   0         27.58         23.33         4.23 o                         
  -5   4   0        250.50        262.46        12.13 o                         
  -4   4   0        277.05        267.66         5.51 o                         
  -3   4   0       1474.91       1607.78        23.58 o                         
  -2   4   0          6.46          1.79         0.74 o                         
  -1   4   0        564.53        544.94         8.04 o                         
   0   4   0        278.35        281.36        15.05 o                         
   1   4   0        308.98        269.24         6.98 o                         
   2   4   0        438.20        382.32         9.92 o                         
   3   4   0        426.06        420.44        12.39 o                         
   4   4   0         45.57         44.47         5.54 o                         
   5   4   0         81.16         89.35         6.56 o                         
   6   4   0         37.63         40.47         5.06 o                         
   7   4   0         42.57         46.31        10.42 o                         
   8   4   0          0.44          3.32         4.68 o                         
   9   4   0         21.77         20.74         7.16 o                         
 -12   5   0          0.01         28.01         9.96 o                         
 -11   5   0         13.32         18.22         8.36 o                         
 -10   5   0          9.80          5.82         4.18 o                         
  -9   5   0         63.15         57.69         7.06 o                         
  -8   5   0        143.34        131.08         9.94 o                         
  -7   5   0          0.76         -3.67         3.67 o                         
  -6   5   0        167.30        166.82         9.92 o                         
  -5   5   0        972.13        927.45        21.69 o                         
  -4   5   0        492.50        460.75         9.52 o                         
  -3   5   0        303.58        315.03         6.52 o                         
  -2   5   0        532.59        532.48        10.80 o                         
  -1   5   0        355.94        377.96        10.11 o                         
   0   5   0        933.21        953.22        15.67 o                         
   1   5   0        476.39        612.93        12.67 o                         
   2   5   0         68.79         52.70         8.46 o                         
   3   5   0          5.32          4.12         4.00 o                         
   4   5   0        190.65        199.97        18.45 o                         
   5   5   0         26.38         23.99         3.67 o                         
   6   5   0        207.36        154.46        18.16 o                         
   7   5   0         30.30         37.32         9.96 o                         
   8   5   0         99.98         98.73        16.16 o                         
   9   5   0          5.22          7.49         5.74 o                         
 -12   6   0         15.12         33.72        10.57 o                         
 -11   6   0          6.36         15.17         7.52 o                         
 -10   6   0         31.21         42.42        10.79 o                         
  -9   6   0        165.28        172.45        15.49 o                         
  -8   6   0        220.54        244.13        13.83 o                         
  -7   6   0        110.72         93.85         8.26 o                         
  -6   6   0        331.78        329.36        14.38 o                         
  -5   6   0         65.00         66.97         3.92 o                         
  -4   6   0         10.91         13.09         2.15 o                         
  -3   6   0        900.27        817.29        13.50 o                         
  -2   6   0          0.79          3.74         1.24 o                         
  -1   6   0        104.51         97.31         9.63 o                         
   0   6   0        269.61        295.49        11.25 o                         
   1   6   0         25.55         33.77         3.94 o                         
   2   6   0         57.56         57.39         9.76 o                         
   3   6   0         44.00         37.65         8.64 o                         
   4   6   0        102.64         87.81        13.21 o                         
   5   6   0          0.07         -2.42         5.89 o                         
   6   6   0         39.93         49.43        11.03 o                         
   7   6   0          2.86         -0.16         4.93 o                         
   8   6   0         12.70          7.09         4.55 o                         
 -11   7   0          0.27          9.65         7.23 o                         
 -10   7   0         16.60         23.46         5.87 o                         
  -9   7   0         95.70        112.06        10.24 o                         
  -8   7   0         75.48         78.46         8.35 o                         
  -7   7   0         21.00          9.61         4.30 o                         
  -6   7   0         52.05         38.13         5.37 o                         
  -5   7   0          1.67          1.13         1.48 o                         
  -4   7   0         12.11         14.40         2.11 o                         
  -3   7   0         23.58         22.97         3.47 o                         
  -2   7   0        150.03        160.04         5.41 o                         
  -1   7   0        280.26        298.17        18.65 o                         
   0   7   0         35.44         21.59         3.56 o                         
   1   7   0         32.37         36.94         4.49 o                         
   2   7   0        214.83        215.29        19.58 o                         
   3   7   0         55.22         43.27        10.55 o                         
   4   7   0         18.21         29.18         8.85 o                         
   5   7   0          5.29          5.89         5.42 o                         
   6   7   0         30.69         22.34         9.09 o                         
   7   7   0         70.14         96.85        17.07 o                         
 -11   8   0         10.21         20.84        26.25 o                         
 -10   8   0          3.63         11.66         6.36 o                         
  -9   8   0         19.09         12.60         4.22 o                         
  -8   8   0          0.24          0.75         3.53 o                         
  -7   8   0        122.29        124.07         9.97 o                         
  -6   8   0         58.22         52.17         6.37 o                         
  -5   8   0         71.59         68.50         6.65 o                         
  -4   8   0         22.29         22.52         2.75 o                         
  -3   8   0         19.37         19.45         3.99 o                         
  -2   8   0         20.54         22.96         5.51 o                         
  -1   8   0          4.38          7.85         3.11 o                         
   0   8   0         28.48         22.51         6.71 o                         
   1   8   0        112.22         94.00         7.46 o                         
   2   8   0          6.16         -1.78         4.33 o                         
   3   8   0        221.31        211.77        21.67 o                         
   4   8   0        108.42         95.97        15.84 o                         
   5   8   0         17.95         27.98         9.13 o                         
   6   8   0         43.48         41.81        11.34 o                         
 -10   9   0         15.31         13.49        14.53 o                         
  -9   9   0          1.76          7.87         5.69 o                         
  -8   9   0          2.18         18.25         5.05 o                         
  -7   9   0         20.81         28.10         8.92 o                         
  -6   9   0          1.62         10.19         3.89 o                         
  -5   9   0         14.26          7.91         6.08 o                         
  -4   9   0         23.32         27.43         8.87 o                         
  -3   9   0        224.64        222.33        12.97 o                         
  -2   9   0        286.43        298.68        20.53 o                         
  -1   9   0         10.30          3.64         4.26 o                         
   0   9   0          0.77          4.41         6.96 o                         
   1   9   0         60.75         69.70        12.65 o                         
   2   9   0          5.22         -1.73         4.84 o                         
   3   9   0          7.04          0.14         4.75 o                         
   4   9   0         11.90          2.93         5.85 o                         
   5   9   0          0.50         -6.42         6.42 o                         
  -9  10   0         14.99         18.96         8.58 o                         
  -8  10   0          3.76          1.50         4.83 o                         
  -7  10   0         73.62         65.09        13.87 o                         
  -6  10   0         11.23          6.16         6.20 o                         
  -5  10   0          8.56         20.68         8.81 o                         
  -4  10   0        111.10        141.02        18.84 o                         
  -3  10   0        135.22        123.41        17.29 o                         
  -2  10   0         11.65         10.43         3.05 o                         
  -1  10   0          1.76          1.04         2.14 o                         
   0  10   0          5.77          2.09         3.58 o                         
   1  10   0         14.75          5.33         4.37 o                         
   2  10   0          2.14          0.58         4.83 o                         
   3  10   0         29.83         36.21        10.37 o                         
  -8  11   0          0.13         -4.25         4.25 o                         
  -7  11   0          5.41         11.40         7.79 o                         
  -6  11   0          1.07         -0.19         4.97 o                         
  -5  11   0          3.83         10.77         7.28 o                         
  -4  11   0         22.36         21.64         8.69 o                         
  -3  11   0          1.71         -1.33         3.91 o                         
  -2  11   0         14.42         14.90         5.13 o                         
  -1  11   0         23.11         35.23         8.39 o                         
   0  11   0         19.47         18.63         5.85 o                         
   1  11   0         40.76         51.42        12.37 o                         
  -5  12   0          0.65         -5.35         7.34 o                         
  -4  12   0         40.58         46.81         7.89 o                         
  -3  12   0          1.34          0.65         4.46 o                         
  -2  12   0          0.29          5.99         6.52 o                         
   1 -12   1          0.18          4.93         4.89 o                         
   2 -12   1         19.81         31.92        11.05 o                         
   3 -12   1         32.56         46.88        11.34 o                         
   4 -12   1         15.48         11.91         6.76 o                         
   5 -12   1          5.70          4.76         4.24 o                         
   6 -12   1          0.70          5.65         6.38 o                         
  -2 -11   1         10.73         10.30         5.15 o                         
  -1 -11   1          1.41          6.36         6.22 o                         
   0 -11   1        113.61        142.14        21.55 o                         
   1 -11   1         53.74         64.30         8.80 o                         
   2 -11   1         61.95         66.53         9.24 o                         
   3 -11   1         11.19         14.62         7.18 o                         
   4 -11   1         26.70         25.69         9.58 o                         
   5 -11   1         11.40         10.89         6.81 o                         
   6 -11   1         17.04         10.56         7.26 o                         
   7 -11   1          0.29         15.49         9.13 o                         
   8 -11   1          4.54          4.22         4.40 o                         
  -4 -10   1          4.67          6.91         6.76 o                         
  -3 -10   1         40.70         57.16        13.63 o                         
  -2 -10   1          0.00          2.55         5.87 o                         
  -1 -10   1         22.95         28.47         7.48 o                         
   0 -10   1         64.54         76.17         9.15 o                         
   1 -10   1          3.75          3.45         2.26 o                         
   2 -10   1          1.12         -0.88         2.84 o                         
   3 -10   1          8.09          7.05         6.01 o                         
   4 -10   1          8.25         12.20         7.10 o                         
   5 -10   1         44.44         50.98        11.34 o                         
   6 -10   1         31.76         18.57         7.29 o                         
   7 -10   1        135.43        121.29        17.73 o                         
   8 -10   1          0.02          3.64         4.88 o                         
   9 -10   1          0.36          2.96         4.97 o                         
  -5  -9   1          2.72          2.07         4.84 o                         
  -4  -9   1          4.49          5.33         5.83 o                         
  -3  -9   1          9.18         -4.85         5.25 o                         
  -2  -9   1         79.07         68.04        12.52 o                         
  -1  -9   1          8.14          9.93         4.43 o                         
   0  -9   1         30.10         39.39         5.29 o                         
   1  -9   1        192.42        179.56        12.52 o                         
   2  -9   1         93.55        102.41        11.02 o                         
   3  -9   1         85.89         92.39         8.29 o                         
   4  -9   1         47.31         53.11        10.97 o                         
   5  -9   1          0.29          5.38         4.19 o                         
   6  -9   1          3.28         15.91        14.20 o                         
   7  -9   1          1.08         13.97        14.78 o                         
   8  -9   1         29.90         47.04        18.91 o                         
   9  -9   1          0.21          6.81         6.10 o                         
  10  -9   1         25.31         41.28        19.26 o                         
  -6  -8   1         14.78         31.56        10.81 o                         
  -5  -8   1          7.98          4.03         5.03 o                         
  -4  -8   1        140.40        123.99        17.25 o                         
  -3  -8   1          1.35          5.18         4.22 o                         
  -2  -8   1         88.32         87.59        13.46 o                         
  -1  -8   1        174.31        169.40         9.37 o                         
   0  -8   1        396.91        414.82        14.97 o                         
   1  -8   1        190.07        214.76        12.59 o                         
   2  -8   1        414.16        411.92        16.50 o                         
   3  -8   1         63.66         60.98         6.22 o                         
   4  -8   1         85.97         84.54         6.24 o                         
   5  -8   1        100.96        109.07        10.63 o                         
   6  -8   1        138.17        138.35         9.72 o                         
   7  -8   1          4.51         13.15         4.29 o                         
   8  -8   1        123.60        139.24        11.21 o                         
   9  -8   1        105.71        119.21        10.66 o                         
  10  -8   1         14.76         33.75         7.05 o                         
  11  -8   1          2.07         12.26        11.07 o                         
  -7  -7   1         48.42         55.02        12.69 o                         
  -6  -7   1          6.02          3.60         4.66 o                         
  -5  -7   1          3.48         -3.86         5.49 o                         
  -4  -7   1          1.95          0.25         4.69 o                         
  -3  -7   1          5.80          5.92         5.35 o                         
  -2  -7   1        190.42        209.57         9.35 o                         
  -1  -7   1          5.28          6.83         2.08 o                         
   0  -7   1        527.77        503.23        14.89 o                         
   1  -7   1        434.48        393.61        20.45 o                         
   2  -7   1         27.09         26.70         4.10 o                         
   3  -7   1        235.97        228.65        10.39 o                         
   4  -7   1          1.41          1.24         1.74 o                         
   5  -7   1          4.69          9.21         4.09 o                         
   6  -7   1          0.06          0.97         3.03 o                         
   7  -7   1        239.74        262.26        13.75 o                         
   8  -7   1          6.19         16.49         8.07 o                         
   9  -7   1         81.01        100.31         9.90 o                         
  10  -7   1         46.69         67.78        20.44 o                         
  11  -7   1         24.02         48.34        11.15 o                         
  -8  -6   1          2.18          3.99         5.64 o                         
  -7  -6   1          4.84          9.08         5.47 o                         
  -6  -6   1          4.60          5.15         5.67 o                         
  -5  -6   1        260.14        238.28        21.97 o                         
  -4  -6   1        261.53        242.76        20.95 o                         
  -3  -6   1        790.07        820.07        36.22 o                         
  -2  -6   1          5.94          2.44         2.32 o                         
  -1  -6   1        470.41        518.70        13.66 o                         
   0  -6   1         23.47         16.01         2.66 o                         
   1  -6   1          8.92         12.67         2.45 o                         
   2  -6   1          9.26         33.35         4.08 o                         
   3  -6   1        162.95        228.90         5.96 o                         
   4  -6   1        203.67        198.60         7.75 o                         
   5  -6   1         68.38         58.89         3.81 o                         
   6  -6   1        493.06        477.32        19.15 o                         
   7  -6   1         13.18         10.97         3.94 o                         
   8  -6   1        444.67        465.53        18.89 o                         
   9  -6   1         27.81         32.88        18.24 o                         
  10  -6   1         24.49         40.33         6.72 o                         
  11  -6   1         14.88         28.23         9.51 o                         
  12  -6   1         11.97         63.30        13.08 o                         
  -9  -5   1         16.39         21.08         9.10 o                         
  -8  -5   1         42.04         50.88        11.68 o                         
  -7  -5   1         39.18         39.44        10.25 o                         
  -6  -5   1        111.65        103.09        14.69 o                         
  -5  -5   1        279.46        263.45        10.12 o                         
  -4  -5   1         24.75         28.12         5.82 o                         
  -3  -5   1         13.79         11.51         4.85 o                         
  -2  -5   1        901.37        912.41        15.46 o                         
  -1  -5   1         34.36         35.37         3.36 o                         
   0  -5   1         76.36         84.67         5.10 o                         
   1  -5   1         79.85         79.81         7.11 o                         
   2  -5   1         18.84         18.34         4.63 o                         
   3  -5   1         72.56         47.45         2.38 o                         
   4  -5   1        255.60        327.62         7.55 o                         
   5  -5   1         49.70         54.49         4.67 o                         
   6  -5   1         59.88         59.38         7.25 o                         
   7  -5   1        165.26        156.51        13.78 o                         
   8  -5   1         81.01         81.09         6.62 o                         
   9  -5   1          6.98          8.30         4.16 o                         
  10  -5   1          0.02          0.19         2.74 o                         
  11  -5   1         12.51         39.67        10.52 o                         
  12  -5   1         28.20         63.91        13.39 o                         
 -10  -4   1          0.52         -7.61         7.61 o                         
  -9  -4   1          2.04          1.29         3.41 o                         
  -8  -4   1          8.43         23.31        15.64 o                         
  -7  -4   1        317.35        340.00        15.00 o                         
  -6  -4   1         56.27         70.02         6.67 o                         
  -5  -4   1          0.28          0.73         0.76 o                         
  -4  -4   1        527.17        523.71        10.10 o                         
  -3  -4   1        626.68        699.19        14.32 o                         
  -2  -4   1        709.04        817.75        12.28 o                         
  -1  -4   1       1715.26       1529.90        18.31 o                         
   0  -4   1        583.79        715.78        11.04 o                         
   1  -4   1        135.73         98.43         2.87 o                         
   2  -4   1        250.17        350.14         5.01 o                         
   3  -4   1          5.55          9.08         0.81 o                         
   4  -4   1          3.43          2.18         1.72 o                         
   5  -4   1        342.30        341.75        10.53 o                         
   6  -4   1         83.60         62.78         3.17 o                         
   7  -4   1        382.15        413.95         9.30 o                         
   8  -4   1        384.37        398.32        10.14 o                         
   9  -4   1         75.06         74.89         6.61 o                         
  10  -4   1          6.65          8.10         2.83 o                         
  11  -4   1         14.46         17.87        18.98 o                         
  12  -4   1          0.38         47.08        12.57 o                         
 -10  -3   1          8.62         22.51        25.94 o                         
  -9  -3   1         26.85         45.48         7.10 o                         
  -8  -3   1         32.91         33.92         5.10 o                         
  -7  -3   1        241.95        226.08         9.52 o                         
  -6  -3   1         44.92         51.26         4.24 o                         
  -5  -3   1         24.14         32.44         3.07 o                         
  -4  -3   1       1520.90       1448.19        12.40 o                         
  -3  -3   1         75.07         42.41         1.85 o                         
  -2  -3   1        336.13        363.53         8.75 o                         
  -1  -3   1         25.81         34.98         1.97 o                         
   0  -3   1        173.89        136.68         4.06 o                         
   1  -3   1        160.50        206.33         3.14 o                         
   2  -3   1        847.61        703.94         7.59 o                         
   3  -3   1         71.00         62.76         2.87 o                         
   4  -3   1        763.77        712.08        13.35 o                         
   5  -3   1        778.87        845.75        19.57 o                         
   6  -3   1        499.47        560.36        12.03 o                         
   7  -3   1        261.93        205.11         5.28 o                         
   8  -3   1         87.11         79.60         5.07 o                         
   9  -3   1         22.90         18.66         3.64 o                         
  10  -3   1         14.12         20.82         7.74 o                         
  11  -3   1          0.00          2.70        20.74 o                         
  12  -3   1         17.87         11.65         5.99 o                         
 -11  -2   1          0.63         12.09        13.90 o                         
 -10  -2   1          8.37         17.54         5.40 o                         
  -9  -2   1         25.22         24.86         4.03 o                         
  -8  -2   1        252.04        265.81        11.02 o                         
  -7  -2   1          1.35          1.70         1.90 o                         
  -6  -2   1        247.08        239.54         6.77 o                         
  -5  -2   1        134.56        109.87         4.24 o                         
  -4  -2   1        440.45        490.79        10.21 o                         
  -3  -2   1       2095.74       1866.11        20.68 o                         
  -2  -2   1       2873.13       2868.94        15.89 o                         
  -1  -2   1        497.62        369.41        12.83 o                         
   0  -2   1       5171.38       5479.83        29.33 o                         
   1  -2   1        199.97        237.87         3.49 o                         
   2  -2   1       2003.48       2283.80        21.99 o                         
   3  -2   1        282.36        178.38         3.53 o                         
   4  -2   1         24.90         24.22         1.44 o                         
   5  -2   1        147.62        116.26         4.66 o                         
   6  -2   1        563.96        552.63         9.79 o                         
   7  -2   1         22.39         19.29         2.06 o                         
   8  -2   1        183.23        213.69        10.11 o                         
   9  -2   1        340.05        393.52        13.99 o                         
  10  -2   1         10.56         14.88         3.90 o                         
  11  -2   1         33.87         76.56        27.51 o                         
 -11  -1   1         62.79         77.16         9.41 o                         
 -10  -1   1          0.58          2.67         2.73 o                         
  -9  -1   1         86.31         67.70         6.29 o                         
  -8  -1   1        127.94        140.36         8.07 o                         
  -7  -1   1         74.06         86.17         4.71 o                         
  -6  -1   1         11.14          6.13         1.47 o                         
  -5  -1   1        107.86        117.73         4.15 o                         
  -4  -1   1        855.63        858.09         9.02 o                         
  -3  -1   1       4469.52       4615.43        33.40 o                         
  -2  -1   1        580.11        586.85         8.26 o                         
  -1  -1   1        824.05        739.35        14.62 o                         
   1  -1   1       2235.14       2413.81        11.74 o                         
   2  -1   1       1797.60       1681.88         9.51 o                         
   3  -1   1       1012.41       1322.49         9.44 o                         
   4  -1   1       3232.43       3269.51        18.21 o                         
   5  -1   1       1921.91       1927.60        15.66 o                         
   6  -1   1          9.87         11.60         3.16 o                         
   7  -1   1         88.38         79.03         7.47 o                         
   8  -1   1         56.75         70.87         7.39 o                         
   9  -1   1        442.37        387.52        14.32 o                         
  10  -1   1          3.69         10.65         3.71 o                         
  11  -1   1          5.19         10.05         6.64 o                         
 -11   0   1         25.06         46.65        14.19 o                         
 -10   0   1         43.93         36.34         4.85 o                         
  -9   0   1         18.69         32.81         4.39 o                         
  -8   0   1          0.10          2.10         3.57 o                         
  -7   0   1         16.85         17.68         2.19 o                         
  -6   0   1        469.71        497.37         9.37 o                         
  -5   0   1         59.15         60.72         2.91 o                         
  -4   0   1        613.11        620.00         6.27 o                         
  -3   0   1        271.38        303.45         4.34 o                         
  -2   0   1         40.94         18.46         1.78 o                         
   1   0   1       4812.15       4784.38        34.30 o                         
   2   0   1        898.91        972.51         9.30 o                         
   3   0   1        396.23        323.27         6.26 o                         
   4   0   1        677.09        743.41         9.53 o                         
   5   0   1         70.83         97.22         4.40 o                         
   6   0   1         36.95         49.44        14.96 o                         
   7   0   1          8.61         22.99         5.18 o                         
   8   0   1          8.81          8.37         3.10 o                         
   9   0   1         69.00         66.55         7.74 o                         
  10   0   1          5.68          4.24         2.73 o                         
  11   0   1         39.38         41.52         6.94 o                         
 -12   1   1         10.53         24.26        10.36 o                         
 -11   1   1          1.81         -1.22         4.97 o                         
 -10   1   1         35.68         39.53         6.25 o                         
  -9   1   1          2.88         -0.14         2.03 o                         
  -8   1   1         14.14         12.15         3.32 o                         
  -7   1   1        292.83        265.05         5.83 o                         
  -6   1   1       1677.92       1751.87        16.10 o                         
  -5   1   1        178.26        191.45         4.37 o                         
  -4   1   1       2579.85       2445.34        48.47 o                         
  -3   1   1        116.77        102.27         3.17 o                         
  -2   1   1         12.60         12.49         1.13 o                         
  -1   1   1       2495.92       2641.46        22.88 o                         
   0   1   1         21.25         12.45         1.45 o                         
   1   1   1       3111.65       2989.63        35.50 o                         
   2   1   1        967.38        997.52        23.47 o                         
   3   1   1       1120.79       1121.40        15.35 o                         
   4   1   1        135.58        124.85        12.12 o                         
   5   1   1          2.79          2.13         2.80 o                         
   6   1   1        174.92        197.58        28.55 o                         
   7   1   1        133.49        128.80        17.35 o                         
   8   1   1         29.68         45.37         6.29 o                         
   9   1   1         95.85         81.38         8.53 o                         
  10   1   1         13.67         28.37         5.72 o                         
  11   1   1          8.20          4.09         4.77 o                         
 -12   2   1          3.22         21.36         8.32 o                         
 -11   2   1          7.59          3.68         5.15 o                         
 -10   2   1        117.78         90.16        13.72 o                         
  -9   2   1          8.03          3.20         1.69 o                         
  -8   2   1          1.51          2.18         2.46 o                         
  -7   2   1        239.92        237.17         5.93 o                         
  -6   2   1          6.61         11.09         1.39 o                         
  -5   2   1         72.38         60.57         2.69 o                         
  -4   2   1       1282.20       1192.01        13.93 o                         
  -3   2   1         13.88         19.34         0.95 o                         
  -2   2   1        227.86        282.66         5.89 o                         
  -1   2   1       8210.04       7989.85        37.86 o                         
   0   2   1       1511.86       1531.73        17.05 o                         
   1   2   1       1596.06       1454.11        17.33 o                         
   2   2   1       1553.08       1715.61        17.28 o                         
   3   2   1        208.86        207.13        11.36 o                         
   4   2   1          0.12          1.85         3.47 o                         
   5   2   1        181.87        197.21         9.81 o                         
   6   2   1        570.24        562.97        18.22 o                         
   7   2   1        436.67        417.40        22.02 o                         
   8   2   1          1.61         -2.22         2.64 o                         
   9   2   1         67.44         72.89         8.26 o                         
  10   2   1          0.10         10.46         7.24 o                         
 -12   3   1          3.70          7.59         6.17 o                         
 -11   3   1         12.71          8.74         6.78 o                         
 -10   3   1          0.00          3.34         5.77 o                         
  -9   3   1        299.41        269.78         9.66 o                         
  -8   3   1        480.97        502.73        12.24 o                         
  -7   3   1        266.55        258.45         7.99 o                         
  -6   3   1       2415.15       2441.40        21.19 o                         
  -5   3   1        936.89        953.91        17.47 o                         
  -4   3   1         84.40         92.28         3.42 o                         
  -3   3   1          1.27          1.14         0.53 o                         
  -2   3   1        410.05        486.04        11.42 o                         
  -1   3   1        905.09       1049.58        16.83 o                         
   0   3   1         53.61         49.50         4.98 o                         
   1   3   1        588.94        674.81         8.01 o                         
   2   3   1       1698.27       1590.41        18.89 o                         
   3   3   1        129.52        104.55         4.67 o                         
   4   3   1        165.17        151.85         7.49 o                         
   5   3   1         44.35         28.52         6.74 o                         
   6   3   1       1430.28       1484.75        61.23 o                         
   7   3   1          6.05         13.03         3.87 o                         
   8   3   1          0.02          3.45         5.63 o                         
   9   3   1          9.13          8.28         6.47 o                         
  10   3   1         10.02          6.63         6.25 o                         
 -12   4   1         36.57         38.84        10.73 o                         
 -11   4   1          1.35          1.81         4.46 o                         
 -10   4   1         10.72          9.66         6.68 o                         
  -9   4   1        221.67        234.80        13.02 o                         
  -8   4   1        546.56        508.16        18.53 o                         
  -7   4   1         58.02         67.97         6.53 o                         
  -6   4   1        383.84        393.30        35.90 o                         
  -5   4   1          8.00          7.99         2.66 o                         
  -4   4   1        136.80        142.54         4.85 o                         
  -3   4   1        173.75        234.08         6.28 o                         
  -2   4   1        507.82        658.69        14.08 o                         
  -1   4   1        259.71        275.57        14.69 o                         
   0   4   1        168.57        170.43         7.63 o                         
   1   4   1         33.89         29.32         2.24 o                         
   2   4   1        640.06        543.65        12.76 o                         
   3   4   1         58.51         56.04         3.71 o                         
   4   4   1        845.49        828.44        35.40 o                         
   5   4   1        114.33        100.77        13.64 o                         
   6   4   1        261.48        227.40        12.02 o                         
   7   4   1         12.61         13.95         7.00 o                         
   8   4   1          0.00         -4.68         4.86 o                         
   9   4   1         24.47         30.47         9.50 o                         
 -12   5   1          5.08         15.43         7.52 o                         
 -11   5   1          2.31          5.82         5.33 o                         
 -10   5   1         24.20         29.41         5.53 o                         
  -9   5   1         61.26         79.46        14.18 o                         
  -8   5   1          2.17          1.55         2.99 o                         
  -7   5   1          1.26         -1.88         3.31 o                         
  -6   5   1          0.03         -1.47         2.24 o                         
  -5   5   1         60.72         60.92         3.53 o                         
  -4   5   1        299.03        262.11         7.06 o                         
  -3   5   1         45.39         41.53         3.07 o                         
  -2   5   1        342.94        354.04        10.98 o                         
  -1   5   1         16.00         26.91         3.75 o                         
   0   5   1        874.75        805.40        24.95 o                         
   1   5   1        662.92        719.15        16.01 o                         
   2   5   1         59.83         61.96         4.40 o                         
   3   5   1          4.99          2.59         1.49 o                         
   4   5   1          6.91          8.49         3.58 o                         
   5   5   1        133.22        144.98        17.39 o                         
   6   5   1          3.77          6.52         5.75 o                         
   7   5   1         44.74         35.90        10.64 o                         
   8   5   1         22.74         20.78         8.74 o                         
 -12   6   1         13.12         13.99         8.17 o                         
 -11   6   1         37.87         29.89         8.65 o                         
 -10   6   1         19.76         12.29         3.71 o                         
  -9   6   1         18.20         13.72         3.93 o                         
  -8   6   1        315.00        334.67        16.29 o                         
  -7   6   1          2.68          3.47        10.94 o                         
  -6   6   1         59.36         44.71         5.64 o                         
  -5   6   1         31.97         29.22         3.35 o                         
  -4   6   1         90.79         78.70         4.13 o                         
  -3   6   1          0.09          0.81         1.11 o                         
  -2   6   1         89.87         77.26         4.84 o                         
  -1   6   1          4.40          4.73         1.05 o                         
   0   6   1        140.32        140.38        11.28 o                         
   1   6   1         95.47        100.98         6.37 o                         
   2   6   1        179.44        190.79        18.17 o                         
   3   6   1         42.71         33.36         6.26 o                         
   4   6   1        438.53        418.98        28.97 o                         
   5   6   1         40.78         28.12         8.79 o                         
   6   6   1         28.23         27.67         8.95 o                         
   7   6   1          0.00         -2.56         5.53 o                         
 -11   7   1          0.01         -1.28         4.42 o                         
 -10   7   1          3.67          4.78         3.76 o                         
  -9   7   1          4.14          1.75         3.03 o                         
  -8   7   1         46.65         46.56        12.26 o                         
  -7   7   1         88.54         83.76         8.13 o                         
  -6   7   1        163.34        149.31        10.38 o                         
  -5   7   1         16.05         17.34         2.24 o                         
  -4   7   1        187.66        198.00         8.38 o                         
  -3   7   1        137.90        124.93         5.82 o                         
  -2   7   1        509.38        479.50        10.07 o                         
  -1   7   1         86.98         74.73         5.64 o                         
   0   7   1         11.69          8.89         2.48 o                         
   1   7   1         58.57         61.52         5.35 o                         
   2   7   1         73.23         71.57        11.69 o                         
   3   7   1         19.43          5.60         5.56 o                         
   4   7   1         22.44         14.01         7.50 o                         
   5   7   1         26.15         30.91         9.94 o                         
   6   7   1         11.28          6.92         5.58 o                         
 -11   8   1          8.54         12.65         7.94 o                         
 -10   8   1         35.71         48.59         7.64 o                         
  -9   8   1         28.67         17.62         4.81 o                         
  -8   8   1         13.59          9.03         6.32 o                         
  -7   8   1        145.58        133.79        10.59 o                         
  -6   8   1         74.51         57.42         6.67 o                         
  -5   8   1         57.23         45.29         5.53 o                         
  -4   8   1         19.03         17.49         3.12 o                         
  -3   8   1        114.45        116.10        11.37 o                         
  -2   8   1          0.15          1.65         4.01 o                         
  -1   8   1         17.60         18.48         3.78 o                         
   0   8   1        102.61        103.62         8.22 o                         
   1   8   1          5.64          7.15         2.98 o                         
   2   8   1         66.49         53.47        11.15 o                         
   3   8   1          2.43          1.82         5.33 o                         
   4   8   1          2.51          5.64         5.05 o                         
   5   8   1         16.33         41.58        11.99 o                         
 -10   9   1          0.17          2.64         5.60 o                         
  -9   9   1         11.99         11.07         4.33 o                         
  -8   9   1         13.92         16.96         4.53 o                         
  -7   9   1         28.64         27.35         5.19 o                         
  -6   9   1          0.15          0.96         4.91 o                         
  -5   9   1          4.10          2.38         4.42 o                         
  -4   9   1         17.02         17.39         7.40 o                         
  -3   9   1        386.51        359.12        16.21 o                         
  -2   9   1        172.22        199.20        12.00 o                         
  -1   9   1         20.27         19.90         4.27 o                         
   0   9   1         36.92         40.26         5.71 o                         
   1   9   1          0.01         -1.31         4.35 o                         
   2   9   1         24.64         25.25         9.31 o                         
   3   9   1         18.34          9.06         6.32 o                         
   4   9   1          0.21         12.45         7.81 o                         
  -9  10   1          0.36          7.51         5.52 o                         
  -8  10   1         42.41         39.88        10.97 o                         
  -7  10   1          7.79         -0.19         6.55 o                         
  -6  10   1          0.06          6.58         5.66 o                         
  -5  10   1          0.02         -1.57         4.52 o                         
  -4  10   1         11.47         11.22         6.82 o                         
  -3  10   1         11.25          8.51         3.74 o                         
  -2  10   1          0.80          3.19         2.87 o                         
  -1  10   1          9.55          4.11         2.71 o                         
   0  10   1          3.49          0.81         4.49 o                         
   1  10   1          0.01         17.09         7.46 o                         
   2  10   1         17.64          9.12         6.72 o                         
  -7  11   1          0.01         -1.82         4.61 o                         
  -6  11   1          0.97         -0.94         5.89 o                         
  -5  11   1         32.18         25.45         9.36 o                         
  -4  11   1          3.61         13.13         4.41 o                         
  -3  11   1          4.67          2.66         5.87 o                         
  -2  11   1         15.15         11.73         4.46 o                         
  -1  11   1         64.18         81.79        14.03 o                         
   0  11   1          0.51          3.96         5.16 o                         
   0 -12   2         20.53         25.00         6.80 o                         
   1 -12   2         12.23          4.57         5.86 o                         
   2 -12   2          3.12         20.67         8.33 o                         
   3 -12   2        126.42        133.10        19.84 o                         
   4 -12   2          3.45          1.10         4.09 o                         
   5 -12   2          3.18         10.12         7.28 o                         
   6 -12   2         45.41         36.49        11.19 o                         
   7 -12   2         12.20         -1.90         6.88 o                         
  -3 -11   2         12.91         11.13         4.39 o                         
  -2 -11   2         10.68          9.54         4.31 o                         
  -1 -11   2         62.67         64.96         9.25 o                         
   0 -11   2          1.39          0.62         3.52 o                         
   1 -11   2         38.10         38.00         8.17 o                         
   2 -11   2         48.31         54.55        12.69 o                         
   3 -11   2         92.96         96.55        16.31 o                         
   4 -11   2          0.12          6.61         6.27 o                         
   5 -11   2         15.92          2.28         5.04 o                         
   6 -11   2         23.21         14.64         7.16 o                         
   7 -11   2          3.14          7.60         6.40 o                         
   8 -11   2          4.71          7.60         6.07 o                         
  -4 -10   2         18.12         24.61         9.15 o                         
  -3 -10   2          1.02          1.75         2.92 o                         
  -2 -10   2         23.21         25.82         5.66 o                         
  -1 -10   2          1.96          1.82         2.85 o                         
   0 -10   2         21.12         25.55         4.14 o                         
   1 -10   2         23.14         20.46         5.80 o                         
   2 -10   2          7.73         15.54         4.56 o                         
   3 -10   2          0.68         -0.20         2.72 o                         
   4 -10   2         56.49         59.92        12.68 o                         
   5 -10   2         58.94         59.14        12.40 o                         
   6 -10   2         19.88         23.24         9.36 o                         
   7 -10   2         32.85         25.82         8.86 o                         
   8 -10   2         17.17         18.02         8.77 o                         
   9 -10   2          9.86         22.00         8.91 o                         
  10 -10   2         14.67         19.37         8.78 o                         
  -6  -9   2          0.04         -2.31         5.65 o                         
  -5  -9   2         37.45         28.74        10.00 o                         
  -4  -9   2          6.31         11.01         3.76 o                         
  -3  -9   2          8.71          9.19         7.06 o                         
  -2  -9   2         12.19          7.06         3.48 o                         
  -1  -9   2         40.00         26.36         3.58 o                         
   0  -9   2         63.72         89.52         6.44 o                         
   1  -9   2        839.08        778.02        25.12 o                         
   2  -9   2         26.99         34.74         5.44 o                         
   3  -9   2        243.28        228.90        12.31 o                         
   4  -9   2         15.82         21.67         7.51 o                         
   5  -9   2         12.35          9.13         6.22 o                         
   6  -9   2         10.13         16.82         7.19 o                         
   7  -9   2          1.45         -0.89         4.10 o                         
   8  -9   2         13.97         18.25         8.05 o                         
   9  -9   2         45.35         55.55        12.25 o                         
  10  -9   2          1.19          1.20         4.49 o                         
  -7  -8   2         25.44         20.57         9.10 o                         
  -6  -8   2         42.45         49.29        11.77 o                         
  -5  -8   2        176.72        174.18        20.97 o                         
  -4  -8   2        302.52        291.82        25.72 o                         
  -3  -8   2        294.47        283.47        24.12 o                         
  -2  -8   2          2.42          4.98         2.22 o                         
  -1  -8   2          5.19          3.75         1.82 o                         
   0  -8   2          0.66          1.92         3.03 o                         
   1  -8   2         17.99          9.25         3.03 o                         
   2  -8   2         58.05         45.52         5.61 o                         
   3  -8   2          3.45          3.11         1.64 o                         
   4  -8   2        101.37         94.86        15.35 o                         
   5  -8   2        150.75        140.53        16.25 o                         
   6  -8   2        242.78        250.63        21.88 o                         
   7  -8   2         49.93         40.65         9.72 o                         
   8  -8   2         33.02         41.07         9.47 o                         
   9  -8   2         12.87          5.04         5.19 o                         
  10  -8   2         17.28         21.08         7.69 o                         
  11  -8   2          2.27         -6.50         6.50 o                         
  -8  -7   2         40.77         39.61        11.77 o                         
  -7  -7   2         25.51         28.20         9.25 o                         
  -6  -7   2          7.38          6.52         5.40 o                         
  -5  -7   2        140.97        125.86        16.64 o                         
  -4  -7   2        145.49        143.06        17.32 o                         
  -3  -7   2         39.53         42.46         9.11 o                         
  -2  -7   2         14.12         23.03         4.90 o                         
  -1  -7   2         12.47          7.30         2.57 o                         
   0  -7   2        653.44        625.06        19.92 o                         
   1  -7   2        273.90        299.00        16.02 o                         
   2  -7   2         15.53         19.33         3.66 o                         
   3  -7   2         21.07         15.81         2.82 o                         
   4  -7   2         81.40         72.78         3.86 o                         
   5  -7   2         17.03         18.81         2.76 o                         
   6  -7   2         64.94         87.90        12.39 o                         
   7  -7   2         45.85         63.38        19.66 o                         
   8  -7   2         65.32         76.54        20.66 o                         
   9  -7   2         13.11         14.21        13.09 o                         
  10  -7   2          0.91         -1.34         5.60 o                         
  11  -7   2         18.89         13.82         6.31 o                         
  -9  -6   2          5.68         19.07         9.28 o                         
  -8  -6   2          0.99         -4.74         6.57 o                         
  -7  -6   2          1.65         18.35         7.41 o                         
  -6  -6   2        132.70        138.94        17.58 o                         
  -5  -6   2        212.26        176.49        18.77 o                         
  -4  -6   2         84.35         69.54        11.36 o                         
  -3  -6   2         62.67         56.61         9.99 o                         
  -2  -6   2        158.72        148.44         9.26 o                         
  -1  -6   2         73.29         67.71         4.28 o                         
   0  -6   2         21.49         24.59         2.71 o                         
   1  -6   2         82.88         63.23         4.28 o                         
   2  -6   2          0.92          1.78         1.23 o                         
   3  -6   2         37.67         55.81         3.01 o                         
   4  -6   2        199.00        192.38         4.89 o                         
   5  -6   2          4.33          1.78         2.49 o                         
   6  -6   2         27.77         32.59         5.51 o                         
   7  -6   2        603.83        615.37        18.85 o                         
   8  -6   2         97.74        131.78         9.55 o                         
   9  -6   2          4.66         -0.20         2.93 o                         
  10  -6   2         10.23         16.15         5.63 o                         
  11  -6   2          0.44         -2.49         6.04 o                         
  -9  -5   2          8.57         12.70         7.86 o                         
  -8  -5   2          5.36         21.21        12.82 o                         
  -7  -5   2        451.68        453.23        17.52 o                         
  -6  -5   2          0.74          5.67         4.46 o                         
  -5  -5   2        202.64        200.68         6.20 o                         
  -4  -5   2         78.94         81.89         6.46 o                         
  -3  -5   2         91.10        118.68        10.48 o                         
  -2  -5   2        158.01        132.41         5.27 o                         
  -1  -5   2        463.22        554.16        19.55 o                         
   0  -5   2        308.10        268.83         9.90 o                         
   1  -5   2          4.77          6.14         0.84 o                         
   2  -5   2       1834.76       1694.53        11.65 o                         
   3  -5   2       1256.56       1335.01        10.27 o                         
   4  -5   2          2.58          1.27         0.56 o                         
   5  -5   2         90.88         94.42         9.16 o                         
   6  -5   2         18.08         16.83         2.30 o                         
   7  -5   2        142.46        154.54         7.01 o                         
   8  -5   2        111.53        111.18         8.95 o                         
   9  -5   2        213.75        219.34        12.61 o                         
  10  -5   2         88.70        133.92        19.70 o                         
  11  -5   2         43.17         37.03        10.43 o                         
 -10  -4   2          1.33         12.89        10.55 o                         
  -9  -4   2          6.45         10.39         4.26 o                         
  -8  -4   2        167.05        149.57        11.24 o                         
  -7  -4   2         43.85         44.81         6.14 o                         
  -6  -4   2        255.27        251.58         8.52 o                         
  -5  -4   2          4.18          5.95         1.91 o                         
  -4  -4   2         10.61          8.03         2.08 o                         
  -3  -4   2        328.47        351.89        10.78 o                         
  -2  -4   2        101.21        163.62         4.54 o                         
  -1  -4   2         42.55         46.44         2.21 o                         
   0  -4   2        725.91        898.73        10.64 o                         
   1  -4   2        234.88        161.50         3.42 o                         
   2  -4   2         11.13         13.28         1.13 o                         
   3  -4   2         60.47         58.17         3.17 o                         
   4  -4   2          1.33          1.27         0.89 o                         
   5  -4   2         94.53        107.97         4.16 o                         
   6  -4   2        715.85        670.50        15.98 o                         
   7  -4   2        398.17        379.21         9.74 o                         
   8  -4   2        114.95        127.33         6.27 o                         
   9  -4   2        291.05        299.75        12.70 o                         
  10  -4   2         43.98         34.06         5.86 o                         
  11  -4   2          0.91         10.61         5.76 o                         
 -11  -3   2         38.93         68.01        30.68 o                         
 -10  -3   2         35.59         48.65         7.42 o                         
  -9  -3   2         11.26         16.55         5.14 o                         
  -8  -3   2        594.62        653.63        22.57 o                         
  -7  -3   2        142.37        143.11         7.31 o                         
  -6  -3   2         45.29         49.35         2.93 o                         
  -5  -3   2         38.27         31.75         3.54 o                         
  -4  -3   2        110.25        164.77         5.49 o                         
  -3  -3   2        306.09        379.01        12.38 o                         
  -2  -3   2         62.92         98.57         8.32 o                         
  -1  -3   2       1107.22       1221.51        17.76 o                         
   0  -3   2       1844.28       1656.46        12.47 o                         
   1  -3   2        788.75        945.48        13.63 o                         
   2  -3   2        482.09        434.22         5.62 o                         
   3  -3   2        596.51        570.02         6.68 o                         
   4  -3   2        298.11        235.15         6.55 o                         
   5  -3   2       1360.73       1384.71        16.10 o                         
   6  -3   2        349.87        374.72        16.22 o                         
   7  -3   2         13.76         11.09         2.15 o                         
   8  -3   2         48.87         47.37         5.87 o                         
   9  -3   2         33.29         23.63         4.31 o                         
  10  -3   2         79.57         93.27        14.72 o                         
  11  -3   2         20.58          8.39         6.58 o                         
 -11  -2   2         34.92         48.53         7.54 o                         
 -10  -2   2         21.46         25.64         7.97 o                         
  -9  -2   2         22.78         23.64         4.92 o                         
  -8  -2   2        981.60       1061.35        28.35 o                         
  -7  -2   2        372.78        372.79        15.08 o                         
  -6  -2   2        296.08        291.14         9.63 o                         
  -5  -2   2        496.65        517.23        13.80 o                         
  -4  -2   2        961.56        865.82        19.70 o                         
  -3  -2   2         12.22         27.86         1.67 o                         
  -2  -2   2       1721.21       1803.68        16.94 o                         
  -1  -2   2       3707.85       3354.51        32.70 o                         
   0  -2   2       6418.24       6918.31        34.16 o                         
   1  -2   2        540.71        510.16         7.08 o                         
   2  -2   2        551.34        519.74         9.94 o                         
   3  -2   2        547.69        563.55         7.01 o                         
   4  -2   2       1215.27       1283.95        12.87 o                         
   5  -2   2         92.25        109.91         4.27 o                         
   6  -2   2        107.66        110.09         4.31 o                         
   7  -2   2        184.68        187.44        11.98 o                         
   8  -2   2        127.98         87.89         9.39 o                         
   9  -2   2         31.67         21.49         4.31 o                         
  10  -2   2         64.69         76.25         9.83 o                         
  11  -2   2         37.62         33.57         9.40 o                         
 -11  -1   2          5.93          9.18         4.34 o                         
 -10  -1   2         73.73         89.62         9.42 o                         
  -9  -1   2          0.01         -2.70         3.69 o                         
  -8  -1   2         23.01         27.26         4.59 o                         
  -7  -1   2          0.06          0.88         4.38 o                         
  -6  -1   2         57.92         65.12         4.68 o                         
  -5  -1   2        204.12        216.96         7.46 o                         
  -4  -1   2       1831.18       2026.69        22.78 o                         
  -3  -1   2         23.90         25.33         2.17 o                         
  -2  -1   2        565.14        645.76        24.47 o                         
  -1  -1   2       6311.15       6153.31        23.85 o                         
   0  -1   2          4.61          5.27         1.06 o                         
   1  -1   2       5739.08       5556.59        29.65 o                         
   2  -1   2      11381.38      10423.93        35.28 o                         
   3  -1   2         83.81         74.75         3.15 o                         
   4  -1   2       2192.10       2623.97        20.15 o                         
   5  -1   2          1.44          1.74         1.14 o                         
   6  -1   2          0.12          1.39         1.72 o                         
   7  -1   2         21.37         12.87         3.03 o                         
   8  -1   2          1.42         -0.99         2.37 o                         
   9  -1   2          3.94         11.25         3.94 o                         
  10  -1   2         10.59          8.47        15.37 o                         
  11  -1   2         20.21         11.21         5.67 o                         
 -12   0   2          3.27         13.38         8.44 o                         
 -11   0   2          2.24          5.81         3.49 o                         
 -10   0   2          9.75         17.09         4.50 o                         
  -9   0   2          4.48          4.96         3.80 o                         
  -8   0   2          8.18          2.91         5.04 o                         
  -7   0   2          1.02          0.75         2.51 o                         
  -6   0   2         42.48         49.04         4.00 o                         
  -5   0   2        359.37        341.76         8.09 o                         
  -4   0   2       1048.93       1106.20        21.35 o                         
  -3   0   2       1560.69       1479.57        14.74 o                         
  -2   0   2       8706.85       9392.90        39.24 o                         
  -1   0   2       2801.49       2924.84        19.09 o                         
   0   0   2        667.05        756.07        15.73 o                         
   1   0   2       1702.53       1579.68        25.00 o                         
   2   0   2       2204.46       2108.79        22.80 o                         
   3   0   2          7.68          2.62         1.14 o                         
   4   0   2         11.07         17.17         4.05 o                         
   5   0   2        208.52        209.22         9.86 o                         
   6   0   2         10.00         10.03         3.00 o                         
   7   0   2         41.49         33.28         4.88 o                         
   8   0   2        218.30        218.03        13.20 o                         
   9   0   2        100.02        111.03        10.22 o                         
  10   0   2        129.56        130.73        11.71 o                         
  11   0   2         52.08         71.10         9.28 o                         
 -12   1   2         10.38         27.60         9.88 o                         
 -11   1   2          8.64          3.71         5.45 o                         
 -10   1   2         14.03         24.77         4.83 o                         
  -9   1   2        112.96        129.74         9.70 o                         
  -8   1   2          9.98          8.41         1.73 o                         
  -7   1   2        284.19        318.87         9.80 o                         
  -6   1   2        229.43        199.85         6.59 o                         
  -5   1   2         11.29          2.48         1.00 o                         
  -4   1   2         27.16         47.65         2.64 o                         
  -3   1   2       1481.39       1548.21        15.83 o                         
  -2   1   2       3720.07       3991.62        19.02 o                         
  -1   1   2      30641.48      29735.83       528.00 o                         
   0   1   2       2524.64       2900.06        30.00 o                         
   1   1   2        894.88        896.07        22.32 o                         
   2   1   2        486.53        478.88        11.04 o                         
   3   1   2        955.91        935.31        27.57 o                         
   4   1   2        885.07        805.75        27.80 o                         
   5   1   2        112.90        113.33        11.18 o                         
   6   1   2        136.09        162.82         9.91 o                         
   7   1   2         12.19         35.55         5.20 o                         
   8   1   2        170.17        173.45        12.09 o                         
   9   1   2         40.73         32.26         5.89 o                         
  10   1   2         24.29         25.67         6.04 o                         
 -12   2   2          7.47         12.24         6.96 o                         
 -11   2   2          5.75          3.26         5.99 o                         
 -10   2   2         65.78         47.68         9.86 o                         
  -9   2   2        291.55        293.52        13.48 o                         
  -8   2   2         57.18         51.00         4.13 o                         
  -7   2   2        102.58         78.40         4.07 o                         
  -6   2   2        248.35        211.66         7.72 o                         
  -5   2   2       1205.51       1431.31        15.98 o                         
  -4   2   2        999.00        993.72        10.05 o                         
  -3   2   2       1543.67       1585.49        15.54 o                         
  -2   2   2        235.29        350.66        14.78 o                         
  -1   2   2          8.33          5.66         1.58 o                         
   0   2   2       5245.54       5110.92        54.46 o                         
   1   2   2        443.96        343.91         9.82 o                         
   2   2   2        650.73        646.49        10.70 o                         
   3   2   2        727.80        653.16        25.77 o                         
   4   2   2        108.31        107.33        11.31 o                         
   5   2   2          5.50          2.02         3.80 o                         
   6   2   2        250.01        267.60        12.95 o                         
   7   2   2         16.94         13.88         3.74 o                         
   8   2   2         87.97        103.58         9.51 o                         
   9   2   2          2.28         -0.08         2.44 o                         
  10   2   2         85.91         80.18        14.74 o                         
 -12   3   2          0.29          8.08         6.61 o                         
 -11   3   2          0.13         -0.21         4.75 o                         
 -10   3   2          0.90         -5.00         6.74 o                         
  -9   3   2          2.40          5.04         7.91 o                         
  -8   3   2         51.35         45.21         3.68 o                         
  -7   3   2        250.34        267.31         9.29 o                         
  -6   3   2         22.66         11.56         1.22 o                         
  -5   3   2        293.88        256.12         5.32 o                         
  -4   3   2        738.65        699.80        10.48 o                         
  -3   3   2       1040.26       1128.18        15.24 o                         
  -2   3   2          4.83         16.24         2.36 o                         
  -1   3   2         50.10         50.31         3.40 o                         
   0   3   2        415.56        419.04        11.64 o                         
   1   3   2        479.52        756.32        16.32 o                         
   2   3   2         49.60         39.82         5.50 o                         
   3   3   2         10.61          9.11         3.96 o                         
   4   3   2         18.00         23.35         6.80 o                         
   5   3   2        382.93        343.18        23.01 o                         
   6   3   2         65.88         67.08         6.99 o                         
   7   3   2         79.79         66.51         7.43 o                         
   8   3   2          8.68         15.87         7.63 o                         
   9   3   2         64.20         65.66        13.43 o                         
 -12   4   2          1.53          1.45         5.50 o                         
 -11   4   2         63.57         50.38        11.04 o                         
 -10   4   2         28.77         14.85         6.63 o                         
  -9   4   2          3.82          2.35         5.23 o                         
  -8   4   2          4.82          4.68         2.58 o                         
  -7   4   2          0.01          4.75         2.53 o                         
  -6   4   2        161.16        137.78        11.24 o                         
  -5   4   2        234.32        232.90         5.14 o                         
  -4   4   2        444.23        432.58         7.67 o                         
  -3   4   2        342.75        313.18         9.76 o                         
  -2   4   2        394.51        445.58        18.43 o                         
  -1   4   2        106.07         92.99         6.19 o                         
   0   4   2        197.79        200.51         8.98 o                         
   1   4   2         63.82         58.25         8.70 o                         
   2   4   2        421.94        338.73        21.78 o                         
   3   4   2         10.94         12.00         6.07 o                         
   4   4   2         12.68         11.90         5.46 o                         
   5   4   2         41.52         45.69         9.57 o                         
   6   4   2         31.13         32.14         6.32 o                         
   7   4   2         14.76         19.41         7.54 o                         
   8   4   2          9.33         10.93         6.13 o                         
 -12   5   2          1.06         -2.31         6.32 o                         
 -11   5   2          0.67         -0.01         5.72 o                         
 -10   5   2        212.27        221.01        21.56 o                         
  -9   5   2         98.48        102.57         9.30 o                         
  -8   5   2          3.62          4.93         3.99 o                         
  -7   5   2        431.61        448.87        17.52 o                         
  -6   5   2         13.46         17.41         3.17 o                         
  -5   5   2        162.35        151.31         4.14 o                         
  -4   5   2        845.65        874.74        11.46 o                         
  -3   5   2        168.15        131.90        10.83 o                         
  -2   5   2        262.92        253.71        11.03 o                         
  -1   5   2         41.70         73.67         6.05 o                         
   0   5   2        154.17        167.22         9.02 o                         
   1   5   2        266.93        298.58         9.98 o                         
   2   5   2          0.75         -0.38         1.76 o                         
   3   5   2        186.41        149.15        16.47 o                         
   4   5   2         68.60         73.48        12.31 o                         
   5   5   2        526.36        611.45        35.52 o                         
   6   5   2         96.00        103.29        15.89 o                         
   7   5   2         28.76         27.63        10.24 o                         
   8   5   2          5.94          8.58         6.18 o                         
 -12   6   2          2.64          4.70         4.90 o                         
 -11   6   2          0.22         -1.84         6.16 o                         
 -10   6   2         55.69         60.26         7.80 o                         
  -9   6   2         60.02         39.51         5.99 o                         
  -8   6   2          5.91          6.00         5.56 o                         
  -7   6   2         20.34         24.29         4.82 o                         
  -6   6   2        388.15        365.22        10.57 o                         
  -5   6   2          2.14          2.52         1.10 o                         
  -4   6   2          5.27          7.34         2.59 o                         
  -3   6   2         71.38         88.36         6.11 o                         
  -2   6   2          5.86          4.75         2.57 o                         
  -1   6   2         11.87         15.82         3.59 o                         
   0   6   2         66.36         53.52         5.69 o                         
   1   6   2         45.32         61.44         8.24 o                         
   2   6   2         18.89         14.67         5.92 o                         
   3   6   2        346.69        315.70        25.59 o                         
   4   6   2          7.16          2.33         2.98 o                         
   5   6   2         50.23         49.50        11.67 o                         
   6   6   2          0.04          3.47         5.99 o                         
   7   6   2         34.32         58.73        13.70 o                         
 -11   7   2         25.87         20.69         7.87 o                         
 -10   7   2          2.30          2.15         3.87 o                         
  -9   7   2          2.29         -0.04         3.16 o                         
  -8   7   2          0.28          2.74         6.04 o                         
  -7   7   2          6.57          4.82         2.89 o                         
  -6   7   2         30.83         30.30         5.12 o                         
  -5   7   2        134.73        112.16         5.49 o                         
  -4   7   2         81.31         96.59         6.86 o                         
  -3   7   2        622.94        618.44        17.49 o                         
  -2   7   2        400.39        421.78        10.67 o                         
  -1   7   2         28.46         21.78         5.45 o                         
   0   7   2          9.89         10.59         3.23 o                         
   1   7   2         16.91         18.85         7.15 o                         
   2   7   2         33.28         34.75         8.84 o                         
   3   7   2         10.45          6.46         3.71 o                         
   4   7   2          5.83          1.42         4.10 o                         
   5   7   2          9.83          5.36         5.41 o                         
   6   7   2         26.12         15.36         8.60 o                         
 -11   8   2          4.76         -2.56         5.67 o                         
 -10   8   2         33.28         34.51         6.61 o                         
  -9   8   2          8.83         13.74         7.91 o                         
  -8   8   2        109.96        111.61        10.39 o                         
  -7   8   2          6.23         10.18         4.28 o                         
  -6   8   2         63.46         61.20         6.97 o                         
  -5   8   2         25.85         23.91         5.21 o                         
  -4   8   2         11.18         11.09         2.04 o                         
  -3   8   2         15.33         11.72         2.76 o                         
  -2   8   2         86.26         90.27         6.79 o                         
  -1   8   2         25.33         17.80         3.37 o                         
   0   8   2          2.99          1.14         2.34 o                         
   1   8   2         58.34         48.01         7.25 o                         
   2   8   2         26.66         26.97         8.43 o                         
   3   8   2         20.38         29.42         9.46 o                         
   4   8   2         13.06         21.21         8.17 o                         
   5   8   2          6.55          3.45         4.28 o                         
 -10   9   2          0.02         -0.98         3.31 o                         
  -9   9   2         12.32         11.81         6.72 o                         
  -8   9   2          3.85          1.39         3.95 o                         
  -7   9   2          6.29          5.00         4.70 o                         
  -6   9   2          1.52          1.34         3.77 o                         
  -5   9   2         38.50         36.85        10.16 o                         
  -4   9   2         13.82          8.66         5.58 o                         
  -3   9   2         23.18         20.68         4.41 o                         
  -2   9   2         62.62         74.12         7.73 o                         
  -1   9   2         11.96          4.46         6.04 o                         
   0   9   2          0.02          0.73         5.94 o                         
   1   9   2         16.47          5.92         5.08 o                         
   2   9   2          1.41          3.11         5.99 o                         
   3   9   2          0.43         -2.32         4.93 o                         
  -9  10   2         39.11         26.88         9.54 o                         
  -8  10   2          7.59          0.81         5.53 o                         
  -7  10   2          3.68          3.67         5.51 o                         
  -6  10   2          1.99          1.59         5.39 o                         
  -5  10   2          0.54          1.38         3.10 o                         
  -4  10   2          6.75         14.79         5.07 o                         
  -3  10   2          7.69          8.95         4.61 o                         
  -2  10   2          3.23          2.53         4.37 o                         
  -1  10   2          0.84          4.50         2.74 o                         
   0  10   2         28.56         29.80         9.01 o                         
   1  10   2         14.67         22.71         8.54 o                         
  -6  11   2          2.52          7.80         4.32 o                         
  -5  11   2          3.95         -0.20         8.42 o                         
  -4  11   2         10.07          4.90         4.26 o                         
  -3  11   2          2.41          4.21         4.15 o                         
  -2  11   2         13.91         24.66         6.86 o                         
  -1 -12   3         29.67         42.86        13.72 o                         
   0 -12   3         11.77         17.85         5.51 o                         
   1 -12   3          0.47         -0.49         4.86 o                         
   2 -12   3         50.69         49.39        11.98 o                         
   3 -12   3         20.70         18.81         8.31 o                         
   4 -12   3         23.94          9.94         6.25 o                         
   5 -12   3          7.33          8.75         7.86 o                         
   6 -12   3         22.86         24.94         9.46 o                         
   7 -12   3         22.36         21.76         9.77 o                         
  -3 -11   3         13.13          4.12         5.50 o                         
  -2 -11   3          2.70          2.22         4.19 o                         
  -1 -11   3        108.79        108.28        11.38 o                         
   0 -11   3          7.01          4.31         3.39 o                         
   1 -11   3         67.32         64.10         8.74 o                         
   2 -11   3         23.74         27.36         5.62 o                         
   3 -11   3         39.53         40.27        11.16 o                         
   4 -11   3         21.12         22.78         8.42 o                         
   5 -11   3         38.94         35.76        10.56 o                         
   6 -11   3          6.02         11.27         5.07 o                         
   7 -11   3          4.14         30.77        10.31 o                         
   8 -11   3          3.48          2.78         5.54 o                         
   9 -11   3         26.62         22.59         8.56 o                         
  -5 -10   3         10.28         -8.12         8.12 o                         
  -4 -10   3          1.95         -1.70         5.26 o                         
  -3 -10   3         20.00         22.43         5.29 o                         
  -2 -10   3         20.87         26.20         5.69 o                         
  -1 -10   3          0.18         -2.42         3.29 o                         
   0 -10   3         65.40         64.01         8.29 o                         
   1 -10   3        245.82        261.73        15.64 o                         
   2 -10   3         93.83         81.75         8.49 o                         
   3 -10   3         72.95         86.23         8.09 o                         
   4 -10   3         73.61         63.75        12.55 o                         
   5 -10   3        379.80        420.49        31.01 o                         
   6 -10   3        146.78        160.98        20.14 o                         
   7 -10   3         14.22         12.60         7.22 o                         
   8 -10   3          2.94          4.36         4.64 o                         
   9 -10   3         13.83         27.92        10.05 o                         
  -6  -9   3         14.79         22.46         8.80 o                         
  -5  -9   3         38.18         56.87        12.95 o                         
  -4  -9   3          2.36          2.57         4.44 o                         
  -3  -9   3         56.69         61.69         8.00 o                         
  -2  -9   3        293.58        350.31        18.24 o                         
  -1  -9   3         20.84         23.43         3.24 o                         
   0  -9   3        717.60        744.89        25.10 o                         
   1  -9   3        840.97        874.19        26.23 o                         
   2  -9   3         10.86         14.21         3.84 o                         
   3  -9   3         22.89         18.21         3.66 o                         
   4  -9   3         81.68         97.91         6.86 o                         
   5  -9   3          0.27         -1.42         4.11 o                         
   6  -9   3         34.32         22.54         7.52 o                         
   7  -9   3         50.83         59.20        11.87 o                         
   8  -9   3          5.90         -3.90         6.51 o                         
   9  -9   3          0.92         -1.91         4.98 o                         
  10  -9   3         13.38          1.08         4.28 o                         
  -7  -8   3          0.45          3.94         5.22 o                         
  -6  -8   3         32.08         41.08        10.81 o                         
  -5  -8   3        133.40        136.20        18.45 o                         
  -4  -8   3          0.43         -1.10         2.34 o                         
  -3  -8   3        617.09        595.50        22.12 o                         
  -2  -8   3          0.01          0.99         1.22 o                         
  -1  -8   3         81.68        107.38         9.32 o                         
   0  -8   3          0.00          1.72         2.94 o                         
   1  -8   3         21.85         23.16         4.26 o                         
   2  -8   3         12.49         14.38         3.43 o                         
   3  -8   3          0.10          2.56         1.25 o                         
   4  -8   3         25.15         21.27         3.06 o                         
   5  -8   3         11.98         10.94         6.42 o                         
   6  -8   3          0.48         -5.29         5.29 o                         
   7  -8   3         58.34         40.45         6.41 o                         
   8  -8   3          0.30          0.73         2.93 o                         
   9  -8   3          3.41          8.92         4.77 o                         
  10  -8   3          0.10         -3.43         5.02 o                         
  11  -8   3          0.31         -7.59         7.59 o                         
  -8  -7   3          0.06          9.02         8.16 o                         
  -7  -7   3          6.64         -3.03         4.01 o                         
  -6  -7   3          6.24         -4.79         4.79 o                         
  -5  -7   3          0.20          4.91         2.55 o                         
  -4  -7   3         25.50         25.67         5.12 o                         
  -3  -7   3          2.00          4.37         3.25 o                         
  -2  -7   3         84.87         83.48         4.48 o                         
  -1  -7   3       1655.68       1705.00        42.65 o                         
   0  -7   3         13.63         10.54         1.84 o                         
   1  -7   3          0.05          0.70         0.65 o                         
   2  -7   3         34.15         47.19         3.47 o                         
   3  -7   3          7.53          9.44         2.53 o                         
   4  -7   3          7.26          7.38         1.11 o                         
   5  -7   3          4.19          5.34         1.96 o                         
   6  -7   3         63.01         71.81         9.17 o                         
   7  -7   3        194.06        195.93        13.17 o                         
   8  -7   3        296.55        364.01        18.66 o                         
   9  -7   3          0.19          0.52         3.00 o                         
  10  -7   3         46.43         55.68        10.62 o                         
  11  -7   3         17.22         19.84         5.38 o                         
  -9  -6   3         28.04         48.29        12.29 o                         
  -8  -6   3          0.28          4.70         4.90 o                         
  -7  -6   3          7.74         17.77         7.45 o                         
  -6  -6   3        118.87        125.78         8.76 o                         
  -5  -6   3        200.48        193.71         7.99 o                         
  -4  -6   3        323.03        306.08         9.39 o                         
  -3  -6   3        345.19        345.25         9.03 o                         
  -2  -6   3        169.62        150.39         5.36 o                         
  -1  -6   3         41.87         46.69         5.15 o                         
   0  -6   3        162.29        216.83         4.72 o                         
   1  -6   3        275.44        225.66         5.73 o                         
   2  -6   3        253.77        246.89         5.77 o                         
   3  -6   3         50.95         52.78         3.02 o                         
   4  -6   3          7.01          8.18         1.85 o                         
   5  -6   3         67.51         67.70         3.81 o                         
   6  -6   3        703.88        670.00        34.33 o                         
   7  -6   3        496.31        498.43        20.20 o                         
   8  -6   3         26.74         28.21         5.55 o                         
   9  -6   3         68.35         71.90         8.58 o                         
  10  -6   3         10.91         17.28         5.07 o                         
  11  -6   3          1.03         -7.63         7.63 o                         
 -10  -5   3         35.39         40.69        11.33 o                         
  -9  -5   3         35.55         43.41         6.78 o                         
  -8  -5   3         15.80         19.59         4.78 o                         
  -7  -5   3          0.69         -2.91         2.97 o                         
  -6  -5   3         18.71         17.91         3.37 o                         
  -5  -5   3          1.31         -0.13         1.38 o                         
  -4  -5   3          0.07          0.97         1.14 o                         
  -3  -5   3        431.93        541.05        12.79 o                         
  -2  -5   3        218.31        202.89         9.68 o                         
  -1  -5   3          0.09          1.90         3.93 o                         
   0  -5   3        545.79        540.07        10.13 o                         
   1  -5   3         80.60        124.21         4.53 o                         
   2  -5   3        123.40        226.09         5.17 o                         
   3  -5   3        459.25        441.42         7.92 o                         
   4  -5   3        129.93        141.47         5.65 o                         
   5  -5   3        101.48         89.81         3.47 o                         
   6  -5   3          0.13          2.94         2.07 o                         
   7  -5   3        170.98        180.43        11.99 o                         
   8  -5   3          3.13          6.46         4.84 o                         
   9  -5   3         11.35          7.18         3.81 o                         
  10  -5   3         73.77         79.09         9.36 o                         
  11  -5   3         54.30         73.91        14.04 o                         
 -10  -4   3          4.09          5.00         3.67 o                         
  -9  -4   3         22.77         19.81         4.90 o                         
  -8  -4   3         89.47         79.15         8.42 o                         
  -7  -4   3         29.58         18.86         4.07 o                         
  -6  -4   3         64.37         67.79         4.07 o                         
  -5  -4   3        120.57        137.36         5.83 o                         
  -4  -4   3        429.00        432.11        10.01 o                         
  -3  -4   3       3312.16       3348.21        34.44 o                         
  -2  -4   3        409.96        559.95        13.97 o                         
  -1  -4   3        629.07        737.57         8.94 o                         
   0  -4   3          4.25          1.63         0.80 o                         
   1  -4   3        719.41        893.80        15.43 o                         
   2  -4   3        268.06        356.24         6.07 o                         
   3  -4   3        240.25        258.34         7.28 o                         
   4  -4   3         55.19         57.97         3.41 o                         
   5  -4   3          0.79          0.26         0.80 o                         
   6  -4   3        534.20        518.09        11.19 o                         
   7  -4   3        120.75        111.38         5.60 o                         
   8  -4   3        280.06        288.02        15.14 o                         
   9  -4   3         15.23         22.17         4.76 o                         
  10  -4   3         27.42         28.45         9.06 o                         
  11  -4   3         13.76         10.29         5.80 o                         
 -11  -3   3         40.09         58.44         8.47 o                         
 -10  -3   3          0.05          0.13         2.93 o                         
  -9  -3   3          1.17         -4.07         4.11 o                         
  -8  -3   3        437.09        469.40        19.67 o                         
  -7  -3   3         50.64         48.18         6.15 o                         
  -6  -3   3          5.21          1.32         2.29 o                         
  -5  -3   3        392.52        329.45        13.60 o                         
  -4  -3   3        470.39        540.82         9.43 o                         
  -3  -3   3        571.67        693.88        15.54 o                         
  -2  -3   3       3384.82       3557.48        51.70 o                         
  -1  -3   3        351.21        361.32        13.80 o                         
   0  -3   3          8.20         10.41         1.38 o                         
   1  -3   3        181.11        242.29         6.17 o                         
   2  -3   3          0.49          3.37         1.09 o                         
   3  -3   3          6.73         16.06         2.43 o                         
   4  -3   3        230.00        215.85         6.89 o                         
   5  -3   3         75.68        131.97         5.84 o                         
   6  -3   3          2.28          1.98         1.17 o                         
   7  -3   3        102.57         96.59         5.84 o                         
   8  -3   3          1.45          5.01         2.22 o                         
   9  -3   3          9.72         10.48         3.71 o                         
  10  -3   3         33.34         42.95        10.66 o                         
  11  -3   3         29.64         39.50        10.46 o                         
 -11  -2   3         22.26         28.49         6.21 o                         
 -10  -2   3          3.85         10.17         8.24 o                         
  -9  -2   3        227.92        203.22        13.60 o                         
  -8  -2   3         15.11          3.51         4.00 o                         
  -7  -2   3        526.51        583.71        19.76 o                         
  -6  -2   3          5.42          4.24         2.23 o                         
  -5  -2   3        177.57        162.83         7.07 o                         
  -4  -2   3        419.82        414.55         7.38 o                         
  -3  -2   3        637.77        744.89         8.94 o                         
  -2  -2   3         46.12         33.83         1.56 o                         
  -1  -2   3       2696.63       2575.15        19.29 o                         
   0  -2   3        592.64        586.05        11.04 o                         
   1  -2   3        547.01        625.08         9.26 o                         
   2  -2   3       1103.39       1175.48        13.45 o                         
   3  -2   3       4447.34       4848.77        35.91 o                         
   4  -2   3       1241.41       1160.79        13.95 o                         
   5  -2   3        473.40        443.69        10.34 o                         
   6  -2   3        413.62        478.20        15.14 o                         
   7  -2   3        168.60        183.94        10.13 o                         
   8  -2   3        255.08        258.48        12.95 o                         
   9  -2   3         34.97         39.38         6.32 o                         
  10  -2   3          2.55          1.71         2.81 o                         
  11  -2   3         42.20         46.20        11.76 o                         
 -11  -1   3          0.45         -3.22         3.22 o                         
 -10  -1   3          5.46          3.00         4.43 o                         
  -9  -1   3         18.94         23.25         4.94 o                         
  -8  -1   3         87.29         76.44         7.68 o                         
  -7  -1   3         49.52         52.25         6.15 o                         
  -6  -1   3         29.27         21.56         4.00 o                         
  -5  -1   3        386.26        414.60        22.34 o                         
  -4  -1   3        109.60         89.25         7.92 o                         
  -3  -1   3         70.62         60.54         3.21 o                         
  -2  -1   3        463.80        588.64         6.70 o                         
  -1  -1   3       1074.99       1202.79        11.71 o                         
   0  -1   3       2447.08       2374.52        29.87 o                         
   1  -1   3      13389.72      13557.78        78.43 o                         
   2  -1   3       1853.98       1561.58        24.35 o                         
   3  -1   3        431.22        404.31        11.08 o                         
   4  -1   3        648.39        761.98        23.18 o                         
   5  -1   3        718.76        643.64        17.06 o                         
   6  -1   3         12.51          8.81         2.72 o                         
   7  -1   3        141.39        122.64        12.57 o                         
   8  -1   3        377.56        417.27        17.40 o                         
   9  -1   3          0.16          4.22         4.27 o                         
  10  -1   3          0.00          2.27         2.98 o                         
  11  -1   3          1.22         -0.43         4.24 o                         
 -12   0   3          6.82         12.35         6.31 o                         
 -11   0   3          0.07          0.05         6.73 o                         
 -10   0   3         38.24         18.58         9.33 o                         
  -9   0   3         10.89          7.99         3.33 o                         
  -8   0   3        115.17        116.09         8.95 o                         
  -7   0   3         80.44         91.34         7.45 o                         
  -6   0   3         13.42         14.30         2.38 o                         
  -5   0   3          0.73          0.66         0.67 o                         
  -4   0   3         21.17         22.56         3.36 o                         
  -3   0   3        193.42        239.61         7.75 o                         
  -2   0   3      19167.24      18895.72        62.47 o                         
  -1   0   3        369.72        300.10         7.71 o                         
   0   0   3       1196.69       1287.80        24.85 o                         
   1   0   3        621.33        846.20        21.55 o                         
   2   0   3          2.05          1.92         1.67 o                         
   3   0   3        607.11        686.67        22.84 o                         
   4   0   3         58.85         56.45         7.37 o                         
   5   0   3        108.08        114.69        10.99 o                         
   6   0   3         12.18         16.12         4.25 o                         
   7   0   3          0.29          3.93         2.30 o                         
   8   0   3         30.28         22.98         4.56 o                         
   9   0   3         50.54         49.95         7.36 o                         
  10   0   3         27.71         25.91         5.72 o                         
 -12   1   3          7.42          7.06         5.83 o                         
 -11   1   3         10.81         27.68         7.92 o                         
 -10   1   3          9.32         17.19        12.12 o                         
  -9   1   3         41.82         43.17         5.70 o                         
  -8   1   3        178.28        170.94        11.21 o                         
  -7   1   3        913.50        925.32        17.30 o                         
  -6   1   3       1211.54       1132.76        14.98 o                         
  -5   1   3         63.15         68.51         3.52 o                         
  -4   1   3          1.66          0.61         1.08 o                         
  -3   1   3         13.72         17.61         1.75 o                         
  -2   1   3       9969.43      10341.88        47.67 o                         
  -1   1   3          0.00          4.58         1.80 o                         
   0   1   3       1044.83        980.01        16.15 o                         
   1   1   3          5.52          5.20         1.81 o                         
   2   1   3        140.89        142.84        11.04 o                         
   3   1   3        634.31        630.02        24.41 o                         
   4   1   3        577.72        515.34        23.60 o                         
   5   1   3       1016.28        925.15        33.66 o                         
   6   1   3        544.94        635.51        29.78 o                         
   7   1   3          7.14          6.83         3.09 o                         
   8   1   3          0.80          3.63         3.45 o                         
   9   1   3         16.85          6.18         6.25 o                         
  10   1   3          4.00          5.51         3.96 o                         
 -12   2   3          2.93         -2.01         6.30 o                         
 -11   2   3          3.02         -2.25         7.19 o                         
 -10   2   3          1.88         -9.01         9.01 o                         
  -9   2   3          3.30          3.78         2.16 o                         
  -8   2   3         68.64         61.09         4.38 o                         
  -7   2   3        274.55        275.76         7.34 o                         
  -6   2   3        372.59        355.09         7.76 o                         
  -5   2   3         11.61         11.19         1.49 o                         
  -4   2   3       1387.81       1557.57        15.04 o                         
  -3   2   3          3.50          5.27         1.58 o                         
  -2   2   3        289.78        308.69        15.68 o                         
  -1   2   3         18.24         28.51         3.33 o                         
   0   2   3          5.57          5.73         2.21 o                         
   1   2   3          4.67         13.73         4.46 o                         
   2   2   3        211.93        249.24        16.15 o                         
   3   2   3        146.14        132.97        12.82 o                         
   4   2   3         51.27         49.82         8.65 o                         
   5   2   3        117.75        118.14        13.65 o                         
   6   2   3        146.84        122.64        14.27 o                         
   7   2   3          8.85          3.57         2.53 o                         
   8   2   3         35.88         42.55         8.78 o                         
   9   2   3         15.37         19.96         7.97 o                         
 -12   3   3         11.78         16.68         7.52 o                         
 -11   3   3          0.01         -0.08         5.32 o                         
 -10   3   3        156.90        173.67        18.89 o                         
  -9   3   3         34.29         44.88         5.45 o                         
  -8   3   3         81.54         61.78         3.20 o                         
  -7   3   3         90.90         93.84         3.38 o                         
  -6   3   3          1.22          0.15         0.65 o                         
  -5   3   3         26.54         18.53         2.18 o                         
  -4   3   3          9.21         16.90         2.16 o                         
  -3   3   3        395.97        346.04         8.09 o                         
  -2   3   3         14.69         16.15         4.20 o                         
  -1   3   3        790.94        776.97        17.18 o                         
   0   3   3        623.96        633.45        15.71 o                         
   1   3   3        152.45        118.37        12.11 o                         
   2   3   3        302.41        325.52        20.02 o                         
   3   3   3        827.58        829.32        33.67 o                         
   4   3   3       1794.42       1777.24        52.09 o                         
   5   3   3         50.08         40.67         9.40 o                         
   6   3   3         12.89          9.50         5.87 o                         
   7   3   3         13.92         13.28         3.70 o                         
   8   3   3          2.77          0.86         4.03 o                         
   9   3   3          5.05          8.16         7.20 o                         
 -12   4   3          4.81         -3.80         7.28 o                         
 -11   4   3          9.94         -0.52         6.65 o                         
 -10   4   3         97.59         78.75        13.41 o                         
  -9   4   3         47.94         55.17        14.61 o                         
  -8   4   3         13.30         18.02         7.35 o                         
  -7   4   3         12.15         10.10         1.63 o                         
  -6   4   3         43.22         38.73         2.56 o                         
  -5   4   3        273.13        284.73         8.29 o                         
  -4   4   3        712.78        655.64        11.38 o                         
  -3   4   3        264.23        257.15        14.55 o                         
  -2   4   3          5.47          9.95         4.99 o                         
  -1   4   3       1190.50       1230.89        23.50 o                         
   0   4   3       1332.07       1337.26        24.99 o                         
   1   4   3         18.24         25.28         6.51 o                         
   2   4   3       1101.48       1144.90        40.63 o                         
   3   4   3        661.58        659.09        32.60 o                         
   4   4   3         21.46         34.77         8.91 o                         
   5   4   3        376.45        387.29        27.68 o                         
   6   4   3         11.75         16.50         7.10 o                         
   7   4   3          7.22          4.99         6.00 o                         
   8   4   3         19.86         15.23         6.95 o                         
 -12   5   3         17.71         11.69         5.90 o                         
 -11   5   3         25.15         12.95         6.79 o                         
 -10   5   3         24.58         17.25         6.06 o                         
  -9   5   3          0.17          4.17         3.15 o                         
  -8   5   3         70.53         62.99         7.13 o                         
  -7   5   3         25.29         21.42         2.49 o                         
  -6   5   3        253.17        253.88        11.65 o                         
  -5   5   3        133.35        148.78         7.02 o                         
  -4   5   3        544.33        564.61        18.02 o                         
  -3   5   3         82.61         62.97         5.96 o                         
  -2   5   3        430.35        428.81        14.98 o                         
  -1   5   3         45.78         58.24         5.90 o                         
   0   5   3          0.37          1.07         2.12 o                         
   1   5   3          3.95          3.96         4.12 o                         
   2   5   3         15.59         17.18         6.52 o                         
   3   5   3          4.04         -3.38         4.84 o                         
   4   5   3          2.23          4.16         5.26 o                         
   5   5   3          4.71          6.12         6.40 o                         
   6   5   3        122.60        106.53        16.66 o                         
   7   5   3          4.13          0.28         4.31 o                         
 -12   6   3          2.63         -8.81         8.81 o                         
 -11   6   3          6.85          8.80         5.80 o                         
 -10   6   3         35.84         36.12         6.25 o                         
  -9   6   3          7.11          4.32         2.70 o                         
  -8   6   3         19.01         22.97         7.83 o                         
  -7   6   3         24.94         24.67         4.67 o                         
  -6   6   3         38.61         36.98         4.35 o                         
  -5   6   3        203.32        190.99         9.84 o                         
  -4   6   3         18.02         15.48         4.47 o                         
  -3   6   3         47.07         48.52         5.74 o                         
  -2   6   3         92.20         97.48         8.02 o                         
  -1   6   3         81.30        109.40         8.35 o                         
   0   6   3         92.67         91.39         7.75 o                         
   1   6   3        154.74        136.88        15.94 o                         
   2   6   3        145.40        127.34        16.19 o                         
   3   6   3          0.04         -4.73         5.68 o                         
   4   6   3          4.86          5.25         6.24 o                         
   5   6   3          4.68          1.75         4.92 o                         
   6   6   3         19.52         31.20         9.98 o                         
 -11   7   3         56.25         39.86        10.06 o                         
 -10   7   3          9.67          5.76         3.73 o                         
  -9   7   3          4.42          5.94         4.88 o                         
  -8   7   3         16.89         18.16         5.03 o                         
  -7   7   3          1.42         -0.99         2.56 o                         
  -6   7   3          0.29          0.10         1.74 o                         
  -5   7   3        121.67        113.08         8.05 o                         
  -4   7   3         64.94         66.83         5.34 o                         
  -3   7   3        365.98        371.92        16.09 o                         
  -2   7   3         32.51         28.15         4.97 o                         
  -1   7   3          0.35          1.59         3.46 o                         
   0   7   3          1.29         -0.53         5.32 o                         
   1   7   3          0.40         -5.82         5.82 o                         
   2   7   3         15.19         26.52         8.53 o                         
   3   7   3        174.40        166.77        20.54 o                         
   4   7   3         49.00         44.11         8.15 o                         
   5   7   3          7.86         14.71         7.22 o                         
 -10   8   3          8.56          0.56         3.81 o                         
  -9   8   3         26.21         28.92         6.06 o                         
  -8   8   3          8.86         11.97         8.49 o                         
  -7   8   3         43.94         37.22         6.25 o                         
  -6   8   3          0.93         -0.45         2.42 o                         
  -5   8   3          0.32         -0.01         2.13 o                         
  -4   8   3         72.69         72.34         7.82 o                         
  -3   8   3          0.76          2.62         2.69 o                         
  -2   8   3          0.00          2.00         3.27 o                         
  -1   8   3         91.07         98.99         9.09 o                         
   0   8   3         18.48         28.41         5.55 o                         
   1   8   3          0.17         -3.46         5.13 o                         
   2   8   3         36.91         18.56         7.34 o                         
   3   8   3          0.03          0.90         3.86 o                         
   4   8   3         26.81         35.69        11.45 o                         
  -9   9   3          3.33          3.76         4.51 o                         
  -8   9   3          0.49          5.90         5.51 o                         
  -7   9   3          0.51          1.05         4.40 o                         
  -6   9   3         11.48         12.53         6.67 o                         
  -5   9   3         23.61         24.60         7.52 o                         
  -4   9   3        127.36        121.13        10.51 o                         
  -3   9   3         43.09         42.44         6.45 o                         
  -2   9   3          1.95          0.91         3.20 o                         
  -1   9   3         14.16         22.55         4.23 o                         
   0   9   3          2.32          8.16         4.13 o                         
   1   9   3          1.55          5.62         4.41 o                         
   2   9   3          0.01         -1.30         4.38 o                         
  -8  10   3          0.49         -3.31         5.92 o                         
  -7  10   3          1.53         16.91         9.02 o                         
  -6  10   3          2.65          4.38         3.40 o                         
  -5  10   3         14.50         22.61         7.81 o                         
  -4  10   3         15.97         13.10         5.76 o                         
  -3  10   3          5.48         12.63         4.75 o                         
  -2  10   3          0.06         -1.73         3.89 o                         
  -1  10   3         18.09         26.40         5.55 o                         
   0  10   3          4.01          2.29         4.35 o                         
   2 -13   4          0.70         -6.22         6.50 o                         
   3 -13   4          2.36          5.99         7.58 o                         
   4 -13   4          1.03         -7.69         7.69 o                         
  -2 -12   4         17.25         14.95         5.24 o                         
  -1 -12   4          1.50          8.25         4.46 o                         
   0 -12   4         14.36         22.00         6.01 o                         
   1 -12   4         30.28         36.85         8.76 o                         
   2 -12   4        105.67        119.04        18.40 o                         
   3 -12   4         15.12         11.42         5.86 o                         
   4 -12   4         21.60         13.06         7.43 o                         
   5 -12   4         79.59         94.83        16.88 o                         
   6 -12   4          5.08          9.64         6.84 o                         
   7 -12   4         12.81          3.33         5.69 o                         
  -4 -11   4          2.07          0.89         6.01 o                         
  -3 -11   4         33.78         30.04         6.68 o                         
  -2 -11   4         34.16         45.66         7.82 o                         
  -1 -11   4          0.49          3.96         8.44 o                         
   0 -11   4         75.41         85.93         9.81 o                         
   1 -11   4         11.34         12.02         4.58 o                         
   2 -11   4        106.93        111.66        10.23 o                         
   3 -11   4         15.15         11.47         8.23 o                         
   4 -11   4         32.77         36.86        10.57 o                         
   5 -11   4          8.23         13.40         8.48 o                         
   6 -11   4         10.51         13.90         8.87 o                         
   7 -11   4        109.77        104.71        17.31 o                         
   8 -11   4         20.76          7.42         7.29 o                         
  -5 -10   4         44.07         52.55        13.54 o                         
  -4 -10   4          1.19         -2.83         6.09 o                         
  -3 -10   4          2.00          1.72         3.00 o                         
  -2 -10   4          3.44          4.84         4.83 o                         
  -1 -10   4        206.80        226.32        14.99 o                         
   0 -10   4          0.99          6.03         4.64 o                         
   1 -10   4          1.24         -0.42         3.31 o                         
   2 -10   4          7.51         10.80         3.74 o                         
   3 -10   4        235.01        225.28        12.55 o                         
   4 -10   4         11.27         14.46         7.24 o                         
   5 -10   4        496.93        483.44        33.13 o                         
   6 -10   4         49.67         74.24        14.14 o                         
   7 -10   4         17.77         19.61         8.93 o                         
   8 -10   4          1.16         -0.80         4.70 o                         
   9 -10   4         15.31         16.30         7.63 o                         
  -6  -9   4          0.04          3.49         6.26 o                         
  -5  -9   4          0.10         -6.90         6.90 o                         
  -4  -9   4         34.74         29.01         5.55 o                         
  -3  -9   4          5.93         11.94         3.90 o                         
  -2  -9   4         41.96         46.69         7.92 o                         
  -1  -9   4        596.11        582.03        22.22 o                         
   0  -9   4        203.21        202.31        14.35 o                         
   1  -9   4         26.76         24.22         4.96 o                         
   2  -9   4         91.44         98.56         8.48 o                         
   3  -9   4         10.46          7.81         2.75 o                         
   4  -9   4         10.16          6.94         2.34 o                         
   5  -9   4         33.98         27.17         8.84 o                         
   6  -9   4          0.28         -1.08         5.71 o                         
   7  -9   4          0.48          1.06         2.73 o                         
   8  -9   4         60.11         61.57        12.46 o                         
   9  -9   4          0.03          3.89         3.12 o                         
  10  -9   4          4.70          5.47         5.33 o                         
  -7  -8   4          3.10         12.68         8.26 o                         
  -6  -8   4        166.68        156.66        20.29 o                         
  -5  -8   4        110.08         93.83        15.06 o                         
  -4  -8   4         17.80         18.91         4.43 o                         
  -3  -8   4          1.10          0.71         4.19 o                         
  -2  -8   4          0.64         -0.38         1.48 o                         
  -1  -8   4        220.76        166.16        11.28 o                         
   0  -8   4        255.97        215.69        12.39 o                         
   1  -8   4        169.27        175.85         9.05 o                         
   2  -8   4         68.27         67.69         4.42 o                         
   3  -8   4        109.08        128.27         6.67 o                         
   4  -8   4        305.69        300.51        10.28 o                         
   5  -8   4        216.28        236.55        14.15 o                         
   6  -8   4         68.86         87.75         8.85 o                         
   7  -8   4         18.88         15.37         5.15 o                         
   8  -8   4          0.21         -1.64         3.47 o                         
   9  -8   4         12.40          9.18         5.37 o                         
  10  -8   4          5.13          2.97         4.91 o                         
  -8  -7   4          0.07         -1.32         3.64 o                         
  -7  -7   4          0.53          1.62         5.60 o                         
  -6  -7   4          0.09          3.53         5.94 o                         
  -5  -7   4        114.23        104.08         8.52 o                         
  -4  -7   4         56.39         58.91         4.31 o                         
  -3  -7   4        578.59        586.30        12.70 o                         
  -2  -7   4        425.08        386.03         9.11 o                         
  -1  -7   4        748.00        823.87        27.69 o                         
   0  -7   4        561.32        578.90        18.44 o                         
   1  -7   4        102.83        107.94         5.06 o                         
   2  -7   4         37.44         38.13         2.85 o                         
   3  -7   4          2.39          6.81         1.76 o                         
   4  -7   4         95.21        116.23         4.78 o                         
   5  -7   4         46.98         54.64         4.03 o                         
   6  -7   4          0.51          0.72         1.55 o                         
   7  -7   4        459.55        542.40        22.19 o                         
   8  -7   4          0.06          1.47         3.35 o                         
   9  -7   4        247.28        237.60        23.07 o                         
  10  -7   4         19.36         17.80         5.32 o                         
  11  -7   4         75.07         80.85        10.27 o                         
  -9  -6   4         35.44         38.13        11.15 o                         
  -8  -6   4        110.54         91.87        15.99 o                         
  -7  -6   4         94.19         95.88         8.65 o                         
  -6  -6   4         68.64         76.31         7.30 o                         
  -5  -6   4        206.20        191.43         7.96 o                         
  -4  -6   4        173.04        153.70         9.74 o                         
  -3  -6   4        712.83        755.56        27.44 o                         
  -2  -6   4         14.92         15.51         3.35 o                         
  -1  -6   4        104.37        118.82         8.02 o                         
   0  -6   4         31.98         29.68         2.79 o                         
   1  -6   4         44.16         25.54         2.84 o                         
   2  -6   4         29.57         29.96         3.30 o                         
   3  -6   4        216.32        220.04         6.51 o                         
   4  -6   4        212.79        238.43        10.91 o                         
   5  -6   4        147.97        163.03         5.46 o                         
   6  -6   4        490.48        469.16         8.91 o                         
   7  -6   4          3.87          2.86         3.68 o                         
   8  -6   4         50.12         46.80         6.94 o                         
   9  -6   4          0.44          4.39         3.87 o                         
  10  -6   4         14.52         14.98         5.11 o                         
  11  -6   4          0.28          3.16         5.43 o                         
 -10  -5   4         18.77         20.78         9.49 o                         
  -9  -5   4         31.37         33.05         6.06 o                         
  -8  -5   4        142.60        119.22        10.30 o                         
  -7  -5   4        123.86        122.96         9.75 o                         
  -6  -5   4         62.68         67.98         6.85 o                         
  -5  -5   4          1.34          1.10         1.68 o                         
  -4  -5   4          0.10          0.10         1.22 o                         
  -3  -5   4         33.61         39.42         4.48 o                         
  -2  -5   4          2.44          0.43         1.86 o                         
  -1  -5   4        184.56        182.17         5.43 o                         
   0  -5   4        415.45        368.75         8.81 o                         
   1  -5   4         18.77         41.02         3.31 o                         
   2  -5   4        212.12        283.18         7.05 o                         
   3  -5   4        565.01        539.41         9.73 o                         
   4  -5   4          9.96          9.46         1.45 o                         
   5  -5   4        162.46        160.35         5.45 o                         
   6  -5   4        508.71        475.02        11.60 o                         
   7  -5   4        136.27        110.95         5.79 o                         
   8  -5   4         27.72         51.00         9.10 o                         
   9  -5   4         93.46         81.73         9.06 o                         
  10  -5   4         89.06        103.15        10.61 o                         
  11  -5   4         24.66         15.76         7.66 o                         
 -10  -4   4         31.53         23.55         5.66 o                         
  -9  -4   4        206.81        225.19        14.75 o                         
  -8  -4   4          3.98         -3.14         3.52 o                         
  -7  -4   4          9.80          6.60         3.15 o                         
  -6  -4   4          5.86          3.64         2.54 o                         
  -5  -4   4        188.07        242.48         7.03 o                         
  -4  -4   4         32.53         28.38         3.14 o                         
  -3  -4   4         54.08         37.85         5.51 o                         
  -2  -4   4        307.38        400.67        20.18 o                         
  -1  -4   4         24.79         15.26         2.10 o                         
   0  -4   4        315.46        345.00        10.62 o                         
   1  -4   4       1146.60       1231.29        16.74 o                         
   2  -4   4        773.87        761.84        10.84 o                         
   3  -4   4          8.61          4.70         1.57 o                         
   4  -4   4         64.95         78.32         3.80 o                         
   5  -4   4        191.01        203.48         7.71 o                         
   6  -4   4         19.85         19.08         3.58 o                         
   7  -4   4         49.16         58.84         4.69 o                         
   8  -4   4        122.77        112.95         9.90 o                         
   9  -4   4          1.16          0.20         5.12 o                         
  10  -4   4          3.75          2.81         4.98 o                         
  11  -4   4          0.01         -2.88         4.70 o                         
 -11  -3   4         18.91         23.67         5.44 o                         
 -10  -3   4         57.93         73.89         8.92 o                         
  -9  -3   4         76.91         72.51         8.89 o                         
  -8  -3   4         33.67         36.03         5.86 o                         
  -7  -3   4        402.33        397.32         9.42 o                         
  -6  -3   4        667.26        666.44        13.57 o                         
  -5  -3   4         23.55         21.51         1.69 o                         
  -4  -3   4        612.41        708.95        20.22 o                         
  -3  -3   4         25.83         74.39         4.31 o                         
  -2  -3   4         93.79         82.33         2.94 o                         
  -1  -3   4         83.54        108.25         4.53 o                         
   0  -3   4       1905.45       1540.28        17.48 o                         
   1  -3   4        906.69        901.94        13.01 o                         
   2  -3   4       1854.38       1837.01        23.70 o                         
   3  -3   4         45.01         41.37         3.07 o                         
   4  -3   4        363.61        486.35        11.46 o                         
   5  -3   4          0.09          1.73         1.65 o                         
   6  -3   4         46.35         40.55         4.13 o                         
   7  -3   4        187.15        178.09        10.57 o                         
   8  -3   4         26.21         27.53         4.46 o                         
   9  -3   4         66.78         48.89        10.66 o                         
  10  -3   4         98.56         90.11        14.87 o                         
  11  -3   4         27.65         14.39         7.14 o                         
 -11  -2   4          0.02         -7.49         7.49 o                         
 -10  -2   4         44.80         51.09         8.10 o                         
  -9  -2   4         35.91         51.13         7.28 o                         
  -8  -2   4         18.17         23.33         6.67 o                         
  -7  -2   4         74.49         78.56         7.59 o                         
  -6  -2   4         26.76         27.37         4.45 o                         
  -5  -2   4          4.37         -0.20         0.95 o                         
  -4  -2   4        483.92        561.43        10.63 o                         
  -3  -2   4         99.02         88.64         5.58 o                         
  -2  -2   4       2531.23       2921.74        18.64 o                         
  -1  -2   4       1931.54       1798.38        17.21 o                         
   0  -2   4        139.20        143.97         6.26 o                         
   1  -2   4         14.45         16.36         1.98 o                         
   2  -2   4        499.77        587.31        11.00 o                         
   3  -2   4         14.35         34.75         3.04 o                         
   4  -2   4         25.70         21.56         4.56 o                         
   5  -2   4         93.79         69.57         6.02 o                         
   6  -2   4        435.86        396.12        14.76 o                         
   7  -2   4         13.71         15.08         3.49 o                         
   8  -2   4          3.17          4.82         2.51 o                         
   9  -2   4        157.65        147.00        17.99 o                         
  10  -2   4         63.96         64.00         8.21 o                         
 -12  -1   4          8.16         -4.61         7.48 o                         
 -11  -1   4         12.25          6.02         7.69 o                         
 -10  -1   4          0.17          2.41         8.42 o                         
  -9  -1   4        846.43        913.38        43.49 o                         
  -8  -1   4          6.80          7.71         4.62 o                         
  -7  -1   4        164.88        166.53        10.60 o                         
  -6  -1   4          0.01          2.21         2.50 o                         
  -5  -1   4          2.49          2.18         2.61 o                         
  -4  -1   4          0.13          0.02         0.56 o                         
  -3  -1   4        259.59        242.61         5.37 o                         
  -2  -1   4        235.76        194.95         7.39 o                         
  -1  -1   4       2419.49       2667.70        25.01 o                         
   0  -1   4       2117.37       2101.34        34.56 o                         
   1  -1   4        183.50        144.27         9.61 o                         
   2  -1   4       2235.68       2173.95        38.20 o                         
   3  -1   4       3378.06       3380.68        50.27 o                         
   4  -1   4        591.59        585.18        22.58 o                         
   5  -1   4        115.46        119.41        10.95 o                         
   6  -1   4          2.09          2.83         3.94 o                         
   7  -1   4          0.61          1.40         2.08 o                         
   8  -1   4         16.22         19.29         6.42 o                         
   9  -1   4         14.73          5.71         3.71 o                         
  10  -1   4          0.00         -4.67        10.22 o                         
 -12   0   4          6.48         -8.19         8.19 o                         
 -11   0   4         78.33         81.87        13.95 o                         
 -10   0   4          8.68         10.03         3.79 o                         
  -9   0   4        123.56        110.54        13.89 o                         
  -8   0   4          0.20          3.08         2.74 o                         
  -7   0   4        118.68        114.53        10.32 o                         
  -6   0   4          1.54          2.87         1.12 o                         
  -5   0   4        411.61        473.85        18.54 o                         
  -4   0   4        134.07        168.30         6.04 o                         
  -3   0   4          2.72          3.56         1.26 o                         
  -2   0   4       4891.42       4961.30        39.52 o                         
  -1   0   4         38.08         58.03         6.47 o                         
   0   0   4       2185.52       2134.92        24.92 o                         
   1   0   4       3271.18       3021.30        46.15 o                         
   2   0   4       1329.75       1321.22        32.68 o                         
   3   0   4          1.17         -0.67         2.87 o                         
   4   0   4        190.45        205.54        14.67 o                         
   5   0   4         25.76         28.81         5.83 o                         
   6   0   4          4.52          2.32         2.99 o                         
   7   0   4        238.01        208.59        12.70 o                         
   8   0   4        105.81        117.65        13.20 o                         
   9   0   4         39.97         43.27         6.71 o                         
  10   0   4        184.74        216.59        15.93 o                         
 -12   1   4          3.22         -1.46         6.80 o                         
 -11   1   4          0.04         -6.39         7.65 o                         
 -10   1   4          6.96          7.67         3.17 o                         
  -9   1   4          1.38         -1.43         2.42 o                         
  -8   1   4         12.82          8.15         1.63 o                         
  -7   1   4         33.20         25.09         2.95 o                         
  -6   1   4         44.85         33.40         3.38 o                         
  -5   1   4         34.83         35.36         3.64 o                         
  -4   1   4        268.04        310.28         8.08 o                         
  -3   1   4        586.28        578.49        12.46 o                         
  -2   1   4        231.56        266.05        14.22 o                         
  -1   1   4       2682.97       2521.22        41.79 o                         
   0   1   4         13.28         14.86         4.30 o                         
   1   1   4        579.70        604.26        22.99 o                         
   2   1   4          0.70         -4.04         4.04 o                         
   3   1   4          3.56          0.79         3.16 o                         
   4   1   4        546.47        557.52        26.52 o                         
   5   1   4        116.39         89.97        11.63 o                         
   6   1   4         31.16         27.50         7.33 o                         
   7   1   4        259.42        248.26        20.02 o                         
   8   1   4         39.14         48.75         7.06 o                         
   9   1   4          2.69         -0.01         1.82 o                         
 -12   2   4          0.70         -9.52         9.52 o                         
 -11   2   4         15.63          7.97         4.95 o                         
 -10   2   4          0.76          2.86         3.96 o                         
  -9   2   4         19.52         21.07         7.47 o                         
  -8   2   4         79.47         79.33         5.03 o                         
  -7   2   4          1.03          0.37         1.46 o                         
  -6   2   4        378.52        334.22         8.40 o                         
  -5   2   4        880.86        925.45        13.54 o                         
  -4   2   4       1467.38       1472.54        21.27 o                         
  -3   2   4       1380.98       1475.24        23.66 o                         
  -2   2   4        107.02        131.27         6.89 o                         
  -1   2   4       1028.67       1120.10        30.83 o                         
   0   2   4        237.67        250.36        15.56 o                         
   1   2   4        125.96        104.05        10.64 o                         
   2   2   4         17.85         14.08         5.23 o                         
   3   2   4         38.77         29.87         6.79 o                         
   4   2   4          0.50         -0.76         4.51 o                         
   5   2   4          5.42         11.78         6.10 o                         
   6   2   4        179.37        204.28        19.42 o                         
   7   2   4        113.39        107.68        10.07 o                         
   8   2   4        119.88        135.40        11.86 o                         
   9   2   4         64.03         68.75        14.17 o                         
 -12   3   4         18.09         -4.80         7.03 o                         
 -11   3   4         15.67         15.70         6.12 o                         
 -10   3   4          0.01         -5.34         5.47 o                         
  -9   3   4         13.70         16.84         4.55 o                         
  -8   3   4        165.67        161.29         5.65 o                         
  -7   3   4        166.51        146.79         4.67 o                         
  -6   3   4         71.03         73.30         4.88 o                         
  -5   3   4        134.45        125.36         6.34 o                         
  -4   3   4        230.63        194.30         8.00 o                         
  -3   3   4        221.52        195.78        11.58 o                         
  -2   3   4        462.91        446.10        20.44 o                         
  -1   3   4       1404.58       1671.61        44.58 o                         
   0   3   4         69.69         52.56         8.03 o                         
   1   3   4          9.84         14.56         5.78 o                         
   2   3   4          4.20          0.49         3.66 o                         
   3   3   4        158.46        150.34        15.42 o                         
   4   3   4       1196.94       1181.03        44.66 o                         
   5   3   4        194.05        186.29        18.82 o                         
   6   3   4        115.50        122.43        15.77 o                         
   7   3   4         38.64         31.33         8.54 o                         
   8   3   4          1.47         -0.64         5.67 o                         
 -12   4   4          3.54         -3.98         6.51 o                         
 -11   4   4          1.49          8.45         4.60 o                         
 -10   4   4          9.21          3.09         4.76 o                         
  -9   4   4         10.11          6.38         2.77 o                         
  -8   4   4          0.26         -0.47         2.37 o                         
  -7   4   4         10.48         11.13         2.02 o                         
  -6   4   4          1.92          2.14         1.12 o                         
  -5   4   4        128.33        146.07         7.07 o                         
  -4   4   4         83.66         93.46         6.10 o                         
  -3   4   4        662.68        712.17        19.00 o                         
  -2   4   4         89.63        107.61        10.51 o                         
  -1   4   4        100.34        125.09         9.00 o                         
   0   4   4         83.32         52.75         5.88 o                         
   1   4   4         69.77         70.29        10.62 o                         
   2   4   4         56.97         62.95        10.55 o                         
   3   4   4          7.42         12.13         6.83 o                         
   4   4   4          2.95          6.11         5.43 o                         
   5   4   4          0.18          7.73         5.75 o                         
   6   4   4          2.30         -6.49         6.49 o                         
   7   4   4         30.02         30.39         9.76 o                         
 -12   5   4          2.05         -2.62         6.95 o                         
 -11   5   4        102.03        104.81        16.29 o                         
 -10   5   4          8.76          6.86         5.36 o                         
  -9   5   4          3.31          4.05         3.05 o                         
  -8   5   4          3.02         -2.18         2.49 o                         
  -7   5   4         15.88         10.83         2.22 o                         
  -6   5   4         28.48         23.03         4.66 o                         
  -5   5   4         45.40         46.87         4.39 o                         
  -4   5   4        113.96        147.01         9.45 o                         
  -3   5   4        234.89        248.96        12.13 o                         
  -2   5   4         57.48         63.66         6.43 o                         
  -1   5   4         58.99         63.75         6.54 o                         
   0   5   4         45.49         43.65         5.53 o                         
   1   5   4         54.78         41.86         8.70 o                         
   2   5   4        218.41        210.43        20.28 o                         
   3   5   4         78.53         70.63        12.45 o                         
   4   5   4         51.25         48.07        10.97 o                         
   5   5   4        129.63        152.14        19.32 o                         
   6   5   4          4.91         21.74         8.28 o                         
 -11   6   4         16.61         -0.42         6.02 o                         
 -10   6   4         25.07         32.75         9.75 o                         
  -9   6   4         18.92         17.08         7.83 o                         
  -8   6   4         42.39         42.18         6.40 o                         
  -7   6   4         42.02         45.27         6.50 o                         
  -6   6   4          3.07          4.51         3.10 o                         
  -5   6   4         16.64         23.71         4.87 o                         
  -4   6   4        161.42        172.84        10.96 o                         
  -3   6   4          0.15          1.65         2.82 o                         
  -2   6   4        148.17        133.15         9.64 o                         
  -1   6   4        166.78        186.36        11.53 o                         
   0   6   4         15.03         12.48         9.83 o                         
   1   6   4         20.34         22.05         7.24 o                         
   2   6   4        120.79        111.46        16.45 o                         
   3   6   4          1.68         -0.37         5.44 o                         
   4   6   4         37.20         53.54        12.41 o                         
   5   6   4          0.65         12.17         7.69 o                         
 -11   7   4          0.16         -7.60         7.60 o                         
 -10   7   4         33.23         49.36         7.90 o                         
  -9   7   4         13.45         15.93         4.82 o                         
  -8   7   4         21.07         19.25         4.72 o                         
  -7   7   4          3.88         12.41         3.79 o                         
  -6   7   4         99.49        110.67         8.37 o                         
  -5   7   4         56.35         49.52         4.91 o                         
  -4   7   4        423.73        458.74        18.54 o                         
  -3   7   4        106.73        105.40         9.26 o                         
  -2   7   4          1.45         -2.06         2.85 o                         
  -1   7   4          2.30          0.47         3.32 o                         
   0   7   4         21.51         17.11         7.30 o                         
   1   7   4         53.50         46.15        10.87 o                         
   2   7   4         30.12         32.48         9.18 o                         
   3   7   4         29.06         39.57        10.97 o                         
   4   7   4          9.34         12.30         7.63 o                         
 -10   8   4          3.98          3.51        11.02 o                         
  -9   8   4         47.08         61.49         8.42 o                         
  -8   8   4          0.32          0.19         3.50 o                         
  -7   8   4          4.12          2.19         2.96 o                         
  -6   8   4          6.98         -1.45         5.60 o                         
  -5   8   4         16.55         12.89         4.02 o                         
  -4   8   4         10.32         17.84         5.03 o                         
  -3   8   4         26.55         31.44         5.56 o                         
  -2   8   4         46.39         35.48         5.95 o                         
  -1   8   4          0.26          0.00         3.30 o                         
   0   8   4         61.19         56.60        12.28 o                         
   1   8   4         15.16         14.35         6.82 o                         
   2   8   4         29.59         35.72        10.57 o                         
   3   8   4          2.59         -0.28         3.42 o                         
  -9   9   4          0.07         -3.39         6.29 o                         
  -8   9   4          3.29         -0.40         4.65 o                         
  -7   9   4          8.85          7.86         4.37 o                         
  -6   9   4          0.86         -6.62         6.62 o                         
  -5   9   4         15.78         24.64         8.72 o                         
  -4   9   4         74.45         85.89         9.20 o                         
  -3   9   4          0.60          2.37         3.98 o                         
  -2   9   4         10.93         20.46         5.95 o                         
  -1   9   4          1.56          5.15         3.98 o                         
   0   9   4          0.83         -8.77         8.77 o                         
   1   9   4          2.64          3.57         3.67 o                         
  -7  10   4          3.18         -2.66         4.76 o                         
  -6  10   4         21.98         21.28         6.28 o                         
  -5  10   4          6.02          3.26         5.63 o                         
  -4  10   4          2.22         11.80        11.25 o                         
  -3  10   4         10.16          6.01         3.45 o                         
  -2  10   4          0.18          4.32         7.49 o                         
   1 -13   5          1.19          7.32         5.95 o                         
   2 -13   5          5.66         17.55         9.01 o                         
   3 -13   5          8.09          6.18         6.06 o                         
   4 -13   5         18.88         32.46        11.34 o                         
  -2 -12   5         14.91         13.87         6.32 o                         
  -1 -12   5          1.72          8.30         4.43 o                         
   0 -12   5          1.72         -0.23         3.53 o                         
   1 -12   5         94.51         97.49        12.14 o                         
   2 -12   5          1.11          8.71         6.47 o                         
   3 -12   5         94.27         98.07        16.68 o                         
   4 -12   5         53.72         56.77        12.91 o                         
   5 -12   5         43.82         33.97        10.79 o                         
   6 -12   5         29.14         32.48        10.49 o                         
   7 -12   5          4.44          2.90         5.18 o                         
  -4 -11   5         18.17          7.34         6.44 o                         
  -3 -11   5         29.52         25.93        10.59 o                         
  -2 -11   5         22.30         36.61         6.98 o                         
  -1 -11   5         20.91         14.65         4.85 o                         
   0 -11   5         17.37         13.70         3.89 o                         
   1 -11   5          0.94          0.08         2.32 o                         
   2 -11   5          0.62          0.66         2.42 o                         
   3 -11   5         24.58         22.66         8.42 o                         
   4 -11   5         85.15         67.95        13.55 o                         
   5 -11   5          5.53         17.32         8.28 o                         
   6 -11   5          1.63          6.06         5.15 o                         
   7 -11   5         36.73         53.99        12.88 o                         
   8 -11   5        115.85        119.05        18.87 o                         
  -5 -10   5         13.48         11.66         6.42 o                         
  -4 -10   5          0.30          6.64         6.51 o                         
  -3 -10   5         35.58         34.69         6.56 o                         
  -2 -10   5          9.16          6.72         3.44 o                         
  -1 -10   5         49.42         51.04         7.28 o                         
   0 -10   5         68.44         71.72         8.21 o                         
   1 -10   5         55.00         72.02         8.21 o                         
   2 -10   5         84.95         71.54        11.05 o                         
   3 -10   5        126.36        136.57         9.74 o                         
   4 -10   5        303.31        297.78        25.82 o                         
   5 -10   5         95.90         93.26        15.27 o                         
   6 -10   5          7.02          5.46         5.66 o                         
   7 -10   5          0.13         -0.10         3.16 o                         
   8 -10   5         15.40         16.44         5.19 o                         
   9 -10   5          0.02         -3.38         4.15 o                         
  -7  -9   5         35.55         56.04        14.78 o                         
  -6  -9   5          6.61         13.06         7.85 o                         
  -5  -9   5          8.77          3.80         5.57 o                         
  -4  -9   5        137.89        156.01        11.96 o                         
  -3  -9   5         90.84         77.27         8.61 o                         
  -2  -9   5         50.06         70.88         8.17 o                         
  -1  -9   5       1427.42       1416.82        34.21 o                         
   0  -9   5        220.56        211.61        13.22 o                         
   1  -9   5        606.53        610.28        21.15 o                         
   2  -9   5          4.62         12.42         4.85 o                         
   3  -9   5          0.65          4.07         1.76 o                         
   4  -9   5         49.30         40.17         4.01 o                         
   5  -9   5          2.74          2.83         5.20 o                         
   6  -9   5        236.58        254.86        15.84 o                         
   7  -9   5          5.95          2.99         3.63 o                         
   8  -9   5         31.34         23.16         8.86 o                         
   9  -9   5         10.13         15.06         4.91 o                         
  10  -9   5         16.41          8.91         4.01 o                         
  -8  -8   5          2.01         -3.41         4.17 o                         
  -7  -8   5         57.14         81.44        15.71 o                         
  -6  -8   5         93.54         89.49        15.35 o                         
  -5  -8   5         83.79         76.53        14.20 o                         
  -4  -8   5        169.76        148.57        12.44 o                         
  -3  -8   5         50.21         67.75         7.43 o                         
  -2  -8   5        657.99        692.56        25.24 o                         
  -1  -8   5          2.59          2.08         3.00 o                         
   0  -8   5         83.65         87.41         8.18 o                         
   1  -8   5        355.77        317.60        13.35 o                         
   2  -8   5         95.45         88.46         5.80 o                         
   3  -8   5          4.71          2.81         1.53 o                         
   4  -8   5         18.88         10.43         2.31 o                         
   5  -8   5         81.06         73.48         8.09 o                         
   6  -8   5        383.36        415.32        19.49 o                         
   7  -8   5          0.17         -1.40         3.10 o                         
   8  -8   5          3.45          3.55         4.58 o                         
   9  -8   5         58.42         57.95         8.64 o                         
  10  -8   5         34.95         34.98         6.99 o                         
  -8  -7   5          6.37          9.09         5.89 o                         
  -7  -7   5          6.92          3.08         4.79 o                         
  -6  -7   5          9.53         13.73         7.70 o                         
  -5  -7   5        210.27        180.55         8.08 o                         
  -4  -7   5         19.02         15.59         3.71 o                         
  -3  -7   5        230.29        235.66        13.73 o                         
  -2  -7   5        456.81        423.90        16.44 o                         
  -1  -7   5        927.72        961.27        24.29 o                         
   0  -7   5        434.74        432.23        17.47 o                         
   1  -7   5        407.24        413.37        11.41 o                         
   2  -7   5          0.01          1.84         1.44 o                         
   3  -7   5          4.06          8.15         2.06 o                         
   4  -7   5         22.59         23.87         4.55 o                         
   5  -7   5         19.21         12.07         2.31 o                         
   6  -7   5        231.10        177.77         7.91 o                         
   7  -7   5          2.00          6.22         6.39 o                         
   8  -7   5          0.45          0.05         2.80 o                         
   9  -7   5         30.52         37.27         7.13 o                         
  10  -7   5         14.96         13.49         6.87 o                         
  -9  -6   5         40.45         40.69        11.07 o                         
  -8  -6   5          8.79          2.13         3.14 o                         
  -7  -6   5        133.58        102.07         9.21 o                         
  -6  -6   5        192.34        197.88        18.50 o                         
  -5  -6   5         14.03         14.42         2.57 o                         
  -4  -6   5         11.58         12.09         2.92 o                         
  -3  -6   5        223.02        264.00        11.98 o                         
  -2  -6   5         71.37         83.74         8.01 o                         
  -1  -6   5         20.26         16.46         2.04 o                         
   0  -6   5          0.24          0.36         1.21 o                         
   1  -6   5        497.70        621.01        13.19 o                         
   2  -6   5         21.72         20.94         2.78 o                         
   3  -6   5         27.71         19.96         2.80 o                         
   4  -6   5         22.14         20.95         4.07 o                         
   5  -6   5        421.96        449.88        12.40 o                         
   6  -6   5          6.70         10.20         2.37 o                         
   7  -6   5        207.03        207.27        13.82 o                         
   8  -6   5          0.25          3.93         3.55 o                         
   9  -6   5         15.47         20.16         5.17 o                         
  10  -6   5          2.93          6.06         3.43 o                         
 -10  -5   5          6.58          4.06         7.56 o                         
  -9  -5   5         15.34          9.02         3.49 o                         
  -8  -5   5         19.58         24.32         5.01 o                         
  -7  -5   5         20.14         14.97         4.87 o                         
  -6  -5   5          6.13          2.87         2.54 o                         
  -5  -5   5        127.33        127.30         6.85 o                         
  -4  -5   5        601.23        597.33        27.86 o                         
  -3  -5   5          3.64          1.84         1.39 o                         
  -2  -5   5        142.82        121.46         4.16 o                         
  -1  -5   5       1491.05       1751.84        27.66 o                         
   0  -5   5        570.23        492.44        12.61 o                         
   1  -5   5        134.62        113.37         5.46 o                         
   2  -5   5        312.79        310.63         9.23 o                         
   3  -5   5         98.52        124.96         8.18 o                         
   4  -5   5         24.91         33.65         3.50 o                         
   5  -5   5         16.91         21.24         2.89 o                         
   6  -5   5        430.20        398.94        11.96 o                         
   7  -5   5         69.10         61.62         5.05 o                         
   8  -5   5         82.48        117.25        10.75 o                         
   9  -5   5         84.32         90.61        18.97 o                         
  10  -5   5        141.13        160.22        20.53 o                         
 -10  -4   5         54.69         41.31         8.15 o                         
  -9  -4   5        316.73        364.79        18.90 o                         
  -8  -4   5         97.58        110.03        17.22 o                         
  -7  -4   5        229.86        220.57        13.98 o                         
  -6  -4   5        157.91        178.17        11.11 o                         
  -5  -4   5          0.19          0.95         1.34 o                         
  -4  -4   5        454.60        597.22         9.40 o                         
  -3  -4   5       1220.63       1173.32        19.38 o                         
  -2  -4   5         81.64         68.00         4.07 o                         
  -1  -4   5       1283.50       1378.07        23.69 o                         
   0  -4   5        326.36        423.58        12.64 o                         
   1  -4   5         42.83         41.24         4.19 o                         
   2  -4   5         11.00         20.88         3.26 o                         
   3  -4   5        937.28        836.11        18.56 o                         
   4  -4   5        190.09        154.91         7.05 o                         
   5  -4   5        621.78        599.77        14.33 o                         
   6  -4   5        140.22        140.47         7.48 o                         
   7  -4   5         94.96        103.77         6.74 o                         
   8  -4   5          0.93          6.06         5.36 o                         
   9  -4   5         38.42         62.47        12.42 o                         
  10  -4   5          5.11          6.37         4.07 o                         
 -11  -3   5          0.08         -2.91         3.71 o                         
 -10  -3   5         46.09         53.22         7.67 o                         
  -9  -3   5        203.91        193.21        13.58 o                         
  -8  -3   5         53.26         52.02         6.77 o                         
  -7  -3   5          3.49          2.27         1.21 o                         
  -6  -3   5         33.05         33.07         2.59 o                         
  -5  -3   5         83.68         83.61         5.67 o                         
  -4  -3   5        835.36        757.95        14.32 o                         
  -3  -3   5        476.07        582.49         8.16 o                         
  -2  -3   5        687.28        884.54        14.31 o                         
  -1  -3   5        259.64        216.28         6.97 o                         
   0  -3   5         32.90         21.25         3.04 o                         
   1  -3   5         90.12         54.22         4.59 o                         
   2  -3   5        151.84        124.78         7.18 o                         
   3  -3   5       1040.36       1055.46        21.07 o                         
   4  -3   5         46.98         57.87         5.37 o                         
   5  -3   5          0.02          0.58         1.86 o                         
   6  -3   5         12.92         18.53         3.73 o                         
   7  -3   5         24.00         22.23         4.07 o                         
   8  -3   5         56.93         50.50         6.07 o                         
   9  -3   5         10.97          3.10         5.52 o                         
  10  -3   5          6.81         26.83         8.95 o                         
 -11  -2   5          0.62         -1.52         3.60 o                         
 -10  -2   5         96.62        125.34        11.37 o                         
  -9  -2   5         19.64         19.63         5.02 o                         
  -8  -2   5         93.19         95.78         5.96 o                         
  -7  -2   5         55.21         61.13         5.11 o                         
  -6  -2   5         33.45         40.68         4.05 o                         
  -5  -2   5         65.29         53.60         6.87 o                         
  -4  -2   5         27.08         18.77         1.84 o                         
  -3  -2   5        256.00        264.20         6.81 o                         
  -2  -2   5        940.44       1147.05        14.73 o                         
  -1  -2   5         39.54         26.89         3.18 o                         
   0  -2   5         20.25         29.47         4.77 o                         
   1  -2   5        945.29        970.58        26.06 o                         
   2  -2   5        167.44        140.24        10.53 o                         
   3  -2   5       1097.02       1071.43        29.46 o                         
   4  -2   5        268.81        305.90        16.43 o                         
   5  -2   5         96.40         96.87        10.01 o                         
   6  -2   5         18.10         21.27         4.09 o                         
   7  -2   5         33.29         53.58         6.40 o                         
   8  -2   5          2.92          2.29         3.46 o                         
   9  -2   5         27.10         37.76         9.32 o                         
  10  -2   5         34.30         28.86         9.17 o                         
 -12  -1   5          0.38         -1.06         6.40 o                         
 -11  -1   5          0.59         -4.24         5.06 o                         
 -10  -1   5          4.64          0.63         2.86 o                         
  -9  -1   5         12.72          2.12         3.93 o                         
  -8  -1   5        582.65        608.57        27.49 o                         
  -7  -1   5         56.76         44.55         4.72 o                         
  -6  -1   5         60.44         63.36         5.27 o                         
  -5  -1   5          5.94          7.58         1.22 o                         
  -4  -1   5        503.04        547.40        13.51 o                         
  -3  -1   5        671.57        564.84        10.65 o                         
  -2  -1   5        647.60        655.18        14.07 o                         
  -1  -1   5        114.64        117.14         6.43 o                         
   0  -1   5         21.71         39.66         6.00 o                         
   1  -1   5         16.49         12.55         4.28 o                         
   2  -1   5       1701.08       1746.20        38.37 o                         
   3  -1   5         49.69         33.64         6.13 o                         
   4  -1   5        184.83        199.71        14.66 o                         
   5  -1   5          3.93          0.46         2.64 o                         
   6  -1   5          7.66          1.40         3.33 o                         
   7  -1   5         53.12         51.50         6.77 o                         
   8  -1   5          0.15          1.53         3.22 o                         
   9  -1   5         33.08         26.53         8.35 o                         
  10  -1   5          0.70          8.05         7.26 o                         
 -12   0   5         17.80         14.46         7.28 o                         
 -11   0   5          0.02         -2.42         4.14 o                         
 -10   0   5          5.37         10.03         6.44 o                         
  -9   0   5          6.70          9.04         3.28 o                         
  -8   0   5          5.96          5.13         3.22 o                         
  -7   0   5         46.47         50.98         3.39 o                         
  -6   0   5         10.94         12.19         2.74 o                         
  -5   0   5         99.84         93.16         6.08 o                         
  -4   0   5       1304.35       1383.04        21.98 o                         
  -3   0   5          2.30          0.58         1.58 o                         
  -2   0   5        847.69        849.52        17.24 o                         
  -1   0   5         72.44         50.06         6.71 o                         
   0   0   5        329.51        259.22        14.97 o                         
   1   0   5        305.90        384.48        18.57 o                         
   2   0   5        629.93        712.05        26.33 o                         
   3   0   5        111.21         87.38        10.14 o                         
   4   0   5         23.57         23.17         6.31 o                         
   5   0   5         49.34         56.38         9.01 o                         
   6   0   5         66.34         95.60        12.19 o                         
   7   0   5          0.41          5.76         7.70 o                         
   8   0   5        189.69        201.95        13.84 o                         
   9   0   5         71.55         90.03        10.14 o                         
 -12   1   5         16.51          8.67         5.72 o                         
 -11   1   5          5.53          8.55         5.57 o                         
 -10   1   5         67.64         70.88         7.41 o                         
  -9   1   5        106.97        114.30         8.88 o                         
  -8   1   5        586.94        544.08        12.25 o                         
  -7   1   5         17.47         15.01         2.49 o                         
  -6   1   5         36.70         31.82         5.90 o                         
  -5   1   5          1.52         -2.92         5.72 o                         
  -4   1   5       1517.98       1696.93        20.60 o                         
  -3   1   5       1285.44       1447.09        33.95 o                         
  -2   1   5        295.86        394.29        18.25 o                         
  -1   1   5          2.59          2.93         3.06 o                         
   0   1   5        194.48        229.16        14.88 o                         
   1   1   5        493.50        440.79        21.51 o                         
   2   1   5       1196.87       1163.09        36.38 o                         
   3   1   5        285.92        271.72        18.71 o                         
   4   1   5       1144.13       1199.56        40.86 o                         
   5   1   5         84.88         52.22         9.39 o                         
   6   1   5         16.77         16.04         5.90 o                         
   7   1   5          0.00          2.91         4.17 o                         
   8   1   5          8.03         11.97         4.76 o                         
   9   1   5          0.75          0.26         4.25 o                         
 -12   2   5         22.02         15.10         8.46 o                         
 -11   2   5          1.15          1.17         5.74 o                         
 -10   2   5         69.09         74.86        12.86 o                         
  -9   2   5          4.84          5.92         2.91 o                         
  -8   2   5         19.47         19.09         2.37 o                         
  -7   2   5         65.79         48.44         5.89 o                         
  -6   2   5        167.65        167.74         7.97 o                         
  -5   2   5          2.20          3.81         2.32 o                         
  -4   2   5        228.33        237.06        22.81 o                         
  -3   2   5       1416.88       1584.95        37.17 o                         
  -2   2   5          0.08          0.71         3.18 o                         
  -1   2   5        154.72        158.29        13.03 o                         
   0   2   5          5.54          7.51         4.21 o                         
   1   2   5          0.02          3.46         3.71 o                         
   2   2   5        188.71        209.96        17.17 o                         
   3   2   5          0.00         -1.78         4.31 o                         
   4   2   5        394.32        382.34        25.32 o                         
   5   2   5        167.21        201.25        19.48 o                         
   6   2   5        333.95        366.10        27.05 o                         
   7   2   5         73.01         72.23        12.65 o                         
   8   2   5         48.03         52.61         9.48 o                         
 -12   3   5          1.10         -2.39         7.52 o                         
 -11   3   5         17.27         26.11         8.12 o                         
 -10   3   5         23.43         24.61         7.58 o                         
  -9   3   5         20.71          8.00         4.98 o                         
  -8   3   5         16.06         15.22         2.16 o                         
  -7   3   5          1.71          1.28         1.56 o                         
  -6   3   5          0.49          1.68         2.44 o                         
  -5   3   5         83.81         99.73         7.14 o                         
  -4   3   5        112.13         93.50        30.47 o                         
  -3   3   5         16.43         12.14         4.41 o                         
  -2   3   5        439.31        493.39        23.22 o                         
  -1   3   5        185.76        142.94         8.95 o                         
   0   3   5        103.63         94.72        11.47 o                         
   1   3   5        141.12        127.97        14.10 o                         
   2   3   5        279.87        299.92        21.73 o                         
   3   3   5        200.89        173.71        17.79 o                         
   4   3   5        224.73        238.77        21.34 o                         
   5   3   5          7.99          9.20         6.16 o                         
   6   3   5         18.50         10.09         5.62 o                         
   7   3   5          2.51          3.33         3.89 o                         
 -12   4   5          5.60          1.29         6.52 o                         
 -11   4   5         27.87         19.75         7.99 o                         
 -10   4   5          2.14          1.89         4.11 o                         
  -9   4   5         12.15         21.05         4.43 o                         
  -8   4   5          2.20          2.52         2.24 o                         
  -7   4   5          6.02          4.11         2.19 o                         
  -6   4   5        213.31        194.09        10.37 o                         
  -5   4   5         10.82          9.37         4.31 o                         
  -4   4   5        136.74        121.12         8.44 o                         
  -3   4   5         13.33         13.43         3.45 o                         
  -2   4   5        912.87        910.79        36.81 o                         
  -1   4   5          7.74          5.44         2.97 o                         
   0   4   5        301.15        282.79        21.15 o                         
   1   4   5        100.64        100.05        13.24 o                         
   2   4   5        172.51        148.50        16.50 o                         
   3   4   5        176.35        172.38        18.84 o                         
   4   4   5          0.49         -5.82         5.82 o                         
   5   4   5         55.23         57.82        12.19 o                         
   6   4   5          2.79          1.77         4.30 o                         
   7   4   5         30.41         22.76         8.17 o                         
 -11   5   5          7.03         11.40         6.17 o                         
 -10   5   5          0.34         -2.07         4.28 o                         
  -9   5   5         43.08         47.70         8.10 o                         
  -8   5   5          0.05         -0.77         3.00 o                         
  -7   5   5          0.32          0.37         2.26 o                         
  -6   5   5         20.95         24.48         4.37 o                         
  -5   5   5        304.51        280.51        13.35 o                         
  -4   5   5          0.79         -1.07         5.49 o                         
  -3   5   5         12.31         12.35         4.10 o                         
  -2   5   5          0.49         -2.33         3.49 o                         
  -1   5   5          8.89         11.76         3.68 o                         
   0   5   5        248.20        243.91        21.24 o                         
   1   5   5         30.10         24.92         7.84 o                         
   2   5   5          0.71         -1.84         4.32 o                         
   3   5   5         92.40         89.04        14.55 o                         
   4   5   5         33.64         45.99        11.43 o                         
   5   5   5         25.99         17.88         7.05 o                         
   6   5   5          0.01          1.72         5.65 o                         
 -11   6   5          4.32          6.46         5.60 o                         
 -10   6   5         12.37          8.85         5.62 o                         
  -9   6   5          2.71          3.25         3.12 o                         
  -8   6   5          6.09          5.08         3.12 o                         
  -7   6   5         34.92         28.56         5.52 o                         
  -6   6   5         23.43         27.10         4.79 o                         
  -5   6   5         23.75         28.00         5.07 o                         
  -4   6   5         76.58         73.18         7.66 o                         
  -3   6   5         37.69         43.51         6.34 o                         
  -2   6   5        171.76        180.89        11.75 o                         
  -1   6   5        238.72        271.47        14.76 o                         
   0   6   5        105.41        100.33        14.62 o                         
   1   6   5         86.32         74.02        13.27 o                         
   2   6   5         10.41         11.59         6.25 o                         
   3   6   5          0.41         -5.54         6.09 o                         
   4   6   5          8.76          9.97         6.15 o                         
   5   6   5         86.37         83.04        15.82 o                         
 -10   7   5          1.17          0.33         4.41 o                         
  -9   7   5          0.10          0.52         3.92 o                         
  -8   7   5         11.29         15.07         3.69 o                         
  -7   7   5         35.17         30.22         9.35 o                         
  -6   7   5          3.33          2.47         2.39 o                         
  -5   7   5         71.27         66.44         7.69 o                         
  -4   7   5        176.54        194.44        12.77 o                         
  -3   7   5          3.81         -1.83         3.64 o                         
  -2   7   5          1.18          0.85         3.48 o                         
  -1   7   5          0.00         -2.13         3.28 o                         
   0   7   5          0.21         -4.16         4.98 o                         
   1   7   5          0.09         -1.23         5.04 o                         
   2   7   5          0.13         -7.57         7.57 o                         
   3   7   5          0.56          1.18         6.00 o                         
  -9   8   5          7.26          8.04         3.44 o                         
  -8   8   5          0.05          2.26         2.71 o                         
  -7   8   5          2.27          7.83         6.18 o                         
  -6   8   5         16.40         25.80         8.39 o                         
  -5   8   5         44.33         43.32         6.71 o                         
  -4   8   5          9.51          7.90         6.27 o                         
  -3   8   5          2.19          4.01         2.98 o                         
  -2   8   5         11.28         11.98         7.28 o                         
  -1   8   5         18.46         23.72         8.75 o                         
   0   8   5         15.25         19.26         8.34 o                         
   1   8   5         32.49         24.53         9.61 o                         
   2   8   5          0.69          8.89         8.33 o                         
  -8   9   5          4.33          2.42         6.29 o                         
  -7   9   5         22.81         20.62         8.54 o                         
  -6   9   5          0.84          0.73         4.63 o                         
  -5   9   5         39.42         55.76        10.94 o                         
  -4   9   5         20.79         30.84         6.30 o                         
  -3   9   5          0.33          1.31         2.91 o                         
  -2   9   5         30.25         28.95         6.10 o                         
  -1   9   5          0.13         16.74         7.85 o                         
   0   9   5          0.04          2.81         6.00 o                         
   1 -13   6          0.10          2.87         4.49 o                         
   2 -13   6         13.74          1.89         5.86 o                         
   3 -13   6          5.01         -3.24         5.56 o                         
   4 -13   6         29.71         34.93        10.89 o                         
  -2 -12   6          0.01         -0.85         3.30 o                         
  -1 -12   6         18.76         11.71         4.52 o                         
   0 -12   6          9.39         15.59         5.10 o                         
   1 -12   6         29.18         40.31        11.18 o                         
   2 -12   6          7.75          3.25         7.09 o                         
   3 -12   6          0.59         -6.52         6.52 o                         
   4 -12   6         97.37        109.31        17.90 o                         
   5 -12   6         31.22         23.06         8.55 o                         
   6 -12   6          0.05          5.01         6.16 o                         
   7 -12   6          0.49          5.18         5.99 o                         
  -4 -11   6         10.64          2.95         5.45 o                         
  -3 -11   6         12.47         11.72         6.91 o                         
  -2 -11   6          0.01          2.20         5.20 o                         
  -1 -11   6         94.55         90.56         9.87 o                         
   0 -11   6          0.36          5.28         2.86 o                         
   1 -11   6         12.84          9.08         5.08 o                         
   2 -11   6          3.28         -0.12         3.10 o                         
   3 -11   6         78.52         83.88        14.54 o                         
   4 -11   6         16.97         22.79         8.19 o                         
   5 -11   6        108.36        107.50        17.16 o                         
   6 -11   6         58.96         69.72        13.74 o                         
   7 -11   6        111.83        170.67        21.92 o                         
   8 -11   6         12.06         17.69         8.40 o                         
  -6 -10   6         13.47         12.63         6.55 o                         
  -5 -10   6         12.90         22.26         8.03 o                         
  -4 -10   6          0.82         -5.32         5.32 o                         
  -3 -10   6         51.08         41.53         6.80 o                         
  -2 -10   6        147.96        133.29        11.43 o                         
  -1 -10   6          5.69          7.79         3.45 o                         
   0 -10   6          5.53          6.94         3.25 o                         
   1 -10   6         64.10         68.31         8.95 o                         
   2 -10   6        237.09        237.05        13.65 o                         
   3 -10   6        275.49        282.82        14.33 o                         
   4 -10   6        133.01        161.55        14.41 o                         
   5 -10   6         71.42         58.65         7.85 o                         
   6 -10   6         96.20        111.77        12.42 o                         
   7 -10   6          0.23         -0.96         3.14 o                         
   8 -10   6          4.96          5.05         3.78 o                         
   9 -10   6         12.32          3.48         4.48 o                         
  -7  -9   6          1.35         -2.08         7.16 o                         
  -6  -9   6          2.47          2.28         6.09 o                         
  -5  -9   6          7.51         -0.22         4.45 o                         
  -4  -9   6         24.06         24.53         4.94 o                         
  -3  -9   6        102.81         77.01         8.40 o                         
  -2  -9   6        642.42        670.34        23.85 o                         
  -1  -9   6        342.34        359.07        17.30 o                         
   0  -9   6         15.72         16.70         4.43 o                         
   1  -9   6        262.68        294.65        14.77 o                         
   2  -9   6         16.32         15.73         2.83 o                         
   3  -9   6        167.29        146.79         7.92 o                         
   4  -9   6         26.55         14.53         2.89 o                         
   5  -9   6          7.65         10.30         3.82 o                         
   6  -9   6          0.74         -0.70         3.27 o                         
   7  -9   6         69.63         68.90         8.90 o                         
   8  -9   6          4.36          0.78         3.35 o                         
   9  -9   6         12.60         15.63         7.92 o                         
  -8  -8   6          9.86         12.21         7.27 o                         
  -7  -8   6          3.57          5.40         5.73 o                         
  -6  -8   6          1.08          8.74         5.11 o                         
  -5  -8   6        106.12         93.89        15.04 o                         
  -4  -8   6         67.80         64.90         7.27 o                         
  -3  -8   6         73.97         87.51         8.42 o                         
  -2  -8   6          8.15          1.87         2.98 o                         
  -1  -8   6         68.85         70.13         7.50 o                         
   0  -8   6        587.01        613.57        15.44 o                         
   1  -8   6         15.92         16.99         2.90 o                         
   2  -8   6        303.36        304.98        10.88 o                         
   3  -8   6        261.07        284.33        10.45 o                         
   4  -8   6        133.24        118.00         8.03 o                         
   5  -8   6         44.25         47.03        12.01 o                         
   6  -8   6         24.59         21.32         5.01 o                         
   7  -8   6         40.35         28.74         7.82 o                         
   8  -8   6          0.57          4.08         7.86 o                         
   9  -8   6          2.86         -0.15         3.47 o                         
  10  -8   6          3.06          0.17         5.79 o                         
  -9  -7   6          4.18         -4.24         4.24 o                         
  -8  -7   6         53.95         48.50        11.64 o                         
  -7  -7   6          0.35          1.69         4.40 o                         
  -6  -7   6          4.00          0.28         3.67 o                         
  -5  -7   6        183.92        183.93        11.04 o                         
  -4  -7   6        124.94        130.86         9.23 o                         
  -3  -7   6        170.79        228.88        12.26 o                         
  -2  -7   6        377.59        365.91        16.52 o                         
  -1  -7   6          0.72          1.34         2.00 o                         
   0  -7   6         43.67         48.10         4.06 o                         
   1  -7   6          0.01          0.85         1.73 o                         
   2  -7   6          9.70         16.46         2.83 o                         
   3  -7   6        114.09        105.84         8.21 o                         
   4  -7   6         28.92         15.56         7.32 o                         
   5  -7   6        139.94        174.21         8.53 o                         
   6  -7   6          6.51         -1.04         2.15 o                         
   7  -7   6         38.34         41.73         6.83 o                         
   8  -7   6        149.11        161.51        13.39 o                         
   9  -7   6         17.85         26.22         6.14 o                         
  10  -7   6         86.22         95.07        11.15 o                         
  -9  -6   6         33.10         21.43         8.49 o                         
  -8  -6   6         56.33         76.29         8.75 o                         
  -7  -6   6        108.13         86.97         9.35 o                         
  -6  -6   6         13.48         14.30         4.53 o                         
  -5  -6   6        247.35        240.10        19.38 o                         
  -4  -6   6        284.01        286.72        12.24 o                         
  -3  -6   6         64.15         71.67         3.69 o                         
  -2  -6   6          0.00          0.15         0.86 o                         
  -1  -6   6        428.20        385.41         9.68 o                         
   0  -6   6         31.24         34.93         3.34 o                         
   1  -6   6        147.11        143.54         6.67 o                         
   2  -6   6        303.66        318.42        10.16 o                         
   3  -6   6          5.09          8.22         2.33 o                         
   4  -6   6        212.52        209.60         8.86 o                         
   5  -6   6        968.29       1027.67        26.30 o                         
   6  -6   6        303.11        326.50        13.32 o                         
   7  -6   6         60.61         61.37         7.88 o                         
   8  -6   6        195.27        191.93        14.29 o                         
   9  -6   6          0.80          3.81         3.56 o                         
  10  -6   6          7.53         19.01         8.19 o                         
 -10  -5   6         11.61         14.13         5.06 o                         
  -9  -5   6         77.18         76.01         9.12 o                         
  -8  -5   6          3.73          0.56         3.13 o                         
  -7  -5   6         20.15         19.37         4.74 o                         
  -6  -5   6         43.97         44.07         9.40 o                         
  -5  -5   6         52.59         70.07         5.99 o                         
  -4  -5   6          1.01          1.70         0.77 o                         
  -3  -5   6        108.82        129.83         4.84 o                         
  -2  -5   6        263.65        242.90        10.65 o                         
  -1  -5   6         40.25         45.21         4.82 o                         
   0  -5   6       2254.33       2076.27        72.71 o                         
   1  -5   6       1603.46       1608.35        27.17 o                         
   2  -5   6        117.84        123.56         7.68 o                         
   3  -5   6        586.71        628.22        14.40 o                         
   4  -5   6        165.29        168.62         7.94 o                         
   5  -5   6        237.00        273.59        10.43 o                         
   6  -5   6          0.13          2.18         1.91 o                         
   7  -5   6          6.72         18.93         3.23 o                         
   8  -5   6         46.57         59.13         8.18 o                         
   9  -5   6         28.40         16.48         7.03 o                         
  10  -5   6         49.84         32.35         9.82 o                         
 -10  -4   6         46.72         46.89         7.70 o                         
  -9  -4   6          0.13          3.96         3.46 o                         
  -8  -4   6        114.64        116.34        10.56 o                         
  -7  -4   6         44.07         54.23         6.90 o                         
  -6  -4   6         27.99         48.00         9.31 o                         
  -5  -4   6        146.60        132.13         9.28 o                         
  -4  -4   6          1.29          3.86         1.18 o                         
  -3  -4   6         74.36         88.73         3.74 o                         
  -2  -4   6        142.68        138.54         6.09 o                         
  -1  -4   6       1410.90       1543.41        25.27 o                         
   0  -4   6        446.12        529.27        15.06 o                         
   1  -4   6         14.34         11.29         2.81 o                         
   2  -4   6         82.00         69.52         8.96 o                         
   3  -4   6         53.74         44.02         4.89 o                         
   4  -4   6         56.75         55.41         5.58 o                         
   5  -4   6          6.77          5.90         2.70 o                         
   6  -4   6        186.40        140.04         7.96 o                         
   7  -4   6          3.77          1.36         2.32 o                         
   8  -4   6          5.29          1.20         4.98 o                         
   9  -4   6          2.04          8.29         6.37 o                         
  10  -4   6          0.47         -2.77         6.43 o                         
 -11  -3   6          2.73         -2.68         4.87 o                         
 -10  -3   6        143.46        179.36        13.93 o                         
  -9  -3   6         17.31         12.23         4.39 o                         
  -8  -3   6         11.01         10.32         3.70 o                         
  -7  -3   6        206.21        192.56         8.46 o                         
  -6  -3   6        102.26        130.60        13.70 o                         
  -5  -3   6        311.69        255.34         8.91 o                         
  -4  -3   6        207.67        201.85         8.09 o                         
  -3  -3   6         41.15         45.04         3.22 o                         
  -2  -3   6        132.99         91.88         4.73 o                         
  -1  -3   6        688.56        758.55        17.17 o                         
   0  -3   6         53.83         46.64         4.61 o                         
   1  -3   6        515.92        513.96        14.97 o                         
   2  -3   6        213.10        238.54        12.06 o                         
   3  -3   6        120.37        126.97        10.79 o                         
   4  -3   6        411.56        359.34        18.50 o                         
   5  -3   6         61.76         58.23         7.88 o                         
   6  -3   6          5.80         18.60         6.78 o                         
   7  -3   6          1.43          3.34         3.96 o                         
   8  -3   6        137.77        127.66        16.69 o                         
   9  -3   6         29.05         26.97         8.81 o                         
  10  -3   6         58.99         81.02        15.25 o                         
 -11  -2   6          2.99          6.91         4.52 o                         
 -10  -2   6         50.37         48.84         7.41 o                         
  -9  -2   6         26.09         23.70         5.14 o                         
  -8  -2   6        124.76        123.83         7.54 o                         
  -7  -2   6        648.92        664.04        31.50 o                         
  -6  -2   6        116.63        118.11         7.19 o                         
  -5  -2   6         77.72         78.12         3.76 o                         
  -4  -2   6         12.85         10.39         3.43 o                         
  -3  -2   6        899.50        874.35        22.00 o                         
  -2  -2   6         43.34         91.49         8.29 o                         
  -1  -2   6        198.77        181.94        12.31 o                         
   0  -2   6         27.31         25.71         5.21 o                         
   1  -2   6         27.83         15.63         4.43 o                         
   2  -2   6       1781.35       1679.21        39.22 o                         
   3  -2   6        178.56        236.66        15.25 o                         
   4  -2   6        112.39        121.40        11.53 o                         
   5  -2   6        234.55        212.12        16.02 o                         
   6  -2   6        119.07        114.95        12.44 o                         
   7  -2   6         35.53         28.45         6.09 o                         
   8  -2   6         20.86         21.89         4.81 o                         
   9  -2   6         64.40         77.93        13.81 o                         
 -12  -1   6         18.44         12.66         6.79 o                         
 -11  -1   6          5.70         13.89         4.24 o                         
 -10  -1   6         27.32         27.69         5.69 o                         
  -9  -1   6         67.46         58.31         5.32 o                         
  -8  -1   6        127.03        116.39         7.97 o                         
  -7  -1   6          8.29          4.64         2.17 o                         
  -6  -1   6          3.39          0.33         1.56 o                         
  -5  -1   6          0.95          3.00         1.21 o                         
  -4  -1   6        782.72        867.13        20.16 o                         
  -3  -1   6         49.62         43.11         6.48 o                         
  -2  -1   6          8.59          6.69         3.42 o                         
  -1  -1   6        684.21        692.91        24.96 o                         
   0  -1   6        297.86        252.49        15.40 o                         
   1  -1   6        184.27        173.25        13.13 o                         
   2  -1   6         55.80         34.96         6.39 o                         
   3  -1   6        138.80         90.47        10.66 o                         
   4  -1   6          6.67         11.44         4.76 o                         
   5  -1   6         13.53         12.35         5.11 o                         
   6  -1   6         34.33         36.27         7.74 o                         
   7  -1   6         33.83         23.39         5.00 o                         
   8  -1   6          0.03         -0.30         3.75 o                         
   9  -1   6          9.89          3.06         4.07 o                         
 -12   0   6          9.65         10.62         6.82 o                         
 -11   0   6          0.01         -5.95         5.95 o                         
 -10   0   6         52.67         44.35         5.04 o                         
  -9   0   6         16.57         14.19         3.02 o                         
  -8   0   6         78.70         72.11         6.55 o                         
  -7   0   6         74.24         72.18         4.19 o                         
  -6   0   6         90.82         81.77         6.44 o                         
  -5   0   6         73.17         84.47         6.30 o                         
  -4   0   6       1652.59       1744.71        26.87 o                         
  -3   0   6        453.04        495.40        11.70 o                         
  -2   0   6         56.26         54.64         7.68 o                         
  -1   0   6         10.14          3.30         3.39 o                         
   0   0   6        232.78        202.12        14.59 o                         
   1   0   6        119.07         96.49        10.41 o                         
   2   0   6        554.23        490.97        23.78 o                         
   3   0   6        452.19        436.61        23.76 o                         
   4   0   6          5.46          1.55         3.47 o                         
   5   0   6         11.12          9.17         4.79 o                         
   6   0   6        271.07        289.43        22.13 o                         
   7   0   6        168.75        174.36        18.09 o                         
   8   0   6         32.02         34.48         6.32 o                         
   9   0   6         91.85         97.07        15.28 o                         
 -12   1   6          0.24         -3.17         4.94 o                         
 -11   1   6          4.32         20.30         8.67 o                         
 -10   1   6         21.80         15.38         4.03 o                         
  -9   1   6        144.57        143.54        10.38 o                         
  -8   1   6         11.19          6.56         7.09 o                         
  -7   1   6         35.30         30.76         4.25 o                         
  -6   1   6         57.21         66.82         4.70 o                         
  -5   1   6         36.66         29.90         3.18 o                         
  -4   1   6        826.11        865.62        20.18 o                         
  -3   1   6         70.17        107.83        10.71 o                         
  -2   1   6         18.98          9.62         4.01 o                         
  -1   1   6         10.67         16.60         5.16 o                         
   0   1   6        417.85        385.05        20.85 o                         
   1   1   6         18.50         41.22         7.63 o                         
   2   1   6          6.44          8.66         4.37 o                         
   3   1   6        466.50        436.88        25.16 o                         
   4   1   6         45.93         54.62        10.20 o                         
   5   1   6         17.71          9.46         5.16 o                         
   6   1   6         52.81         46.87        10.15 o                         
   7   1   6          1.11          5.69         5.68 o                         
   8   1   6          5.99          8.65         3.99 o                         
 -12   2   6          1.38         -2.92         6.82 o                         
 -11   2   6          0.29          4.73         5.31 o                         
 -10   2   6          0.44          2.57         5.05 o                         
  -9   2   6          1.79          4.12         2.68 o                         
  -8   2   6         18.20         17.65         2.29 o                         
  -7   2   6          2.59          3.02         1.81 o                         
  -6   2   6         89.85        103.68         5.92 o                         
  -5   2   6         52.49         62.42         8.21 o                         
  -4   2   6          0.08         -1.21         2.57 o                         
  -3   2   6          3.67          0.86         3.25 o                         
  -2   2   6        649.32        621.34        26.61 o                         
  -1   2   6         53.42         70.64         9.87 o                         
   0   2   6         45.60         66.34         9.91 o                         
   1   2   6          5.70          5.91         4.47 o                         
   2   2   6        145.98        112.57        13.59 o                         
   3   2   6          1.45         -2.37         4.32 o                         
   4   2   6         15.74         30.00         8.37 o                         
   5   2   6        316.24        278.48        23.71 o                         
   6   2   6         34.04         32.58         8.89 o                         
   7   2   6        114.27        122.74        17.43 o                         
   8   2   6         86.57         95.62        10.76 o                         
 -12   3   6         10.68          6.62         5.31 o                         
 -11   3   6         15.12         17.51         7.84 o                         
 -10   3   6          3.40          8.22         6.16 o                         
  -9   3   6         38.88         36.19         8.92 o                         
  -8   3   6         20.11         21.98         3.80 o                         
  -7   3   6          4.42          4.39         2.06 o                         
  -6   3   6          2.55          2.22         1.94 o                         
  -5   3   6         23.92         24.34         5.77 o                         
  -4   3   6          0.27         -1.04         3.04 o                         
  -3   3   6        164.06        166.90        10.06 o                         
  -2   3   6        195.94        201.47        11.21 o                         
  -1   3   6         19.93         21.90         6.81 o                         
   0   3   6         70.38         90.42        12.25 o                         
   1   3   6        376.08        396.46        25.50 o                         
   2   3   6        227.72        250.07        21.26 o                         
   3   3   6        258.29        220.91        20.86 o                         
   4   3   6         68.85         49.04        10.80 o                         
   5   3   6         70.45         68.14        12.72 o                         
   6   3   6          4.36         10.04         6.25 o                         
   7   3   6         15.86         17.07         8.00 o                         
 -11   4   6          4.08          3.70         4.05 o                         
 -10   4   6          0.03         -5.15         5.98 o                         
  -9   4   6          0.13         -0.80         2.39 o                         
  -8   4   6          3.17          6.14         4.25 o                         
  -7   4   6         55.77         56.58         6.05 o                         
  -6   4   6          1.78          2.72         2.28 o                         
  -5   4   6         11.23         20.42         4.12 o                         
  -4   4   6        209.38        212.05        11.96 o                         
  -3   4   6        223.17        240.88        12.84 o                         
  -2   4   6         82.38         79.07         7.67 o                         
  -1   4   6         22.88         45.00         8.94 o                         
   0   4   6         11.19         16.11         6.47 o                         
   1   4   6          0.90         -0.48         4.17 o                         
   2   4   6         31.32         42.70        10.02 o                         
   3   4   6         37.89         57.84        12.41 o                         
   4   4   6          0.12         -6.53         6.53 o                         
   5   4   6          2.48         -0.80         5.06 o                         
   6   4   6         11.87         15.29         8.00 o                         
 -11   5   6          0.72          4.45         6.23 o                         
 -10   5   6          0.01          1.19         4.27 o                         
  -9   5   6          0.01          0.15         3.63 o                         
  -8   5   6          5.92         14.19         4.31 o                         
  -7   5   6          0.24          2.06         2.37 o                         
  -6   5   6        121.78        135.29         9.86 o                         
  -5   5   6          9.11          4.88         3.11 o                         
  -4   5   6        493.69        535.64        24.10 o                         
  -3   5   6          2.92          1.22         2.85 o                         
  -2   5   6         31.87         27.99         5.22 o                         
  -1   5   6          9.70          8.93         5.54 o                         
   0   5   6        117.79        123.18        16.01 o                         
   1   5   6         79.42         48.21        10.55 o                         
   2   5   6         19.14          7.03         6.98 o                         
   3   5   6         72.72         62.24        12.86 o                         
   4   5   6         36.95         54.42        12.71 o                         
   5   5   6          5.97         15.62         7.84 o                         
 -11   6   6          3.17          4.44         5.19 o                         
 -10   6   6          3.47          5.36         3.75 o                         
  -9   6   6          0.60          1.52         2.74 o                         
  -8   6   6          7.46         14.45         4.74 o                         
  -7   6   6          0.37         -5.08         5.87 o                         
  -6   6   6         42.97         40.40         6.24 o                         
  -5   6   6          5.70          5.03         3.23 o                         
  -4   6   6          1.98         -1.45         2.98 o                         
  -3   6   6         19.20         17.49         4.92 o                         
  -2   6   6         34.18         41.49        11.03 o                         
  -1   6   6         23.19         21.15         7.86 o                         
   0   6   6         40.70         37.44         9.74 o                         
   1   6   6         37.09         33.08         9.73 o                         
   2   6   6          0.15          2.72         5.56 o                         
   3   6   6          0.07          3.13         4.86 o                         
   4   6   6         21.26         18.81         7.86 o                         
 -10   7   6         13.70         22.11         5.67 o                         
  -9   7   6          0.00          1.37         3.48 o                         
  -8   7   6          7.78         10.74         4.08 o                         
  -7   7   6         12.00          8.91         3.79 o                         
  -6   7   6         21.57         17.98         5.37 o                         
  -5   7   6         78.08         94.76        13.36 o                         
  -4   7   6          0.06         -4.19         4.19 o                         
  -3   7   6          0.85         -2.21         3.50 o                         
  -2   7   6          0.47         -1.28         3.00 o                         
  -1   7   6         22.77         17.02         8.31 o                         
   0   7   6         28.27         30.63        10.57 o                         
   1   7   6          7.91          8.50         6.33 o                         
   2   7   6         22.68         32.67        10.13 o                         
  -9   8   6          0.17         -1.39         4.07 o                         
  -8   8   6          0.02         -4.32         5.61 o                         
  -7   8   6          4.19         13.05         7.65 o                         
  -6   8   6         17.99         16.67         7.08 o                         
  -5   8   6          0.41         -1.72         3.64 o                         
  -4   8   6          0.02          1.73         3.50 o                         
  -3   8   6          5.46          3.81         3.36 o                         
  -2   8   6         14.48         16.80         9.13 o                         
  -1   8   6         19.28         24.00         9.29 o                         
   0   8   6         38.61         36.82        11.66 o                         
  -6   9   6         23.41         21.56         8.99 o                         
  -5   9   6          1.22          0.34         5.29 o                         
  -4   9   6          2.68          1.15         3.02 o                         
  -3   9   6          7.01          8.97         4.38 o                         
   1 -13   7          3.62         -3.94         5.15 o                         
   2 -13   7          0.52          4.05         5.19 o                         
   3 -13   7         27.13         28.83         9.80 o                         
   4 -13   7          6.04          4.52         5.33 o                         
  -2 -12   7         15.91         17.19         5.27 o                         
  -1 -12   7          7.73          6.84         9.09 o                         
   0 -12   7         21.97         31.04         6.20 o                         
   1 -12   7          7.78         14.31         4.79 o                         
   2 -12   7         34.88         25.84         9.47 o                         
   3 -12   7         33.91         26.36         8.58 o                         
   4 -12   7         31.31         41.28        11.26 o                         
   5 -12   7          8.02         11.82         7.09 o                         
   6 -12   7          0.09         -5.87         5.87 o                         
  -4 -11   7         11.83         17.85         8.26 o                         
  -3 -11   7         18.90         36.40        10.99 o                         
  -2 -11   7         12.54         10.87         4.13 o                         
  -1 -11   7          0.21          0.59         3.24 o                         
   0 -11   7          0.21          0.21         2.74 o                         
   1 -11   7          0.62         -0.19         2.91 o                         
   2 -11   7          3.49          3.05         2.71 o                         
   3 -11   7         22.95         13.72         7.24 o                         
   4 -11   7          6.20         12.40         4.09 o                         
   5 -11   7         34.45         39.86         6.98 o                         
   6 -11   7        177.53        156.96        13.53 o                         
   7 -11   7         99.31        111.41        12.04 o                         
   8 -11   7          4.76          2.47         4.42 o                         
  -6 -10   7          3.78         10.71         7.65 o                         
  -5 -10   7          3.20          4.44         5.82 o                         
  -4 -10   7          1.20         -5.40         6.74 o                         
  -3 -10   7         77.06         68.46        10.73 o                         
  -2 -10   7        117.83        123.74        11.14 o                         
  -1 -10   7          0.03         -3.20         3.20 o                         
   0 -10   7        126.86        113.84        10.16 o                         
   1 -10   7        286.25        273.91        15.13 o                         
   2 -10   7         80.69         83.06         6.37 o                         
   3 -10   7        598.57        543.40        16.07 o                         
   4 -10   7         16.19         23.85        10.27 o                         
   5 -10   7          8.03          7.14        10.63 o                         
   6 -10   7          0.27          4.55         3.44 o                         
   7 -10   7         63.29         66.48         9.16 o                         
   8 -10   7          0.16          2.36         5.60 o                         
  -7  -9   7          0.87          2.55         5.72 o                         
  -6  -9   7         12.00         21.06         7.86 o                         
  -5  -9   7          0.15         -4.52         5.56 o                         
  -4  -9   7          5.57         -2.62         4.40 o                         
  -3  -9   7         58.75         64.27         7.83 o                         
  -2  -9   7        276.64        268.99        15.97 o                         
  -1  -9   7        260.87        251.52        14.39 o                         
   0  -9   7          4.96          8.15         2.84 o                         
   1  -9   7         46.00         47.21         4.60 o                         
   2  -9   7         13.57         14.93         2.95 o                         
   3  -9   7         98.64        102.65         6.89 o                         
   4  -9   7         90.48        104.98         7.05 o                         
   5  -9   7         58.35         50.00         7.17 o                         
   6  -9   7         12.59         13.93         4.50 o                         
   7  -9   7         24.89         34.10         7.03 o                         
   8  -9   7         24.61         16.08         4.67 o                         
   9  -9   7         34.90         40.30         7.83 o                         
  -8  -8   7         46.54         36.79        11.30 o                         
  -7  -8   7         15.24         12.03         6.94 o                         
  -6  -8   7         12.00         15.14         7.73 o                         
  -5  -8   7          4.10         -0.50         5.65 o                         
  -4  -8   7         23.61         41.94         6.48 o                         
  -3  -8   7        592.57        519.93        19.70 o                         
  -2  -8   7         82.78         76.94         7.85 o                         
  -1  -8   7        902.09        939.97        16.96 o                         
   0  -8   7         23.94         16.67         2.77 o                         
   1  -8   7        333.13        344.09        11.56 o                         
   2  -8   7        125.95        119.36         7.09 o                         
   3  -8   7         23.22         34.34         3.94 o                         
   4  -8   7        144.80        136.65        10.85 o                         
   5  -8   7        560.76        538.89        15.93 o                         
   6  -8   7          3.70          2.99         3.37 o                         
   7  -8   7         30.44         18.51         4.90 o                         
   8  -8   7         25.20         29.55         6.24 o                         
   9  -8   7          0.70         -1.19         3.05 o                         
  -9  -7   7         18.47         24.66         8.69 o                         
  -8  -7   7          0.11         -0.40         5.53 o                         
  -7  -7   7          6.73          5.30         6.03 o                         
  -6  -7   7         14.72         18.92         8.32 o                         
  -5  -7   7         24.52         27.07         7.91 o                         
  -4  -7   7        406.37        347.58        14.79 o                         
  -3  -7   7       1104.56       1213.56        27.72 o                         
  -2  -7   7        584.77        580.81        11.68 o                         
  -1  -7   7        217.29        239.72         8.49 o                         
   0  -7   7         41.17         48.75         4.12 o                         
   1  -7   7          0.02          0.22         1.69 o                         
   2  -7   7         82.48         73.68         5.40 o                         
   3  -7   7         86.38         73.62         5.57 o                         
   4  -7   7         19.56         10.52         3.70 o                         
   5  -7   7        614.89        682.70        17.62 o                         
   6  -7   7          3.59          9.25         3.80 o                         
   7  -7   7         69.76         54.62         7.69 o                         
   8  -7   7         22.78         17.32         5.69 o                         
   9  -7   7        258.27        314.97        19.93 o                         
  -9  -6   7         19.69         10.33         4.03 o                         
  -8  -6   7         30.48         33.60         6.13 o                         
  -7  -6   7         11.36         15.47         5.58 o                         
  -6  -6   7         21.97         23.20         7.54 o                         
  -5  -6   7         41.47         41.09         4.64 o                         
  -4  -6   7         21.74         25.79         5.61 o                         
  -3  -6   7         88.25         81.68         4.57 o                         
  -2  -6   7         13.95          9.78         2.59 o                         
  -1  -6   7        115.74        125.36         8.44 o                         
   0  -6   7        253.73        292.31        12.81 o                         
   1  -6   7         72.42         58.27         5.91 o                         
   2  -6   7        302.77        277.10         9.93 o                         
   3  -6   7        332.91        307.83        14.08 o                         
   4  -6   7        467.41        380.10        12.65 o                         
   5  -6   7         32.00         42.38         4.98 o                         
   6  -6   7         93.58         70.88         5.94 o                         
   7  -6   7          8.52          9.39         6.16 o                         
   8  -6   7         17.82         10.95         3.74 o                         
   9  -6   7          0.03         -6.78         6.94 o                         
  10  -6   7         10.70         12.92         7.38 o                         
 -10  -5   7         42.73         51.35         7.94 o                         
  -9  -5   7          0.00          0.79         4.11 o                         
  -8  -5   7          0.18          0.22         2.87 o                         
  -7  -5   7         27.17         18.57         6.93 o                         
  -6  -5   7        181.22        160.88        17.35 o                         
  -5  -5   7        798.50        813.06        35.92 o                         
  -4  -5   7          4.36          8.73         1.40 o                         
  -3  -5   7         10.58         11.35         1.94 o                         
  -2  -5   7         36.80         31.07         4.38 o                         
  -1  -5   7        313.20        412.06        14.47 o                         
   0  -5   7        207.72        236.13        11.07 o                         
   1  -5   7        463.63        456.76        15.50 o                         
   2  -5   7         34.03         27.28         6.25 o                         
   3  -5   7        168.53        128.81         8.69 o                         
   4  -5   7        102.40         89.23         8.46 o                         
   5  -5   7         43.67         50.61         5.04 o                         
   6  -5   7          0.21          3.36         2.24 o                         
   7  -5   7         84.55         75.64         7.52 o                         
   8  -5   7         52.51         61.23        12.19 o                         
   9  -5   7         46.02         56.74        12.02 o                         
  10  -5   7          5.44         10.53         6.62 o                         
 -10  -4   7          7.43          4.97         7.41 o                         
  -9  -4   7         34.92         31.99         5.90 o                         
  -8  -4   7         24.85         20.94         4.54 o                         
  -7  -4   7          8.94         11.39         6.31 o                         
  -6  -4   7        219.34        249.15        19.86 o                         
  -5  -4   7        221.57        199.11         8.23 o                         
  -4  -4   7          1.43          0.17         0.99 o                         
  -3  -4   7        256.28        260.27         7.02 o                         
  -2  -4   7        512.32        598.77        16.57 o                         
  -1  -4   7         34.05         31.28         5.12 o                         
   0  -4   7          1.20          1.63         2.01 o                         
   1  -4   7        544.40        496.59        25.07 o                         
   2  -4   7        533.52        587.26        17.77 o                         
   3  -4   7        141.06        139.19         9.15 o                         
   4  -4   7        364.64        340.99        14.47 o                         
   5  -4   7          3.27          0.61         2.44 o                         
   6  -4   7         49.41         43.73         5.80 o                         
   7  -4   7          2.85         17.86         4.86 o                         
   8  -4   7          0.01          0.17         5.48 o                         
   9  -4   7         26.48         20.51         7.49 o                         
 -11  -3   7          0.23          5.19         3.90 o                         
 -10  -3   7         55.50         69.71         9.15 o                         
  -9  -3   7          0.44          8.32         4.22 o                         
  -8  -3   7          0.05          0.37         3.83 o                         
  -7  -3   7         25.36         17.23         6.64 o                         
  -6  -3   7        361.39        398.35        23.57 o                         
  -5  -3   7          1.82          5.51         1.69 o                         
  -4  -3   7        140.45        157.93         8.05 o                         
  -3  -3   7          2.58          2.47         1.79 o                         
  -2  -3   7         14.22         31.01         6.60 o                         
  -1  -3   7        479.18        468.09        21.55 o                         
   0  -3   7        373.01        347.95        18.22 o                         
   1  -3   7        433.25        397.46        20.21 o                         
   2  -3   7        831.87        743.41        27.84 o                         
   3  -3   7         81.18        106.12        10.83 o                         
   4  -3   7         72.24         70.61         9.06 o                         
   5  -3   7        146.90        140.51        13.18 o                         
   6  -3   7          3.18          4.48         2.86 o                         
   7  -3   7         32.41         40.27         6.22 o                         
   8  -3   7          0.01          1.88         4.29 o                         
   9  -3   7          9.93          3.55         4.40 o                         
 -11  -2   7          4.60          7.20         3.63 o                         
 -10  -2   7          2.56          1.43         3.42 o                         
  -9  -2   7         98.10        118.07        10.61 o                         
  -8  -2   7        168.80        158.36         9.33 o                         
  -7  -2   7         81.99         81.76         6.56 o                         
  -6  -2   7        292.00        306.03        13.79 o                         
  -5  -2   7        119.36        101.71         5.98 o                         
  -4  -2   7       1490.86       1558.49        25.38 o                         
  -3  -2   7        408.92        302.84        17.51 o                         
  -2  -2   7         60.99         55.92         7.69 o                         
  -1  -2   7         96.21         98.32         7.21 o                         
   0  -2   7         69.58         77.94         9.30 o                         
   1  -2   7        150.63        136.92        12.51 o                         
   2  -2   7        128.53        113.58        11.44 o                         
   3  -2   7        138.03         99.42        11.11 o                         
   4  -2   7        264.23        259.98        18.10 o                         
   5  -2   7          8.51          8.91         3.85 o                         
   6  -2   7          4.81          4.35         3.66 o                         
   7  -2   7         28.62         33.81         6.12 o                         
   8  -2   7          4.23          1.03         2.86 o                         
   9  -2   7          4.85          8.76         5.87 o                         
 -11  -1   7         86.38         94.72        10.00 o                         
 -10  -1   7          0.34          2.06         3.15 o                         
  -9  -1   7        152.16        145.17         8.25 o                         
  -8  -1   7         12.88         12.66         3.00 o                         
  -7  -1   7        241.13        249.37        16.99 o                         
  -6  -1   7         12.74          8.47         1.72 o                         
  -5  -1   7          7.80          0.75         3.87 o                         
  -4  -1   7          9.78          6.11         2.78 o                         
  -3  -1   7        452.62        494.08        21.76 o                         
  -2  -1   7         71.06        106.88         7.52 o                         
  -1  -1   7         64.04         54.26         8.50 o                         
   0  -1   7         86.34         93.40        10.57 o                         
   1  -1   7          4.06          1.53         3.22 o                         
   2  -1   7        246.34        231.90        16.97 o                         
   3  -1   7          1.81          3.00         3.03 o                         
   4  -1   7          0.95          4.76         3.08 o                         
   5  -1   7          5.97         -0.14         3.78 o                         
   6  -1   7         19.73         25.93         7.33 o                         
   7  -1   7         32.06         37.41         9.03 o                         
   8  -1   7         11.94         12.59         4.38 o                         
 -12   0   7          0.67          1.52         5.32 o                         
 -11   0   7         18.60         25.23         8.34 o                         
 -10   0   7         16.68         13.14         2.97 o                         
  -9   0   7         43.94         39.20         9.60 o                         
  -8   0   7          1.97          0.33         2.15 o                         
  -7   0   7          0.01          0.06         2.11 o                         
  -6   0   7         44.57         38.22         4.75 o                         
  -5   0   7         13.85          9.05         2.67 o                         
  -4   0   7        578.96        533.69        13.33 o                         
  -3   0   7         20.52         27.07         4.85 o                         
  -2   0   7        784.88        788.73        29.77 o                         
  -1   0   7         32.61         42.79         7.70 o                         
   0   0   7        464.94        408.05        22.28 o                         
   1   0   7         54.82         31.83         6.88 o                         
   2   0   7         21.94         33.15         7.25 o                         
   3   0   7         33.25         33.49         7.78 o                         
   4   0   7         10.82         13.04         5.82 o                         
   5   0   7         90.81         97.41        13.21 o                         
   6   0   7         22.80         28.56         8.32 o                         
   7   0   7         42.45         51.88        11.08 o                         
   8   0   7         98.26        115.55        11.85 o                         
 -12   1   7          0.00         12.62         7.83 o                         
 -11   1   7         17.93         24.21         5.33 o                         
 -10   1   7         29.28         16.42         6.09 o                         
  -9   1   7          0.79          2.85         1.87 o                         
  -8   1   7         44.78         49.44         7.85 o                         
  -7   1   7          0.75          2.09         1.79 o                         
  -6   1   7          4.50          4.05         2.37 o                         
  -5   1   7        149.74        163.51         7.78 o                         
  -4   1   7        353.60        430.81        15.62 o                         
  -3   1   7        389.76        394.64        14.94 o                         
  -2   1   7         94.63         87.49        10.65 o                         
  -1   1   7        316.88        303.29        19.75 o                         
   0   1   7          4.78         10.28         5.02 o                         
   1   1   7        110.19         95.00        12.15 o                         
   2   1   7        262.46        258.18        19.93 o                         
   3   1   7        220.21        188.60        17.96 o                         
   4   1   7         40.22         43.70         9.45 o                         
   5   1   7          1.65          4.92         5.07 o                         
   6   1   7         12.03         12.92         6.29 o                         
   7   1   7          2.94          2.67         5.32 o                         
 -12   2   7          0.36         -3.42         5.08 o                         
 -11   2   7          1.44         -2.14         3.31 o                         
 -10   2   7         22.94         24.26         5.23 o                         
  -9   2   7         66.39         46.95         5.54 o                         
  -8   2   7         69.79         70.79         5.36 o                         
  -7   2   7         25.03         20.21         3.11 o                         
  -6   2   7         14.77         14.49         3.30 o                         
  -5   2   7        148.96        186.39        10.91 o                         
  -4   2   7         14.27         14.65         3.61 o                         
  -3   2   7         32.02         50.93         5.96 o                         
  -2   2   7         10.17          9.68         4.58 o                         
  -1   2   7          8.18          4.59         4.34 o                         
   0   2   7         21.93         18.40         5.53 o                         
   1   2   7         17.96         22.50         7.22 o                         
   2   2   7          8.96          8.20         5.56 o                         
   3   2   7        162.53        164.94        17.90 o                         
   4   2   7         18.70         26.95         8.74 o                         
   5   2   7        140.28        122.64        16.68 o                         
   6   2   7        130.07        141.45        19.04 o                         
   7   2   7         39.72         29.62         9.61 o                         
 -11   3   7          0.26         -3.72         3.72 o                         
 -10   3   7         13.04         18.21         5.15 o                         
  -9   3   7         18.67         15.69         6.14 o                         
  -8   3   7          0.36          1.83         2.17 o                         
  -7   3   7         47.09         38.47         9.82 o                         
  -6   3   7          9.58          6.50         2.69 o                         
  -5   3   7         12.10         15.38         3.83 o                         
  -4   3   7         13.45         12.20         3.32 o                         
  -3   3   7          0.02          0.49         2.85 o                         
  -2   3   7         29.13         26.24         5.15 o                         
  -1   3   7         32.55         33.34         8.21 o                         
   0   3   7        238.07        210.60        19.15 o                         
   1   3   7         20.43         15.48         6.71 o                         
   2   3   7        516.79        564.34        33.35 o                         
   3   3   7          9.22         13.48         6.65 o                         
   4   3   7         10.46         15.93         6.57 o                         
   5   3   7         54.85         49.79        11.92 o                         
   6   3   7          2.15          1.44         4.55 o                         
 -11   4   7          8.52          5.41         3.51 o                         
 -10   4   7          5.80         -1.78         3.15 o                         
  -9   4   7          0.43          0.25         2.77 o                         
  -8   4   7          0.12          6.47         5.44 o                         
  -7   4   7          0.22         -1.72         4.14 o                         
  -6   4   7          3.01          3.34         2.56 o                         
  -5   4   7          9.53         16.41         4.35 o                         
  -4   4   7         70.64         67.35         7.65 o                         
  -3   4   7        315.16        383.69        16.97 o                         
  -2   4   7         53.56         48.90         6.86 o                         
  -1   4   7         19.92         23.02         7.13 o                         
   0   4   7         16.73         27.01         7.52 o                         
   1   4   7         28.18         33.90         9.32 o                         
   2   4   7         39.10         32.57         9.21 o                         
   3   4   7          2.65         -3.00         5.43 o                         
   4   4   7          5.02          1.21         4.47 o                         
   5   4   7          0.00          1.50         4.43 o                         
 -11   5   7          1.65          2.97         3.43 o                         
 -10   5   7          2.20         16.63         5.15 o                         
  -9   5   7          1.37         -3.48         3.48 o                         
  -8   5   7          0.15         -5.87         6.35 o                         
  -7   5   7         10.71          7.25         3.33 o                         
  -6   5   7         11.64         10.31         3.67 o                         
  -5   5   7         21.34         16.42         4.23 o                         
  -4   5   7         21.98         23.07         5.06 o                         
  -3   5   7         13.26         12.83         4.14 o                         
  -2   5   7         98.66         86.25         8.94 o                         
  -1   5   7         61.21         76.82        13.37 o                         
   0   5   7        109.73        145.08        18.55 o                         
   1   5   7         10.22         12.18         7.02 o                         
   2   5   7          5.26         -1.40         5.05 o                         
   3   5   7         28.85         27.75         9.23 o                         
   4   5   7         26.38         29.39        11.17 o                         
 -10   6   7         11.54         18.05         5.68 o                         
  -9   6   7          8.21          6.79         3.00 o                         
  -8   6   7          8.23         -0.62         5.19 o                         
  -7   6   7         13.91         19.09         7.50 o                         
  -6   6   7          2.41          6.64         3.96 o                         
  -5   6   7         57.27         58.11         7.63 o                         
  -4   6   7         15.99         13.76         4.32 o                         
  -3   6   7         58.80         66.55         8.40 o                         
  -2   6   7         27.48         36.83         6.56 o                         
  -1   6   7         52.46         71.09        13.39 o                         
   0   6   7         28.62         39.45        10.82 o                         
   1   6   7          2.31          3.02         5.16 o                         
   2   6   7          0.98          2.12         6.48 o                         
   3   6   7          3.56          3.02         5.15 o                         
  -9   7   7          2.44         -0.32         2.37 o                         
  -8   7   7          0.57         -0.83         3.38 o                         
  -7   7   7          3.70         11.79         5.70 o                         
  -6   7   7         15.42         16.74         6.48 o                         
  -5   7   7         41.84         49.18        14.32 o                         
  -4   7   7          3.79         -0.07         3.26 o                         
  -3   7   7          1.31          2.01         8.92 o                         
  -2   7   7          0.01         -6.27         6.27 o                         
  -1   7   7          6.97          9.04         6.20 o                         
   0   7   7          0.01          4.42         6.73 o                         
   1   7   7          1.62         -4.63         5.25 o                         
  -7   8   7         14.29         15.81         6.89 o                         
  -6   8   7         10.51          9.88         5.46 o                         
  -5   8   7          3.10         -2.41         3.88 o                         
  -4   8   7          3.76          5.66         3.99 o                         
  -3   8   7          5.39          6.37         6.81 o                         
  -2   8   7          8.08          4.41         5.88 o                         
  -1   8   7          5.77          7.81         7.46 o                         
   1 -13   8          0.16          6.13         6.71 o                         
   2 -13   8          5.18          1.95         4.50 o                         
   3 -13   8          3.62         -4.32         5.34 o                         
  -2 -12   8         26.53         28.07         6.05 o                         
  -1 -12   8          3.77          3.22         3.01 o                         
   0 -12   8          4.00          1.82         3.19 o                         
   1 -12   8          0.57         -2.82         3.19 o                         
   2 -12   8          3.86         12.15         7.56 o                         
   3 -12   8         64.73         69.09        13.82 o                         
   4 -12   8          3.17          5.65         4.56 o                         
   5 -12   8          0.11          9.59         3.76 o                         
   6 -12   8          1.98          1.72         4.35 o                         
  -4 -11   8         48.34         83.79        15.58 o                         
  -3 -11   8         22.65         28.15         9.48 o                         
  -2 -11   8         74.84         89.40        26.26 o                         
  -1 -11   8         33.89         34.95         6.21 o                         
   0 -11   8          1.03         -0.07         2.75 o                         
   1 -11   8         98.02        105.82        10.18 o                         
   2 -11   8        115.16        121.74        10.57 o                         
   3 -11   8          3.84          3.55         3.03 o                         
   4 -11   8         14.60         19.40         6.73 o                         
   5 -11   8        106.17        142.78        12.71 o                         
   6 -11   8         66.80         65.87        11.64 o                         
   7 -11   8         33.18         46.49         9.33 o                         
  -6 -10   8          0.03          2.18         4.58 o                         
  -5 -10   8          0.23          0.43         4.48 o                         
  -4 -10   8          4.64         14.10         7.39 o                         
  -3 -10   8         55.53         60.87         8.00 o                         
  -2 -10   8         12.43         10.84         4.21 o                         
  -1 -10   8         51.33         64.79         8.03 o                         
   0 -10   8         63.26         72.06         8.17 o                         
   1 -10   8         78.44         72.93         8.09 o                         
   2 -10   8        268.65        272.96        11.66 o                         
   3 -10   8         13.00          9.49         2.66 o                         
   4 -10   8         46.12         42.08         6.74 o                         
   5 -10   8          0.71         -0.83         2.61 o                         
   6 -10   8          0.06          1.17         3.25 o                         
   7 -10   8          3.64          0.19         2.98 o                         
   8 -10   8          8.17         13.27         7.24 o                         
  -7  -9   8          6.34          4.37         4.41 o                         
  -6  -9   8         63.06         69.07        14.07 o                         
  -5  -9   8          0.93         -0.05         5.70 o                         
  -4  -9   8         45.13         63.09        12.47 o                         
  -3  -9   8        425.02        460.10        19.73 o                         
  -2  -9   8         60.18         55.50         7.02 o                         
  -1  -9   8          9.51         10.87         3.96 o                         
   0  -9   8         23.40         15.59         3.05 o                         
   1  -9   8          1.70          4.84         2.18 o                         
   2  -9   8        163.99        158.58         8.69 o                         
   3  -9   8          7.31          1.76         2.14 o                         
   4  -9   8         50.06         61.65         7.67 o                         
   5  -9   8          0.77          0.67         3.12 o                         
   6  -9   8        137.88        126.11        11.92 o                         
   7  -9   8         43.48         55.61         8.50 o                         
   8  -9   8         65.67         69.70         9.86 o                         
  -8  -8   8         22.60         23.17         9.72 o                         
  -7  -8   8         24.31         25.18         8.97 o                         
  -6  -8   8          3.42          3.85         5.96 o                         
  -5  -8   8         15.74         24.75         8.01 o                         
  -4  -8   8         10.55         13.12         3.71 o                         
  -3  -8   8         53.05         39.20         7.10 o                         
  -2  -8   8         20.22         31.71         5.50 o                         
  -1  -8   8        303.24        279.05        12.34 o                         
   0  -8   8        738.77        729.38        16.90 o                         
   1  -8   8         69.36         79.38         5.91 o                         
   2  -8   8        269.36        240.53        10.27 o                         
   3  -8   8         58.17         67.50         6.77 o                         
   4  -8   8         38.35         29.01         5.34 o                         
   5  -8   8          4.37          4.89         2.08 o                         
   6  -8   8         29.52         21.80         8.22 o                         
   7  -8   8         41.94         33.33         6.85 o                         
   8  -8   8          0.74          2.56         3.28 o                         
   9  -8   8          5.35         -1.09         3.42 o                         
  -9  -7   8          3.27          8.36         6.17 o                         
  -8  -7   8         24.76         51.03        13.03 o                         
  -7  -7   8         28.27         22.74         5.31 o                         
  -6  -7   8          0.12          6.42         5.37 o                         
  -5  -7   8        161.37        137.45        16.92 o                         
  -4  -7   8        263.27        261.64        12.96 o                         
  -3  -7   8         23.82         30.92         2.86 o                         
  -2  -7   8        153.51        151.78        10.13 o                         
  -1  -7   8        379.22        360.38        15.45 o                         
   0  -7   8          3.04          4.35         1.95 o                         
   1  -7   8          2.78          2.82         1.99 o                         
   2  -7   8          8.67         11.72         2.85 o                         
   3  -7   8         53.95         51.52         6.45 o                         
   4  -7   8         30.50         41.69         4.64 o                         
   5  -7   8         53.54         65.24         7.46 o                         
   6  -7   8          7.19         11.67         6.87 o                         
   7  -7   8        124.17        102.39        14.60 o                         
   8  -7   8         38.67         41.24         7.45 o                         
   9  -7   8         50.35         86.76        16.20 o                         
  -9  -6   8         89.20        107.88        11.13 o                         
  -8  -6   8         29.01         31.18         6.21 o                         
  -7  -6   8          1.12         14.01         9.23 o                         
  -6  -6   8          2.16          2.50         4.63 o                         
  -5  -6   8          1.24          1.96         1.86 o                         
  -4  -6   8        212.62        191.21        10.87 o                         
  -3  -6   8        178.27        179.16        10.29 o                         
  -2  -6   8        176.40        194.55        12.83 o                         
  -1  -6   8          0.76         -0.40         2.42 o                         
   0  -6   8        458.81        506.90        18.26 o                         
   1  -6   8          0.76         -0.13         2.37 o                         
   2  -6   8        103.46        110.63         8.52 o                         
   3  -6   8        458.04        508.56        18.16 o                         
   4  -6   8        167.66        116.43         7.56 o                         
   5  -6   8        110.39        145.99         8.68 o                         
   6  -6   8         54.90         54.24         5.58 o                         
   7  -6   8         54.41         48.97         8.24 o                         
   8  -6   8          2.34         -0.42         5.69 o                         
   9  -6   8          0.18         -1.78         4.86 o                         
 -10  -5   8          0.05          8.01         4.34 o                         
  -9  -5   8          4.50          1.85         3.51 o                         
  -8  -5   8          7.26         10.16         3.90 o                         
  -7  -5   8         98.10         94.37        14.06 o                         
  -6  -5   8         18.74          9.79         5.61 o                         
  -5  -5   8         12.18         10.21         5.63 o                         
  -4  -5   8        186.15        181.53         8.93 o                         
  -3  -5   8        140.30        166.68         9.39 o                         
  -2  -5   8       1254.21       1171.64        25.30 o                         
  -1  -5   8        338.54        391.17        14.69 o                         
   0  -5   8         31.68         37.60         4.90 o                         
   1  -5   8        459.10        459.07        19.61 o                         
   2  -5   8          3.90          7.27         3.00 o                         
   3  -5   8         13.86         19.82         4.13 o                         
   4  -5   8        520.05        513.57        18.71 o                         
   5  -5   8        312.94        303.98        12.38 o                         
   6  -5   8          0.44          1.24         5.92 o                         
   7  -5   8          2.84          0.64         4.62 o                         
   8  -5   8         95.38         92.51        15.22 o                         
   9  -5   8         11.42          9.84         6.69 o                         
 -10  -4   8          0.15          1.94         3.17 o                         
  -9  -4   8         44.93         40.63         7.70 o                         
  -8  -4   8         56.78         45.24         9.88 o                         
  -7  -4   8         67.57         41.83         9.28 o                         
  -6  -4   8        125.31        118.71        14.13 o                         
  -5  -4   8        117.41        102.38        12.55 o                         
  -4  -4   8         34.31         52.10         8.78 o                         
  -3  -4   8          4.33          2.76         3.46 o                         
  -2  -4   8         50.69         43.00         7.94 o                         
  -1  -4   8        633.32        659.30        27.12 o                         
   0  -4   8         59.14         45.34         7.40 o                         
   1  -4   8        315.13        276.08        17.94 o                         
   2  -4   8        139.07        104.86        11.30 o                         
   3  -4   8        588.71        590.13        26.69 o                         
   4  -4   8        161.54        134.89        13.19 o                         
   5  -4   8        147.39        155.64        14.27 o                         
   6  -4   8        112.99        134.46        10.51 o                         
   7  -4   8          2.06          1.86         2.59 o                         
   8  -4   8          0.01         -0.36         4.51 o                         
   9  -4   8          1.96         -2.97         6.42 o                         
 -11  -3   8         13.00         10.23         4.36 o                         
 -10  -3   8          4.89          5.53         3.54 o                         
  -9  -3   8         77.80         75.74         8.78 o                         
  -8  -3   8          0.09         -2.11         4.63 o                         
  -7  -3   8          8.18         14.95         6.07 o                         
  -6  -3   8         31.83         22.23         6.50 o                         
  -5  -3   8        676.08        657.47        16.92 o                         
  -4  -3   8         38.88         39.85         7.78 o                         
  -3  -3   8        319.69        313.12        19.51 o                         
  -2  -3   8         35.74         46.60         7.73 o                         
  -1  -3   8         99.45         75.51         9.29 o                         
   0  -3   8        383.14        373.27        20.91 o                         
   1  -3   8        413.50        428.53        22.52 o                         
   2  -3   8        166.34        172.64        14.64 o                         
   3  -3   8         77.23         59.04         9.26 o                         
   4  -3   8        120.52        116.29        12.92 o                         
   5  -3   8         41.16         28.20         6.68 o                         
   6  -3   8         33.91         33.80         7.68 o                         
   7  -3   8         16.79         15.37         4.52 o                         
   8  -3   8         39.56         69.42        13.57 o                         
   9  -3   8          7.97          3.16         5.18 o                         
 -11  -2   8          2.05         10.06         6.41 o                         
 -10  -2   8          3.88          1.17         5.67 o                         
  -9  -2   8          0.03         -2.46         4.73 o                         
  -8  -2   8         67.39         76.66         6.90 o                         
  -7  -2   8         88.81         84.42         7.10 o                         
  -6  -2   8        318.65        341.25        13.54 o                         
  -5  -2   8          0.02          2.37         2.01 o                         
  -4  -2   8        371.93        472.57        23.98 o                         
  -3  -2   8         88.08        105.29        11.39 o                         
  -2  -2   8          0.51          0.56         3.60 o                         
  -1  -2   8         51.05         55.83         8.66 o                         
   0  -2   8          0.31         -2.00         3.32 o                         
   1  -2   8          8.28          6.64         3.25 o                         
   2  -2   8        125.80        108.56        12.26 o                         
   3  -2   8        222.66        170.37        15.38 o                         
   4  -2   8         29.51         25.02         6.55 o                         
   5  -2   8         13.29         15.38         6.18 o                         
   6  -2   8         13.84          5.10         4.41 o                         
   7  -2   8         48.54         69.00        11.75 o                         
   8  -2   8         18.37         17.71         4.69 o                         
 -11  -1   8          5.79          2.51         3.52 o                         
 -10  -1   8         11.75          5.04         6.16 o                         
  -9  -1   8          1.13          2.57         2.34 o                         
  -8  -1   8         39.22         28.20         4.76 o                         
  -7  -1   8         58.08         63.89         6.37 o                         
  -6  -1   8         33.49         34.69         6.25 o                         
  -5  -1   8        570.97        555.10        18.34 o                         
  -4  -1   8          0.02         -0.45         3.46 o                         
  -3  -1   8         54.88         40.98         9.91 o                         
  -2  -1   8         97.17         85.34        10.72 o                         
  -1  -1   8          0.03         -0.27         3.45 o                         
   0  -1   8         47.10         51.61         8.94 o                         
   1  -1   8        451.48        431.16        24.08 o                         
   2  -1   8        123.79        140.49        14.11 o                         
   3  -1   8          9.21          2.16         4.50 o                         
   4  -1   8          0.53          2.85         3.87 o                         
   5  -1   8          3.69          5.87         3.83 o                         
   6  -1   8         33.94         44.92         9.59 o                         
   7  -1   8         19.62         26.03         7.73 o                         
   8  -1   8          4.21          5.59         3.54 o                         
 -11   0   8          0.40         -7.35         7.35 o                         
 -10   0   8         34.30         36.81         6.33 o                         
  -9   0   8          7.66          8.23         3.05 o                         
  -8   0   8          8.60          8.30         2.43 o                         
  -7   0   8        136.15        158.79         9.87 o                         
  -6   0   8         62.15         72.80         5.59 o                         
  -5   0   8        350.26        353.57        11.87 o                         
  -4   0   8        168.51        173.73         8.37 o                         
  -3   0   8          7.40          7.07         3.91 o                         
  -2   0   8         83.93         81.87        10.90 o                         
  -1   0   8         16.08          1.67         3.29 o                         
   0   0   8          0.00         -1.42         3.70 o                         
   1   0   8         15.72         15.63         5.56 o                         
   2   0   8          0.94         -0.56         4.82 o                         
   3   0   8         19.75         20.70         5.95 o                         
   4   0   8          7.22          5.75         5.18 o                         
   5   0   8        211.59        194.37        19.65 o                         
   6   0   8        119.22        119.11        16.14 o                         
   7   0   8         44.38         58.86        12.20 o                         
 -11   1   8          1.29          1.13         2.79 o                         
 -10   1   8         59.78         55.63         8.35 o                         
  -9   1   8          0.02          0.18         1.89 o                         
  -8   1   8         33.98         28.39         3.82 o                         
  -7   1   8          2.97          3.95         2.09 o                         
  -6   1   8         32.04         33.85         4.02 o                         
  -5   1   8         95.60        133.75         9.52 o                         
  -4   1   8         11.53         13.65         3.82 o                         
  -3   1   8         20.12         32.52         7.27 o                         
  -2   1   8          1.33         -0.92         3.52 o                         
  -1   1   8         21.33         20.17         6.53 o                         
   0   1   8          0.32          3.83         3.75 o                         
   1   1   8         13.83         12.84         5.91 o                         
   2   1   8        238.44        255.27        21.14 o                         
   3   1   8          0.31         -5.88         5.88 o                         
   4   1   8         23.70         35.91         9.31 o                         
   5   1   8         39.93         40.45        10.21 o                         
   6   1   8          0.04         -2.86         4.81 o                         
   7   1   8         33.21         52.92        11.77 o                         
 -11   2   8          6.30          1.24         3.43 o                         
 -10   2   8          4.62         15.11         4.54 o                         
  -9   2   8          2.56          0.06         3.92 o                         
  -8   2   8          0.69          0.98         2.23 o                         
  -7   2   8          4.09          2.78         3.82 o                         
  -6   2   8         10.29          7.80         4.08 o                         
  -5   2   8        227.63        264.26        13.64 o                         
  -4   2   8         21.97         13.97         4.19 o                         
  -3   2   8        102.62        101.04        16.26 o                         
  -2   2   8          1.33         -2.85         3.69 o                         
  -1   2   8         18.26          7.98         5.19 o                         
   0   2   8         36.54         35.55         8.79 o                         
   1   2   8         31.63         29.40         7.65 o                         
   2   2   8         39.96         40.27         9.60 o                         
   3   2   8          7.88          6.09         6.35 o                         
   4   2   8        126.07        134.53        17.73 o                         
   5   2   8         28.47         28.66         9.74 o                         
   6   2   8        108.97        123.94        18.12 o                         
 -11   3   8          0.03          2.53         3.62 o                         
 -10   3   8          1.22         -2.70         4.06 o                         
  -9   3   8          0.44         -1.14         3.41 o                         
  -8   3   8          7.38          1.02         2.52 o                         
  -7   3   8         18.48         19.86         4.30 o                         
  -6   3   8         18.28         19.23         4.44 o                         
  -5   3   8         17.10         14.43         3.99 o                         
  -4   3   8          0.85          0.33         3.00 o                         
  -3   3   8         87.44         81.65         8.27 o                         
  -2   3   8         16.18         24.50         7.42 o                         
  -1   3   8         44.75         44.97        10.19 o                         
   0   3   8         25.82         15.18         6.34 o                         
   1   3   8         67.57         59.88        11.87 o                         
   2   3   8         64.11         57.82        11.98 o                         
   3   3   8         22.45         40.46        11.16 o                         
   4   3   8         11.39         10.41         6.47 o                         
   5   3   8         11.07          1.59         5.10 o                         
 -11   4   8          0.01          2.68         3.45 o                         
 -10   4   8          0.76         -6.77         9.84 o                         
  -9   4   8         10.09          9.46         4.89 o                         
  -8   4   8         32.39         45.44         9.63 o                         
  -7   4   8          4.92          5.55         3.46 o                         
  -6   4   8          1.42         -0.57         2.83 o                         
  -5   4   8          4.07         10.21         9.73 o                         
  -4   4   8        147.01        154.19        11.63 o                         
  -3   4   8         56.27         53.87         7.36 o                         
  -2   4   8         30.87         43.20        10.28 o                         
  -1   4   8          0.09         22.14         8.10 o                         
   0   4   8          6.79          5.96         6.17 o                         
   1   4   8         11.85          5.88         4.98 o                         
   2   4   8         12.64         19.63         8.65 o                         
   3   4   8         15.34         21.81         8.62 o                         
   4   4   8          4.41         -4.78         5.10 o                         
 -10   5   8          0.25          1.91         3.55 o                         
  -9   5   8          4.08          5.73         5.21 o                         
  -8   5   8          4.12          5.61         6.76 o                         
  -7   5   8          5.31         15.93         4.64 o                         
  -6   5   8          8.46         14.54         4.69 o                         
  -5   5   8         30.72         23.35         4.88 o                         
  -4   5   8         17.41         22.30         5.42 o                         
  -3   5   8          6.21         11.53         5.37 o                         
  -2   5   8         44.34         55.68        11.99 o                         
  -1   5   8         48.74         51.49        11.50 o                         
   0   5   8         27.79         31.63        10.43 o                         
   1   5   8         60.24         67.72        14.10 o                         
   2   5   8         18.38         13.38         8.01 o                         
   3   5   8          7.86         16.75         8.71 o                         
  -9   6   8          1.19         -0.33         3.37 o                         
  -8   6   8          7.10          7.14         5.61 o                         
  -7   6   8          6.15         15.02         7.02 o                         
  -6   6   8         36.17         29.56         9.44 o                         
  -5   6   8         64.77         72.64         8.84 o                         
  -4   6   8         26.91         33.35         9.37 o                         
  -3   6   8         27.64         34.55         6.54 o                         
  -2   6   8          1.21         -2.25         6.04 o                         
  -1   6   8         21.83         16.89         8.12 o                         
   0   6   8          8.64          2.29         5.20 o                         
   1   6   8          5.05          1.43         6.09 o                         
  -8   7   8          0.11         -7.06         7.42 o                         
  -7   7   8          6.19          6.78         6.29 o                         
  -6   7   8         13.04         23.79         8.23 o                         
  -5   7   8          3.59          1.57         3.21 o                         
  -4   7   8          1.33          4.47         4.05 o                         
  -3   7   8          2.83         12.61         7.85 o                         
  -2   7   8         11.41          6.03         4.96 o                         
  -1   7   8          1.53         -7.08         7.08 o                         
   2 -13   9          0.01          0.82         4.20 o                         
  -2 -12   9          1.68         -1.73         3.17 o                         
  -1 -12   9         56.62         79.42        10.11 o                         
   0 -12   9          3.75         -0.84         4.42 o                         
   1 -12   9          2.47          4.85         3.24 o                         
   2 -12   9         12.29         23.35         8.89 o                         
   3 -12   9         11.73         19.31         7.56 o                         
   4 -12   9          0.59          5.62         5.17 o                         
   5 -12   9          2.26          1.20         8.51 o                         
  -4 -11   9          0.47         -4.31         5.60 o                         
  -3 -11   9         69.35         75.96        13.85 o                         
  -2 -11   9         21.51         13.82         5.11 o                         
  -1 -11   9          0.05         -1.88         2.61 o                         
   0 -11   9         12.29         11.93         3.96 o                         
   1 -11   9          6.83          1.46         2.95 o                         
   2 -11   9         76.81         94.59         9.37 o                         
   3 -11   9         55.87         43.27         6.61 o                         
   4 -11   9          4.93          5.66         4.74 o                         
   5 -11   9         93.36        103.89        11.07 o                         
   6 -11   9         40.19         28.55         6.43 o                         
  -6 -10   9          0.34         -3.23         7.79 o                         
  -5 -10   9         12.38         -4.08         6.61 o                         
  -4 -10   9         25.77         17.18         7.52 o                         
  -3 -10   9         12.78         13.00         3.76 o                         
  -2 -10   9          1.24         -0.46         3.22 o                         
  -1 -10   9         89.35         75.09         8.61 o                         
   0 -10   9          6.52         16.17         4.47 o                         
   1 -10   9         98.38        127.92        13.60 o                         
   2 -10   9         22.64         24.63         4.38 o                         
   3 -10   9          4.18          1.58         2.13 o                         
   4 -10   9          2.20          7.08         3.77 o                         
   5 -10   9          3.12          3.83         3.55 o                         
   6 -10   9          3.60         -3.65         4.15 o                         
   7 -10   9         10.12         11.17         4.58 o                         
  -7  -9   9          2.41         -0.74         4.99 o                         
  -6  -9   9          0.01          3.33         4.62 o                         
  -5  -9   9          0.04         -0.13         5.10 o                         
  -4  -9   9        115.22        103.06        15.83 o                         
  -3  -9   9        361.60        404.36        18.62 o                         
  -2  -9   9          1.71          2.17         3.36 o                         
  -1  -9   9          1.90          0.36         2.62 o                         
   0  -9   9          1.13          1.53         1.85 o                         
   1  -9   9        957.21        949.64        23.36 o                         
   2  -9   9         63.93         52.81         5.42 o                         
   3  -9   9        102.13         78.83         8.03 o                         
   4  -9   9         45.11         58.05         7.93 o                         
   5  -9   9          9.61          4.91         3.28 o                         
   6  -9   9          3.07         -3.90         3.90 o                         
   7  -9   9         40.61         54.37         8.48 o                         
   8  -9   9         97.50        121.27        13.03 o                         
  -8  -8   9          0.04         12.65         7.10 o                         
  -7  -8   9         21.04         20.47         8.72 o                         
  -6  -8   9         19.09         20.70         8.19 o                         
  -5  -8   9         41.31         29.59         8.66 o                         
  -4  -8   9         44.13         42.09         5.71 o                         
  -3  -8   9          4.31          0.82         3.11 o                         
  -2  -8   9         11.65         15.42         3.90 o                         
  -1  -8   9          3.00          5.60         2.24 o                         
   0  -8   9        243.12        235.40        10.02 o                         
   1  -8   9         55.68         57.44         5.42 o                         
   2  -8   9         96.26         73.00         6.11 o                         
   3  -8   9        258.66        272.97        15.09 o                         
   4  -8   9         81.65         69.29         6.31 o                         
   5  -8   9         47.26         61.36         6.12 o                         
   6  -8   9          2.38          6.66         3.81 o                         
   7  -8   9          0.02          0.60         3.39 o                         
   8  -8   9          0.30          6.05         3.84 o                         
  -8  -7   9          1.11          2.04         3.22 o                         
  -7  -7   9        133.82        126.96        17.44 o                         
  -6  -7   9         36.01         39.98        10.21 o                         
  -5  -7   9         62.98        114.13        15.37 o                         
  -4  -7   9        368.78        326.11        14.75 o                         
  -3  -7   9         23.92         18.81         3.91 o                         
  -2  -7   9         38.25         52.61         6.44 o                         
  -1  -7   9         67.17         54.76         6.51 o                         
   0  -7   9          0.67         -1.20         2.40 o                         
   1  -7   9         14.03         17.60         3.90 o                         
   2  -7   9         53.43         57.44         6.66 o                         
   3  -7   9          1.16          4.73         2.34 o                         
   4  -7   9         96.25         84.11         6.81 o                         
   5  -7   9        301.90        290.72        12.82 o                         
   6  -7   9        128.48        142.61        12.42 o                         
   7  -7   9         48.74         68.86         9.33 o                         
   8  -7   9        114.98        112.14        17.49 o                         
  -9  -6   9          0.00         -1.91         4.48 o                         
  -8  -6   9          2.92         13.19         6.43 o                         
  -7  -6   9          0.82         -0.17         3.96 o                         
  -6  -6   9          3.72          0.83         3.22 o                         
  -5  -6   9         21.77         24.06         7.78 o                         
  -4  -6   9          5.37          7.64         2.68 o                         
  -3  -6   9         30.94         22.74         4.26 o                         
  -2  -6   9          0.18          2.65         2.23 o                         
  -1  -6   9        133.62        122.40         9.07 o                         
   0  -6   9         54.13         50.66         6.01 o                         
   1  -6   9        601.44        572.20        19.61 o                         
   2  -6   9        547.24        489.10        27.78 o                         
   3  -6   9        422.62        485.30        18.90 o                         
   4  -6   9         38.01         58.75         7.23 o                         
   5  -6   9         37.86         41.78         5.16 o                         
   6  -6   9         28.42         34.38         5.88 o                         
   7  -6   9          3.83          4.92         5.70 o                         
   8  -6   9         54.28         70.45        13.93 o                         
 -10  -5   9          1.29         -1.10         3.30 o                         
  -9  -5   9          7.92         14.12         4.29 o                         
  -8  -5   9          5.46         12.58         6.72 o                         
  -7  -5   9        160.57        154.65        17.67 o                         
  -6  -5   9        241.62        231.50        20.49 o                         
  -5  -5   9         15.69         15.52         6.06 o                         
  -4  -5   9         48.79         31.91         7.61 o                         
  -3  -5   9         17.11         15.20         5.67 o                         
  -2  -5   9         89.03         70.23        10.18 o                         
  -1  -5   9         29.97         25.30         4.33 o                         
   0  -5   9        302.29        296.59        16.24 o                         
   1  -5   9        205.00        204.01        17.11 o                         
   2  -5   9         17.60         13.61         4.10 o                         
   3  -5   9         34.63         40.20         7.75 o                         
   4  -5   9          6.52          5.09         3.88 o                         
   5  -5   9          1.05          1.32         3.78 o                         
   6  -5   9        196.17        222.85        13.91 o                         
   7  -5   9         14.78         13.93         7.25 o                         
   8  -5   9         21.92         18.99         7.68 o                         
 -10  -4   9          3.09          2.99         3.49 o                         
  -9  -4   9          1.37          8.70         5.76 o                         
  -8  -4   9         11.02         18.09         6.69 o                         
  -7  -4   9         15.63         16.39         6.93 o                         
  -6  -4   9        341.81        352.41        23.99 o                         
  -5  -4   9          8.23          5.24         4.75 o                         
  -4  -4   9         48.33         51.30         9.22 o                         
  -3  -4   9         20.37         16.71         5.43 o                         
  -2  -4   9          5.80         12.35         5.24 o                         
  -1  -4   9        312.55        331.14        20.55 o                         
   0  -4   9          2.78          2.79         2.51 o                         
   1  -4   9         90.51         79.91        10.63 o                         
   2  -4   9         16.00          6.48         4.41 o                         
   3  -4   9        248.09        255.03        18.94 o                         
   4  -4   9        271.77        231.93        18.53 o                         
   5  -4   9          9.32         16.40         5.88 o                         
   6  -4   9         47.22         56.89         9.94 o                         
   7  -4   9          0.67          2.36         2.65 o                         
   8  -4   9          2.16          5.69         6.65 o                         
 -11  -3   9          1.45          3.59         9.58 o                         
 -10  -3   9          8.94          9.99         4.09 o                         
  -9  -3   9          0.93          2.63         4.08 o                         
  -8  -3   9         49.76         46.81         9.54 o                         
  -7  -3   9         11.32         20.01         6.32 o                         
  -6  -3   9         84.12         72.99        10.91 o                         
  -5  -3   9        150.28        140.83        14.36 o                         
  -4  -3   9          0.23         -0.10         4.22 o                         
  -3  -3   9         88.22        106.18        12.23 o                         
  -2  -3   9        210.83        243.07        17.78 o                         
  -1  -3   9         40.84         45.95         5.95 o                         
   0  -3   9        159.22        142.60        14.57 o                         
   1  -3   9        166.89        178.41        16.05 o                         
   2  -3   9         25.43         28.87         6.88 o                         
   3  -3   9          0.06          0.76         3.72 o                         
   4  -3   9          7.66          8.81         4.77 o                         
   5  -3   9         30.04         13.51         5.52 o                         
   6  -3   9         36.38         36.51         8.62 o                         
   7  -3   9          9.29          8.74         7.31 o                         
   8  -3   9          0.19          7.61         5.79 o                         
 -11  -2   9          9.07          7.93         3.87 o                         
 -10  -2   9          0.01         -0.85         2.83 o                         
  -9  -2   9         45.83         39.04         8.68 o                         
  -8  -2   9         30.75         28.27         6.93 o                         
  -7  -2   9         70.12         53.86         9.72 o                         
  -6  -2   9          6.48          4.89         5.11 o                         
  -5  -2   9        761.15        689.93        30.49 o                         
  -4  -2   9          0.01          2.67         3.92 o                         
  -3  -2   9         46.57         51.68         8.65 o                         
  -2  -2   9          4.65          3.84         3.72 o                         
  -1  -2   9         54.25         29.20         7.27 o                         
   0  -2   9        159.18        157.18        15.31 o                         
   1  -2   9          0.72         -3.21         3.73 o                         
   2  -2   9        203.94        235.04        18.89 o                         
   3  -2   9         12.25          8.58         4.99 o                         
   4  -2   9        400.00        379.54        25.30 o                         
   5  -2   9          0.13         -0.33         3.53 o                         
   6  -2   9          4.40          6.86         5.35 o                         
   7  -2   9          3.34          8.38         4.36 o                         
 -11  -1   9          0.46         -5.98         6.34 o                         
 -10  -1   9         78.38         93.29        12.90 o                         
  -9  -1   9          0.75         -2.67         2.67 o                         
  -8  -1   9          4.18          5.54         2.78 o                         
  -7  -1   9          1.78          4.16         3.99 o                         
  -6  -1   9        103.47        139.62        16.74 o                         
  -5  -1   9          0.14          3.26         4.62 o                         
  -4  -1   9         14.26         36.47        12.34 o                         
  -3  -1   9        157.54        166.68        16.02 o                         
  -2  -1   9          2.73          0.96         3.23 o                         
  -1  -1   9        169.17        155.40        15.73 o                         
   0  -1   9          0.25         -4.79         4.79 o                         
   1  -1   9         43.33         40.29         8.77 o                         
   2  -1   9        123.43        110.27        13.75 o                         
   3  -1   9        117.49        126.88        14.83 o                         
   4  -1   9          0.51          5.53         5.45 o                         
   5  -1   9         14.61         17.74         6.65 o                         
   6  -1   9          0.58          0.74         4.69 o                         
   7  -1   9         19.28         12.36         6.34 o                         
 -11   0   9         32.73         43.53        11.64 o                         
 -10   0   9          5.82          2.90         2.54 o                         
  -9   0   9          5.76         10.03         3.15 o                         
  -8   0   9         13.99         11.29         3.50 o                         
  -7   0   9         28.66         31.60         4.13 o                         
  -6   0   9        149.71        148.31         8.44 o                         
  -5   0   9        144.65        178.63         9.05 o                         
  -4   0   9          6.59          1.98         3.52 o                         
  -3   0   9         71.55         99.29        12.74 o                         
  -2   0   9        126.48        123.42        14.07 o                         
  -1   0   9          1.54          3.71         3.91 o                         
   0   0   9          0.90          0.58         3.66 o                         
   1   0   9          0.26          2.33         3.16 o                         
   2   0   9         17.85         14.46         5.85 o                         
   3   0   9          1.49          5.98         5.06 o                         
   4   0   9         38.91         61.44        11.55 o                         
   5   0   9          5.75          9.26         6.21 o                         
   6   0   9         62.54         71.25        13.41 o                         
 -11   1   9         10.79          7.49         7.96 o                         
 -10   1   9          2.39          8.09         5.77 o                         
  -9   1   9          2.31          4.48         2.30 o                         
  -8   1   9         11.45         12.66         3.03 o                         
  -7   1   9         63.45         66.71         5.77 o                         
  -6   1   9         87.52        110.60         9.34 o                         
  -5   1   9         27.99         31.71        10.28 o                         
  -4   1   9         34.59         41.07         8.78 o                         
  -3   1   9         29.40         20.51         6.97 o                         
  -2   1   9          5.19          6.71         4.85 o                         
  -1   1   9         81.06         84.24        12.33 o                         
   0   1   9        107.23        126.10        15.09 o                         
   1   1   9         64.20         70.19        11.79 o                         
   2   1   9         70.58         79.51        13.08 o                         
   3   1   9          3.27         -0.66         4.01 o                         
   4   1   9          0.14          4.62         5.33 o                         
   5   1   9          3.89          5.00         6.18 o                         
   6   1   9          8.19          6.02         5.49 o                         
 -11   2   9          8.34         20.10         9.42 o                         
 -10   2   9         14.26         14.31         6.06 o                         
  -9   2   9          0.23         -3.42         4.16 o                         
  -8   2   9         36.10         40.82         6.70 o                         
  -7   2   9          1.86          0.82         2.96 o                         
  -6   2   9         45.72         57.50         7.02 o                         
  -5   2   9         38.22         45.90         6.56 o                         
  -4   2   9         69.76         76.94         8.16 o                         
  -3   2   9          2.10          4.76         4.94 o                         
  -2   2   9          4.47          7.85         5.35 o                         
  -1   2   9          2.50         -2.96         4.38 o                         
   0   2   9          4.68          4.13         4.59 o                         
   1   2   9          2.61          5.57         5.68 o                         
   2   2   9          0.61         -5.77         5.77 o                         
   3   2   9          0.08         -4.08         5.43 o                         
   4   2   9         63.19         57.03        12.43 o                         
   5   2   9         46.80         53.92        12.61 o                         
 -10   3   9          3.70          1.45         4.74 o                         
  -9   3   9         15.58          9.63         5.18 o                         
  -8   3   9          1.59         -1.85         2.85 o                         
  -7   3   9          3.66          7.21         3.21 o                         
  -6   3   9          3.42          1.53         3.33 o                         
  -5   3   9          3.11          3.95         2.85 o                         
  -4   3   9          3.05          4.95         4.20 o                         
  -3   3   9         13.89         19.66         7.27 o                         
  -2   3   9         21.18         14.31         7.06 o                         
  -1   3   9         87.66         74.09        12.83 o                         
   0   3   9         40.33         44.55        10.59 o                         
   1   3   9         75.88         88.67        14.66 o                         
   2   3   9          4.95         22.56         8.94 o                         
   3   3   9          1.39          8.34         7.06 o                         
   4   3   9          0.66         -4.84         5.19 o                         
 -10   4   9          0.69         -5.60         5.60 o                         
  -9   4   9          2.97          1.16         4.39 o                         
  -8   4   9          0.00          0.82         4.88 o                         
  -7   4   9          1.26          2.66         3.78 o                         
  -6   4   9          2.58          5.93         3.64 o                         
  -5   4   9          6.73          8.90         3.99 o                         
  -4   4   9         16.92         22.17         5.47 o                         
  -3   4   9         22.57         26.02         8.51 o                         
  -2   4   9          0.47          0.61         4.63 o                         
  -1   4   9         10.88          8.72         6.09 o                         
   0   4   9         14.94         34.81        10.19 o                         
   1   4   9          8.16         19.74         8.74 o                         
   2   4   9          9.95          9.63         6.68 o                         
   3   4   9         10.92          8.12         6.77 o                         
  -9   5   9          0.44          4.93         4.74 o                         
  -8   5   9          4.48          3.57         4.01 o                         
  -7   5   9          0.73          6.57         5.65 o                         
  -6   5   9         12.85          8.91         3.81 o                         
  -5   5   9         43.31         51.14         7.78 o                         
  -4   5   9         13.01         27.71         9.34 o                         
  -3   5   9         12.75         10.11         6.18 o                         
  -2   5   9         16.06         12.04         6.30 o                         
  -1   5   9         15.08         14.60         7.34 o                         
   0   5   9          0.61          1.04         5.06 o                         
   1   5   9         32.05         51.03        12.46 o                         
  -8   6   9          6.15          3.73         5.16 o                         
  -7   6   9          7.53          4.54         4.54 o                         
  -6   6   9          1.01          4.47         3.56 o                         
  -5   6   9          3.27          8.88         9.65 o                         
  -4   6   9          0.48          0.72         5.31 o                         
  -3   6   9          7.71         11.14         7.44 o                         
  -2   6   9          5.79          8.28         6.31 o                         
  -1   6   9         12.44         28.07        10.06 o                         
   0   6   9          0.13          2.64         4.91 o                         
  -2 -12  10         34.20         44.91        11.37 o                         
  -1 -12  10          8.10          8.94         4.73 o                         
   0 -12  10         10.80          8.60         3.95 o                         
   1 -12  10          6.28          5.53         4.34 o                         
   2 -12  10         32.56         56.16        13.03 o                         
   3 -12  10          4.55         18.70         8.36 o                         
   4 -12  10          0.13         10.03         8.05 o                         
  -4 -11  10         44.03         32.86         9.94 o                         
  -3 -11  10         48.93         69.96        13.67 o                         
  -2 -11  10          0.76          0.87         2.93 o                         
  -1 -11  10          1.24         -1.40         2.99 o                         
   0 -11  10         22.12         19.85         4.87 o                         
   1 -11  10         44.60         34.83         6.15 o                         
   2 -11  10          6.53          7.68         3.52 o                         
   3 -11  10          0.75          0.51         2.57 o                         
   4 -11  10         80.43         67.14         8.83 o                         
   5 -11  10         25.97         31.15         7.95 o                         
   6 -11  10          2.82          4.11         3.65 o                         
  -5 -10  10          3.43         -3.84         6.12 o                         
  -4 -10  10          5.90         10.47         6.70 o                         
  -3 -10  10         34.45         47.14        10.42 o                         
  -2 -10  10         63.79         74.87         8.72 o                         
  -1 -10  10         38.87         40.37         6.60 o                         
   0 -10  10         61.44         56.81         7.70 o                         
   1 -10  10         50.20         56.13         7.37 o                         
   2 -10  10          2.57          2.22         2.31 o                         
   3 -10  10          0.07          4.40         2.54 o                         
   4 -10  10         29.60         18.73         4.75 o                         
   5 -10  10          0.76         -1.89         3.66 o                         
   6 -10  10          0.00         -1.74         3.52 o                         
   7 -10  10         24.15         25.13         6.76 o                         
  -6  -9  10          0.23         -1.60         5.55 o                         
  -5  -9  10          1.88         -5.33         6.36 o                         
  -4  -9  10         19.87         33.89         9.66 o                         
  -3  -9  10         14.10          9.82         3.69 o                         
  -2  -9  10          1.86          4.61         2.99 o                         
  -1  -9  10         57.30         71.85         9.79 o                         
   0  -9  10          2.39          5.25         2.21 o                         
   1  -9  10         33.30         34.59         4.74 o                         
   2  -9  10        225.19        262.37        11.92 o                         
   3  -9  10          8.93          5.79         2.92 o                         
   4  -9  10          6.44          8.46         2.92 o                         
   5  -9  10         79.37         94.50        10.52 o                         
   6  -9  10         43.96         33.45         6.69 o                         
   7  -9  10         25.13         30.35         7.00 o                         
  -7  -8  10         29.65         33.92        10.07 o                         
  -6  -8  10         14.99         11.96         6.87 o                         
  -5  -8  10         52.87         58.58        11.74 o                         
  -4  -8  10         19.31         16.96         6.98 o                         
  -3  -8  10        404.39        376.65        17.31 o                         
  -2  -8  10          5.27          6.64         2.99 o                         
  -1  -8  10         33.21         30.92         5.59 o                         
   0  -8  10          0.21         -0.23         2.73 o                         
   1  -8  10        148.30        160.48         8.91 o                         
   2  -8  10         22.49         18.65         4.19 o                         
   3  -8  10        128.31        147.30        11.46 o                         
   4  -8  10          8.23          9.07         2.51 o                         
   5  -8  10         28.27         21.40         4.10 o                         
   6  -8  10          0.33          4.80         3.84 o                         
   7  -8  10          0.08         -1.65         2.98 o                         
  -8  -7  10          7.44          7.84         6.19 o                         
  -7  -7  10         25.64         30.17         9.16 o                         
  -6  -7  10          1.54          1.50         3.90 o                         
  -5  -7  10          3.33          6.02         4.72 o                         
  -4  -7  10        121.21        128.10        14.01 o                         
  -3  -7  10         10.44          9.96         3.52 o                         
  -2  -7  10         73.47         64.43         7.02 o                         
  -1  -7  10          0.02         -3.45         3.45 o                         
   0  -7  10         53.30         40.34         5.91 o                         
   1  -7  10          0.28          1.79         2.42 o                         
   2  -7  10        133.03        144.77        16.22 o                         
   3  -7  10          0.93          6.88         3.66 o                         
   4  -7  10          9.50         14.77         3.79 o                         
   5  -7  10         85.76         70.86         6.78 o                         
   6  -7  10         36.68         38.55         9.81 o                         
   7  -7  10        136.78        172.80        21.03 o                         
   8  -7  10         32.23         40.59        11.60 o                         
  -9  -6  10         33.56         37.48        14.21 o                         
  -8  -6  10          0.20          8.11         6.78 o                         
  -7  -6  10          0.88          0.45         4.48 o                         
  -6  -6  10          2.67          5.86         5.46 o                         
  -5  -6  10        320.72        323.47        24.66 o                         
  -4  -6  10         27.01         40.13         9.46 o                         
  -3  -6  10          2.85         -4.96         4.98 o                         
  -2  -6  10        102.91        111.99         8.93 o                         
  -1  -6  10         14.63          6.00         3.06 o                         
   0  -6  10        222.13        223.68        12.80 o                         
   1  -6  10        107.43        112.25         9.43 o                         
   2  -6  10        473.89        427.90        18.46 o                         
   3  -6  10        679.60        789.29        25.52 o                         
   4  -6  10          2.71          6.47         5.17 o                         
   5  -6  10          2.67          0.83         2.94 o                         
   6  -6  10          7.15         17.27         7.51 o                         
   7  -6  10         19.00         24.51         8.64 o                         
   8  -6  10          0.13         -5.01         5.70 o                         
  -9  -5  10          0.05         -0.40         5.18 o                         
  -8  -5  10         18.39          8.01         5.57 o                         
  -7  -5  10         17.16         23.76         7.58 o                         
  -6  -5  10          0.89          4.30         5.40 o                         
  -5  -5  10        263.65        266.21        21.55 o                         
  -4  -5  10          2.26          2.11         3.38 o                         
  -3  -5  10         66.18         65.83        10.56 o                         
  -2  -5  10         13.83          7.23         4.32 o                         
  -1  -5  10        247.21        243.25        18.82 o                         
   0  -5  10         69.91         70.60        10.30 o                         
   1  -5  10         33.19         29.55         7.85 o                         
   2  -5  10         21.97         20.45         6.45 o                         
   3  -5  10          2.38          2.77         4.49 o                         
   4  -5  10         48.09         48.22         9.32 o                         
   5  -5  10         14.33         13.24         4.81 o                         
   6  -5  10         47.30         60.36         7.92 o                         
   7  -5  10         86.19         72.56        13.84 o                         
 -10  -4  10          0.86          1.21         3.91 o                         
  -9  -4  10          3.07          6.02         6.34 o                         
  -8  -4  10          0.32          5.61         4.07 o                         
  -7  -4  10          0.27          5.93         4.23 o                         
  -6  -4  10          0.85          0.27         3.67 o                         
  -5  -4  10          1.67          1.10         3.98 o                         
  -4  -4  10          1.84         12.34         5.02 o                         
  -3  -4  10         22.28         24.30         6.98 o                         
  -2  -4  10         11.00         11.13         5.23 o                         
  -1  -4  10        487.02        508.86        26.80 o                         
   0  -4  10        155.76        162.55        16.05 o                         
   1  -4  10        342.75        321.59        22.56 o                         
   2  -4  10        179.13        154.06        15.94 o                         
   3  -4  10          1.46          3.34         4.67 o                         
   4  -4  10        145.82        131.70        15.20 o                         
   5  -4  10          0.22          2.12         4.14 o                         
   6  -4  10          6.39         16.17         6.60 o                         
   7  -4  10         23.47         32.88        10.18 o                         
 -10  -3  10          0.17         -4.55         4.55 o                         
  -9  -3  10          3.26          1.77         4.53 o                         
  -8  -3  10          8.89         22.48         7.51 o                         
  -7  -3  10        362.79        368.15        25.30 o                         
  -6  -3  10          0.09          1.91         4.33 o                         
  -5  -3  10         44.05         36.89         8.16 o                         
  -4  -3  10        159.67        152.25        15.45 o                         
  -3  -3  10        288.46        264.37        19.76 o                         
  -2  -3  10         29.17         28.92         5.13 o                         
  -1  -3  10        101.69        122.15        14.16 o                         
   0  -3  10        333.23        343.63        23.52 o                         
   1  -3  10         41.37         45.14         9.24 o                         
   2  -3  10          4.47          8.02         6.03 o                         
   3  -3  10          2.40          5.81         5.02 o                         
   4  -3  10         49.13         54.07        10.15 o                         
   5  -3  10        176.92        175.50        18.39 o                         
   6  -3  10          4.94          6.95         5.22 o                         
   7  -3  10         24.99         21.41         7.65 o                         
 -10  -2  10          0.58         -4.48         4.48 o                         
  -9  -2  10          3.15          5.94         4.05 o                         
  -8  -2  10         11.90         12.95         5.26 o                         
  -7  -2  10          0.35         -1.72         4.69 o                         
  -6  -2  10        259.91        279.05        20.94 o                         
  -5  -2  10         64.82         47.36         8.91 o                         
  -4  -2  10          4.29          5.55         3.15 o                         
  -3  -2  10         36.91         30.89         5.21 o                         
  -2  -2  10         60.80         57.28        10.25 o                         
  -1  -2  10         40.11         35.50         8.42 o                         
   0  -2  10          0.30         -1.19         4.38 o                         
   1  -2  10         27.49         33.66         8.08 o                         
   2  -2  10          0.05          2.09         4.64 o                         
   3  -2  10         78.02         70.79        11.61 o                         
   4  -2  10          0.08          0.15         3.96 o                         
   5  -2  10         39.59         40.74         9.32 o                         
   6  -2  10         29.01         24.04         8.33 o                         
   7  -2  10         30.03         37.15         9.76 o                         
 -11  -1  10          5.45          4.47         4.37 o                         
 -10  -1  10          7.15          2.38         3.69 o                         
  -9  -1  10          2.61          1.96         2.19 o                         
  -8  -1  10          0.25          4.95         3.06 o                         
  -7  -1  10          0.98         -1.46         4.33 o                         
  -6  -1  10        108.83        114.86        17.03 o                         
  -5  -1  10          0.17         -1.31         3.22 o                         
  -4  -1  10         20.61         27.18         7.30 o                         
  -3  -1  10        126.00        131.28        15.09 o                         
  -2  -1  10        161.12        183.36        17.85 o                         
  -1  -1  10          7.33         14.58         5.43 o                         
   0  -1  10         67.33         63.89        11.05 o                         
   1  -1  10          5.84          2.55         4.66 o                         
   2  -1  10         68.93         67.14        11.70 o                         
   3  -1  10         27.49         27.53         8.61 o                         
   4  -1  10         15.36         21.38         7.14 o                         
   5  -1  10         18.42         27.15         8.43 o                         
   6  -1  10          1.52         -6.15         6.15 o                         
 -11   0  10          1.44          1.19         5.43 o                         
 -10   0  10          1.60         -0.96         4.24 o                         
  -9   0  10          7.24          8.93         2.90 o                         
  -8   0  10          3.80          1.63         2.11 o                         
  -7   0  10          0.19          3.65         3.81 o                         
  -6   0  10        215.67        222.06        10.77 o                         
  -5   0  10         23.74         29.90         8.10 o                         
  -4   0  10          1.92          4.05         5.32 o                         
  -3   0  10         22.44         28.69         7.62 o                         
  -2   0  10         21.30         18.13         6.55 o                         
  -1   0  10          4.52         10.91         6.00 o                         
   0   0  10          4.83         -0.79         3.75 o                         
   1   0  10         14.43         19.89         6.90 o                         
   2   0  10         25.63         32.86         9.27 o                         
   3   0  10         32.58         29.32         9.38 o                         
   4   0  10         54.89         52.79        11.56 o                         
   5   0  10         37.45         50.70        11.40 o                         
 -10   1  10          0.07         -4.21         4.77 o                         
  -9   1  10          8.31         11.93         3.27 o                         
  -8   1  10          3.56          2.97         4.19 o                         
  -7   1  10         10.81         16.63         5.59 o                         
  -6   1  10         10.00         21.81         5.68 o                         
  -5   1  10         31.77         33.36         9.46 o                         
  -4   1  10          0.00         -0.81         3.94 o                         
  -3   1  10          0.25          7.20         5.94 o                         
  -2   1  10          7.97          7.62         5.38 o                         
  -1   1  10          4.33          1.87         3.82 o                         
   0   1  10         53.07         44.55        10.40 o                         
   1   1  10        122.52        151.34        18.07 o                         
   2   1  10          8.15          2.94         3.53 o                         
   3   1  10          8.27         15.07         7.39 o                         
   4   1  10         11.64         15.42         7.27 o                         
   5   1  10          4.39         10.80         8.34 o                         
 -10   2  10         15.70         12.03         6.14 o                         
  -9   2  10          3.67          8.08         5.56 o                         
  -8   2  10         24.60         23.73         5.02 o                         
  -7   2  10         33.49         41.14         7.65 o                         
  -6   2  10          1.45          6.98         3.32 o                         
  -5   2  10         15.35         29.66         8.99 o                         
  -4   2  10         90.33        117.72        15.40 o                         
  -3   2  10          0.02          0.57         4.62 o                         
  -2   2  10         21.12         19.51         7.42 o                         
  -1   2  10          0.17         -6.10         6.10 o                         
   0   2  10         15.26         12.08         6.87 o                         
   1   2  10          8.88          0.70         3.83 o                         
   2   2  10          5.40         11.05         6.58 o                         
   3   2  10         62.97         61.37        12.95 o                         
   4   2  10          3.16          2.86         5.65 o                         
 -10   3  10          0.08         -1.96         4.04 o                         
  -9   3  10          0.00         -4.41         5.80 o                         
  -8   3  10          6.47         15.45         6.83 o                         
  -7   3  10          1.26         -0.98         3.05 o                         
  -6   3  10         15.58         18.17         4.99 o                         
  -5   3  10          0.91          9.13         4.04 o                         
  -4   3  10         21.43         15.06         7.27 o                         
  -3   3  10          3.24         -2.06         4.35 o                         
  -2   3  10         60.05         69.51        13.09 o                         
  -1   3  10         12.43          7.37         6.45 o                         
   0   3  10         50.44         44.08        11.13 o                         
   1   3  10          0.88          5.48         6.59 o                         
   2   3  10          0.57          5.06         5.25 o                         
   3   3  10          0.64          3.14         4.69 o                         
  -9   4  10          9.53         14.18         6.90 o                         
  -8   4  10          0.06          8.30         5.25 o                         
  -7   4  10          0.64          0.70         8.93 o                         
  -6   4  10          4.35          9.82         4.18 o                         
  -5   4  10          3.00          8.54         4.61 o                         
  -4   4  10          0.35          2.37         4.95 o                         
  -3   4  10          5.05          1.75         4.94 o                         
  -2   4  10          0.08          8.95         5.88 o                         
  -1   4  10          5.43          2.35         5.28 o                         
   0   4  10         31.88         57.79        13.60 o                         
   1   4  10          5.59          0.92         5.25 o                         
  -8   5  10          0.08          1.65         4.71 o                         
  -7   5  10          3.33          6.39         6.20 o                         
  -6   5  10          1.17          3.64         4.22 o                         
  -5   5  10          3.09          7.83         4.66 o                         
  -4   5  10         43.61         39.56        11.30 o                         
  -3   5  10          0.11         -6.07         6.07 o                         
  -2   5  10         19.75         21.63         8.71 o                         
  -1   5  10          0.47         -0.14         5.26 o                         
   0   5  10          3.34         -5.88         6.98 o                         
  -5   6  10         14.02         16.21         5.80 o                         
  -4   6  10          0.36          7.53         5.78 o                         
  -1 -12  11          4.06          6.78         7.36 o                         
   0 -12  11         23.13         26.65         5.98 o                         
   1 -12  11         12.69          4.65         6.82 o                         
   2 -12  11          5.62         20.80         8.25 o                         
   3 -12  11          1.53          0.12         4.81 o                         
  -3 -11  11          1.11          2.83         4.92 o                         
  -2 -11  11         10.39         25.97         5.76 o                         
  -1 -11  11          8.28         19.24         5.20 o                         
   0 -11  11         29.33         44.94         7.21 o                         
   1 -11  11         57.79         64.70         8.52 o                         
   2 -11  11         13.14          3.90         3.51 o                         
   3 -11  11         65.83         62.61         8.61 o                         
   4 -11  11         11.99         11.48         4.52 o                         
   5 -11  11         10.41         21.39         6.03 o                         
  -5 -10  11         49.48         48.32        12.38 o                         
  -4 -10  11          1.68         -5.26         5.26 o                         
  -3 -10  11          4.25         -2.21         5.04 o                         
  -2 -10  11         25.45         32.21         5.98 o                         
  -1 -10  11         28.41         32.47         5.88 o                         
   0 -10  11         10.93          7.46         3.33 o                         
   1 -10  11         57.39         54.78         7.57 o                         
   2 -10  11         31.24         26.50         4.27 o                         
   3 -10  11         91.05         98.82        10.33 o                         
   4 -10  11          0.01          6.65         3.13 o                         
   5 -10  11          9.22         12.85         4.65 o                         
   6 -10  11          2.09          1.58         3.22 o                         
  -6  -9  11         17.86         22.34         9.22 o                         
  -5  -9  11         54.68         96.55        15.75 o                         
  -4  -9  11         27.41         31.87         9.12 o                         
  -3  -9  11          8.15         11.26         4.14 o                         
  -2  -9  11          3.47          4.43         2.88 o                         
  -1  -9  11         19.11          8.35         4.13 o                         
   0  -9  11         10.63          8.79         2.82 o                         
   1  -9  11         10.21          6.29         2.62 o                         
   2  -9  11         96.90         99.23         7.68 o                         
   3  -9  11          4.06          7.11         3.20 o                         
   4  -9  11         10.60          5.61         3.22 o                         
   5  -9  11         22.32         39.16         7.15 o                         
   6  -9  11         28.38         25.18         6.34 o                         
  -7  -8  11          0.44         -1.21         4.22 o                         
  -6  -8  11          6.40          0.77         4.65 o                         
  -5  -8  11         20.27         22.09         8.23 o                         
  -4  -8  11         56.92         63.78        12.06 o                         
  -3  -8  11          0.40          2.95         3.06 o                         
  -2  -8  11          8.88         10.73         3.39 o                         
  -1  -8  11         34.50         28.21         5.28 o                         
   0  -8  11        219.53        201.00        13.24 o                         
   1  -8  11         14.43          8.11         3.58 o                         
   2  -8  11         79.08         61.92        11.83 o                         
   3  -8  11          1.82          1.94         2.63 o                         
   4  -8  11         53.35         53.04         6.02 o                         
   5  -8  11         10.03         17.90         4.63 o                         
   6  -8  11          1.28         -1.41         4.75 o                         
   7  -8  11          0.00          0.29         4.89 o                         
  -8  -7  11         34.74         38.19        10.86 o                         
  -7  -7  11         20.75         17.82         7.45 o                         
  -6  -7  11          1.57          0.97         4.19 o                         
  -5  -7  11          1.67          6.93         5.37 o                         
  -4  -7  11          3.12          1.15         4.52 o                         
  -3  -7  11         27.50         23.90         7.32 o                         
  -2  -7  11        107.89         95.77         8.92 o                         
  -1  -7  11         21.28         16.48         4.11 o                         
   0  -7  11          2.98         -1.91         3.27 o                         
   1  -7  11        133.44        141.71        11.20 o                         
   2  -7  11         14.16         13.97         4.06 o                         
   3  -7  11          0.03          1.57         3.04 o                         
   4  -7  11        252.20        262.11        21.60 o                         
   5  -7  11        110.13        126.10        11.13 o                         
   6  -7  11         90.21         92.89        15.17 o                         
   7  -7  11         49.25         68.58        14.35 o                         
  -9  -6  11          0.75         -5.99         5.99 o                         
  -8  -6  11         11.26         16.87         6.91 o                         
  -7  -6  11          1.14         -4.80         5.23 o                         
  -6  -6  11          2.19          1.86         3.39 o                         
  -5  -6  11          2.26          4.65         4.44 o                         
  -4  -6  11        132.47        145.69        16.43 o                         
  -3  -6  11          2.41         -0.59         3.54 o                         
  -2  -6  11         60.08         60.13        10.69 o                         
  -1  -6  11          4.80          6.01         4.51 o                         
   0  -6  11         63.10         58.90        10.51 o                         
   1  -6  11         79.23         95.38        12.87 o                         
   2  -6  11         80.77         63.19        10.84 o                         
   3  -6  11          1.43          6.63         5.27 o                         
   4  -6  11        150.00        113.05        14.26 o                         
   5  -6  11          0.14         -3.99         4.27 o                         
   6  -6  11          5.43          6.74         3.28 o                         
   7  -6  11          0.01          4.38         5.49 o                         
  -9  -5  11          0.16         -4.37         6.18 o                         
  -8  -5  11         15.15         25.32         8.18 o                         
  -7  -5  11         28.35         32.83         8.53 o                         
  -6  -5  11          3.45         -1.34         3.88 o                         
  -5  -5  11          2.30         -2.30         4.21 o                         
  -4  -5  11        147.88        136.53        15.95 o                         
  -3  -5  11         46.75         49.61         9.68 o                         
  -2  -5  11          3.62          3.82         4.08 o                         
  -1  -5  11          2.62         -0.36         3.55 o                         
   0  -5  11         50.19         41.12         9.08 o                         
   1  -5  11         12.51          9.78         4.34 o                         
   2  -5  11          3.70          6.07         5.16 o                         
   3  -5  11        188.81        206.13        19.56 o                         
   4  -5  11         29.79         42.26         9.47 o                         
   5  -5  11         85.93         86.04        13.18 o                         
   6  -5  11         70.20         93.56        13.98 o                         
   7  -5  11          0.65         -1.23         4.41 o                         
  -9  -4  11          0.02         -0.90         3.89 o                         
  -8  -4  11         15.59         16.48         6.41 o                         
  -7  -4  11         49.09         31.38         8.82 o                         
  -6  -4  11         47.79         59.48        11.02 o                         
  -5  -4  11         90.30         81.95        12.42 o                         
  -4  -4  11        172.68        166.52        17.32 o                         
  -3  -4  11          0.66         -1.09         3.87 o                         
  -2  -4  11         18.28         22.81         6.83 o                         
  -1  -4  11         64.84         52.48         9.79 o                         
   0  -4  11         28.59         22.11         7.39 o                         
   1  -4  11         93.08        100.25        13.49 o                         
   2  -4  11        457.46        464.02        28.87 o                         
   3  -4  11         69.21         72.83        12.15 o                         
   4  -4  11          4.08          0.59         3.71 o                         
   5  -4  11         16.26         21.63         7.26 o                         
   6  -4  11          0.11          2.76         3.94 o                         
 -10  -3  11          0.04          2.03         5.00 o                         
  -9  -3  11          9.31          5.84         3.58 o                         
  -8  -3  11          5.08          3.42         4.10 o                         
  -7  -3  11          0.16         -2.51         4.69 o                         
  -6  -3  11        121.66        150.47        16.56 o                         
  -5  -3  11         60.29         63.83        10.88 o                         
  -4  -3  11          5.91          2.47         4.33 o                         
  -3  -3  11         67.17         63.88         7.93 o                         
  -2  -3  11         49.80         43.05         9.57 o                         
  -1  -3  11          2.37         -0.46         4.87 o                         
   0  -3  11          1.37         -1.99         3.70 o                         
   1  -3  11         18.85         15.96         6.30 o                         
   2  -3  11          2.90          1.95         3.97 o                         
   3  -3  11          3.02         12.18         6.17 o                         
   4  -3  11          6.01          4.65         5.22 o                         
   5  -3  11          9.28          6.91         5.82 o                         
   6  -3  11         46.18         51.17        11.11 o                         
 -10  -2  11          2.81          8.77         5.17 o                         
  -9  -2  11          2.03         -0.86         3.92 o                         
  -8  -2  11          0.08         -1.04         3.96 o                         
  -7  -2  11          8.89          4.55         4.58 o                         
  -6  -2  11         83.74         69.27        11.41 o                         
  -5  -2  11          0.35          1.54         2.97 o                         
  -4  -2  11         11.33          6.09         3.46 o                         
  -3  -2  11          8.80         16.68         6.15 o                         
  -2  -2  11        134.86        142.78        16.51 o                         
  -1  -2  11        109.89        128.01        15.99 o                         
   0  -2  11          5.99          4.07         5.02 o                         
   1  -2  11        145.37        145.43        16.95 o                         
   2  -2  11          2.92          2.86         4.42 o                         
   3  -2  11         55.20         60.77        11.12 o                         
   4  -2  11          1.75          0.59         4.14 o                         
   5  -2  11         63.41         72.63        13.33 o                         
   6  -2  11         15.97         19.88         8.39 o                         
 -10  -1  11          2.62         -1.48         3.42 o                         
  -9  -1  11         13.75         15.35         4.50 o                         
  -8  -1  11         33.59         39.16         6.42 o                         
  -7  -1  11         47.43         35.49         7.75 o                         
  -6  -1  11          6.50          5.09         4.38 o                         
  -5  -1  11         20.07         20.25         6.97 o                         
  -4  -1  11         46.07         36.71         8.63 o                         
  -3  -1  11          8.42          9.21         5.35 o                         
  -2  -1  11         28.44         29.30         8.54 o                         
  -1  -1  11        145.45        147.75        17.09 o                         
   0  -1  11         20.36         15.42         6.88 o                         
   1  -1  11         63.54         58.63        11.34 o                         
   2  -1  11          7.61          3.81         4.02 o                         
   3  -1  11         69.83         67.46        12.78 o                         
   4  -1  11          0.56         -0.51         3.96 o                         
   5  -1  11          5.57          5.79         5.36 o                         
 -10   0  11         10.05         14.92         6.16 o                         
  -9   0  11          5.34          8.97         2.85 o                         
  -8   0  11         14.01         17.36         4.56 o                         
  -7   0  11         30.96         25.38         8.04 o                         
  -6   0  11          2.43          5.26         5.83 o                         
  -5   0  11         41.95         58.71        11.16 o                         
  -4   0  11          0.11         11.62         6.81 o                         
  -3   0  11         11.76         14.87         5.55 o                         
  -2   0  11          4.04         -1.39         4.16 o                         
  -1   0  11         95.77         99.81        14.87 o                         
   0   0  11          0.01          2.71         3.96 o                         
   1   0  11          9.04         13.12         6.27 o                         
   2   0  11          0.25         -2.29         4.96 o                         
   3   0  11         47.73         40.17        10.61 o                         
   4   0  11         20.79         18.97         7.32 o                         
 -10   1  11          0.91         -5.40         5.40 o                         
  -9   1  11          0.27          8.60         5.73 o                         
  -8   1  11          2.62         14.37         4.79 o                         
  -7   1  11          2.00          3.59         5.31 o                         
  -6   1  11          1.07          3.57         5.42 o                         
  -5   1  11         12.64          8.18         5.33 o                         
  -4   1  11          2.09          8.72         6.04 o                         
  -3   1  11         73.30         92.80        14.16 o                         
  -2   1  11         32.29         32.25         9.33 o                         
  -1   1  11         30.14         41.42        10.69 o                         
   0   1  11         65.37         68.56        13.56 o                         
   1   1  11         18.01          9.69         6.56 o                         
   2   1  11          4.39          0.43         3.62 o                         
   3   1  11          4.78         26.97         8.90 o                         
   4   1  11          8.46         -2.39         6.86 o                         
  -9   2  11         19.39         22.06         7.76 o                         
  -8   2  11         19.39         21.48         5.40 o                         
  -7   2  11         51.97         67.12         8.65 o                         
  -6   2  11          0.75         -4.81         5.65 o                         
  -5   2  11          3.39          6.03         6.16 o                         
  -4   2  11          2.30         -0.59         4.47 o                         
  -3   2  11          0.12          1.50         4.66 o                         
  -2   2  11          2.36          6.50         5.40 o                         
  -1   2  11          0.45          3.51         6.62 o                         
   0   2  11          0.32          4.83         6.78 o                         
   1   2  11          7.77         16.70         7.35 o                         
   2   2  11         13.49         24.96         8.97 o                         
  -9   3  11          4.56          9.39         5.99 o                         
  -8   3  11          0.93         13.86         7.20 o                         
  -7   3  11         10.75         14.95         4.49 o                         
  -6   3  11          0.13          6.53         4.35 o                         
  -5   3  11          0.00         -3.40         4.76 o                         
  -4   3  11          0.02         -6.38         6.38 o                         
  -3   3  11         23.54         26.46         9.26 o                         
  -2   3  11          1.69          7.15         6.33 o                         
  -1   3  11         16.44         18.69         8.50 o                         
   0   3  11         30.21         16.40         8.68 o                         
   1   3  11          4.67         -1.65         4.61 o                         
  -8   4  11          5.83          5.39         6.78 o                         
  -7   4  11          0.65          1.80         8.47 o                         
  -6   4  11          0.62          7.03         3.85 o                         
  -5   4  11          7.56         10.14         6.87 o                         
  -4   4  11          4.73         13.60         7.35 o                         
  -3   4  11          0.76          4.37         4.42 o                         
  -2   4  11         16.72         40.57        11.70 o                         
  -1   4  11          0.59         -4.62         4.97 o                         
  -5   5  11          1.07         -0.15         5.77 o                         
  -4   5  11          0.60         12.26         6.82 o                         
  -3 -11  12          0.48          6.35         5.56 o                         
  -2 -11  12          0.05         -2.63         3.24 o                         
  -1 -11  12          7.61          3.62         2.85 o                         
   0 -11  12         33.47         35.71         6.73 o                         
   1 -11  12          1.66         -0.06         2.65 o                         
   2 -11  12         47.91         56.89         9.69 o                         
   3 -11  12          3.77         10.43         6.27 o                         
  -4 -10  12          3.55          6.56         5.97 o                         
  -3 -10  12         25.36         27.44         8.96 o                         
  -2 -10  12          0.53          4.48         3.20 o                         
  -1 -10  12         47.12         48.10         7.87 o                         
   0 -10  12         18.07         29.39        14.21 o                         
   1 -10  12          2.13          0.24         5.17 o                         
   2 -10  12          6.41          7.21         3.29 o                         
   3 -10  12          8.53          9.38         4.61 o                         
   4 -10  12          9.25         13.90         8.98 o                         
   5 -10  12          5.26          6.87         3.57 o                         
  -6  -9  12          8.88          1.32         5.58 o                         
  -5  -9  12         66.00         91.07        15.62 o                         
  -4  -9  12          3.20         13.00         7.85 o                         
  -3  -9  12          0.86         -0.01         2.42 o                         
  -2  -9  12          4.27          1.68         3.86 o                         
  -1  -9  12         52.63         57.26         7.67 o                         
   0  -9  12          2.00          3.31         2.43 o                         
   1  -9  12         35.90         31.64         4.73 o                         
   2  -9  12          0.60          2.22         2.63 o                         
   3  -9  12         21.50         23.18         4.59 o                         
   4  -9  12         12.94          8.61         4.60 o                         
   5  -9  12          6.78         10.58         3.97 o                         
  -7  -8  12          1.55         -6.78         6.78 o                         
  -6  -8  12          8.75          5.34         5.24 o                         
  -5  -8  12         34.06         49.88        11.68 o                         
  -4  -8  12          4.11          5.88         6.34 o                         
  -3  -8  12          6.60         11.21         5.62 o                         
  -2  -8  12         38.16         52.56         7.16 o                         
  -1  -8  12         25.89         24.39         5.30 o                         
   0  -8  12         50.67         51.69         7.39 o                         
   1  -8  12        134.04        163.86        12.58 o                         
   2  -8  12         14.70         10.34         3.94 o                         
   3  -8  12         17.20         15.07         4.72 o                         
   4  -8  12          1.13          4.75         3.88 o                         
   5  -8  12          3.68          6.92         5.48 o                         
   6  -8  12         27.24         25.17         8.32 o                         
  -7  -7  12         25.25         24.77         8.31 o                         
  -6  -7  12         19.94         25.46         8.43 o                         
  -5  -7  12          1.21          9.52         5.92 o                         
  -4  -7  12         68.42         64.72        12.23 o                         
  -3  -7  12          9.93          5.19         4.00 o                         
  -2  -7  12         23.37         33.38         9.56 o                         
  -1  -7  12         43.91         45.63         9.63 o                         
   0  -7  12          0.39         10.67         5.33 o                         
   1  -7  12          9.19          9.16         5.16 o                         
   2  -7  12          0.24          3.12         5.00 o                         
   3  -7  12         51.03         54.45        10.47 o                         
   4  -7  12         24.06         35.94         8.91 o                         
   5  -7  12         76.11         75.86         9.14 o                         
   6  -7  12         41.87         29.34         9.78 o                         
  -8  -6  12         14.57         11.35         5.90 o                         
  -7  -6  12          1.01         -3.85         3.85 o                         
  -6  -6  12         15.90          8.07         5.88 o                         
  -5  -6  12          2.84         -5.02         5.58 o                         
  -4  -6  12          2.26          2.26         4.18 o                         
  -3  -6  12          0.32         10.76         6.48 o                         
  -2  -6  12         25.12         31.48         8.42 o                         
  -1  -6  12        101.42        104.46        14.00 o                         
   0  -6  12          9.43          6.42         5.34 o                         
   1  -6  12        395.00        408.60        28.01 o                         
   2  -6  12          0.43          5.14         4.69 o                         
   3  -6  12          2.23         -5.10         5.10 o                         
   4  -6  12          0.32         -1.90         3.78 o                         
   5  -6  12         11.37         20.33         6.99 o                         
   6  -6  12          0.20          4.09         5.24 o                         
  -9  -5  12          7.76          6.59         5.39 o                         
  -8  -5  12          3.10          5.98         4.67 o                         
  -7  -5  12          0.01          2.59         4.51 o                         
  -6  -5  12         28.94         25.74         7.47 o                         
  -5  -5  12          2.83          1.67         4.93 o                         
  -4  -5  12         20.07         18.19         6.74 o                         
  -3  -5  12         81.00         62.61        11.15 o                         
  -2  -5  12          8.98         13.36         6.76 o                         
  -1  -5  12          8.04         19.43         7.05 o                         
   0  -5  12         12.89         13.78         6.84 o                         
   1  -5  12         11.61          7.73         5.16 o                         
   2  -5  12         61.32         61.34        11.08 o                         
   3  -5  12         88.61         88.75        14.01 o                         
   4  -5  12         84.19         98.40        14.40 o                         
   5  -5  12         46.41         42.39        10.33 o                         
   6  -5  12         60.16         62.24        11.87 o                         
  -9  -4  12          0.01          3.31         4.78 o                         
  -8  -4  12          0.38         -4.16         5.86 o                         
  -7  -4  12          0.96          2.72         4.03 o                         
  -6  -4  12         84.14         82.65        13.45 o                         
  -5  -4  12        149.38        135.54        16.54 o                         
  -4  -4  12          2.24          5.96         4.41 o                         
  -3  -4  12        115.16        116.37        10.85 o                         
  -2  -4  12         24.09         22.79         7.45 o                         
  -1  -4  12        199.85        205.89        20.33 o                         
   0  -4  12          2.55          2.18         4.84 o                         
   1  -4  12          7.49         -0.94         4.32 o                         
   2  -4  12         35.21         32.76         9.39 o                         
   3  -4  12         55.93         59.74        11.48 o                         
   4  -4  12          7.31         16.42         6.07 o                         
   5  -4  12          2.85          6.01         3.57 o                         
  -9  -3  12          0.11          5.84         5.43 o                         
  -8  -3  12         15.46         10.16         4.91 o                         
  -7  -3  12         11.55          4.80         5.33 o                         
  -6  -3  12          3.14          3.49         4.97 o                         
  -5  -3  12          0.01          4.65         5.87 o                         
  -4  -3  12        120.69        130.47        11.32 o                         
  -3  -3  12          0.02          1.21         4.33 o                         
  -2  -3  12         63.65         72.98        13.21 o                         
  -1  -3  12         29.86         30.65         8.76 o                         
   0  -3  12          1.48         -0.62         4.11 o                         
   1  -3  12         12.42         17.08         7.66 o                         
   2  -3  12         44.00         35.83         9.35 o                         
   3  -3  12          5.36         10.53         6.47 o                         
   4  -3  12         22.56         16.28         6.74 o                         
   5  -3  12         57.55         48.74        11.28 o                         
  -9  -2  12          5.39         14.61         5.87 o                         
  -8  -2  12         12.17         17.34         7.30 o                         
  -7  -2  12          0.03         13.26         4.48 o                         
  -6  -2  12          2.71          4.87         4.40 o                         
  -5  -2  12          5.44          1.75         2.57 o                         
  -4  -2  12          4.33          3.51         4.11 o                         
  -3  -2  12         59.59         65.91        12.34 o                         
  -2  -2  12         37.68         30.52         8.99 o                         
  -1  -2  12          0.74         -0.04         4.53 o                         
   0  -2  12         20.70         30.57         8.62 o                         
   1  -2  12         11.39         19.06         7.54 o                         
   2  -2  12         36.48         38.14        10.09 o                         
   3  -2  12          0.96          0.72         4.32 o                         
   4  -2  12         83.17         81.69        14.53 o                         
  -9  -1  12          0.46         -2.69        10.04 o                         
  -8  -1  12          8.09          9.61         4.04 o                         
  -7  -1  12         35.29         49.20         7.16 o                         
  -6  -1  12          0.03          5.72         5.58 o                         
  -5  -1  12          9.53         12.95         5.85 o                         
  -4  -1  12         49.12         64.89        12.27 o                         
  -3  -1  12         38.14         22.90         8.07 o                         
  -2  -1  12         21.98         24.75         8.29 o                         
  -1  -1  12         20.84         13.84         6.16 o                         
   0  -1  12          0.17          4.47         5.02 o                         
   1  -1  12         19.70         21.87         8.34 o                         
   2  -1  12          3.27         -0.54         3.40 o                         
   3  -1  12          0.14          8.42         6.15 o                         
   4  -1  12          0.48          5.27         6.13 o                         
  -9   0  12          0.46         17.92         7.13 o                         
  -8   0  12          0.52         -3.86         5.00 o                         
  -7   0  12         13.44         21.28         7.77 o                         
  -6   0  12          2.25          0.09         4.36 o                         
  -5   0  12          0.01         -6.24         6.24 o                         
  -4   0  12          2.94          2.02         5.11 o                         
  -3   0  12          1.11          3.99         5.61 o                         
  -2   0  12          4.80         15.14         7.64 o                         
  -1   0  12          2.28         16.57         6.35 o                         
   0   0  12         17.01          8.24         5.84 o                         
   1   0  12          8.80          6.86         4.89 o                         
   2   0  12         48.05         63.60        13.21 o                         
   3   0  12         10.39          5.29         6.26 o                         
  -9   1  12          0.81          9.43         5.59 o                         
  -8   1  12         26.25         33.16         9.71 o                         
  -7   1  12          0.74         -4.81         5.56 o                         
  -6   1  12          2.79          2.96         5.38 o                         
  -5   1  12          2.72         -1.02         4.31 o                         
  -4   1  12          0.44         -1.93         3.79 o                         
  -3   1  12         31.42         26.18         8.91 o                         
  -2   1  12         20.19         20.38         9.22 o                         
  -1   1  12         23.98         24.83         9.27 o                         
   0   1  12         55.90         79.03        14.81 o                         
   1   1  12          9.57          4.07         5.55 o                         
   2   1  12          0.00          2.05         3.73 o                         
  -8   2  12          0.85          9.06        16.56 o                         
  -7   2  12          4.27          0.77         4.15 o                         
  -6   2  12         26.86         25.63         9.46 o                         
  -5   2  12          2.17         -2.68         4.06 o                         
  -4   2  12          0.32         -5.39         5.39 o                         
  -3   2  12          1.10         13.08         7.87 o                         
  -2   2  12          4.66         10.35         7.22 o                         
  -1   2  12          0.24          1.08         5.19 o                         
   0   2  12          1.01          0.76         4.62 o                         
   1   2  12          4.24         17.37         8.63 o                         
  -7   3  12          0.40          3.89         4.66 o                         
  -6   3  12          1.74         10.53         6.96 o                         
  -5   3  12          2.95         -5.82         5.91 o                         
  -4   3  12         15.64         12.14         6.52 o                         
  -3   3  12          2.17         22.40         9.32 o                         
  -2   3  12          9.70          6.35         6.19 o                         
  -1   3  12          9.78          7.39         6.28 o                         
  -1 -11  13          6.08          4.00         3.27 o                         
   0 -11  13         12.97         21.88         5.42 o                         
   1 -11  13          0.32         -2.97         7.81 o                         
  -4 -10  13         17.04         18.95         8.42 o                         
  -3 -10  13          3.52         19.21         8.25 o                         
  -2 -10  13         19.66         17.62         5.31 o                         
  -1 -10  13         20.11         26.37        11.05 o                         
   0 -10  13         31.62         31.85         6.19 o                         
   1 -10  13         13.04         17.47         5.14 o                         
   2 -10  13         12.29         18.23         5.11 o                         
   3 -10  13         10.84         19.10         6.81 o                         
  -5  -9  13          7.97          3.87         3.94 o                         
  -4  -9  13          1.18          3.37         6.27 o                         
  -3  -9  13          0.01          4.25         5.43 o                         
  -2  -9  13          5.17          5.50         5.54 o                         
  -1  -9  13          2.39          2.23         2.86 o                         
   0  -9  13          0.20         -0.38         5.86 o                         
   1  -9  13          0.10          1.32         3.30 o                         
   2  -9  13         10.26         17.58         4.72 o                         
   3  -9  13          2.20         -2.75         2.75 o                         
   4  -9  13         30.88         33.56         6.49 o                         
  -6  -8  13          2.40          2.99         5.57 o                         
  -5  -8  13          8.69         25.50         9.16 o                         
  -4  -8  13         21.97         46.91        11.73 o                         
  -3  -8  13          2.77          1.62         4.34 o                         
  -2  -8  13          2.15          0.97         4.24 o                         
  -1  -8  13         14.27         38.66         9.80 o                         
   0  -8  13          0.42          1.09         4.61 o                         
   1  -8  13        110.61        126.83        16.66 o                         
   2  -8  13          3.23         -0.06         4.05 o                         
   3  -8  13         24.28         32.03         8.79 o                         
   4  -8  13          0.76          9.43         3.41 o                         
  -7  -7  13          2.05         35.35        10.01 o                         
  -6  -7  13         46.42         41.96        10.88 o                         
  -5  -7  13          6.53          0.97         4.28 o                         
  -4  -7  13          8.30          6.13         5.32 o                         
  -3  -7  13          2.81          4.19         3.81 o                         
  -2  -7  13          3.30          0.65         4.71 o                         
  -1  -7  13          1.51         -2.33         3.81 o                         
   0  -7  13         39.22         35.37         9.44 o                         
   1  -7  13          3.65         12.15         6.14 o                         
   2  -7  13          1.26          0.78         4.43 o                         
   3  -7  13         91.96        104.82        15.36 o                         
   4  -7  13         60.57         75.61        13.52 o                         
   5  -7  13         30.65         31.89         9.40 o                         
  -7  -6  13          0.74          7.68         5.79 o                         
  -6  -6  13          4.33          7.66         5.78 o                         
  -5  -6  13          4.19          3.14         3.30 o                         
  -4  -6  13          3.12         -5.37         5.99 o                         
  -3  -6  13          3.29         -0.92         4.23 o                         
  -2  -6  13          2.07         -0.82         4.25 o                         
  -1  -6  13         12.66         12.22         6.18 o                         
   0  -6  13         84.62         61.95        12.31 o                         
   1  -6  13          1.82          4.28         5.21 o                         
   2  -6  13          0.06          7.47         5.65 o                         
   3  -6  13          5.67         -1.88         4.01 o                         
   4  -6  13          5.89          7.22         5.76 o                         
   5  -6  13          8.85         20.05         7.18 o                         
  -8  -5  13          3.17          0.60         4.49 o                         
  -7  -5  13          0.21          2.17         4.80 o                         
  -6  -5  13          4.97          6.37         4.90 o                         
  -5  -5  13         38.91         59.73        12.17 o                         
  -4  -5  13          6.08          7.60         5.66 o                         
  -3  -5  13         43.45         55.60        11.46 o                         
  -2  -5  13         74.98         83.55        13.83 o                         
  -1  -5  13          0.18          0.26         3.98 o                         
   0  -5  13         36.71         35.04         9.84 o                         
   1  -5  13         44.41         57.84        12.25 o                         
   2  -5  13         41.06         28.66         8.93 o                         
   3  -5  13          3.71         -4.89         4.89 o                         
   4  -5  13         64.29         66.59        12.47 o                         
  -8  -4  13          7.61          0.75         4.31 o                         
  -7  -4  13          0.64          0.13         4.55 o                         
  -6  -4  13          2.46         -1.81         4.44 o                         
  -5  -4  13          8.33          2.01         4.46 o                         
  -4  -4  13          3.19          8.79         9.27 o                         
  -3  -4  13        164.19        177.46        19.74 o                         
  -2  -4  13         30.41         27.42         9.19 o                         
  -1  -4  13          5.80          5.14         4.93 o                         
   0  -4  13         46.87         46.87        11.53 o                         
   1  -4  13         22.68         14.84         7.51 o                         
   2  -4  13         22.05         37.23        10.04 o                         
   3  -4  13          0.26          4.28         4.10 o                         
   4  -4  13          3.14          6.20         5.51 o                         
  -8  -3  13          0.08         -0.83         4.20 o                         
  -7  -3  13         29.71         34.89         8.99 o                         
  -6  -3  13         30.24         28.66         6.33 o                         
  -5  -3  13         81.47         72.50         8.96 o                         
  -4  -3  13          1.75          4.28         5.40 o                         
  -3  -3  13          0.06          1.34         5.12 o                         
  -2  -3  13          4.07          4.14         4.12 o                         
  -1  -3  13          8.23          4.29         4.09 o                         
   0  -3  13         15.36          7.36         5.80 o                         
   1  -3  13         10.98         17.12         7.89 o                         
   2  -3  13          2.15          6.03         5.55 o                         
   3  -3  13         11.17         21.58         8.35 o                         
   4  -3  13         11.69         15.63         6.86 o                         
  -8  -2  13          8.50         16.20         5.17 o                         
  -7  -2  13         47.09         42.25         7.33 o                         
  -6  -2  13          0.68          4.57         5.63 o                         
  -5  -2  13         31.08         39.36        10.00 o                         
  -4  -2  13          4.47         10.07         6.37 o                         
  -3  -2  13         26.47         35.99        10.90 o                         
  -2  -2  13         41.23         53.40        11.83 o                         
  -1  -2  13         24.33         24.79         8.77 o                         
   0  -2  13         10.10         10.91         5.68 o                         
   1  -2  13          4.69          1.01         4.15 o                         
   2  -2  13         33.46         46.09        11.54 o                         
   3  -2  13         14.73         14.85         8.09 o                         
  -8  -1  13         13.53          7.77         6.17 o                         
  -7  -1  13          6.16          6.60         5.51 o                         
  -6  -1  13          1.11         -0.54         5.07 o                         
  -5  -1  13          8.08          1.28         4.64 o                         
  -4  -1  13          0.11         -3.89         4.83 o                         
  -3  -1  13         27.50         27.48         9.41 o                         
  -2  -1  13         17.23         30.15        10.32 o                         
  -1  -1  13          2.99          3.74         5.32 o                         
   0  -1  13         37.98         34.42         9.92 o                         
   1  -1  13         22.51         52.09        12.08 o                         
   2  -1  13          3.87          6.97         5.39 o                         
  -8   0  13          0.88          6.95         6.72 o                         
  -7   0  13          0.98         -1.89         6.12 o                         
  -6   0  13          1.55          2.84         5.71 o                         
  -5   0  13          0.18          4.34         6.26 o                         
  -4   0  13         16.08         54.14        12.02 o                         
  -3   0  13          5.92         22.92         8.85 o                         
  -2   0  13          0.49         -5.31         5.74 o                         
  -1   0  13          7.86         -0.74         5.40 o                         
   0   0  13          0.04          5.10         6.35 o                         
   1   0  13         29.11         33.21        10.36 o                         
  -7   1  13         16.69         14.54         5.85 o                         
  -6   1  13          5.27          2.57         4.75 o                         
  -5   1  13          7.49         10.96         5.15 o                         
  -4   1  13         10.49          9.00         6.48 o                         
  -3   1  13          5.10          5.28         6.95 o                         
  -2   1  13         42.83         40.12        11.43 o                         
  -1   1  13         26.01         29.02         9.52 o                         
   0   1  13          3.18         17.33         8.08 o                         
  -6   2  13          6.95          4.46         4.89 o                         
  -5   2  13          0.57          5.85         5.60 o                         
  -4   2  13          2.07          3.14         6.00 o                         
  -3   2  13          0.04         -6.30         6.30 o                         
  -2   2  13          0.00          6.86         5.61 o                         
  -2 -10  14         12.50         17.91         7.70 o                         
  -1 -10  14         13.19          6.90         6.18 o                         
   0 -10  14         28.74         41.89         7.45 o                         
   1 -10  14          4.80          3.70         5.16 o                         
  -4  -9  14          5.64          7.71         5.48 o                         
  -3  -9  14         25.76         26.56         8.49 o                         
  -2  -9  14          4.76          3.61         5.63 o                         
  -1  -9  14          4.23         11.83         6.55 o                         
   0  -9  14         16.03         14.20         6.86 o                         
   1  -9  14          1.27         -0.30         4.88 o                         
   2  -9  14          1.64         11.44         6.63 o                         
  -5  -8  14          8.78         21.23         7.58 o                         
  -4  -8  14          1.16         11.98         4.83 o                         
  -3  -8  14          0.18         -2.41         5.87 o                         
  -2  -8  14         36.52         45.01        10.76 o                         
  -1  -8  14          2.79          5.22         5.83 o                         
   0  -8  14         28.69         11.18         6.30 o                         
   1  -8  14          3.36         10.08         6.37 o                         
   2  -8  14          3.82          6.34         4.64 o                         
   3  -8  14          0.01         -4.88         4.88 o                         
  -6  -7  14         32.05         42.63        11.17 o                         
  -5  -7  14          2.25         -1.35         4.63 o                         
  -4  -7  14          6.92         10.69         6.43 o                         
  -3  -7  14          0.18         -0.26         3.61 o                         
  -2  -7  14         24.05         23.55         7.96 o                         
  -1  -7  14          0.08          4.95         4.91 o                         
   0  -7  14          2.05         14.20         7.39 o                         
   1  -7  14          2.74          3.26         5.68 o                         
   2  -7  14          3.93          4.19         4.58 o                         
   3  -7  14         34.75         37.19        10.12 o                         
  -7  -6  14          0.00          3.11         5.09 o                         
  -6  -6  14          2.43          7.84         5.83 o                         
  -5  -6  14          1.06          3.76         5.23 o                         
  -4  -6  14          0.49          1.37         4.34 o                         
  -3  -6  14         27.68         42.71        10.08 o                         
  -2  -6  14         44.14         48.55         8.16 o                         
  -1  -6  14          1.70          6.54         5.36 o                         
   0  -6  14         21.34         18.33         7.33 o                         
   1  -6  14          5.42          5.03         5.00 o                         
   2  -6  14          0.07         -1.11         4.77 o                         
   3  -6  14         21.37         23.99         8.56 o                         
  -7  -5  14          6.60          3.96         4.83 o                         
  -6  -5  14          0.16         -2.09         3.76 o                         
  -5  -5  14          1.60         -3.32         5.71 o                         
  -4  -5  14          6.47          8.96         4.39 o                         
  -3  -5  14          4.01          5.87         6.16 o                         
  -2  -5  14          9.33          6.34         6.02 o                         
  -1  -5  14         24.09         25.28         8.38 o                         
   0  -5  14         17.78         14.52         7.65 o                         
   1  -5  14         27.63         35.24        10.08 o                         
   2  -5  14         24.86         22.41         8.66 o                         
   3  -5  14         16.99         22.30         7.87 o                         
  -7  -4  14         16.44          3.18         4.48 o                         
  -6  -4  14          9.19         16.17         5.50 o                         
  -5  -4  14          0.00          3.88         3.78 o                         
  -4  -4  14         51.90         54.27        12.21 o                         
  -3  -4  14          0.33         -1.18         5.88 o                         
  -2  -4  14         22.06         21.18         8.13 o                         
  -1  -4  14          5.40         -3.00         4.64 o                         
   0  -4  14         21.16         27.20         9.32 o                         
   1  -4  14          9.82          2.16         4.71 o                         
   2  -4  14          8.26         14.19         7.07 o                         
   3  -4  14          1.03          3.12         5.10 o                         
  -7  -3  14          5.29          2.03         3.31 o                         
  -6  -3  14         10.28         21.14         4.96 o                         
  -5  -3  14          0.33          4.21         6.03 o                         
  -4  -3  14          8.62          8.40         5.69 o                         
  -3  -3  14          0.18         14.72         6.10 o                         
  -2  -3  14         13.71         18.53         7.90 o                         
  -1  -3  14         16.03         22.15         8.71 o                         
   0  -3  14         29.10         12.48         7.65 o                         
   1  -3  14          4.85         10.14         6.45 o                         
   2  -3  14          0.24          0.14         3.92 o                         
  -7  -2  14          0.64         -5.94         5.94 o                         
  -6  -2  14          1.78         12.44         6.91 o                         
  -5  -2  14          0.00         -0.85         4.23 o                         
  -4  -2  14         26.94         28.73         9.97 o                         
  -3  -2  14          6.34         10.47         6.99 o                         
  -2  -2  14          2.18         16.77         7.58 o                         
  -1  -2  14          4.72         10.25         5.60 o                         
   0  -2  14         10.81         13.58         7.39 o                         
   1  -2  14         20.12         26.25         9.23 o                         
  -7  -1  14          0.00         -5.61         6.24 o                         
  -6  -1  14          3.61         -6.81         6.81 o                         
  -5  -1  14          0.06         -5.90         5.90 o                         
  -4  -1  14         13.21         20.06         8.75 o                         
  -3  -1  14          3.11          1.10         4.86 o                         
  -2  -1  14          0.72         -7.24         7.24 o                         
  -1  -1  14          7.14         -1.79         5.70 o                         
   0  -1  14          1.28         -6.32         6.32 o                         
  -6   0  14          0.73          3.46         6.05 o                         
  -5   0  14          0.00         -7.06         7.06 o                         
  -4   0  14          1.57          0.65         5.21 o                         
  -3   0  14          7.73         12.18         7.47 o                         
  -2   0  14          4.22         -2.28         5.14 o                         
  -1   0  14          3.34          9.19         6.68 o                         
  -3  -8  15          7.08         -0.95         3.93 o                         
  -2  -8  15          4.75         10.12         5.70 o                         
  -1  -8  15         10.08         27.22         9.48 o                         
   0  -8  15         21.82         15.21         7.67 o                         
   1  -8  15          1.84         -1.73         5.02 o                         
  -4  -7  15          6.16          3.69         5.26 o                         
  -3  -7  15          0.70          4.16         4.89 o                         
  -2  -7  15          1.11          5.16         4.30 o                         
  -1  -7  15         13.47         16.24         7.57 o                         
   0  -7  15         16.91         15.39         7.43 o                         
   1  -7  15          0.61         -5.07         5.07 o                         
  -5  -6  15          3.11         10.97         6.54 o                         
  -4  -6  15          9.92         15.08         5.04 o                         
  -3  -6  15          2.76          0.54         4.26 o                         
  -2  -6  15          0.37          9.55         6.90 o                         
  -1  -6  15         50.92         34.31        10.49 o                         
   0  -6  15          1.20          3.26         4.45 o                         
   1  -6  15          0.93         -5.07         5.07 o                         
  -5  -5  15          2.87          1.76         3.72 o                         
  -4  -5  15          3.98          2.87         4.10 o                         
  -3  -5  15          1.15          5.12         6.23 o                         
  -2  -5  15          2.30          2.42         4.37 o                         
  -1  -5  15         16.17         19.95         8.18 o                         
   0  -5  15          2.10         -5.61         5.61 o                         
   1  -5  15          1.05          2.47         4.23 o                         
  -6  -4  15          0.44         -5.03         5.72 o                         
  -5  -4  15          7.74         13.38         7.03 o                         
  -4  -4  15          7.01         11.40         8.33 o                         
  -3  -4  15         74.13         81.84        15.53 o                         
  -2  -4  15          6.06         -3.61         5.52 o                         
  -1  -4  15          5.10          2.74         4.59 o                         
   0  -4  15         15.94         22.34         9.11 o                         
   1  -4  15          2.54          3.43         5.48 o                         
  -6  -3  15          0.09          0.53         4.43 o                         
  -5  -3  15          4.97          4.72         4.39 o                         
  -4  -3  15         17.31         10.56         7.30 o                         
  -3  -3  15          0.01          9.83         6.83 o                         
  -2  -3  15          2.36          7.81         6.10 o                         
  -1  -3  15          0.29         -5.33         7.06 o                         
   0  -3  15          2.90          1.36         5.28 o                         
  -5  -2  15          5.59         -3.37         5.28 o                         
  -4  -2  15          3.36         -5.00         5.00 o                         
  -3  -2  15          5.32         -0.19         4.28 o                         
  -2  -2  15          4.60         18.18         9.06 o                         
  -1  -2  15          4.78          5.92         7.23 o                         
                                                                                
