# Supplementary material for: Supramolecular synthon hierarchy in sulfonamide cocrystals with syn-amides and N-oxides
Source: IUCrJ. 2019 Jun 21;6(Pt 4):751–60. doi: 10.1107/S2052252519005037 (PMC6608642; doi:10.1107/S2052252519005037)
Supplement: Supplementary file 4 [file m-06-00751-CELMeTFHPsup4.hkl]

data_CELMeTFHP                                                                  
_shelx_title ' an1803_m in P-1'                                                 
_shelx_refln_list_code          4                                               
_shelx_F_calc_maximum      176.25                                               
_exptl_crystal_F_000       572.00                                               
_reflns_d_resolution_high  0.8409                                               
                                                                                
loop_                                                                           
 _space_group_symop_operation_xyz                                               
 'x, y, z'                                                                      
 '-x, -y, -z'                                                                   
                                                                                
_cell_length_a     7.4563                                                       
_cell_length_b    13.0100                                                       
_cell_length_c    13.7231                                                       
_cell_angle_alpha 100.170                                                       
_cell_angle_beta   95.715                                                       
_cell_angle_gamma 104.444                                                       
                                                                                
_shelx_F_squared_multiplier     1.000                                           
                                                                                
loop_                                                                           
 _refln_index_h                                                                 
 _refln_index_k                                                                 
 _refln_index_l                                                                 
 _refln_F_squared_calc                                                          
 _refln_F_squared_meas                                                          
 _refln_F_squared_sigma                                                         
 _refln_observed_status                                                         
   1   0   0         64.31         62.12         1.53 o                         
   2   0   0        401.97        384.09         6.99 o                         
   3   0   0         33.41         26.81         1.74 o                         
   4   0   0        124.99         92.40         4.18 o                         
   5   0   0         66.50         58.56         7.63 o                         
   6   0   0        163.39        168.03         6.79 o                         
   7   0   0         63.91         57.59         4.22 o                         
   8   0   0         29.59         46.75         7.09 o                         
  -8   1   0         12.33          5.35         2.35 o                         
  -7   1   0         87.04         86.72         5.81 o                         
  -6   1   0         67.03         71.22         5.55 o                         
  -5   1   0         37.18         42.82         2.38 o                         
  -4   1   0        540.59        530.74        10.37 o                         
  -3   1   0        435.37        431.53         8.31 o                         
  -2   1   0      11690.54      11816.08       173.66 o                         
  -1   1   0       1409.49       1502.11        22.90 o                         
   0   1   0        257.52        253.91         4.80 o                         
   1   1   0       2470.50       2548.90        85.32 o                         
   2   1   0        195.76        199.28         4.17 o                         
   3   1   0        116.00        107.68         3.05 o                         
   4   1   0         95.09         97.05         3.16 o                         
   5   1   0        411.97        382.50        10.52 o                         
   6   1   0       1412.71       1473.42        43.24 o                         
   7   1   0          7.07         15.60         2.86 o                         
   8   1   0          5.19          5.52         3.08 o                         
  -8   2   0        144.56        148.74        17.24 o                         
  -7   2   0         53.57         48.38         4.66 o                         
  -6   2   0       1066.26       1057.42        22.44 o                         
  -5   2   0        422.80        382.23         9.73 o                         
  -4   2   0          6.00         14.43         1.49 o                         
  -3   2   0        936.34        943.65        18.41 o                         
  -2   2   0       9717.56       9996.20       147.29 o                         
  -1   2   0          8.78          6.86         0.59 o                         
   0   2   0       4426.95       4839.13        71.17 o                         
   1   2   0        401.78        349.62         6.12 o                         
   2   2   0       3771.41       4007.83        60.35 o                         
   3   2   0         72.50         65.90         2.13 o                         
   4   2   0         59.89         54.23         3.15 o                         
   5   2   0        415.51        383.36        15.03 o                         
   6   2   0        401.31        395.43        11.92 o                         
   7   2   0          2.35          2.71         1.93 o                         
   8   2   0          2.28          3.68         2.26 o                         
  -8   3   0          3.89          2.30         2.08 o                         
  -7   3   0        111.92        121.16        11.73 o                         
  -6   3   0        260.90        254.05         6.91 o                         
  -5   3   0        197.57        191.38         5.39 o                         
  -4   3   0       1596.48       1823.20        29.39 o                         
  -3   3   0       4669.12       4916.38        73.71 o                         
  -2   3   0       1029.48       1027.77        16.43 o                         
  -1   3   0       5690.08       5658.38        83.43 o                         
   0   3   0       6371.86       6583.85        96.81 o                         
   1   3   0       7868.37       7654.03       322.54 o                         
   2   3   0       3436.25       3669.12        60.94 o                         
   3   3   0       2443.50       2741.05        49.03 o                         
   4   3   0        446.35        460.99        12.73 o                         
   5   3   0         42.23         30.52         2.94 o                         
   6   3   0        145.36        125.21         6.77 o                         
   7   3   0         26.66         28.00         3.56 o                         
  -8   4   0          5.01          6.16         2.63 o                         
  -7   4   0        104.84         86.86         5.88 o                         
  -6   4   0          8.73         13.56         2.36 o                         
  -5   4   0        323.30        339.37         7.81 o                         
  -4   4   0        901.00        948.92        16.55 o                         
  -3   4   0        359.01        361.34         7.17 o                         
  -2   4   0         93.72         94.58         3.50 o                         
  -1   4   0       7871.53       7872.42       147.90 o                         
   0   4   0       1812.25       1868.14        28.43 o                         
   1   4   0        304.21        322.78         6.16 o                         
   2   4   0        348.19        428.57         8.18 o                         
   3   4   0        355.18        332.18         8.74 o                         
   4   4   0         40.13         38.12         2.87 o                         
   5   4   0         44.00         44.34         3.44 o                         
   6   4   0          8.14          6.80         2.02 o                         
   7   4   0        137.87        141.49         7.48 o                         
  -8   5   0          0.01          0.26         1.81 o                         
  -7   5   0         32.38         37.59         4.28 o                         
  -6   5   0         89.77         78.21         4.24 o                         
  -5   5   0         23.17         25.28         1.93 o                         
  -4   5   0        222.19        216.47         5.41 o                         
  -3   5   0        170.75        135.65         3.58 o                         
  -2   5   0         14.05          8.61         0.84 o                         
  -1   5   0        281.88        289.89         6.55 o                         
   0   5   0       1305.16       1409.30        22.04 o                         
   1   5   0        680.16        760.31        12.97 o                         
   2   5   0        262.46        298.66         6.39 o                         
   3   5   0        252.63        211.39         6.65 o                         
   4   5   0         85.98         90.34         4.49 o                         
   5   5   0        315.35        259.25         8.90 o                         
   6   5   0         24.05         25.47         3.50 o                         
   7   5   0         36.41         49.01         8.65 o                         
  -8   6   0          8.34         15.35         3.50 o                         
  -7   6   0        156.46        160.49         6.75 o                         
  -6   6   0        153.49        163.07         6.39 o                         
  -5   6   0        826.95        766.90        18.31 o                         
  -4   6   0         43.50         36.92         2.78 o                         
  -3   6   0        514.24        543.30         9.97 o                         
  -2   6   0        724.59        793.79        13.28 o                         
  -1   6   0          3.57          4.55         0.71 o                         
   0   6   0        825.38        947.44        19.44 o                         
   1   6   0       1328.15       1380.19        22.38 o                         
   2   6   0        407.71        376.51         8.49 o                         
   3   6   0        160.29        162.86         6.95 o                         
   4   6   0        214.23        164.38         6.40 o                         
   5   6   0          9.13          7.72         2.11 o                         
   6   6   0         29.32         36.76         3.64 o                         
  -8   7   0          0.27          2.75         2.12 o                         
  -7   7   0        156.76        147.17         6.46 o                         
  -6   7   0          0.18          1.00         1.16 o                         
  -5   7   0          5.20          4.35         1.29 o                         
  -4   7   0        345.06        314.54         8.60 o                         
  -3   7   0        393.98        355.54         8.74 o                         
  -2   7   0        300.88        286.98         6.23 o                         
  -1   7   0       1957.39       2213.02        34.19 o                         
   0   7   0        321.36        313.84         6.42 o                         
   1   7   0        740.80        829.01        14.58 o                         
   2   7   0         60.50         46.40         5.22 o                         
   3   7   0         37.10         31.29         4.43 o                         
   4   7   0          4.19          7.60         2.25 o                         
   5   7   0         21.93         20.38         3.07 o                         
   6   7   0         32.39         31.21         5.11 o                         
  -8   8   0         18.48         20.93         4.25 o                         
  -7   8   0          0.74          4.84         3.66 o                         
  -6   8   0         12.87         17.16         2.35 o                         
  -5   8   0        114.34        107.93         5.02 o                         
  -4   8   0        364.45        342.11         8.77 o                         
  -3   8   0         27.46         34.38         1.79 o                         
  -2   8   0       1044.76       1155.51        22.46 o                         
  -1   8   0         12.56         20.37         1.36 o                         
   0   8   0        236.97        259.36         5.84 o                         
   1   8   0        211.43        193.88         6.88 o                         
   2   8   0         27.95         30.61         3.86 o                         
   3   8   0        409.28        375.28        10.50 o                         
   4   8   0        116.70        108.13         7.41 o                         
   5   8   0         44.81         42.16         5.28 o                         
  -8   9   0         25.93         36.71         5.10 o                         
  -7   9   0         16.84         18.67         3.65 o                         
  -6   9   0        140.64        146.57         7.90 o                         
  -5   9   0         69.20         71.97         5.12 o                         
  -4   9   0        330.42        328.87        11.63 o                         
  -3   9   0         47.90         44.58         2.43 o                         
  -2   9   0          2.29          4.91         0.89 o                         
  -1   9   0         57.44         56.25         2.27 o                         
   0   9   0        251.72        246.55         6.86 o                         
   1   9   0        503.59        488.89        10.11 o                         
   2   9   0         20.17         20.30         2.46 o                         
   3   9   0          9.64          9.87         4.30 o                         
   4   9   0         14.20         15.71         3.03 o                         
   5   9   0          1.17          2.60         2.35 o                         
  -7  10   0         30.49         28.91         3.92 o                         
  -6  10   0         54.12         54.58         8.54 o                         
  -5  10   0        554.44        582.85        18.41 o                         
  -4  10   0         10.48         14.83         2.89 o                         
  -3  10   0        139.98        130.78        10.82 o                         
  -2  10   0        333.44        300.64         8.02 o                         
  -1  10   0          8.28          8.23         1.22 o                         
   0  10   0        517.15        523.84        10.56 o                         
   1  10   0        189.29        178.41         5.96 o                         
   2  10   0         46.51         48.43         3.26 o                         
   3  10   0         47.92         42.96         3.56 o                         
   4  10   0         25.64         28.59         3.50 o                         
  -7  11   0         42.06         42.25         8.00 o                         
  -6  11   0          7.23          9.03         2.53 o                         
  -5  11   0         33.42         38.59         3.99 o                         
  -4  11   0          1.78          0.34         1.48 o                         
  -3  11   0          8.51          8.78         3.72 o                         
  -2  11   0          0.57          1.85         2.02 o                         
  -1  11   0        134.03        121.12         4.66 o                         
   0  11   0        338.21        342.05        15.75 o                         
   1  11   0        373.59        379.60        16.14 o                         
   2  11   0         67.94         77.37         4.28 o                         
   3  11   0         50.01         54.88         3.96 o                         
   4  11   0         13.15         18.02         3.81 o                         
  -7  12   0          4.26          1.72         2.23 o                         
  -6  12   0          2.71          4.17         2.46 o                         
  -5  12   0          0.40          0.27         4.07 o                         
  -4  12   0         17.82         13.94         3.87 o                         
  -3  12   0        258.32        259.52         9.70 o                         
  -2  12   0          0.21         -0.60         1.20 o                         
  -1  12   0         99.87         93.76         4.51 o                         
   0  12   0        103.42         90.45         9.70 o                         
   1  12   0          6.27          6.71         2.17 o                         
   2  12   0          6.67          7.25         2.39 o                         
   3  12   0          0.48          1.70         2.11 o                         
  -6  13   0         45.88         44.71         7.30 o                         
  -5  13   0         71.71         66.87         7.01 o                         
  -4  13   0         50.06         46.53         4.10 o                         
  -3  13   0         52.04         49.22         4.35 o                         
  -2  13   0         68.12         69.65         5.70 o                         
  -1  13   0         18.28         18.52         2.45 o                         
   0  13   0          3.07          2.92         1.69 o                         
   1  13   0          0.18          3.47         3.11 o                         
   2  13   0          1.70         -0.77         1.85 o                         
  -5  14   0         20.56         24.98         3.48 o                         
  -4  14   0         19.32         16.33         3.27 o                         
  -3  14   0          8.08          9.43         3.75 o                         
  -2  14   0         19.23         21.49         2.87 o                         
  -1  14   0          0.68          2.02         1.73 o                         
   0  14   0          2.80          7.85         2.40 o                         
   1  14   0          9.45         16.71         3.24 o                         
  -3  15   0         23.51         32.31         3.48 o                         
  -2  15   0         10.07         15.38         2.86 o                         
  -1  15   0          5.38          9.59         2.61 o                         
   1 -15   1         14.64         23.19         3.37 o                         
   2 -15   1         28.14         36.53         3.61 o                         
   3 -15   1         46.58         50.29         4.68 o                         
   4 -15   1          0.52          1.67         2.93 o                         
  -1 -14   1          0.70          4.94         2.04 o                         
   0 -14   1          0.12          0.10         1.36 o                         
   1 -14   1          0.51          2.47         1.59 o                         
   2 -14   1        110.96        113.67         6.00 o                         
   3 -14   1          6.98          1.23         1.68 o                         
   4 -14   1         10.64         17.29         3.22 o                         
   5 -14   1         88.56         98.23         6.38 o                         
  -2 -13   1          7.80         12.06         4.51 o                         
  -1 -13   1          7.57          2.51         2.64 o                         
   0 -13   1         31.49         32.70         3.28 o                         
   1 -13   1         12.60         12.15         2.04 o                         
   2 -13   1         15.82         20.51         5.69 o                         
   3 -13   1         44.74         45.85         5.20 o                         
   4 -13   1          3.06          1.55         1.55 o                         
   5 -13   1         43.79         37.94         4.20 o                         
   6 -13   1          5.48          9.51         5.39 o                         
  -3 -12   1         30.24         32.62         4.28 o                         
  -2 -12   1          0.01          2.18         1.87 o                         
  -1 -12   1         38.92         43.05         3.82 o                         
   0 -12   1        240.80        209.65         8.11 o                         
   1 -12   1         30.57         41.60         2.82 o                         
   2 -12   1         17.37         15.70         1.97 o                         
   3 -12   1          1.17          1.49         1.58 o                         
   4 -12   1         70.48         78.50         5.16 o                         
   5 -12   1         21.63         18.96         3.40 o                         
   6 -12   1         17.69         25.75         4.65 o                         
   7 -12   1         15.19         19.87         3.92 o                         
  -4 -11   1         19.38         22.53         3.36 o                         
  -3 -11   1          2.60          1.82         2.49 o                         
  -2 -11   1          3.41          6.88         3.84 o                         
  -1 -11   1        775.81        779.23        20.97 o                         
   0 -11   1          5.41          7.97         2.49 o                         
   1 -11   1         20.76         18.66         2.78 o                         
   2 -11   1         65.71         66.43         3.31 o                         
   3 -11   1          4.19          3.45         1.77 o                         
   4 -11   1          0.11          1.52         1.67 o                         
   5 -11   1          0.13          0.14         1.64 o                         
   6 -11   1         87.22         81.84         5.86 o                         
   7 -11   1          7.86          8.05         3.21 o                         
  -4 -10   1         99.62         98.26         5.41 o                         
  -3 -10   1          1.63          2.42         1.49 o                         
  -2 -10   1        105.30        116.63         5.28 o                         
  -1 -10   1          1.12          2.84         1.21 o                         
   0 -10   1         17.88         29.08         2.25 o                         
   1 -10   1        416.35        382.61         9.48 o                         
   2 -10   1          3.66          3.96         1.15 o                         
   3 -10   1          4.80          3.76         1.27 o                         
   4 -10   1          4.50          5.89         1.95 o                         
   5 -10   1        693.30        683.96        20.43 o                         
   6 -10   1         11.69         12.39         3.14 o                         
   7 -10   1         58.89         65.38         6.17 o                         
  -5  -9   1         19.89         18.99         3.11 o                         
  -4  -9   1         66.37         60.48         5.23 o                         
  -3  -9   1         25.95         28.85         2.87 o                         
  -2  -9   1        208.07        216.94         7.07 o                         
  -1  -9   1         37.73         35.75         2.46 o                         
   0  -9   1         16.06         19.99         2.52 o                         
   1  -9   1       1024.06       1022.86        17.34 o                         
   2  -9   1        181.82        143.29         4.76 o                         
   3  -9   1        307.34        332.94         8.62 o                         
   4  -9   1        212.90        219.07        13.64 o                         
   5  -9   1         39.57         39.83         5.48 o                         
   6  -9   1         12.37          9.37         3.24 o                         
   7  -9   1         94.48         93.24         6.36 o                         
   8  -9   1          0.03         -0.22         2.37 o                         
  -6  -8   1          0.01         -0.89         1.78 o                         
  -5  -8   1          2.45          2.58         3.17 o                         
  -4  -8   1        104.17        103.82         5.28 o                         
  -3  -8   1        222.62        189.51         6.82 o                         
  -2  -8   1         16.07         16.11         2.15 o                         
  -1  -8   1        309.36        313.95         6.99 o                         
   0  -8   1        384.51        370.00         7.55 o                         
   1  -8   1        261.49        258.98         5.80 o                         
   2  -8   1       1136.02       1201.80        19.60 o                         
   3  -8   1          0.62          0.88         0.65 o                         
   4  -8   1         24.55         25.22         1.65 o                         
   5  -8   1         87.21         93.60         4.13 o                         
   6  -8   1        170.62        160.66         8.11 o                         
   7  -8   1        221.71        224.90        10.32 o                         
   8  -8   1          2.77          6.47         2.60 o                         
  -6  -7   1          1.49          4.08         2.09 o                         
  -5  -7   1        199.81        178.19         7.41 o                         
  -4  -7   1        130.91        133.92         7.51 o                         
  -3  -7   1        314.25        276.90        14.78 o                         
  -2  -7   1         32.15         33.05         2.32 o                         
  -1  -7   1         19.24         21.36         1.45 o                         
   0  -7   1         21.51         24.38         2.70 o                         
   1  -7   1       1516.85       1864.98        29.10 o                         
   2  -7   1          0.82          0.53         0.58 o                         
   3  -7   1       1018.58        969.17        16.35 o                         
   4  -7   1          3.09          3.43         1.02 o                         
   5  -7   1         22.67         25.74         2.38 o                         
   6  -7   1         26.01         30.12         3.37 o                         
   7  -7   1         26.20         34.15         3.19 o                         
   8  -7   1         27.57         19.84         5.16 o                         
  -6  -6   1          8.61         10.14         2.58 o                         
  -5  -6   1        568.64        521.71        14.33 o                         
  -4  -6   1          3.47          2.96         1.35 o                         
  -3  -6   1        191.58        160.41         5.77 o                         
  -2  -6   1          0.21          0.64         0.55 o                         
  -1  -6   1         27.05         22.33         1.65 o                         
   0  -6   1         60.51         57.07         2.57 o                         
   1  -6   1       3043.69       3112.83        50.36 o                         
   2  -6   1          1.47          6.76         0.80 o                         
   3  -6   1        131.77        126.25         3.46 o                         
   4  -6   1         43.81         49.04         3.52 o                         
   5  -6   1          6.17          5.58         1.20 o                         
   6  -6   1          2.04          6.98         1.78 o                         
   7  -6   1        319.38        315.45        15.83 o                         
   8  -6   1          7.92         10.03         2.61 o                         
  -7  -5   1         21.28         21.14         3.65 o                         
  -6  -5   1         36.95         35.77         3.73 o                         
  -5  -5   1          6.40          6.01         2.14 o                         
  -4  -5   1        134.84        128.52         5.41 o                         
  -3  -5   1        161.32        134.82         5.03 o                         
  -2  -5   1        576.47        604.90        21.30 o                         
  -1  -5   1         49.21         60.19         2.10 o                         
   0  -5   1        103.94        148.31         4.50 o                         
   1  -5   1       3480.60       3661.72        54.73 o                         
   2  -5   1        113.10        118.95         2.92 o                         
   3  -5   1          5.20          6.47         0.97 o                         
   4  -5   1        383.75        418.60         8.67 o                         
   5  -5   1          2.64          2.40         1.06 o                         
   6  -5   1        175.31        174.84         6.59 o                         
   7  -5   1          2.27          5.70         1.73 o                         
   8  -5   1          0.95          2.92         2.29 o                         
  -7  -4   1         20.49         27.13         3.91 o                         
  -6  -4   1          0.97          1.94         1.64 o                         
  -5  -4   1        454.82        487.74        13.10 o                         
  -4  -4   1        615.15        596.37        40.60 o                         
  -3  -4   1        551.93        530.11        12.25 o                         
  -2  -4   1        208.49        197.91         4.44 o                         
  -1  -4   1       1556.32       1578.36        29.12 o                         
   0  -4   1        193.94        193.20         3.86 o                         
   1  -4   1       4942.01       4979.53        73.68 o                         
   2  -4   1         65.92         84.76         3.28 o                         
   3  -4   1         82.49        121.67         3.43 o                         
   4  -4   1         19.04         24.75         1.74 o                         
   5  -4   1          2.00          5.07         1.10 o                         
   6  -4   1         25.69         28.61         2.62 o                         
   7  -4   1          3.40          4.05         2.09 o                         
   8  -4   1         42.40         50.04        10.01 o                         
  -7  -3   1          1.77          3.16         2.04 o                         
  -6  -3   1         74.85         81.69         4.91 o                         
  -5  -3   1       1138.32       1198.70        59.84 o                         
  -4  -3   1          0.49          2.09         1.23 o                         
  -3  -3   1        210.62        214.96         6.38 o                         
  -2  -3   1        585.27        646.73        13.22 o                         
  -1  -3   1          2.09          9.65         1.13 o                         
   0  -3   1        231.39        252.52         4.52 o                         
   1  -3   1         42.30         40.37         1.19 o                         
   2  -3   1       2905.55       2810.78        42.54 o                         
   3  -3   1        798.50        770.05        15.43 o                         
   4  -3   1         50.45         35.65         2.40 o                         
   5  -3   1          1.25          2.00         0.92 o                         
   6  -3   1          4.64          2.66         1.43 o                         
   7  -3   1         39.03         35.02         4.00 o                         
   8  -3   1          4.56          4.01         2.44 o                         
  -8  -2   1         12.96          8.21         4.37 o                         
  -7  -2   1         83.34         85.66         5.22 o                         
  -6  -2   1         43.02         48.63         3.90 o                         
  -5  -2   1        281.79        247.34         8.12 o                         
  -4  -2   1         78.24         85.90         3.99 o                         
  -3  -2   1        768.05        778.68        16.07 o                         
  -2  -2   1       1099.93       1023.19        19.27 o                         
  -1  -2   1       2034.23       2145.01        32.48 o                         
   0  -2   1       8994.83       8998.96       261.46 o                         
   1  -2   1          5.57         11.02         0.64 o                         
   2  -2   1       2032.64       2037.28        31.26 o                         
   3  -2   1       2188.47       2452.97        38.01 o                         
   4  -2   1        124.84        131.90         4.03 o                         
   5  -2   1          7.35          3.66         1.08 o                         
   6  -2   1         58.27         51.89         3.68 o                         
   7  -2   1          5.21         11.44         2.32 o                         
   8  -2   1        113.47        121.38         7.65 o                         
  -8  -1   1          5.84          6.28         2.97 o                         
  -7  -1   1         74.22         79.94         6.17 o                         
  -6  -1   1        127.60        120.73         5.72 o                         
  -5  -1   1          6.25          6.60         1.65 o                         
  -4  -1   1        552.49        605.82        11.47 o                         
  -3  -1   1       2350.88       2372.79        36.85 o                         
  -2  -1   1       3586.06       3931.55        59.01 o                         
  -1  -1   1         14.85         12.15         1.06 o                         
   0  -1   1        771.27        791.88        14.61 o                         
   1  -1   1         77.79         57.39         1.53 o                         
   2  -1   1        649.89        763.02        12.66 o                         
   3  -1   1        702.82        723.75        12.75 o                         
   4  -1   1         77.45         62.84         2.65 o                         
   5  -1   1         90.72         92.80         3.60 o                         
   6  -1   1        733.12        751.39        25.57 o                         
   7  -1   1         88.55         99.58         5.37 o                         
   8  -1   1          0.90          2.76         2.67 o                         
  -8   0   1         93.54        111.53         8.82 o                         
  -7   0   1         77.45         90.57         5.14 o                         
  -6   0   1        135.54        140.01         5.99 o                         
  -5   0   1        278.88        243.38         7.60 o                         
  -4   0   1       1003.65       1075.22        18.49 o                         
  -3   0   1        200.30        225.29         5.08 o                         
  -2   0   1        168.55        151.46         3.41 o                         
  -1   0   1       2452.26       2576.18        45.94 o                         
   0   0   1        444.21        465.69        11.61 o                         
   1   0   1        586.18        634.26        10.42 o                         
   2   0   1        395.00        329.03         6.22 o                         
   3   0   1        856.76        778.95        13.54 o                         
   4   0   1        694.11        667.81        14.68 o                         
   5   0   1         50.14         52.39         3.30 o                         
   6   0   1         31.14         36.59         3.34 o                         
   7   0   1          0.74         -0.26         2.59 o                         
   8   0   1          6.25          6.56         3.06 o                         
  -8   1   1          1.52          4.21         2.63 o                         
  -7   1   1        121.32        119.37         7.45 o                         
  -6   1   1        485.62        485.64        13.99 o                         
  -5   1   1         11.16         14.79         1.90 o                         
  -4   1   1        185.19        179.57         5.38 o                         
  -3   1   1        718.08        694.92        12.16 o                         
  -2   1   1        768.85        688.82        11.42 o                         
  -1   1   1       7798.88       8094.72       137.92 o                         
   0   1   1       1925.14       1982.02        29.71 o                         
   1   1   1       1661.08       1725.53        26.17 o                         
   2   1   1        467.59        427.88         7.76 o                         
   3   1   1         71.37         58.53         2.18 o                         
   4   1   1         73.44         63.97         2.53 o                         
   5   1   1          1.78          4.68         1.45 o                         
   6   1   1       1121.75       1207.20        30.08 o                         
   7   1   1         61.42         59.29         4.84 o                         
   8   1   1          1.24          6.75         2.95 o                         
  -8   2   1          2.58          2.48         2.11 o                         
  -7   2   1          1.48          5.80         2.39 o                         
  -6   2   1          9.70         12.83         2.35 o                         
  -5   2   1        176.40        187.31         5.32 o                         
  -4   2   1        268.57        279.53         6.38 o                         
  -3   2   1        189.31        233.76         5.14 o                         
  -2   2   1       8309.31       8193.65       134.43 o                         
  -1   2   1          3.29          2.07         0.38 o                         
   0   2   1       2297.65       2291.51        34.12 o                         
   1   2   1       1790.27       1981.05        30.13 o                         
   2   2   1          2.86          4.41         1.04 o                         
   3   2   1        540.26        604.99        11.07 o                         
   4   2   1       1050.15       1102.70        35.72 o                         
   5   2   1        325.60        331.61         9.82 o                         
   6   2   1         96.56         90.33         5.11 o                         
   7   2   1        101.22        109.81         6.04 o                         
  -8   3   1         75.63         64.32         5.67 o                         
  -7   3   1         32.73         29.64         4.03 o                         
  -6   3   1         14.06         20.41         2.57 o                         
  -5   3   1        456.54        479.44        10.02 o                         
  -4   3   1       1022.28        938.02        16.36 o                         
  -3   3   1        112.99        116.93         3.21 o                         
  -2   3   1        160.04        192.78         3.99 o                         
  -1   3   1        692.24        747.75        11.92 o                         
   0   3   1       1477.87       1468.13        22.41 o                         
   1   3   1          1.12          0.19         0.35 o                         
   2   3   1          2.60          2.56         0.56 o                         
   3   3   1          3.18          8.56         1.03 o                         
   4   3   1          0.75          0.27         0.96 o                         
   5   3   1        140.23        132.54         5.83 o                         
   6   3   1         32.56         28.15         3.51 o                         
   7   3   1         16.20         20.44         4.09 o                         
  -8   4   1        113.23        113.82         7.41 o                         
  -7   4   1         16.64         17.06         3.43 o                         
  -6   4   1        590.05        558.45        14.22 o                         
  -5   4   1         44.68         47.94         2.70 o                         
  -4   4   1        107.81         86.93         3.01 o                         
  -3   4   1         81.81         72.21         2.75 o                         
  -2   4   1       1653.78       1672.91        25.94 o                         
  -1   4   1          4.22          4.29         1.88 o                         
   0   4   1        361.76        350.59         6.39 o                         
   1   4   1        120.42        130.75         3.42 o                         
   2   4   1        550.48        700.05        12.41 o                         
   3   4   1       1228.18       1319.63        22.06 o                         
   4   4   1          0.79          1.52         1.16 o                         
   5   4   1          0.38          2.45         1.43 o                         
   6   4   1         48.81         47.40         3.94 o                         
   7   4   1         26.29         31.29         7.72 o                         
  -8   5   1         23.24         29.58         4.16 o                         
  -7   5   1         39.20         34.67         3.34 o                         
  -6   5   1          4.06          2.78         1.32 o                         
  -5   5   1          3.90         13.22         2.13 o                         
  -4   5   1        102.54        102.89         3.28 o                         
  -3   5   1         24.52         19.66         1.60 o                         
  -2   5   1        183.60        159.01         3.61 o                         
  -1   5   1       1494.52       1701.34        26.27 o                         
   0   5   1        191.27        183.97         4.17 o                         
   1   5   1        448.28        407.39         7.76 o                         
   2   5   1        253.68        270.20         6.06 o                         
   3   5   1        602.50        605.45        14.46 o                         
   4   5   1        642.89        675.68        18.99 o                         
   5   5   1        135.04        132.85         8.53 o                         
   6   5   1         49.11         51.18        15.45 o                         
   7   5   1          0.96         -0.28         2.44 o                         
  -8   6   1         50.19         50.16         6.02 o                         
  -7   6   1         11.42          7.29         2.01 o                         
  -6   6   1        100.18         89.67         4.66 o                         
  -5   6   1          3.38          3.91         1.37 o                         
  -4   6   1         24.17         25.71         2.13 o                         
  -3   6   1        101.31         89.14         2.74 o                         
  -2   6   1        186.24        216.75         6.38 o                         
  -1   6   1         79.15         71.37         2.20 o                         
   0   6   1        538.23        614.70        10.74 o                         
   1   6   1        276.63        285.46         7.57 o                         
   2   6   1         33.53         31.82         2.01 o                         
   3   6   1        165.58        174.53        13.58 o                         
   4   6   1        371.93        327.65         9.84 o                         
   5   6   1         78.49         69.00         4.50 o                         
   6   6   1         18.75         14.76         4.88 o                         
  -8   7   1         49.37         55.11         4.82 o                         
  -7   7   1         23.26         22.99         3.09 o                         
  -6   7   1         92.55         83.20         7.37 o                         
  -5   7   1        562.06        540.88        16.51 o                         
  -4   7   1        573.97        538.48        22.67 o                         
  -3   7   1          0.87          1.07         0.65 o                         
  -2   7   1         43.42         44.27         1.83 o                         
  -1   7   1        163.91        169.12         4.00 o                         
   0   7   1         96.50         92.37         3.15 o                         
   1   7   1         30.92         31.93         2.42 o                         
   2   7   1          1.90          0.69         0.73 o                         
   3   7   1         68.35         58.70         4.37 o                         
   4   7   1         92.70         82.83         4.61 o                         
   5   7   1          1.08          1.95         2.03 o                         
   6   7   1         19.67         25.95         4.81 o                         
  -8   8   1         75.04         81.45         6.58 o                         
  -7   8   1         50.06         61.27         4.72 o                         
  -6   8   1          3.16          6.61         1.68 o                         
  -5   8   1        369.78        337.15         9.44 o                         
  -4   8   1          1.93          4.74         1.37 o                         
  -3   8   1        832.21        894.91        18.59 o                         
  -2   8   1         11.86         12.56         1.19 o                         
  -1   8   1        163.57        142.90         3.76 o                         
   0   8   1         12.02         12.03         1.25 o                         
   1   8   1        350.38        317.94         7.19 o                         
   2   8   1        486.95        452.34        11.25 o                         
   3   8   1         49.12         48.18         3.34 o                         
   4   8   1         16.29         19.17         4.75 o                         
   5   8   1        183.02        156.64         9.33 o                         
  -8   9   1         46.06         49.66         5.11 o                         
  -7   9   1         10.91          7.81         2.74 o                         
  -6   9   1          1.04          0.79         1.81 o                         
  -5   9   1          0.01          0.07         1.81 o                         
  -4   9   1         27.33         15.71         2.24 o                         
  -3   9   1        126.31        136.02         5.42 o                         
  -2   9   1          3.57          4.92         0.91 o                         
  -1   9   1         55.90         58.50         2.93 o                         
   0   9   1          1.07          2.74         1.00 o                         
   1   9   1       1446.00       1472.34        28.30 o                         
   2   9   1         51.69         53.88         3.31 o                         
   3   9   1        321.74        327.42         9.91 o                         
   4   9   1        182.39        191.86        16.63 o                         
   5   9   1         15.59         18.07         6.46 o                         
  -7  10   1         37.01         46.27         4.63 o                         
  -6  10   1         86.96         78.57         5.94 o                         
  -5  10   1          4.61          6.56         2.56 o                         
  -4  10   1        135.76        125.53         6.57 o                         
  -3  10   1         34.83         35.88         3.12 o                         
  -2  10   1         36.76         38.23         3.25 o                         
  -1  10   1          5.70          7.76         1.19 o                         
   0  10   1         29.25         32.77         2.11 o                         
   1  10   1         46.16         48.60         3.03 o                         
   2  10   1         18.90         18.63         2.39 o                         
   3  10   1         37.65         35.32         8.51 o                         
   4  10   1         35.27         46.17        10.29 o                         
  -7  11   1         89.66         89.26        20.86 o                         
  -6  11   1         58.73         51.92         5.82 o                         
  -5  11   1         31.03         33.17         3.72 o                         
  -4  11   1         92.59         76.14         7.75 o                         
  -3  11   1         18.33         26.13         4.92 o                         
  -2  11   1          0.07          0.96         1.44 o                         
  -1  11   1         83.72         82.36         5.94 o                         
   0  11   1          0.57          2.48         1.08 o                         
   1  11   1         53.20         47.24         3.14 o                         
   2  11   1         30.02         23.92         2.81 o                         
   3  11   1         55.87         54.23         6.16 o                         
  -7  12   1          4.55          5.70         2.63 o                         
  -6  12   1         11.53         10.95         6.18 o                         
  -5  12   1         11.92          5.29         3.30 o                         
  -4  12   1         12.41          9.05         2.49 o                         
  -3  12   1         15.79         23.98         3.07 o                         
  -2  12   1         60.25         66.31         4.21 o                         
  -1  12   1        199.78        205.49         7.66 o                         
   0  12   1        125.35        109.04         5.45 o                         
   1  12   1        101.27        102.56         5.79 o                         
   2  12   1         36.22         38.02         4.70 o                         
   3  12   1          2.89          0.62         3.61 o                         
  -6  13   1          0.60          2.57         2.33 o                         
  -5  13   1         17.16         14.49         4.37 o                         
  -4  13   1          0.47          1.28         1.72 o                         
  -3  13   1          0.01          1.00         1.88 o                         
  -2  13   1         10.77         13.44         2.55 o                         
  -1  13   1          7.87         11.90         2.34 o                         
   0  13   1         55.42         56.31         4.11 o                         
   1  13   1          1.47          4.55         1.97 o                         
   2  13   1         40.01         48.81         7.62 o                         
  -5  14   1          5.61          8.55         2.50 o                         
  -4  14   1          0.95          3.46         3.40 o                         
  -3  14   1          4.94          9.06         4.10 o                         
  -2  14   1          8.23          6.63         2.02 o                         
  -1  14   1          0.81          2.40         1.79 o                         
   0  14   1          5.21          6.67         2.14 o                         
  -3  15   1          7.58         13.63         3.80 o                         
  -2  15   1         30.29         46.60         6.07 o                         
   1 -15   2         18.75         17.83         2.95 o                         
   2 -15   2         47.06         52.05         4.16 o                         
   3 -15   2          0.20          3.95         1.95 o                         
   4 -15   2          3.28          4.72         2.29 o                         
  -1 -14   2         14.27         20.72         3.61 o                         
   0 -14   2         82.41         93.07         5.62 o                         
   1 -14   2         93.49        105.77         5.55 o                         
   2 -14   2         47.40         42.47         5.77 o                         
   3 -14   2          1.77         -0.92         1.85 o                         
   4 -14   2         75.14         71.59         4.95 o                         
   5 -14   2          0.22         -0.33         1.79 o                         
  -2 -13   2          0.38          3.11         2.27 o                         
  -1 -13   2          0.04          3.42         1.97 o                         
   0 -13   2          6.92         11.96         2.67 o                         
   1 -13   2         46.29         51.59         6.26 o                         
   2 -13   2        143.36        117.49         4.89 o                         
   3 -13   2         54.94         50.15         3.98 o                         
   4 -13   2         26.15         22.76         3.93 o                         
   5 -13   2          3.44         -0.36         1.75 o                         
   6 -13   2         30.81         30.44         5.88 o                         
  -3 -12   2         52.46         53.19         5.03 o                         
  -2 -12   2          6.68          9.73         2.86 o                         
  -1 -12   2         11.36         15.96         2.99 o                         
   0 -12   2         19.85         17.14         2.46 o                         
   1 -12   2          6.33          8.33         1.74 o                         
   2 -12   2          1.01         -0.33         1.75 o                         
   3 -12   2         27.92         26.44         5.55 o                         
   4 -12   2          5.58          4.00         1.80 o                         
   5 -12   2        159.64        139.74         8.57 o                         
   6 -12   2         54.22         63.91         5.14 o                         
   7 -12   2          1.08         -0.82         1.64 o                         
  -4 -11   2         33.31         34.18         4.61 o                         
  -3 -11   2         61.65         55.99         4.86 o                         
  -2 -11   2         50.59         47.52         4.20 o                         
  -1 -11   2          3.65          2.46         1.67 o                         
   0 -11   2         87.26        104.69         4.44 o                         
   1 -11   2        563.76        598.79        13.76 o                         
   2 -11   2         88.74        100.76         4.18 o                         
   3 -11   2          8.44         12.50         2.05 o                         
   4 -11   2        139.29        120.33         7.43 o                         
   5 -11   2         34.30         39.49         6.21 o                         
   6 -11   2         41.54         34.69         4.00 o                         
   7 -11   2          0.05          1.22         2.13 o                         
  -5 -10   2          0.05         -0.43         1.73 o                         
  -4 -10   2         10.38         13.59         2.54 o                         
  -3 -10   2         27.90         26.29         3.06 o                         
  -2 -10   2         45.17         39.99         4.06 o                         
  -1 -10   2        324.73        345.74        14.63 o                         
   0 -10   2        132.50        129.28         4.77 o                         
   1 -10   2          8.26          8.74         1.62 o                         
   2 -10   2        145.59        164.60         6.82 o                         
   3 -10   2         41.74         33.41         2.50 o                         
   4 -10   2         53.13         40.80         4.48 o                         
   5 -10   2        359.50        341.47        17.50 o                         
   6 -10   2        137.48        128.21         7.23 o                         
   7 -10   2         62.27         62.16         5.12 o                         
  -5  -9   2         21.26         20.77         3.78 o                         
  -4  -9   2         95.27         91.06         5.11 o                         
  -3  -9   2         57.56         52.02         3.55 o                         
  -2  -9   2        125.89        139.62         5.42 o                         
  -1  -9   2        113.81        132.56         4.16 o                         
   0  -9   2         72.50         82.38         2.92 o                         
   1  -9   2        115.15        106.57         5.60 o                         
   2  -9   2        225.54        209.31         7.58 o                         
   3  -9   2        164.11        148.15         5.11 o                         
   4  -9   2         56.34         50.11         3.01 o                         
   5  -9   2        168.50        155.75        10.51 o                         
   6  -9   2        120.10        118.64         9.92 o                         
   7  -9   2         92.66         99.74        11.53 o                         
   8  -9   2         41.54         38.91         4.44 o                         
  -6  -8   2          2.08          2.05         2.00 o                         
  -5  -8   2         25.13         29.68         4.37 o                         
  -4  -8   2        232.86        227.27         8.20 o                         
  -3  -8   2        241.25        215.85        13.09 o                         
  -2  -8   2        552.90        543.41        12.79 o                         
  -1  -8   2         14.50         19.17         1.91 o                         
   0  -8   2        568.61        588.27        10.83 o                         
   1  -8   2        509.83        565.57        10.19 o                         
   2  -8   2         53.38         63.40         2.04 o                         
   3  -8   2          4.74          3.17         1.01 o                         
   4  -8   2          6.18         12.96         1.86 o                         
   5  -8   2        294.56        279.93        10.58 o                         
   6  -8   2         96.48         68.76         5.02 o                         
   7  -8   2         83.30         74.15         6.32 o                         
   8  -8   2          2.66         10.15         2.84 o                         
  -6  -7   2          1.36          4.79         2.07 o                         
  -5  -7   2         28.84         25.60         3.85 o                         
  -4  -7   2        130.31        152.75         6.35 o                         
  -3  -7   2        233.37        215.45         7.16 o                         
  -2  -7   2          3.13          0.67         0.87 o                         
  -1  -7   2         17.67         24.43         1.54 o                         
   0  -7   2          5.29          4.03         0.79 o                         
   1  -7   2        183.58        149.68         3.55 o                         
   2  -7   2        544.27        644.08        13.43 o                         
   3  -7   2        107.98         96.47         2.90 o                         
   4  -7   2        120.92         96.58         3.36 o                         
   5  -7   2        113.00        100.65         3.70 o                         
   6  -7   2         45.82         39.45         3.37 o                         
   7  -7   2         18.83         21.54         5.45 o                         
   8  -7   2          0.08          0.47         3.02 o                         
  -7  -6   2          0.20          2.30         2.15 o                         
  -6  -6   2         11.08         20.75         3.28 o                         
  -5  -6   2         17.26         28.65         3.23 o                         
  -4  -6   2        213.63        219.33        12.33 o                         
  -3  -6   2          3.14          2.65         1.39 o                         
  -2  -6   2        223.32        227.53         6.73 o                         
  -1  -6   2          0.35          1.11         0.61 o                         
   0  -6   2        373.33        400.25         7.47 o                         
   1  -6   2         24.44         19.07         1.03 o                         
   2  -6   2        303.25        278.38         6.82 o                         
   3  -6   2          5.71          6.73         0.96 o                         
   4  -6   2        166.26        156.49         4.71 o                         
   5  -6   2          4.49         11.34         1.58 o                         
   6  -6   2          4.16          9.27         2.92 o                         
   7  -6   2         72.31         79.81         4.62 o                         
   8  -6   2         61.70         76.50         5.67 o                         
  -7  -5   2         10.52         10.83         3.76 o                         
  -6  -5   2        106.25        108.63         5.89 o                         
  -5  -5   2        599.53        568.64        16.09 o                         
  -4  -5   2         10.15         11.69         2.45 o                         
  -3  -5   2          4.30          7.23         1.50 o                         
  -2  -5   2          0.86          0.51         0.45 o                         
  -1  -5   2        130.02        115.39         3.11 o                         
   0  -5   2        139.63        188.62         3.98 o                         
   1  -5   2       1064.03       1164.35        18.31 o                         
   2  -5   2         58.24         59.47         1.87 o                         
   3  -5   2         21.82         27.56         1.57 o                         
   4  -5   2         45.77         30.57         2.17 o                         
   5  -5   2        118.14        106.41         3.90 o                         
   6  -5   2         65.02         54.46         3.03 o                         
   7  -5   2        241.55        224.13        12.09 o                         
   8  -5   2         10.33         10.60         2.95 o                         
  -7  -4   2          7.16          8.98         2.39 o                         
  -6  -4   2         91.57         83.18         5.02 o                         
  -5  -4   2        542.25        561.86        14.52 o                         
  -4  -4   2         18.84         19.95         2.35 o                         
  -3  -4   2         55.04         47.62         2.79 o                         
  -2  -4   2        311.72        262.17         5.45 o                         
  -1  -4   2        731.42        701.93        16.39 o                         
   0  -4   2         27.41         28.00         0.99 o                         
   1  -4   2       5001.90       5306.90        90.77 o                         
   2  -4   2         90.52         86.28         2.84 o                         
   3  -4   2       2267.23       2365.45        36.79 o                         
   4  -4   2        446.95        368.28         7.97 o                         
   5  -4   2         84.32         78.11         4.12 o                         
   6  -4   2          0.29          1.47         1.30 o                         
   7  -4   2        157.25        141.88         7.52 o                         
   8  -4   2          8.52         11.87         3.05 o                         
  -7  -3   2          0.02          2.65         1.86 o                         
  -6  -3   2         20.04         22.58         3.42 o                         
  -5  -3   2        108.81        106.61         5.13 o                         
  -4  -3   2         29.13         30.09         2.51 o                         
  -3  -3   2        119.69        153.44         5.17 o                         
  -2  -3   2        226.84        262.65         7.44 o                         
  -1  -3   2         22.17         23.54         1.08 o                         
   0  -3   2       2256.79       2546.33        38.11 o                         
   1  -3   2       9045.22       9871.16       167.42 o                         
   2  -3   2       2772.08       2901.85        43.97 o                         
   3  -3   2        106.62        135.45         4.32 o                         
   4  -3   2         58.33         78.43         3.06 o                         
   5  -3   2         90.44         94.16         3.70 o                         
   6  -3   2          0.32          4.71         1.39 o                         
   7  -3   2          6.06          6.51         2.02 o                         
   8  -3   2          1.82          6.33         4.21 o                         
  -8  -2   2          0.30          4.41         2.60 o                         
  -7  -2   2        130.63        147.92         9.59 o                         
  -6  -2   2          1.61          2.93         1.70 o                         
  -5  -2   2         65.18         58.94         3.68 o                         
  -4  -2   2         42.02         27.87         2.28 o                         
  -3  -2   2        303.73        250.78         6.86 o                         
  -2  -2   2        318.95        339.08         6.40 o                         
  -1  -2   2         40.29         44.49         1.42 o                         
   0  -2   2        685.53        688.18        12.30 o                         
   1  -2   2      31064.15      27406.72      1703.30 o                         
   2  -2   2        409.14        469.30         8.39 o                         
   3  -2   2        235.78        231.03         5.45 o                         
   4  -2   2        173.93        174.35         4.85 o                         
   5  -2   2         16.45         13.74         1.72 o                         
   6  -2   2         25.15         27.96         3.03 o                         
   7  -2   2         90.87         84.14         4.86 o                         
   8  -2   2         19.55         13.09         3.74 o                         
  -8  -1   2         79.11         94.70         7.30 o                         
  -7  -1   2        329.01        346.81        11.09 o                         
  -6  -1   2        658.07        619.49        68.72 o                         
  -5  -1   2       1662.66       1627.81        55.58 o                         
  -4  -1   2        133.04        136.62         3.92 o                         
  -3  -1   2         95.14         93.65         2.82 o                         
  -2  -1   2        444.39        500.17         9.98 o                         
  -1  -1   2       5571.69       5507.22        81.34 o                         
   0  -1   2          1.87          4.24         0.41 o                         
   1  -1   2       1593.04       1607.24        27.68 o                         
   2  -1   2       1947.87       2062.95        31.72 o                         
   3  -1   2         35.45         27.19         1.60 o                         
   4  -1   2        560.07        567.19        11.03 o                         
   5  -1   2        173.72        146.46         5.58 o                         
   6  -1   2       1053.45       1018.39        22.23 o                         
   7  -1   2         56.88         61.30         4.32 o                         
   8  -1   2          7.63          9.82         5.33 o                         
  -8   0   2         62.08         64.14         6.05 o                         
  -7   0   2          9.90         16.88         3.76 o                         
  -6   0   2         43.40         46.74         3.31 o                         
  -5   0   2        392.23        354.86        10.32 o                         
  -4   0   2        109.47         83.83         3.12 o                         
  -3   0   2        323.42        348.72         7.00 o                         
  -2   0   2       2202.61       2225.65        45.30 o                         
  -1   0   2        496.17        520.35         8.46 o                         
   0   0   2       1011.09       1090.45        23.46 o                         
   1   0   2       1140.18       1214.74        18.70 o                         
   2   0   2        590.83        602.21        10.35 o                         
   3   0   2        522.93        659.63        11.83 o                         
   4   0   2         24.40         22.03         2.13 o                         
   5   0   2        828.73        832.88        15.66 o                         
   6   0   2          5.34          8.74         2.51 o                         
   7   0   2         27.02         36.23         3.62 o                         
   8   0   2         32.57         36.15         7.42 o                         
  -8   1   2          8.02          8.67         3.15 o                         
  -7   1   2        200.53        199.73         9.93 o                         
  -6   1   2        249.00        252.27         8.13 o                         
  -5   1   2        338.58        323.38         7.58 o                         
  -4   1   2        770.33        788.42        14.18 o                         
  -3   1   2          0.41          6.95         1.36 o                         
  -2   1   2       6435.66       6559.00        97.24 o                         
  -1   1   2       3977.68       4271.98        63.39 o                         
   0   1   2       4654.48       4793.61        70.82 o                         
   1   1   2       2537.32       2624.75        39.42 o                         
   2   1   2       6112.97       6620.75        98.28 o                         
   3   1   2       2187.49       2499.73        38.90 o                         
   4   1   2          0.53          2.54         2.04 o                         
   5   1   2        870.93        880.07        20.22 o                         
   6   1   2         55.87         54.21         4.94 o                         
   7   1   2          5.38          6.05         2.90 o                         
   8   1   2         56.85         60.15         6.15 o                         
  -8   2   2         24.79         34.97         5.06 o                         
  -7   2   2         85.70         85.47         6.22 o                         
  -6   2   2        203.25        210.78        13.81 o                         
  -5   2   2          2.23          2.11         0.85 o                         
  -4   2   2       1058.22       1156.40        19.58 o                         
  -3   2   2       1567.37       1698.02        26.80 o                         
  -2   2   2        787.61        836.54        16.22 o                         
  -1   2   2        104.83        124.39         2.62 o                         
   0   2   2       8949.86       8751.57       128.78 o                         
   1   2   2         88.23         62.64         1.86 o                         
   2   2   2        801.80        819.46        14.71 o                         
   3   2   2        213.90        188.82         5.41 o                         
   4   2   2        863.30        865.45        17.14 o                         
   5   2   2          0.69          2.92         1.44 o                         
   6   2   2        208.15        222.66         8.66 o                         
   7   2   2         53.14         57.02         5.66 o                         
  -8   3   2         20.52         20.63         4.02 o                         
  -7   3   2        124.03        128.71         7.59 o                         
  -6   3   2         70.46         71.49         4.21 o                         
  -5   3   2         27.42         26.87         1.83 o                         
  -4   3   2        254.69        252.45         5.81 o                         
  -3   3   2        704.36        741.16        12.72 o                         
  -2   3   2        109.23         82.84         4.18 o                         
  -1   3   2        352.86        265.03         4.93 o                         
   0   3   2          0.06          5.02         0.74 o                         
   1   3   2        458.32        453.26         8.04 o                         
   2   3   2       1980.38       2171.88        33.82 o                         
   3   3   2        150.18        180.26         5.74 o                         
   4   3   2         31.27         33.95         2.64 o                         
   5   3   2        112.75        104.39        13.27 o                         
   6   3   2         74.42         71.75        11.86 o                         
   7   3   2          2.06          5.46         2.96 o                         
  -8   4   2          0.08          1.48         2.18 o                         
  -7   4   2         16.61         16.44         3.35 o                         
  -6   4   2          3.39          2.22         1.60 o                         
  -5   4   2         42.61         46.89         3.16 o                         
  -4   4   2        259.86        247.51         5.59 o                         
  -3   4   2        416.74        403.82         9.48 o                         
  -2   4   2        895.68        894.44        14.58 o                         
  -1   4   2          3.03          0.60         0.44 o                         
   0   4   2        335.02        390.08         6.96 o                         
   1   4   2        455.28        574.66        10.09 o                         
   2   4   2       3714.01       4146.98        62.92 o                         
   3   4   2        634.08        677.54        17.56 o                         
   4   4   2         44.95         49.83         3.28 o                         
   5   4   2         25.27         17.49         2.61 o                         
   6   4   2         28.55         27.58         4.74 o                         
   7   4   2          1.83          5.47         2.68 o                         
  -8   5   2         33.95         38.87         4.29 o                         
  -7   5   2          4.68          0.95         1.43 o                         
  -6   5   2        314.42        330.28         9.97 o                         
  -5   5   2        727.38        751.18        17.04 o                         
  -4   5   2        314.95        277.80         7.83 o                         
  -3   5   2        978.88        924.93        15.51 o                         
  -2   5   2        259.80        279.37         5.54 o                         
  -1   5   2        977.67        947.99        15.38 o                         
   0   5   2        261.28        258.74         5.24 o                         
   1   5   2       1226.84       1252.77        33.04 o                         
   2   5   2        883.26        924.53        16.09 o                         
   3   5   2         17.44         11.24         1.80 o                         
   4   5   2        243.98        228.15         7.71 o                         
   5   5   2        277.89        259.24        11.67 o                         
   6   5   2          0.54          1.19         2.17 o                         
  -8   6   2        155.55        144.13        16.94 o                         
  -7   6   2          6.54          9.08         2.07 o                         
  -6   6   2         61.06         60.48         3.85 o                         
  -5   6   2        301.98        300.44        10.35 o                         
  -4   6   2        392.80        389.48         9.95 o                         
  -3   6   2          5.03          6.01         0.85 o                         
  -2   6   2        882.25        899.10        14.97 o                         
  -1   6   2       1143.53       1265.32        20.27 o                         
   0   6   2         45.25         72.75         2.33 o                         
   1   6   2        203.38        230.33         5.75 o                         
   2   6   2        149.23        139.53         4.15 o                         
   3   6   2        282.39        316.04        13.37 o                         
   4   6   2         10.44         14.29         2.40 o                         
   5   6   2          0.72          0.22         2.00 o                         
   6   6   2          7.66          7.31         3.04 o                         
  -8   7   2          2.49          4.97         2.22 o                         
  -7   7   2         13.12         12.57         2.42 o                         
  -6   7   2         39.79         41.37         3.18 o                         
  -5   7   2        443.06        475.87        12.16 o                         
  -4   7   2        335.39        345.57         9.13 o                         
  -3   7   2         10.53          5.95         1.59 o                         
  -2   7   2        300.12        337.04         6.72 o                         
  -1   7   2        726.16        710.14        12.34 o                         
   0   7   2         52.39         48.12         2.24 o                         
   1   7   2        429.27        450.47         9.02 o                         
   2   7   2         43.30         44.52         2.94 o                         
   3   7   2          5.94         10.81         1.88 o                         
   4   7   2         78.34         75.30         5.86 o                         
   5   7   2          1.76         -0.45         2.95 o                         
   6   7   2          0.45         -0.57         2.55 o                         
  -8   8   2          9.63         17.32         3.96 o                         
  -7   8   2         11.18         14.89         2.40 o                         
  -6   8   2        161.58        170.39         9.34 o                         
  -5   8   2         68.84         69.82         3.78 o                         
  -4   8   2         41.89         36.69         2.51 o                         
  -3   8   2        242.84        200.67         5.87 o                         
  -2   8   2        344.00        326.06         6.70 o                         
  -1   8   2        228.12        231.36         5.65 o                         
   0   8   2        175.45        168.17         4.40 o                         
   1   8   2       1104.83       1104.48        19.20 o                         
   2   8   2        266.74        259.68         8.53 o                         
   3   8   2         30.00         31.20         2.91 o                         
   4   8   2         53.59         45.42         5.00 o                         
   5   8   2         32.51         24.05         4.67 o                         
  -8   9   2          7.68          8.08         2.99 o                         
  -7   9   2         26.47         19.27         3.82 o                         
  -6   9   2          0.10          0.36         1.63 o                         
  -5   9   2         87.15         84.96         4.40 o                         
  -4   9   2        206.54        211.41         6.53 o                         
  -3   9   2         22.89         23.26         3.39 o                         
  -2   9   2          0.26          2.18         0.96 o                         
  -1   9   2        140.00        151.23         4.12 o                         
   0   9   2        402.47        391.60        13.67 o                         
   1   9   2        780.23        760.79        20.68 o                         
   2   9   2         85.75         69.79         3.81 o                         
   3   9   2        148.61        151.58        13.92 o                         
   4   9   2        175.40        180.37         9.99 o                         
   5   9   2         50.97         54.81         5.81 o                         
  -7  10   2          2.88          2.48         3.34 o                         
  -6  10   2         57.46         61.96         6.27 o                         
  -5  10   2        221.77        210.71         9.59 o                         
  -4  10   2         38.48         47.33         4.05 o                         
  -3  10   2         16.61         19.59         1.91 o                         
  -2  10   2          1.54          2.13         0.94 o                         
  -1  10   2         31.77         33.24         1.99 o                         
   0  10   2         38.15         35.68         3.16 o                         
   1  10   2         25.96         20.80         2.32 o                         
   2  10   2         76.10         67.88         3.91 o                         
   3  10   2         10.23         15.25         3.26 o                         
   4  10   2          0.05         -0.78         2.26 o                         
  -7  11   2          2.81          6.66         2.62 o                         
  -6  11   2         58.20         57.60         5.15 o                         
  -5  11   2         76.06         68.20         5.31 o                         
  -4  11   2         36.40         40.71         3.84 o                         
  -3  11   2         36.13         43.01         3.53 o                         
  -2  11   2        116.29        100.48        10.32 o                         
  -1  11   2         22.73         21.17         2.42 o                         
   0  11   2         99.81        104.08         4.90 o                         
   1  11   2         36.27         41.22         7.12 o                         
   2  11   2         22.09         23.81         4.09 o                         
   3  11   2          3.67          1.52         2.49 o                         
  -6  12   2          7.41          7.23         2.56 o                         
  -5  12   2         13.92         20.36         3.82 o                         
  -4  12   2         26.27         30.92         4.41 o                         
  -3  12   2          2.08          4.79         1.89 o                         
  -2  12   2        122.04        118.81        11.48 o                         
  -1  12   2         18.96         24.02         2.73 o                         
   0  12   2        135.44        159.97         8.08 o                         
   1  12   2         18.90         23.58         3.16 o                         
   2  12   2         58.90         74.22         5.84 o                         
  -6  13   2          2.95          3.58         2.41 o                         
  -5  13   2          3.43          5.90         2.62 o                         
  -4  13   2         20.76         24.16         3.39 o                         
  -3  13   2         49.43         44.78         4.65 o                         
  -2  13   2          1.28          4.62         2.99 o                         
  -1  13   2         61.97         59.74         4.06 o                         
   0  13   2          6.05          7.91         2.32 o                         
   1  13   2          2.76          7.09         4.51 o                         
  -5  14   2         29.81         33.39         4.10 o                         
  -4  14   2          8.64         12.35         2.97 o                         
  -3  14   2          2.46          4.81         3.20 o                         
  -2  14   2          1.43         10.08         5.22 o                         
  -1  14   2         13.19         14.66         2.93 o                         
   0  14   2          0.28          1.96         1.91 o                         
   1 -15   3          9.71         11.02         2.58 o                         
   2 -15   3          1.94          8.87         2.27 o                         
   3 -15   3        107.95         93.63         7.50 o                         
   4 -15   3         28.49         29.89         8.15 o                         
  -1 -14   3         29.77         30.22         3.85 o                         
   0 -14   3        109.76         97.06         5.83 o                         
   1 -14   3         45.54         39.55         3.47 o                         
   2 -14   3         88.08         96.38         4.62 o                         
   3 -14   3          0.01         12.25         5.95 o                         
   4 -14   3          0.80         -0.44         2.64 o                         
   5 -14   3         53.52         65.71         5.03 o                         
  -2 -13   3         57.97         57.36         5.04 o                         
  -1 -13   3         44.49         62.30         6.43 o                         
   0 -13   3          8.98         10.64         3.20 o                         
   1 -13   3        150.85        154.64         7.25 o                         
   2 -13   3         72.40         78.82         3.96 o                         
   3 -13   3         29.02         31.28         3.29 o                         
   4 -13   3          0.10          2.34         1.93 o                         
   5 -13   3          8.51          6.77         2.46 o                         
   6 -13   3         83.17         73.39         5.47 o                         
  -3 -12   3         14.11         10.95         3.01 o                         
  -2 -12   3         46.61         52.05         4.68 o                         
  -1 -12   3          6.63         13.06         2.84 o                         
   0 -12   3         16.68         23.77         2.85 o                         
   1 -12   3         18.83         14.27         1.96 o                         
   2 -12   3        591.00        501.18        12.19 o                         
   3 -12   3         15.12         15.14         2.75 o                         
   4 -12   3        123.93        115.01         6.12 o                         
   5 -12   3         32.55         35.23         4.25 o                         
   6 -12   3          4.69          8.71         2.36 o                         
  -4 -11   3         18.38         14.15         3.31 o                         
  -3 -11   3         17.58         15.69         3.45 o                         
  -2 -11   3        233.95        220.61         9.44 o                         
  -1 -11   3          2.65          2.13         3.27 o                         
   0 -11   3        735.81        739.42        16.45 o                         
   1 -11   3          1.83          1.30         1.25 o                         
   2 -11   3        230.51        200.94         6.27 o                         
   3 -11   3         61.41         42.73         3.11 o                         
   4 -11   3        150.49        149.42         7.01 o                         
   5 -11   3         18.19         24.43         3.63 o                         
   6 -11   3          0.14          1.77         4.97 o                         
   7 -11   3         29.45         35.62         6.29 o                         
  -5 -10   3         11.32          8.73         2.32 o                         
  -4 -10   3        181.05        162.64         7.33 o                         
  -3 -10   3         67.33         60.03         4.93 o                         
  -2 -10   3        663.76        695.23        19.88 o                         
  -1 -10   3         38.68         43.02         3.46 o                         
   0 -10   3        100.27        111.62         5.49 o                         
   1 -10   3         83.24         89.14         3.91 o                         
   2 -10   3          5.36          5.69         2.27 o                         
   3 -10   3        258.07        254.50         7.42 o                         
   4 -10   3        460.99        448.88        12.56 o                         
   5 -10   3         24.14         20.97         3.00 o                         
   6 -10   3         31.18         35.73         3.95 o                         
   7 -10   3         96.49         83.68         5.84 o                         
  -5  -9   3          2.88          3.90         1.94 o                         
  -4  -9   3        117.52        102.67         5.53 o                         
  -3  -9   3          6.46          5.62         1.74 o                         
  -2  -9   3        579.64        565.73        13.52 o                         
  -1  -9   3       1130.83       1141.81        19.72 o                         
   0  -9   3         14.18         12.85         1.55 o                         
   1  -9   3        565.23        515.14        11.62 o                         
   2  -9   3        432.31        363.14         8.98 o                         
   3  -9   3         16.34         10.73         1.62 o                         
   4  -9   3          1.19          5.33         1.41 o                         
   5  -9   3        152.87        141.27         7.00 o                         
   6  -9   3        114.30        117.11         6.61 o                         
   7  -9   3         29.57         34.55         3.96 o                         
   8  -9   3         12.05         17.79         3.59 o                         
  -6  -8   3          0.30          3.87         2.09 o                         
  -5  -8   3         43.08         42.00         3.99 o                         
  -4  -8   3        552.76        493.66        15.89 o                         
  -3  -8   3        322.98        312.72        15.29 o                         
  -2  -8   3        203.53        189.00         6.30 o                         
  -1  -8   3        105.59        108.65         3.50 o                         
   0  -8   3         92.81         84.26         2.89 o                         
   1  -8   3         26.86         25.10         3.21 o                         
   2  -8   3       1316.59       1288.15        24.77 o                         
   3  -8   3         66.99         54.01         3.44 o                         
   4  -8   3          8.88          6.36         1.46 o                         
   5  -8   3        144.81        154.54         5.82 o                         
   6  -8   3          0.75          0.37         3.08 o                         
   7  -8   3          8.59         13.25         2.83 o                         
   8  -8   3          3.97          7.05         2.75 o                         
  -6  -7   3        106.25         89.19         5.58 o                         
  -5  -7   3        244.10        242.98        12.67 o                         
  -4  -7   3        261.35        246.76         8.41 o                         
  -3  -7   3         20.90         21.36         2.62 o                         
  -2  -7   3          2.23          5.01         1.29 o                         
  -1  -7   3        240.76        233.98         5.45 o                         
   0  -7   3          2.00          3.52         0.75 o                         
   1  -7   3       2552.75       2581.29        46.10 o                         
   2  -7   3       1855.78       1970.47        35.99 o                         
   3  -7   3         49.58         38.85         2.56 o                         
   4  -7   3        107.27         96.01         5.42 o                         
   5  -7   3          4.47          4.98         1.45 o                         
   6  -7   3         17.54         16.27         3.10 o                         
   7  -7   3         67.91         81.14         5.63 o                         
   8  -7   3         16.54         31.42         5.04 o                         
  -7  -6   3          9.82         17.73         3.38 o                         
  -6  -6   3         24.46         26.62         3.78 o                         
  -5  -6   3         79.13         80.09         4.81 o                         
  -4  -6   3        321.21        314.18         9.54 o                         
  -3  -6   3          6.01          8.18         3.10 o                         
  -2  -6   3          0.02          0.63         0.52 o                         
  -1  -6   3          1.36          4.08         0.86 o                         
   0  -6   3         12.12         15.60         1.07 o                         
   1  -6   3       1125.62       1091.45        24.56 o                         
   2  -6   3        141.60        186.37         5.18 o                         
   3  -6   3       1288.12       1218.79        20.07 o                         
   4  -6   3          2.15          1.26         0.71 o                         
   5  -6   3         13.41         22.97         2.12 o                         
   6  -6   3         12.02         15.79         2.35 o                         
   7  -6   3        162.24        185.79         7.24 o                         
   8  -6   3         13.53         12.52         4.19 o                         
  -7  -5   3        120.87        142.90         8.64 o                         
  -6  -5   3          8.46          9.70         2.39 o                         
  -5  -5   3        236.61        255.64         8.82 o                         
  -4  -5   3        255.57        234.34         7.75 o                         
  -3  -5   3          1.95          4.45         1.20 o                         
  -2  -5   3         46.13         54.89         2.08 o                         
  -1  -5   3        475.71        517.94         9.35 o                         
   0  -5   3        289.88        304.94         5.78 o                         
   1  -5   3        614.13        612.20        12.22 o                         
   2  -5   3         18.53         16.72         0.95 o                         
   3  -5   3        143.38        117.85         4.57 o                         
   4  -5   3          0.09          0.68         0.87 o                         
   5  -5   3         33.96         32.81         2.58 o                         
   6  -5   3         61.15         63.80         3.36 o                         
   7  -5   3          3.37          3.79         3.00 o                         
   8  -5   3          7.34         10.84         3.01 o                         
  -7  -4   3         76.40         73.62         5.02 o                         
  -6  -4   3        157.13        152.36         9.81 o                         
  -5  -4   3          4.61          4.63         1.69 o                         
  -4  -4   3          1.58          3.33         1.25 o                         
  -3  -4   3        791.52        847.53        17.71 o                         
  -2  -4   3        892.23        934.16        15.69 o                         
  -1  -4   3        185.94        154.68         5.07 o                         
   0  -4   3         55.61         49.52         1.53 o                         
   1  -4   3         71.24         60.61         2.21 o                         
   2  -4   3          3.00          1.47         0.51 o                         
   3  -4   3       1551.72       1659.66        26.59 o                         
   4  -4   3        154.95        184.96         7.09 o                         
   5  -4   3          2.68          1.80         1.04 o                         
   6  -4   3         13.90         20.33         2.28 o                         
   7  -4   3         38.85         47.95         6.15 o                         
   8  -4   3         36.55         38.94         4.75 o                         
  -7  -3   3         92.43         95.09         5.60 o                         
  -6  -3   3         13.72         17.64         5.17 o                         
  -5  -3   3        235.41        212.13         7.76 o                         
  -4  -3   3        663.51        715.10        16.07 o                         
  -3  -3   3         73.25         78.31         3.48 o                         
  -2  -3   3        144.16        119.76         4.50 o                         
  -1  -3   3       2038.97       2006.82        30.73 o                         
   0  -3   3       2677.33       2904.83        43.34 o                         
   1  -3   3        276.42        279.31         6.87 o                         
   2  -3   3       1071.08       1015.21        25.51 o                         
   3  -3   3        427.17        413.71         8.22 o                         
   4  -3   3          1.96         10.20         1.42 o                         
   5  -3   3         53.01         70.82         4.99 o                         
   6  -3   3          2.69          5.56         1.44 o                         
   7  -3   3         18.25         22.91         3.11 o                         
   8  -3   3         13.51         21.13         6.54 o                         
  -8  -2   3         66.96         78.69         6.83 o                         
  -7  -2   3         82.06         92.74         5.41 o                         
  -6  -2   3         44.22         57.01         3.94 o                         
  -5  -2   3         90.22         80.25         4.28 o                         
  -4  -2   3         35.48         49.03         3.49 o                         
  -3  -2   3       4910.14       5302.02        79.85 o                         
  -2  -2   3          5.15          6.91         0.77 o                         
  -1  -2   3       2529.34       2654.68        40.03 o                         
   0  -2   3        484.88        490.86         9.52 o                         
   1  -2   3       8867.97       9441.96       138.70 o                         
   2  -2   3       3228.20       3299.74        49.82 o                         
   3  -2   3        352.42        384.00         7.78 o                         
   4  -2   3          0.01          2.92         1.73 o                         
   5  -2   3         79.36         75.90         3.91 o                         
   6  -2   3         32.17         36.98         4.87 o                         
   7  -2   3         14.40         15.29         2.67 o                         
   8  -2   3         37.15         44.61         7.97 o                         
  -8  -1   3         82.20         95.15         7.38 o                         
  -7  -1   3         54.59         59.37         5.56 o                         
  -6  -1   3         41.24         48.74         3.77 o                         
  -5  -1   3       1419.37       1474.39        29.32 o                         
  -4  -1   3       1100.02       1163.06        19.92 o                         
  -3  -1   3         49.51         42.94         1.95 o                         
  -2  -1   3        823.77        787.95        13.13 o                         
  -1  -1   3         44.96         43.15         1.52 o                         
   0  -1   3       1826.18       1942.36        29.08 o                         
   1  -1   3        163.41        152.80         3.93 o                         
   2  -1   3         84.56         93.93         2.63 o                         
   3  -1   3       2766.74       3075.42        47.28 o                         
   4  -1   3          3.33          2.46         0.88 o                         
   5  -1   3         91.32         88.72         3.55 o                         
   6  -1   3         38.26         36.40         3.33 o                         
   7  -1   3         43.48         49.09         5.09 o                         
   8  -1   3         92.68        109.68         7.81 o                         
  -8   0   3         28.95         37.75         5.17 o                         
  -7   0   3        752.57        754.47        23.56 o                         
  -6   0   3          4.73          6.95         3.05 o                         
  -5   0   3         53.46         55.62         3.29 o                         
  -4   0   3         10.79         11.70         1.33 o                         
  -3   0   3        142.62        145.95         3.84 o                         
  -2   0   3        675.49        680.49        11.44 o                         
  -1   0   3      21442.58      18551.09       276.29 o                         
   0   0   3         36.59         34.88         1.37 o                         
   1   0   3       3470.55       3448.14        85.57 o                         
   2   0   3        130.61        133.60         4.27 o                         
   3   0   3          7.90         15.99         1.35 o                         
   4   0   3        107.20         97.58         3.41 o                         
   5   0   3         62.61         57.22         2.81 o                         
   6   0   3          0.23          1.48         1.50 o                         
   7   0   3         57.47         75.61         6.35 o                         
   8   0   3         63.94         76.54         6.73 o                         
  -8   1   3         48.91         48.48         5.21 o                         
  -7   1   3          0.15          2.66         2.11 o                         
  -6   1   3          1.77          3.00         1.87 o                         
  -5   1   3          1.31          3.63         1.16 o                         
  -4   1   3          3.60          7.64         1.21 o                         
  -3   1   3       5444.12       5654.18        84.64 o                         
  -2   1   3       3072.74       3041.27        45.92 o                         
  -1   1   3       9910.04      10151.16       149.24 o                         
   0   1   3        696.40        688.59        18.89 o                         
   1   1   3         18.11         28.45         1.49 o                         
   2   1   3          0.60          2.66         1.37 o                         
   3   1   3         11.06          5.02         0.91 o                         
   4   1   3        275.37        264.77         8.63 o                         
   5   1   3         12.64         12.00         2.17 o                         
   6   1   3          9.62         12.28         3.24 o                         
   7   1   3          5.52          6.41         3.15 o                         
  -8   2   3         62.98         57.07         5.51 o                         
  -7   2   3        477.23        527.12        18.05 o                         
  -6   2   3          0.26          2.25         1.58 o                         
  -5   2   3        499.76        462.17        11.88 o                         
  -4   2   3        453.71        414.47         8.40 o                         
  -3   2   3        366.09        398.89         7.61 o                         
  -2   2   3        119.01        119.59         3.73 o                         
  -1   2   3        491.61        534.39         8.91 o                         
   0   2   3       1371.62       1449.99        22.22 o                         
   1   2   3        462.10        496.82         8.58 o                         
   2   2   3         67.70         67.93         2.29 o                         
   3   2   3         53.17         49.92         4.15 o                         
   4   2   3        448.76        449.92        10.75 o                         
   5   2   3        153.72        141.08        10.12 o                         
   6   2   3         81.17         72.58         6.10 o                         
   7   2   3         19.07         17.03         4.27 o                         
  -8   3   3          0.77          2.24         2.19 o                         
  -7   3   3          3.13          2.01         2.08 o                         
  -6   3   3        171.76        144.16         7.18 o                         
  -5   3   3         15.44         19.40         2.39 o                         
  -4   3   3        568.26        588.77        10.94 o                         
  -3   3   3         61.62         52.77         2.68 o                         
  -2   3   3        175.45        116.92         3.72 o                         
  -1   3   3       1308.33       1261.86        19.70 o                         
   0   3   3        515.89        577.01         9.59 o                         
   1   3   3        254.13        329.87         6.28 o                         
   2   3   3         14.39         14.77         1.57 o                         
   3   3   3        655.40        705.09        13.03 o                         
   4   3   3         64.18         67.13         3.68 o                         
   5   3   3        230.58        199.42         9.80 o                         
   6   3   3          3.61          5.81         2.83 o                         
   7   3   3          2.30          0.73         2.55 o                         
  -8   4   3         46.75         40.57         4.54 o                         
  -7   4   3         12.57         32.80         5.28 o                         
  -6   4   3          5.89          3.38         2.24 o                         
  -5   4   3        131.50        129.32         5.35 o                         
  -4   4   3       2696.29       2709.92        50.25 o                         
  -3   4   3        486.59        450.13        10.46 o                         
  -2   4   3          0.15          1.87         0.46 o                         
  -1   4   3        170.35        152.92         3.45 o                         
   0   4   3        604.22        652.49        10.93 o                         
   1   4   3        341.80        389.73         7.41 o                         
   2   4   3        231.43        253.25         5.83 o                         
   3   4   3         60.34         43.11         2.70 o                         
   4   4   3         41.31         41.74         3.05 o                         
   5   4   3          6.69          5.74         2.31 o                         
   6   4   3          4.58         12.50         3.56 o                         
   7   4   3          0.51          5.27         3.37 o                         
  -8   5   3         24.11         30.65         4.67 o                         
  -7   5   3        112.83        103.41         6.54 o                         
  -6   5   3         70.33         58.91         6.58 o                         
  -5   5   3          5.63         10.65         1.93 o                         
  -4   5   3        528.71        516.84        14.48 o                         
  -3   5   3        404.40        403.72         9.65 o                         
  -2   5   3         56.35         61.26         2.34 o                         
  -1   5   3        380.95        428.44         7.80 o                         
   0   5   3         15.16         12.55         1.01 o                         
   1   5   3         10.77         19.68         1.28 o                         
   2   5   3        164.80        169.56         4.58 o                         
   3   5   3         14.80         14.53         2.65 o                         
   4   5   3          0.11          0.68         1.74 o                         
   5   5   3         11.13         12.16         3.37 o                         
   6   5   3         10.08         12.05         3.42 o                         
  -8   6   3         12.34         12.53         4.66 o                         
  -7   6   3         45.23         54.88         3.99 o                         
  -6   6   3         50.51         35.29         2.93 o                         
  -5   6   3          9.58          7.28         1.61 o                         
  -4   6   3        432.66        414.53        10.51 o                         
  -3   6   3        450.27        496.79        11.32 o                         
  -2   6   3        535.71        507.79         9.25 o                         
  -1   6   3        231.32        266.66         5.55 o                         
   0   6   3        126.24        126.08         4.32 o                         
   1   6   3         15.10         10.24         1.19 o                         
   2   6   3        425.18        367.20        13.60 o                         
   3   6   3        120.17        104.72         5.14 o                         
   4   6   3         12.45          9.23         3.33 o                         
   5   6   3         97.36         71.02         8.35 o                         
   6   6   3         10.99         11.86         6.20 o                         
  -8   7   3          0.18          0.77         2.10 o                         
  -7   7   3         18.22         20.37         3.91 o                         
  -6   7   3        296.57        258.30        12.35 o                         
  -5   7   3          1.21          6.02         1.39 o                         
  -4   7   3        312.32        309.72         8.53 o                         
  -3   7   3         21.26         20.88         1.99 o                         
  -2   7   3        855.85        893.60        15.15 o                         
  -1   7   3        215.01        193.49         4.53 o                         
   0   7   3         80.54         84.02         2.75 o                         
   1   7   3          6.76          8.22         1.21 o                         
   2   7   3        125.94        128.38         5.59 o                         
   3   7   3         36.15         25.18         4.03 o                         
   4   7   3        178.20        139.65        13.35 o                         
   5   7   3         27.38         35.93         4.92 o                         
  -8   8   3          0.02          2.56         1.79 o                         
  -7   8   3         35.77         33.67         3.11 o                         
  -6   8   3        204.65        239.94         8.22 o                         
  -5   8   3         32.36         30.19         2.61 o                         
  -4   8   3        306.67        301.94         8.40 o                         
  -3   8   3       1137.11       1099.26        32.27 o                         
  -2   8   3        300.45        343.00         7.03 o                         
  -1   8   3         13.25         15.95         1.33 o                         
   0   8   3        183.53        165.87         4.43 o                         
   1   8   3          1.06          4.61         1.08 o                         
   2   8   3         67.25         46.49         2.95 o                         
   3   8   3          2.58          0.16         2.81 o                         
   4   8   3         97.25         76.98         6.33 o                         
   5   8   3         20.36         18.91         4.35 o                         
  -8   9   3          6.10         14.51         5.22 o                         
  -7   9   3         81.13         78.62         6.17 o                         
  -6   9   3          7.95         11.01         2.90 o                         
  -5   9   3        112.55        100.27         4.60 o                         
  -4   9   3          0.99          6.80         1.62 o                         
  -3   9   3         36.99         32.02         2.34 o                         
  -2   9   3         35.48         33.49         4.01 o                         
  -1   9   3        369.47        391.72         8.63 o                         
   0   9   3        523.88        521.31        24.42 o                         
   1   9   3         43.65         46.47         2.73 o                         
   2   9   3        246.31        229.88        10.11 o                         
   3   9   3        131.75        103.71         6.99 o                         
   4   9   3          0.05          1.62         2.19 o                         
  -7  10   3         21.59         23.27         5.76 o                         
  -6  10   3         83.66         86.01         6.60 o                         
  -5  10   3         26.46         27.21         2.67 o                         
  -4  10   3         93.07         84.92         4.02 o                         
  -3  10   3          1.11          3.17         1.14 o                         
  -2  10   3        226.29        245.78         9.99 o                         
  -1  10   3        464.78        454.61        10.91 o                         
   0  10   3          0.18          2.42         1.00 o                         
   1  10   3        231.86        204.61         7.93 o                         
   2  10   3          6.58          6.41         2.56 o                         
   3  10   3          0.23          3.65         2.51 o                         
   4  10   3          6.60          5.09         2.86 o                         
  -7  11   3          2.12          8.27         3.43 o                         
  -6  11   3        177.86        196.08         9.90 o                         
  -5  11   3         58.66         57.79         9.95 o                         
  -4  11   3          0.56          2.47         1.77 o                         
  -3  11   3          0.02          4.23         2.41 o                         
  -2  11   3         54.92         50.37         2.78 o                         
  -1  11   3          9.11         14.93         1.88 o                         
   0  11   3        152.92        148.60         4.79 o                         
   1  11   3        124.96        111.56         6.77 o                         
   2  11   3          0.00          3.83         2.43 o                         
   3  11   3         23.69         28.00         4.88 o                         
  -6  12   3         11.92         19.41         3.86 o                         
  -5  12   3         31.14         30.31         3.99 o                         
  -4  12   3         12.37         16.66         2.94 o                         
  -3  12   3          0.78          1.89         1.61 o                         
  -2  12   3          0.55         -0.65         3.66 o                         
  -1  12   3          0.91          7.64         1.84 o                         
   0  12   3        296.93        310.58         8.70 o                         
   1  12   3          0.40         -0.82         2.14 o                         
   2  12   3          1.43          5.97         2.72 o                         
  -5  13   3         13.58         23.11         3.89 o                         
  -4  13   3          3.60          2.83         2.19 o                         
  -3  13   3          0.49          4.97         2.08 o                         
  -2  13   3        144.80        142.35         6.61 o                         
  -1  13   3         41.37         49.45         6.42 o                         
   1  13   3          0.23          3.66         4.16 o                         
  -4  14   3         10.13         11.59         4.28 o                         
  -3  14   3          2.30          2.03         1.83 o                         
  -2  14   3         19.31         26.62         3.24 o                         
   1 -15   4          0.98          4.04         1.95 o                         
   2 -15   4         10.26         16.42         3.56 o                         
   3 -15   4          0.10          3.61         3.71 o                         
   4 -15   4          5.94          7.27         2.37 o                         
  -1 -14   4         29.75         34.54         3.83 o                         
   0 -14   4          0.01         -0.83         1.66 o                         
   1 -14   4          1.66          2.10         1.64 o                         
   2 -14   4         21.73         21.87         2.53 o                         
   3 -14   4         29.77         27.18         4.46 o                         
   4 -14   4         15.12         19.32         2.94 o                         
   5 -14   4          2.72          8.81         2.62 o                         
  -2 -13   4         25.59         29.46         4.43 o                         
  -1 -13   4          3.57          6.80         2.44 o                         
   0 -13   4         50.16         51.35         4.15 o                         
   1 -13   4        149.06        144.32         5.69 o                         
   2 -13   4        108.78        118.22         4.97 o                         
   3 -13   4         57.63         61.46         3.54 o                         
   4 -13   4          4.39          4.86         2.01 o                         
   5 -13   4         21.10         20.47         3.05 o                         
   6 -13   4         34.91         42.74         4.11 o                         
  -3 -12   4         59.18         55.38         5.16 o                         
  -2 -12   4         32.36         42.72         4.34 o                         
  -1 -12   4          0.28          0.77         1.47 o                         
   0 -12   4        144.97        154.17         6.89 o                         
   1 -12   4          0.16          4.83         1.58 o                         
   2 -12   4         16.37         16.91         2.18 o                         
   3 -12   4         11.60         10.84         1.91 o                         
   4 -12   4        104.57         88.68         5.24 o                         
   5 -12   4          2.08          0.40         1.65 o                         
   6 -12   4         17.04         18.04         4.07 o                         
  -4 -11   4         72.81         73.16         6.00 o                         
  -3 -11   4        218.85        219.95        10.19 o                         
  -2 -11   4        116.60        118.72        12.12 o                         
  -1 -11   4         64.99         51.49         4.08 o                         
   0 -11   4          1.82          2.51         1.30 o                         
   1 -11   4        145.37        140.75         5.14 o                         
   2 -11   4        362.39        319.61         8.70 o                         
   3 -11   4          0.14          2.53         1.20 o                         
   4 -11   4          1.74          4.41         1.67 o                         
   5 -11   4         13.34         16.12         2.83 o                         
   6 -11   4         12.73         14.95         2.85 o                         
   7 -11   4         17.12         18.63         6.55 o                         
  -5 -10   4          3.01          3.96         3.50 o                         
  -4 -10   4         35.04         45.03         4.71 o                         
  -3 -10   4        189.19        182.29         8.83 o                         
  -2 -10   4        199.96        206.99         8.90 o                         
  -1 -10   4         84.85         85.02         4.89 o                         
   0 -10   4         35.05         40.15         2.59 o                         
   1 -10   4          0.64          0.82         0.96 o                         
   2 -10   4        418.16        404.27         9.95 o                         
   3 -10   4        253.20        274.52        10.29 o                         
   4 -10   4        350.00        375.87        10.08 o                         
   5 -10   4         37.02         31.81         3.40 o                         
   6 -10   4        238.04        220.32         9.60 o                         
   7 -10   4         11.40         14.19         3.31 o                         
  -5  -9   4          0.03          0.13         1.68 o                         
  -4  -9   4         20.37         17.13         2.85 o                         
  -3  -9   4          3.21          3.06         1.59 o                         
  -2  -9   4         13.36         13.04         2.73 o                         
  -1  -9   4         11.07         15.67         1.90 o                         
   0  -9   4          0.16         -0.45         0.90 o                         
   1  -9   4        161.75        170.60         5.33 o                         
   2  -9   4       1114.44       1061.16        33.62 o                         
   3  -9   4        256.58        276.02         7.64 o                         
   4  -9   4       1147.04       1081.28        53.73 o                         
   5  -9   4          6.71          6.90         1.93 o                         
   6  -9   4         13.61         10.76         2.39 o                         
   7  -9   4          5.06          3.03         2.19 o                         
  -6  -8   4          3.15          0.14         1.80 o                         
  -5  -8   4         38.31         40.12         3.66 o                         
  -4  -8   4        247.51        219.39         8.08 o                         
  -3  -8   4         64.17         56.40         4.65 o                         
  -2  -8   4        616.09        662.05        14.90 o                         
  -1  -8   4          0.00          0.49         0.94 o                         
   0  -8   4         10.44          6.15         1.17 o                         
   1  -8   4         74.73         91.99         3.46 o                         
   2  -8   4        173.95        176.14         5.91 o                         
   3  -8   4        137.57        146.55         4.99 o                         
   4  -8   4        289.57        269.36         7.81 o                         
   5  -8   4         92.38         83.77         4.17 o                         
   6  -8   4         19.13         26.05         3.31 o                         
   7  -8   4         59.47         62.94         5.05 o                         
   8  -8   4         96.89        100.68        16.31 o                         
  -6  -7   4         27.20         26.89         3.79 o                         
  -5  -7   4          3.56          4.78         1.92 o                         
  -4  -7   4        704.84        715.16        17.15 o                         
  -3  -7   4         41.13         41.83         3.03 o                         
  -2  -7   4         46.75         48.15         5.12 o                         
  -1  -7   4         46.18         48.55         2.80 o                         
   0  -7   4        102.53        113.21         3.83 o                         
   1  -7   4         76.12         67.97         2.81 o                         
   2  -7   4        159.76        153.11         6.80 o                         
   3  -7   4        154.33        145.24         7.64 o                         
   4  -7   4        138.93        134.43         4.97 o                         
   5  -7   4         21.86         13.68         3.54 o                         
   6  -7   4         20.40         19.31         3.49 o                         
   7  -7   4         20.82         25.61         3.36 o                         
   8  -7   4         17.54         28.90         5.60 o                         
  -7  -6   4          0.47          2.36         2.03 o                         
  -6  -6   4         11.94          9.22         3.01 o                         
  -5  -6   4          8.37         10.95         2.21 o                         
  -4  -6   4         19.79         16.25         2.56 o                         
  -3  -6   4        127.61        117.69         4.90 o                         
  -2  -6   4        115.60        117.80         3.52 o                         
  -1  -6   4        106.43        125.50         3.47 o                         
   0  -6   4       1255.99       1460.32        23.09 o                         
   1  -6   4       1523.86       1688.79        30.81 o                         
   2  -6   4       2530.00       2550.93        45.66 o                         
   3  -6   4         11.65         11.65         1.09 o                         
   4  -6   4          9.76         16.84         1.51 o                         
   5  -6   4         74.16         67.39         3.03 o                         
   6  -6   4         97.44        102.38         4.12 o                         
   7  -6   4         34.14         31.73         3.52 o                         
   8  -6   4          1.34          4.81         2.81 o                         
  -7  -5   4          1.56          4.74         2.03 o                         
  -6  -5   4          2.01          5.60         2.04 o                         
  -5  -5   4        189.45        184.74         7.28 o                         
  -4  -5   4         13.66         15.01         3.68 o                         
  -3  -5   4         19.34         22.65         2.05 o                         
  -2  -5   4        293.04        294.26         6.30 o                         
  -1  -5   4        320.07        305.25         7.15 o                         
   0  -5   4        785.01        855.32        16.66 o                         
   1  -5   4        584.91        685.40        13.54 o                         
   2  -5   4        514.04        545.00         9.59 o                         
   3  -5   4       2262.66       2335.48        36.51 o                         
   4  -5   4        278.60        252.22         6.19 o                         
   5  -5   4         11.35         14.94         1.81 o                         
   6  -5   4         21.69         19.68         2.56 o                         
   7  -5   4         44.99         41.43         4.12 o                         
  -7  -4   4         39.42         42.81         4.67 o                         
  -6  -4   4        101.47         91.16         7.77 o                         
  -5  -4   4        224.46        232.67         8.63 o                         
  -4  -4   4         21.91         12.85         2.48 o                         
  -3  -4   4        234.41        245.53         8.67 o                         
  -2  -4   4        183.09        173.80         4.83 o                         
  -1  -4   4        660.31        722.18        12.23 o                         
   0  -4   4         49.98         60.71         1.85 o                         
   1  -4   4        281.97        340.50         6.14 o                         
   2  -4   4        298.16        309.39         6.11 o                         
   3  -4   4         50.63         46.04         2.13 o                         
   4  -4   4        360.56        358.58         7.95 o                         
   5  -4   4          2.17          1.89         1.05 o                         
   6  -4   4        115.29        104.87         4.47 o                         
   7  -4   4         34.36         33.90         3.19 o                         
   8  -4   4         20.56         26.44         7.21 o                         
  -7  -3   4        108.77        114.42         7.87 o                         
  -6  -3   4         35.71         33.01         3.33 o                         
  -5  -3   4        577.27        597.41        14.82 o                         
  -4  -3   4        925.16        924.66        19.68 o                         
  -3  -3   4         58.92         76.71         2.58 o                         
  -2  -3   4        206.17        220.76         4.92 o                         
  -1  -3   4       1443.00       1555.91        24.27 o                         
   0  -3   4        252.00        274.88         6.06 o                         
   1  -3   4        509.98        511.46         9.61 o                         
   2  -3   4       1368.69       1517.47        23.95 o                         
   3  -3   4       2502.20       2716.73        42.18 o                         
   4  -3   4         21.99         19.07         1.72 o                         
   5  -3   4        192.54        205.81         6.74 o                         
   6  -3   4        371.19        366.43        10.38 o                         
   7  -3   4          4.52          4.10         2.43 o                         
   8  -3   4         29.22         41.30         7.56 o                         
  -8  -2   4         52.19         44.19         5.38 o                         
  -7  -2   4         29.74         32.65         5.26 o                         
  -6  -2   4          6.39          5.12         1.83 o                         
  -5  -2   4          0.38          0.30         1.12 o                         
  -4  -2   4        138.95        131.98         5.07 o                         
  -3  -2   4        789.56        881.83        15.28 o                         
  -2  -2   4        119.44        140.48         3.53 o                         
  -1  -2   4         71.79         60.46         1.94 o                         
   0  -2   4       1539.66       1746.08        26.48 o                         
   1  -2   4       3683.77       3971.82        59.03 o                         
   2  -2   4        817.82        831.13        16.39 o                         
   3  -2   4        298.16        335.67         7.99 o                         
   4  -2   4        138.82        103.61         3.60 o                         
   5  -2   4        385.59        385.02        11.17 o                         
   6  -2   4        250.56        224.34         7.71 o                         
   7  -2   4          3.66          7.57         2.93 o                         
   8  -2   4         20.62         18.86         4.39 o                         
  -8  -1   4          0.99          0.50         2.04 o                         
  -7  -1   4         28.11         26.87         4.49 o                         
  -6  -1   4          0.68          0.74         1.23 o                         
  -5  -1   4         93.37         79.33         4.03 o                         
  -4  -1   4        411.22        377.08         8.10 o                         
  -3  -1   4        457.82        518.78        10.59 o                         
  -2  -1   4       1995.62       2034.92        31.51 o                         
  -1  -1   4        234.19        246.72         4.87 o                         
   0  -1   4       2013.94       2095.35        31.57 o                         
   1  -1   4        689.54        724.00        11.72 o                         
   2  -1   4       1992.48       2216.69        40.55 o                         
   3  -1   4         38.92         47.25         2.12 o                         
   4  -1   4          0.39          0.93         0.74 o                         
   5  -1   4        236.71        247.19         6.54 o                         
   6  -1   4          2.63          6.88         2.72 o                         
   7  -1   4        169.50        160.47         9.20 o                         
   8  -1   4         35.40         40.66         6.17 o                         
  -8   0   4         51.07         43.87         8.02 o                         
  -7   0   4        260.00        257.82        11.94 o                         
  -6   0   4          4.62          3.80         3.28 o                         
  -5   0   4        269.52        257.49         7.73 o                         
  -4   0   4        116.55        110.75         3.58 o                         
  -3   0   4       5540.79       6098.27        91.20 o                         
  -2   0   4        138.49        135.28         3.32 o                         
  -1   0   4       2828.60       2996.48        45.00 o                         
   0   0   4       4214.69       4256.62        63.23 o                         
   1   0   4        667.65        686.45        13.68 o                         
   2   0   4          0.52          4.00         2.90 o                         
   3   0   4        114.38        118.84         3.81 o                         
   4   0   4        141.75        136.44         4.20 o                         
   5   0   4        212.70        190.39         5.57 o                         
   6   0   4         27.55         28.01         4.54 o                         
   7   0   4         44.45         53.40         9.54 o                         
  -8   1   4         42.17         41.29         5.36 o                         
  -7   1   4          0.07          0.15         1.76 o                         
  -6   1   4         15.17         17.69         3.40 o                         
  -5   1   4          4.96          5.71         1.09 o                         
  -4   1   4         33.65         33.14         1.84 o                         
  -3   1   4        264.56        266.17         5.69 o                         
  -2   1   4         32.25         29.95         1.33 o                         
  -1   1   4       8684.19       8734.51       128.54 o                         
   0   1   4        163.21        173.65         3.47 o                         
   1   1   4         82.39         91.03         3.12 o                         
   2   1   4        229.12        190.06         4.36 o                         
   3   1   4       1208.04       1296.80        21.59 o                         
   4   1   4         39.66         39.58         4.04 o                         
   5   1   4          6.97          9.93         2.87 o                         
   6   1   4        430.75        402.62        30.51 o                         
   7   1   4         11.97         18.12         4.35 o                         
  -8   2   4         81.61         84.23        11.84 o                         
  -7   2   4         19.25         23.39         4.14 o                         
  -6   2   4          3.86          4.23         2.00 o                         
  -5   2   4          0.70          1.13         0.95 o                         
  -4   2   4        248.11        322.40         6.91 o                         
  -3   2   4          7.79          7.12         0.69 o                         
  -2   2   4          7.47         13.13         1.21 o                         
  -1   2   4       1461.28       1548.86        23.96 o                         
   0   2   4        454.44        459.65         7.86 o                         
   1   2   4        478.70        511.19         8.93 o                         
   2   2   4        101.63         98.25         3.22 o                         
   3   2   4        975.60       1076.79        18.51 o                         
   4   2   4        132.50        137.94         4.39 o                         
   5   2   4        535.80        484.34        16.86 o                         
   6   2   4         19.89         28.42         4.90 o                         
   7   2   4          0.04          0.91         2.72 o                         
  -8   3   4          3.72          5.33         3.84 o                         
  -7   3   4         57.11         56.89         5.11 o                         
  -6   3   4         97.39         96.86         8.17 o                         
  -5   3   4        376.62        328.93        10.27 o                         
  -4   3   4          3.22          0.98         0.95 o                         
  -3   3   4          8.71         12.27         1.97 o                         
  -2   3   4        866.69        843.90        13.93 o                         
  -1   3   4         58.10         65.59         3.00 o                         
   0   3   4          1.60          0.41         0.38 o                         
   1   3   4        441.44        419.54         7.74 o                         
   2   3   4         47.86         53.31         2.37 o                         
   3   3   4          6.45         13.31         1.51 o                         
   4   3   4         35.41         34.90         4.46 o                         
   5   3   4          8.06         15.98         4.12 o                         
   6   3   4         75.34         67.05         6.17 o                         
   7   3   4          3.23          5.38         2.87 o                         
  -8   4   4         11.07         16.99         3.68 o                         
  -7   4   4         52.94         50.61         4.68 o                         
  -6   4   4          2.13          3.98         1.53 o                         
  -5   4   4         18.58         16.58         2.41 o                         
  -4   4   4       1944.05       2033.84        38.35 o                         
  -3   4   4         28.36         23.02         1.91 o                         
  -2   4   4        236.99        238.16         4.95 o                         
  -1   4   4       2548.72       2566.25        39.09 o                         
   0   4   4       1696.68       1766.28        27.46 o                         
   1   4   4        110.68        152.55         3.75 o                         
   2   4   4        212.80        221.02         5.36 o                         
   3   4   4         19.41         15.73         1.65 o                         
   4   4   4          6.58          9.33         4.41 o                         
   5   4   4         24.77         23.67         4.44 o                         
   6   4   4         17.11         12.34         3.58 o                         
  -8   5   4         17.01         15.56         3.88 o                         
  -7   5   4         77.14         75.75         4.65 o                         
  -6   5   4         72.40         91.63         4.90 o                         
  -5   5   4        126.58        121.11         5.13 o                         
  -4   5   4          0.01          1.56         1.09 o                         
  -3   5   4        318.04        308.76         8.01 o                         
  -2   5   4         69.20         80.95         2.87 o                         
  -1   5   4          2.90          4.85         0.81 o                         
   0   5   4        688.26        692.08        11.92 o                         
   1   5   4         37.15         39.17         1.78 o                         
   2   5   4        885.16        989.60        17.36 o                         
   3   5   4          2.86          0.57         2.51 o                         
   4   5   4         14.99         13.70         3.23 o                         
   5   5   4         44.11         37.04         4.62 o                         
   6   5   4         16.38         24.64         4.76 o                         
  -8   6   4         69.19         78.87        12.00 o                         
  -7   6   4         87.07         98.65        12.12 o                         
  -6   6   4         78.86         71.47         8.13 o                         
  -5   6   4        112.05        118.91         5.49 o                         
  -4   6   4          0.25          1.47         0.98 o                         
  -3   6   4         58.17         77.14         3.43 o                         
  -2   6   4        584.02        631.34        11.25 o                         
  -1   6   4         66.28         71.51         2.39 o                         
   0   6   4         60.13         52.25         1.98 o                         
   1   6   4        773.28        791.75        14.10 o                         
   2   6   4        334.41        311.33         7.26 o                         
   3   6   4         11.08          8.89         4.75 o                         
   4   6   4        225.01        206.07        10.86 o                         
   5   6   4         64.79         56.72        15.40 o                         
   6   6   4          4.27          6.51         2.78 o                         
  -8   7   4          5.34          7.62         2.62 o                         
  -7   7   4        200.89        203.62         8.67 o                         
  -6   7   4        146.05        140.45         6.05 o                         
  -5   7   4          4.37          7.23         1.58 o                         
  -4   7   4        450.00        459.39        11.41 o                         
  -3   7   4        301.03        284.86        10.25 o                         
  -2   7   4          0.35          2.73         0.81 o                         
  -1   7   4        440.80        436.19         8.43 o                         
   0   7   4        601.84        633.25        11.62 o                         
   1   7   4        889.65        890.12        25.84 o                         
   2   7   4         37.45         31.70         2.71 o                         
   3   7   4        299.34        266.17        11.48 o                         
   4   7   4         15.87         15.28         3.47 o                         
   5   7   4         27.23         25.06         5.70 o                         
  -8   8   4          0.08         -0.84         1.69 o                         
  -7   8   4         60.49         64.79         4.31 o                         
  -6   8   4          4.97          8.50         1.97 o                         
  -5   8   4        367.56        363.01        10.16 o                         
  -4   8   4        635.93        674.40        19.61 o                         
  -3   8   4         42.90         47.47         3.67 o                         
  -2   8   4         90.20        101.78         3.67 o                         
  -1   8   4        686.26        721.20        12.97 o                         
   0   8   4         75.51         73.80         2.76 o                         
   1   8   4         31.87         30.96         1.99 o                         
   2   8   4         66.51         52.80         4.70 o                         
   3   8   4         18.74         20.20         3.91 o                         
   4   8   4         31.85         37.82         5.69 o                         
   5   8   4          6.78          7.65         3.31 o                         
  -7   9   4         33.60         39.01         3.52 o                         
  -6   9   4        182.19        183.02         6.95 o                         
  -5   9   4         18.63         23.48         3.01 o                         
  -4   9   4         89.80         95.87         4.30 o                         
  -3   9   4          1.41          3.52         1.28 o                         
  -2   9   4          4.70          6.52         1.30 o                         
  -1   9   4         66.22         58.30         2.50 o                         
   0   9   4         53.98         54.01         2.82 o                         
   1   9   4        131.15        113.85         5.36 o                         
   2   9   4        193.58        162.05         8.52 o                         
   3   9   4        123.68        119.81        14.98 o                         
   4   9   4         23.11         18.65         4.24 o                         
  -7  10   4          0.81          3.93         2.20 o                         
  -6  10   4          6.40          6.44         2.01 o                         
  -5  10   4        102.88         93.89         4.59 o                         
  -4  10   4          5.05          5.11         1.71 o                         
  -3  10   4         44.15         46.41         2.72 o                         
  -2  10   4         13.49         17.37         1.72 o                         
  -1  10   4        231.74        246.99         6.81 o                         
   0  10   4       1581.47       1693.98        30.55 o                         
   1  10   4        101.03        124.73         9.54 o                         
   2  10   4          9.97         13.90         4.28 o                         
   3  10   4          5.38         10.45         3.17 o                         
  -7  11   4         25.51         23.72         4.48 o                         
  -6  11   4          0.07          0.60         2.03 o                         
  -5  11   4          2.75          4.19         2.77 o                         
  -4  11   4         53.48         58.82         3.81 o                         
  -3  11   4        226.58        223.63         7.04 o                         
  -2  11   4         67.74         66.59         4.24 o                         
  -1  11   4         10.52         17.30         1.90 o                         
   0  11   4         21.00         28.34         3.06 o                         
   1  11   4        142.18        138.82         7.80 o                         
   2  11   4          0.00          1.56         5.33 o                         
  -6  12   4         50.01         50.84         5.03 o                         
  -5  12   4          6.09          7.13         2.66 o                         
  -4  12   4          2.74          1.48         1.84 o                         
  -3  12   4         67.41         55.67         4.14 o                         
  -2  12   4          0.64          1.08         1.62 o                         
  -1  12   4         17.56         20.86         4.77 o                         
   0  12   4         85.15         88.67         7.89 o                         
   1  12   4          2.71          3.02         2.37 o                         
   2  12   4         12.90         17.44         5.51 o                         
  -5  13   4          0.65          1.17         2.07 o                         
  -4  13   4         37.61         39.22         4.17 o                         
  -3  13   4         16.75         22.21         3.28 o                         
  -2  13   4         50.23         65.23         4.34 o                         
  -1  13   4          8.29         22.10         6.45 o                         
  -3  14   4          0.84          2.06         2.51 o                         
  -2  14   4          4.62         16.83         6.45 o                         
   1 -15   5          0.34          3.01         1.86 o                         
   2 -15   5          1.49          5.23         1.68 o                         
   3 -15   5         79.86         82.03         5.28 o                         
  -1 -14   5         23.01         32.03         3.92 o                         
   0 -14   5          1.25          6.82         2.45 o                         
   1 -14   5          1.31          3.88         1.83 o                         
   2 -14   5         25.36         25.29         2.93 o                         
   3 -14   5         93.71         70.02         3.97 o                         
   4 -14   5          5.93          3.13         1.98 o                         
   5 -14   5         16.58         18.81         3.23 o                         
  -2 -13   5          5.95          9.72         4.81 o                         
  -1 -13   5          0.00          2.45         1.94 o                         
   0 -13   5         39.29         39.81         3.80 o                         
   1 -13   5         84.16         62.83         3.67 o                         
   2 -13   5         32.28         32.67         3.62 o                         
   3 -13   5          9.96          6.03         1.68 o                         
   4 -13   5         26.22         31.35         3.37 o                         
   5 -13   5         22.53         22.83         3.04 o                         
   6 -13   5          0.21          6.24         2.20 o                         
  -3 -12   5        126.43        127.67        10.74 o                         
  -2 -12   5         18.32         29.50         4.33 o                         
  -1 -12   5         47.91         50.51         4.57 o                         
   0 -12   5         38.33         43.47         3.70 o                         
   1 -12   5         16.77         12.37         1.97 o                         
   2 -12   5         34.12         32.21         2.65 o                         
   3 -12   5         50.10         48.16         3.07 o                         
   4 -12   5        169.53        172.84         8.85 o                         
   5 -12   5         18.17         21.40         2.88 o                         
   6 -12   5         79.86         74.56         5.24 o                         
  -4 -11   5         19.76         16.71         3.60 o                         
  -3 -11   5          7.80         10.60         2.94 o                         
  -2 -11   5        121.73        100.11         6.18 o                         
  -1 -11   5         41.56         38.57         3.58 o                         
   0 -11   5        190.35        164.18         5.90 o                         
   1 -11   5          1.50          2.50         1.18 o                         
   2 -11   5        391.51        338.49         9.05 o                         
   3 -11   5        355.42        316.12         8.81 o                         
   4 -11   5         51.27         51.98         3.25 o                         
   5 -11   5          4.06         12.43         2.57 o                         
   6 -11   5         33.22         37.62         3.69 o                         
   7 -11   5          0.18          2.81         2.77 o                         
  -5 -10   5          3.92          6.93         2.94 o                         
  -4 -10   5         45.02         45.73         4.68 o                         
  -3 -10   5          1.02          4.26         2.26 o                         
  -2 -10   5       1022.26       1064.84        27.75 o                         
  -1 -10   5          1.08          1.16         1.48 o                         
   0 -10   5          0.13          1.34         1.03 o                         
   1 -10   5        157.82        159.64         5.93 o                         
   2 -10   5        264.07        217.66         6.53 o                         
   3 -10   5         13.01          6.19         1.49 o                         
   4 -10   5         12.27          9.96         1.86 o                         
   5 -10   5         59.79         58.98         3.53 o                         
   6 -10   5         33.20         39.40         3.79 o                         
   7 -10   5          0.73          7.65         2.43 o                         
  -5  -9   5         13.14         19.58         4.06 o                         
  -4  -9   5        124.58        118.04        10.85 o                         
  -3  -9   5        114.60        114.60         6.69 o                         
  -2  -9   5          1.96          1.92         1.49 o                         
  -1  -9   5          1.61          2.74         1.11 o                         
   0  -9   5         35.50         38.21         2.51 o                         
   1  -9   5        112.48        116.99         4.26 o                         
   2  -9   5        251.59        207.84        23.41 o                         
   3  -9   5          6.59          6.31         2.04 o                         
   4  -9   5       1367.21       1360.90        27.25 o                         
   5  -9   5         33.08         33.91         2.73 o                         
   6  -9   5          0.01          1.64         1.66 o                         
   7  -9   5         10.01         34.12         8.15 o                         
  -6  -8   5         37.87         41.87         4.11 o                         
  -5  -8   5          1.13          2.21         2.16 o                         
  -4  -8   5         18.60         20.48         3.82 o                         
  -3  -8   5        100.48         98.88         4.75 o                         
  -2  -8   5         95.64         91.13         5.51 o                         
  -1  -8   5          1.54          1.39         0.98 o                         
   0  -8   5        200.11        171.80         5.33 o                         
   1  -8   5         39.81         28.06         1.96 o                         
   2  -8   5        328.88        302.91        11.97 o                         
   3  -8   5        291.71        257.06         7.64 o                         
   4  -8   5        283.52        254.44         7.53 o                         
   5  -8   5         10.78          8.71         1.58 o                         
   6  -8   5         42.13         51.89         3.43 o                         
   7  -8   5        163.63        161.02        12.31 o                         
  -6  -7   5         14.19         29.97         5.10 o                         
  -5  -7   5         30.28         30.68         3.28 o                         
  -4  -7   5          1.72         -0.10         1.60 o                         
  -3  -7   5        164.73        135.49         6.70 o                         
  -2  -7   5        125.48        111.41         5.77 o                         
  -1  -7   5        312.92        274.57         6.16 o                         
   0  -7   5         11.18         23.05         1.74 o                         
   1  -7   5         21.95         30.70         1.96 o                         
   2  -7   5        172.39        199.63         5.64 o                         
   3  -7   5          3.48          1.92         0.95 o                         
   4  -7   5        226.58        202.98         6.45 o                         
   5  -7   5          2.11          2.13         1.09 o                         
   6  -7   5         89.19         84.61         4.40 o                         
   7  -7   5         16.13         35.02         3.74 o                         
  -7  -6   5         14.39         17.47         5.14 o                         
  -6  -6   5         40.34         48.26         4.08 o                         
  -5  -6   5          0.02          1.04         1.58 o                         
  -4  -6   5         60.70         48.50         4.44 o                         
  -3  -6   5         83.28         76.01         3.93 o                         
  -2  -6   5        428.44        421.21         8.57 o                         
  -1  -6   5        154.62        137.09         3.76 o                         
   0  -6   5         26.14         33.96         2.12 o                         
   1  -6   5       1843.12       2059.92        37.31 o                         
   2  -6   5          1.96          1.97         0.86 o                         
   3  -6   5         37.68         38.72         2.31 o                         
   4  -6   5        153.40        149.83         5.90 o                         
   5  -6   5          2.50          6.04         1.46 o                         
   6  -6   5          8.22         14.57         2.28 o                         
   7  -6   5        176.47        178.76         8.42 o                         
  -7  -5   5          2.67          5.47         2.23 o                         
  -6  -5   5        127.40        146.48         6.89 o                         
  -5  -5   5          0.02          2.52         1.60 o                         
  -4  -5   5         32.77         36.99         3.01 o                         
  -3  -5   5         37.40         35.99         2.80 o                         
  -2  -5   5          3.33         11.44         1.26 o                         
  -1  -5   5       1428.83       1458.35        23.36 o                         
   0  -5   5         93.75         81.08         2.27 o                         
   1  -5   5        999.29        932.48        17.95 o                         
   2  -5   5        436.36        447.76         8.31 o                         
   3  -5   5        910.49        884.09        15.36 o                         
   4  -5   5         74.57         70.68         2.92 o                         
   5  -5   5        315.26        309.03         7.66 o                         
   6  -5   5          1.60          5.55         1.45 o                         
   7  -5   5        101.03        100.82         7.01 o                         
  -7  -4   5        127.06        147.24         7.19 o                         
  -6  -4   5         40.51         34.94         3.47 o                         
  -5  -4   5         17.35         21.45         2.93 o                         
  -4  -4   5         18.51         17.55         2.18 o                         
  -3  -4   5        533.70        537.41        12.48 o                         
  -2  -4   5        204.00        243.58         5.54 o                         
  -1  -4   5         87.69         78.58         2.52 o                         
   0  -4   5        513.65        432.86         9.13 o                         
   1  -4   5         38.95         37.89         1.38 o                         
   2  -4   5       1769.99       1955.48        30.56 o                         
   3  -4   5        484.65        466.06         9.13 o                         
   4  -4   5          0.06          0.54         0.88 o                         
   5  -4   5        383.86        380.55        12.23 o                         
   6  -4   5         55.48         51.69         4.42 o                         
   7  -4   5         22.60         31.00         4.81 o                         
   8  -4   5          0.25          5.83         4.92 o                         
  -7  -3   5          5.01          7.22         5.07 o                         
  -6  -3   5        232.84        225.15         8.35 o                         
  -5  -3   5         51.06         60.03         3.75 o                         
  -4  -3   5        163.73        169.08         7.03 o                         
  -3  -3   5          9.41         11.77         2.22 o                         
  -2  -3   5        494.07        440.10         8.47 o                         
  -1  -3   5        846.13        770.44        12.96 o                         
   0  -3   5         13.82         19.26         1.44 o                         
   1  -3   5        133.67        159.55         3.41 o                         
   2  -3   5         21.46         25.39         1.75 o                         
   3  -3   5         94.97         73.83         3.72 o                         
   4  -3   5        227.51        252.19         6.24 o                         
   5  -3   5         12.48         15.10         2.56 o                         
   6  -3   5         48.52         41.87         3.51 o                         
   7  -3   5          0.19         -0.16         2.32 o                         
   8  -3   5         72.42         91.27         7.39 o                         
  -8  -2   5         13.91         20.47         4.58 o                         
  -7  -2   5         19.39         28.59         4.90 o                         
  -6  -2   5        391.14        403.99        11.75 o                         
  -5  -2   5         65.05         82.45         4.56 o                         
  -4  -2   5         78.06         67.29         3.78 o                         
  -3  -2   5        157.16        157.50         4.66 o                         
  -2  -2   5        954.93       1071.52        17.70 o                         
  -1  -2   5        199.01        194.11         4.30 o                         
   0  -2   5       4456.25       4662.64        69.15 o                         
   1  -2   5         16.16         21.99         0.98 o                         
   2  -2   5       1857.38       1901.18        29.64 o                         
   3  -2   5          0.72          1.12         0.62 o                         
   4  -2   5        293.99        282.16         6.74 o                         
   5  -2   5        199.87        193.82         5.75 o                         
   6  -2   5          6.96          9.23         2.99 o                         
   7  -2   5          2.76          3.54         2.74 o                         
  -8  -1   5          0.42          0.83         3.44 o                         
  -7  -1   5         54.62         62.46         5.93 o                         
  -6  -1   5         98.04        116.05         7.26 o                         
  -5  -1   5         10.97         19.80         2.25 o                         
  -4  -1   5         79.42         75.41         2.96 o                         
  -3  -1   5         89.99         94.42         3.09 o                         
  -2  -1   5         42.09         59.82         2.18 o                         
  -1  -1   5        668.83        679.65        11.45 o                         
   0  -1   5       1453.32       1372.56        21.33 o                         
   1  -1   5        335.02        309.69         7.22 o                         
   2  -1   5        844.99        930.98        15.46 o                         
   3  -1   5        468.01        443.16         8.75 o                         
   4  -1   5        303.32        293.34         6.92 o                         
   5  -1   5        156.52        145.96         6.98 o                         
   6  -1   5        295.26        284.49        12.30 o                         
   7  -1   5         40.81         43.87         5.63 o                         
  -8   0   5         66.29         86.78         7.05 o                         
  -7   0   5         25.58         31.17         4.95 o                         
  -6   0   5         42.21         42.57         4.41 o                         
  -5   0   5        114.28        108.13         4.50 o                         
  -4   0   5        232.97        234.72         5.82 o                         
  -3   0   5       1444.89       1444.25        23.47 o                         
  -2   0   5        314.64        326.75         6.47 o                         
  -1   0   5        366.48        414.87         7.49 o                         
   0   0   5        262.44        218.55         4.31 o                         
   1   0   5        383.99        387.85         8.77 o                         
   2   0   5         31.05         29.73         2.27 o                         
   3   0   5        188.00        224.62         5.36 o                         
   4   0   5        118.08        127.06         6.57 o                         
   5   0   5        492.94        448.01        12.15 o                         
   6   0   5        142.25        128.38        22.70 o                         
   7   0   5        100.40         97.65         7.50 o                         
  -8   1   5          0.71          3.55         3.02 o                         
  -7   1   5          0.13         -0.82         1.64 o                         
  -6   1   5          1.35          1.99         1.97 o                         
  -5   1   5        292.00        282.51        19.73 o                         
  -4   1   5        897.40        972.06        16.98 o                         
  -3   1   5         30.65         22.48         1.54 o                         
  -2   1   5        701.88        681.16        11.70 o                         
  -1   1   5        245.91        222.65         4.64 o                         
   0   1   5        274.21        292.43         5.44 o                         
   1   1   5          0.34         -0.34         0.67 o                         
   2   1   5        667.01        642.30        11.36 o                         
   3   1   5        257.49        282.88         6.42 o                         
   4   1   5         16.78         16.15         2.39 o                         
   5   1   5        253.13        254.35        11.19 o                         
   6   1   5        233.84        231.26        13.25 o                         
   7   1   5          2.28          3.85         2.86 o                         
  -8   2   5          4.53          6.21         2.91 o                         
  -7   2   5          7.85          7.96         2.85 o                         
  -6   2   5          8.15          8.72         2.45 o                         
  -5   2   5         41.77         47.25         3.23 o                         
  -4   2   5         18.29          9.34         1.76 o                         
  -3   2   5       1733.15       1666.29        26.53 o                         
  -2   2   5        214.60        218.53         4.76 o                         
  -1   2   5        920.38        963.35        15.65 o                         
   0   2   5         92.59         75.35         2.02 o                         
   1   2   5         32.98         34.78         2.02 o                         
   2   2   5       1023.88       1068.20        20.20 o                         
   3   2   5         89.84         85.93         3.97 o                         
   4   2   5        122.84        115.82         4.99 o                         
   5   2   5        441.26        422.52        26.28 o                         
   6   2   5          0.58          3.00         2.75 o                         
   7   2   5         18.44         25.24         5.06 o                         
  -8   3   5        119.38        111.20         7.73 o                         
  -7   3   5          0.45          0.06         1.65 o                         
  -6   3   5         79.70         86.67         4.69 o                         
  -5   3   5          4.86          5.09         1.44 o                         
  -4   3   5          5.67          8.85         1.69 o                         
  -3   3   5        146.54        130.87         5.70 o                         
  -2   3   5        435.21        430.56         8.00 o                         
  -1   3   5        433.33        449.81         8.20 o                         
   0   3   5        566.29        564.84        11.79 o                         
   1   3   5        132.49        135.62         3.60 o                         
   2   3   5         14.21         14.94         1.28 o                         
   3   3   5        563.71        605.20        14.48 o                         
   4   3   5          0.42          0.97         1.78 o                         
   5   3   5        122.48        105.68         9.07 o                         
   6   3   5          6.89          6.62         3.56 o                         
  -8   4   5         49.93         59.94         5.54 o                         
  -7   4   5          1.18          0.62         1.61 o                         
  -6   4   5          5.73          7.39         1.91 o                         
  -5   4   5        419.80        391.43        11.97 o                         
  -4   4   5          0.92          1.53         0.97 o                         
  -3   4   5        317.28        392.57        12.08 o                         
  -2   4   5          3.27          8.30         1.23 o                         
  -1   4   5         11.86          4.40         0.81 o                         
   0   4   5         74.10         74.61         2.21 o                         
   1   4   5         59.36         61.76         2.76 o                         
   2   4   5        175.34        172.49         5.99 o                         
   3   4   5          0.18          1.73         1.11 o                         
   4   4   5         18.54         27.27         4.49 o                         
   5   4   5          1.30         -1.05         2.18 o                         
   6   4   5          1.51          3.94         4.19 o                         
  -8   5   5          0.68          2.52         2.51 o                         
  -7   5   5         28.24         28.23         3.41 o                         
  -6   5   5        204.22        176.59         6.89 o                         
  -5   5   5        216.47        201.48         7.02 o                         
  -4   5   5        238.56        231.94         7.16 o                         
  -3   5   5        883.40        851.93        19.32 o                         
  -2   5   5        816.20        723.26        14.85 o                         
  -1   5   5         41.81         25.99         1.49 o                         
   0   5   5         68.51         70.13         2.24 o                         
   1   5   5        223.53        217.29         5.09 o                         
   2   5   5        138.72        158.42         5.95 o                         
   3   5   5          2.67          1.07         1.86 o                         
   4   5   5         30.73         25.48         4.24 o                         
   5   5   5         18.22         19.37         4.21 o                         
   6   5   5         10.67         14.62         3.94 o                         
  -8   6   5          5.81          6.14         3.39 o                         
  -7   6   5         51.68         55.00         7.39 o                         
  -6   6   5         67.70         60.46         3.85 o                         
  -5   6   5         17.38         17.40         2.44 o                         
  -4   6   5        280.90        234.52         7.24 o                         
  -3   6   5        183.14        145.47         7.89 o                         
  -2   6   5         80.67         84.38         2.82 o                         
  -1   6   5        105.12        115.64         3.75 o                         
   0   6   5        127.31        131.95         3.93 o                         
   1   6   5        147.29        140.92         5.39 o                         
   2   6   5        209.76        195.91         6.99 o                         
   3   6   5        136.59        123.91         8.18 o                         
   4   6   5          7.36          9.79         2.96 o                         
   5   6   5          7.04         11.56         3.39 o                         
  -8   7   5         70.18         76.12         6.10 o                         
  -7   7   5         27.99         29.31         3.12 o                         
  -6   7   5         41.61         43.13         3.32 o                         
  -5   7   5         24.14         22.85         2.58 o                         
  -4   7   5        153.66        144.66         5.86 o                         
  -3   7   5          5.85          7.48         1.53 o                         
  -2   7   5        266.13        279.55         7.21 o                         
  -1   7   5        186.86        172.73         4.37 o                         
   0   7   5         56.05         57.14         2.49 o                         
   1   7   5         49.70         48.87         3.30 o                         
   2   7   5         97.59         83.46         8.17 o                         
   3   7   5        107.81        112.59         7.31 o                         
   4   7   5         17.40         14.69         3.64 o                         
   5   7   5         10.54         16.46         4.15 o                         
  -8   8   5         73.13         88.38         6.13 o                         
  -7   8   5          4.41          5.72         1.99 o                         
  -6   8   5        161.44        144.56         6.14 o                         
  -5   8   5        127.98        117.83         7.54 o                         
  -4   8   5         60.95         57.13         6.85 o                         
  -3   8   5         11.90         12.90         1.88 o                         
  -2   8   5         80.70         71.41         3.43 o                         
  -1   8   5       1014.89        996.37        34.29 o                         
   0   8   5        138.61        142.62         4.10 o                         
   1   8   5          0.48         -0.31         1.24 o                         
   2   8   5        150.29        140.24         7.74 o                         
   3   8   5         27.44         24.86         4.46 o                         
   4   8   5          7.39          6.16         2.99 o                         
  -7   9   5         58.40         55.50         4.77 o                         
  -6   9   5         70.29         67.78         4.51 o                         
  -5   9   5         63.40         59.16         3.69 o                         
  -4   9   5         95.37         84.77         4.12 o                         
  -3   9   5         23.16         26.76         2.32 o                         
  -2   9   5        189.48        178.17         5.48 o                         
  -1   9   5         42.46         40.45         2.78 o                         
   0   9   5         54.98         61.79         3.76 o                         
   1   9   5        138.12        143.78         6.26 o                         
   2   9   5         40.12         35.94         4.14 o                         
   3   9   5          4.73          6.32         2.82 o                         
   4   9   5         46.16         48.96         5.50 o                         
  -7  10   5         51.71         54.56         3.91 o                         
  -6  10   5          3.33          6.02         1.82 o                         
  -5  10   5          0.21         -0.71         1.42 o                         
  -4  10   5         20.66         19.17         2.52 o                         
  -3  10   5         12.28          9.00         1.62 o                         
  -2  10   5          0.02          2.21         2.54 o                         
  -1  10   5         22.31         23.68         1.98 o                         
   0  10   5        154.55        159.21         6.54 o                         
   1  10   5         93.39         89.89         6.92 o                         
   2  10   5          0.23          5.44         2.49 o                         
   3  10   5         18.91         25.50         4.73 o                         
  -6  11   5          3.66          5.35         2.49 o                         
  -5  11   5         48.46         56.45         3.69 o                         
  -4  11   5         75.15         79.52         3.94 o                         
  -3  11   5          3.04          4.92         1.49 o                         
  -2  11   5          7.91         12.30         1.68 o                         
  -1  11   5        138.14        112.40         6.50 o                         
   0  11   5          0.50         -0.82         1.63 o                         
   1  11   5         48.27         61.18         5.26 o                         
   2  11   5         10.07         16.07         3.70 o                         
  -6  12   5          2.12         -0.27         2.11 o                         
  -5  12   5         47.09         41.90         4.33 o                         
  -4  12   5         25.02         23.22         3.30 o                         
  -3  12   5         12.80         18.71         4.73 o                         
  -2  12   5         17.11         17.73         2.77 o                         
  -1  12   5         53.94         58.09         5.99 o                         
   0  12   5         19.28         25.80         5.72 o                         
   1  12   5          2.91          6.09         2.65 o                         
  -4  13   5         19.08         24.71         3.70 o                         
  -3  13   5         32.61         35.40         3.83 o                         
  -2  13   5          2.80         -1.20         3.55 o                         
  -1  13   5         23.88         38.78         7.21 o                         
   1 -15   6          0.80          2.74         1.85 o                         
   2 -15   6          2.57          6.52         1.79 o                         
   3 -15   6         12.36         15.98         2.45 o                         
  -1 -14   6         13.18         19.31         3.43 o                         
   0 -14   6          9.26         15.07         3.02 o                         
   1 -14   6         29.03         39.33         3.55 o                         
   2 -14   6         23.73         32.61         2.90 o                         
   3 -14   6          0.69          2.45         1.55 o                         
   4 -14   6          1.22         -0.43         1.76 o                         
  -2 -13   6          0.45          1.75         1.99 o                         
  -1 -13   6         26.16         26.66         3.52 o                         
   0 -13   6         30.65         31.20         4.62 o                         
   1 -13   6          3.42          4.85         1.92 o                         
   2 -13   6          0.11          1.01         1.38 o                         
   3 -13   6         56.11         52.11         3.36 o                         
   4 -13   6         34.78         30.79         3.58 o                         
   5 -13   6          7.68          6.71         3.97 o                         
  -3 -12   6          1.33          3.14         2.18 o                         
  -2 -12   6          8.42         10.95         2.93 o                         
  -1 -12   6         31.50         44.21         4.46 o                         
   0 -12   6          8.84         21.22         3.27 o                         
   1 -12   6         20.07         22.54         2.94 o                         
   2 -12   6         10.78         10.85         2.83 o                         
   3 -12   6        216.80        201.59         6.77 o                         
   4 -12   6          2.59          3.75         1.66 o                         
   5 -12   6          2.69          4.56         1.97 o                         
   6 -12   6          1.88          3.76         2.07 o                         
  -4 -11   6         57.80         61.51         5.64 o                         
  -3 -11   6         66.80         71.92        10.98 o                         
  -2 -11   6         56.63         59.66         6.61 o                         
  -1 -11   6        210.33        204.20        17.51 o                         
   0 -11   6          3.83          3.37         1.49 o                         
   1 -11   6        143.17        125.77         4.97 o                         
   2 -11   6         52.26         59.71         3.30 o                         
   3 -11   6         70.25         75.86         5.19 o                         
   4 -11   6          6.59          8.97         1.77 o                         
   5 -11   6         21.40         22.19         2.53 o                         
   6 -11   6          0.74          1.81         2.98 o                         
  -5 -10   6         31.72         30.79         5.05 o                         
  -4 -10   6         53.43         58.68         5.35 o                         
  -3 -10   6        592.59        567.03        25.08 o                         
  -2 -10   6          0.51          1.90         2.48 o                         
  -1 -10   6         26.16         27.82         3.23 o                         
   0 -10   6         31.18         29.62         3.37 o                         
   1 -10   6        140.56        145.87         5.18 o                         
   2 -10   6        366.45        358.53         9.31 o                         
   3 -10   6         70.83         68.89         3.64 o                         
   4 -10   6         60.53         56.43         3.32 o                         
   5 -10   6         17.37         22.98         3.29 o                         
   6 -10   6          1.25          1.77         1.64 o                         
   7 -10   6         13.26         17.34         3.12 o                         
  -5  -9   6          6.59         11.68         3.30 o                         
  -4  -9   6         48.75         45.09         4.72 o                         
  -3  -9   6         17.76         16.33         7.08 o                         
  -2  -9   6         12.14         11.68         2.50 o                         
  -1  -9   6        153.92        147.64         6.58 o                         
   0  -9   6        209.27        200.28         6.26 o                         
   1  -9   6        166.85        161.21         5.28 o                         
   2  -9   6         52.85         50.19         4.18 o                         
   3  -9   6        154.87        152.84         5.31 o                         
   4  -9   6        200.70        217.24         6.98 o                         
   5  -9   6          4.77          7.08         2.45 o                         
   6  -9   6          0.08          3.19         1.37 o                         
   7  -9   6         61.26         68.05         5.08 o                         
  -6  -8   6          1.60          2.45         2.04 o                         
  -5  -8   6          5.01          8.08         4.61 o                         
  -4  -8   6         37.00         42.44         3.77 o                         
  -3  -8   6        497.66        476.65        12.49 o                         
  -2  -8   6        278.33        279.26        10.04 o                         
  -1  -8   6          1.34          1.10         1.03 o                         
   0  -8   6          0.11          2.39         0.93 o                         
   1  -8   6          4.51          6.27         1.25 o                         
   2  -8   6        164.90        153.04         8.73 o                         
   3  -8   6        263.62        251.51         9.45 o                         
   4  -8   6          5.54         11.40         1.84 o                         
   5  -8   6          0.60          6.68         1.47 o                         
   6  -8   6         28.59         35.55         3.98 o                         
   7  -8   6         78.37         81.25         9.76 o                         
  -6  -7   6        117.82        114.82         6.31 o                         
  -5  -7   6         17.23         21.31         3.07 o                         
  -4  -7   6        127.52        135.91         7.00 o                         
  -3  -7   6        353.59        351.90         9.94 o                         
  -2  -7   6          0.07         -0.25         0.95 o                         
  -1  -7   6         95.58        101.56         3.30 o                         
   0  -7   6          8.89         10.80         1.96 o                         
   1  -7   6        212.44        236.22         6.37 o                         
   2  -7   6          4.95          4.33         1.77 o                         
   3  -7   6        363.61        345.74         8.81 o                         
   4  -7   6        177.05        164.65         5.62 o                         
   5  -7   6          0.13          2.73         1.22 o                         
   6  -7   6         27.10         32.30         3.25 o                         
   7  -7   6          3.14          3.93         3.81 o                         
  -6  -6   6         24.07         23.78         3.30 o                         
  -5  -6   6         69.34         71.08         4.54 o                         
  -4  -6   6        327.36        310.61        11.07 o                         
  -3  -6   6          0.02          0.41         1.10 o                         
  -2  -6   6        176.32        178.82         4.82 o                         
  -1  -6   6        150.02        129.01         3.67 o                         
   0  -6   6          0.03          1.30         0.58 o                         
   1  -6   6        152.41        145.04         4.46 o                         
   2  -6   6          0.35          0.23         0.75 o                         
   3  -6   6         22.54         20.13         2.22 o                         
   4  -6   6        113.35        113.84         7.09 o                         
   5  -6   6          4.24          3.10         1.38 o                         
   6  -6   6         12.76         17.21         4.60 o                         
   7  -6   6         26.44         33.25         4.35 o                         
  -7  -5   6          5.77         12.70         3.87 o                         
  -6  -5   6         47.77         62.14         4.44 o                         
  -5  -5   6         15.33         15.06         2.42 o                         
  -4  -5   6        149.51        132.60         5.56 o                         
  -3  -5   6         21.60         15.99         1.97 o                         
  -2  -5   6          3.83          0.56         0.68 o                         
  -1  -5   6          3.71          3.94         0.86 o                         
   0  -5   6         18.06         20.54         1.20 o                         
   1  -5   6        397.03        381.26        11.70 o                         
   2  -5   6        481.22        448.49         9.29 o                         
   3  -5   6         23.27         28.07         1.64 o                         
   4  -5   6        121.53        121.63         4.46 o                         
   5  -5   6         17.24         20.09         2.20 o                         
   6  -5   6          9.98         16.31         3.62 o                         
   7  -5   6        147.01        163.62         9.07 o                         
  -7  -4   6         15.46         18.41         4.05 o                         
  -6  -4   6         12.03         13.18         4.70 o                         
  -5  -4   6          1.03          2.60         2.21 o                         
  -4  -4   6         19.30         18.18         2.42 o                         
  -3  -4   6         22.48         23.55         2.10 o                         
  -2  -4   6       2523.45       2822.62        43.78 o                         
  -1  -4   6         24.54         24.38         1.46 o                         
   0  -4   6        623.60        564.75         9.81 o                         
   1  -4   6       2006.18       2192.77        33.73 o                         
   2  -4   6          5.05          7.83         0.93 o                         
   3  -4   6        223.67        199.52         4.91 o                         
   4  -4   6         12.65         12.06         1.47 o                         
   5  -4   6        103.35         98.26         4.95 o                         
   6  -4   6        146.79        143.83         6.82 o                         
   7  -4   6         24.56         27.91         7.09 o                         
  -7  -3   6         66.41         61.54        16.09 o                         
  -6  -3   6          6.48          8.92         2.12 o                         
  -5  -3   6          4.25          9.88         1.93 o                         
  -4  -3   6        153.51        158.32         6.72 o                         
  -3  -3   6        420.34        404.09         8.41 o                         
  -2  -3   6        543.73        571.22        14.00 o                         
  -1  -3   6        175.37        158.10         3.90 o                         
   0  -3   6        132.53        151.35         3.47 o                         
   1  -3   6        499.70        482.75        11.46 o                         
   2  -3   6        255.11        276.26         5.68 o                         
   3  -3   6         21.06         20.64         1.43 o                         
   4  -3   6        407.89        413.79        10.23 o                         
   5  -3   6          5.27          6.73         1.81 o                         
   6  -3   6         53.08         52.51         4.72 o                         
   7  -3   6         29.60         34.67         5.20 o                         
  -8  -2   6         11.09         19.95         7.28 o                         
  -7  -2   6         96.41         76.73         7.14 o                         
  -6  -2   6          0.38          4.06         3.24 o                         
  -5  -2   6        133.78        134.79         5.55 o                         
  -4  -2   6        692.72        692.09        15.45 o                         
  -3  -2   6        147.75        139.37         4.03 o                         
  -2  -2   6       2202.32       2125.16        33.23 o                         
  -1  -2   6         40.13         53.87         2.03 o                         
   0  -2   6        177.50        187.80         5.10 o                         
   1  -2   6       1230.17       1368.39        21.54 o                         
   2  -2   6        196.91        194.64         4.32 o                         
   3  -2   6        390.38        380.97         7.80 o                         
   4  -2   6         88.61         84.04         3.15 o                         
   5  -2   6         10.34         10.03         2.11 o                         
   6  -2   6        112.24         97.23         9.67 o                         
   7  -2   6         17.27         21.52         5.70 o                         
  -8  -1   6         58.42         61.32        12.40 o                         
  -7  -1   6         99.96        107.14        10.87 o                         
  -6  -1   6         15.91         23.00         7.65 o                         
  -5  -1   6          8.27         10.55         1.77 o                         
  -4  -1   6        254.15        247.93         9.03 o                         
  -3  -1   6        157.08        216.62         5.56 o                         
  -2  -1   6        194.61        183.34         4.46 o                         
  -1  -1   6       1798.74       1821.05        28.37 o                         
   0  -1   6          0.27          1.36         0.62 o                         
   1  -1   6       1002.47       1003.80        16.23 o                         
   2  -1   6          3.68          0.65         0.41 o                         
   3  -1   6        537.83        525.44        10.02 o                         
   4  -1   6         61.80         59.16         3.49 o                         
   5  -1   6         95.64        103.84         5.07 o                         
   6  -1   6        328.53        311.36        13.21 o                         
   7  -1   6         62.40         56.19         6.20 o                         
  -8   0   6        123.39        140.08         9.15 o                         
  -7   0   6         34.40         32.29         5.97 o                         
  -6   0   6        154.22        139.67         7.81 o                         
  -5   0   6         59.72         43.30         4.03 o                         
  -4   0   6          0.32          4.48         0.97 o                         
  -3   0   6        438.33        461.59         9.02 o                         
  -2   0   6         72.86         57.57         2.17 o                         
  -1   0   6        436.80        504.83         9.07 o                         
   0   0   6         25.93         27.43         2.10 o                         
   1   0   6        111.82        125.73         4.15 o                         
   2   0   6         51.48         52.69         3.17 o                         
   3   0   6         67.98         71.93         3.64 o                         
   4   0   6         28.99         27.30         2.45 o                         
   5   0   6        637.02        643.36        16.05 o                         
   6   0   6          8.95          7.81         3.01 o                         
   7   0   6          9.49          8.73         4.13 o                         
  -8   1   6         48.55         40.64         5.46 o                         
  -7   1   6         89.41         88.53         6.61 o                         
  -6   1   6         20.44         17.60         3.22 o                         
  -5   1   6        314.06        266.94         8.39 o                         
  -4   1   6        204.01        159.39         5.39 o                         
  -3   1   6         44.51         32.17         2.31 o                         
  -2   1   6        335.17        347.41         6.94 o                         
  -1   1   6        412.89        403.50         7.57 o                         
   0   1   6        164.62        217.25         4.45 o                         
   1   1   6          4.43          7.11         1.22 o                         
   2   1   6        279.95        251.32         7.19 o                         
   3   1   6         10.75         10.30         1.76 o                         
   4   1   6         35.37         28.88         2.66 o                         
   5   1   6          0.20         -0.96         1.91 o                         
   6   1   6         38.30         40.64         5.38 o                         
   7   1   6          5.32          6.35         3.24 o                         
  -8   2   6         15.79         13.98         3.67 o                         
  -7   2   6         41.70         48.78         4.76 o                         
  -6   2   6          4.07          2.25         1.83 o                         
  -5   2   6         50.56         38.94         2.98 o                         
  -4   2   6          1.44          0.71         0.93 o                         
  -3   2   6       1086.80       1095.79        18.36 o                         
  -2   2   6       2556.63       2800.15        42.99 o                         
  -1   2   6        554.25        594.18        10.45 o                         
   0   2   6       1656.57       1736.20        27.07 o                         
   1   2   6        970.17       1079.39        21.59 o                         
   2   2   6          0.66          0.22         0.74 o                         
   3   2   6         55.96         45.57         3.82 o                         
   4   2   6         24.13         21.19         2.52 o                         
   5   2   6         69.41         72.93         5.98 o                         
   6   2   6          2.28          2.90         2.62 o                         
  -8   3   6         51.10         39.30         4.73 o                         
  -7   3   6          1.03          0.86         1.62 o                         
  -6   3   6        116.31         94.20         4.87 o                         
  -5   3   6         36.11         31.40         2.78 o                         
  -4   3   6          0.73          0.37         0.88 o                         
  -3   3   6         52.97         68.71         3.20 o                         
  -2   3   6         33.58         31.50         3.13 o                         
  -1   3   6         28.56         41.22         1.79 o                         
   0   3   6         18.69         21.16         1.09 o                         
   1   3   6          0.60          1.37         0.90 o                         
   2   3   6        323.03        291.92        10.95 o                         
   3   3   6         30.65         33.16         2.72 o                         
   4   3   6        112.54        101.06         6.87 o                         
   5   3   6         42.01         38.85         5.26 o                         
   6   3   6        138.76        135.59         9.10 o                         
  -8   4   6          1.19          2.51         1.91 o                         
  -7   4   6         24.08         20.40         3.70 o                         
  -6   4   6         96.34         94.76         9.21 o                         
  -5   4   6        123.55         91.82         4.53 o                         
  -4   4   6        121.70        109.24         4.58 o                         
  -3   4   6          0.49          0.26         0.81 o                         
  -2   4   6        144.37        119.88         3.98 o                         
  -1   4   6       1234.43       1288.04        20.87 o                         
   0   4   6         27.36         20.28         1.12 o                         
   1   4   6        126.94        118.90         4.64 o                         
   2   4   6        180.69        172.70        12.01 o                         
   3   4   6          4.45          6.99         1.73 o                         
   4   4   6        184.42        175.54        10.46 o                         
   5   4   6         12.93         14.21         3.68 o                         
   6   4   6          0.01          0.88         2.84 o                         
  -8   5   6          0.71          2.54         2.10 o                         
  -7   5   6          0.23          1.04         1.38 o                         
  -6   5   6        593.42        534.53        14.11 o                         
  -5   5   6        194.70        176.37         8.22 o                         
  -4   5   6        183.96        173.78         6.04 o                         
  -3   5   6         54.40         55.02         3.11 o                         
  -2   5   6         28.57         25.92         1.83 o                         
  -1   5   6         87.47        101.93         3.00 o                         
   0   5   6         88.27         83.76         2.80 o                         
   1   5   6       1098.70       1150.08        23.92 o                         
   2   5   6        166.77        171.88         6.46 o                         
   3   5   6         27.08         28.87         4.00 o                         
   4   5   6          0.43          3.43         3.41 o                         
   5   5   6         13.78         13.70         3.62 o                         
  -8   6   6         33.77         32.34         4.88 o                         
  -7   6   6          3.02          3.90         2.88 o                         
  -6   6   6          0.58          1.69         1.39 o                         
  -5   6   6        208.86        181.54         6.68 o                         
  -4   6   6        609.61        581.07        13.79 o                         
  -3   6   6        114.56         95.10         4.49 o                         
  -2   6   6         16.87         27.32         2.08 o                         
  -1   6   6        353.36        378.57         7.61 o                         
   0   6   6        333.65        355.69         9.47 o                         
   1   6   6        198.29        183.28         6.57 o                         
   2   6   6          0.62          0.94         1.33 o                         
   3   6   6         21.37         15.22         3.43 o                         
   4   6   6         12.34         10.62         3.78 o                         
   5   6   6         21.26         22.13        10.52 o                         
  -8   7   6         29.83         33.54         4.22 o                         
  -7   7   6          2.73          5.81         1.86 o                         
  -6   7   6          5.14          5.53         1.69 o                         
  -5   7   6        283.87        259.93         8.30 o                         
  -4   7   6        103.57         95.81         5.47 o                         
  -3   7   6         69.05         70.89         4.85 o                         
  -2   7   6          0.04          1.83         1.07 o                         
  -1   7   6         35.64         31.87         2.72 o                         
   0   7   6         13.34         13.34         2.05 o                         
   1   7   6        884.31        915.92        20.62 o                         
   2   7   6         60.85         54.95         3.88 o                         
   3   7   6          1.18          1.68         2.05 o                         
   4   7   6          3.59          1.06         2.22 o                         
  -7   8   6         24.36         24.95         3.25 o                         
  -6   8   6         15.88         20.72         4.09 o                         
  -5   8   6         30.89         32.38         2.95 o                         
  -4   8   6        156.08        142.86         5.54 o                         
  -3   8   6         48.36         52.65         3.08 o                         
  -2   8   6        401.72        374.73         9.14 o                         
  -1   8   6          0.01          2.20         2.49 o                         
   0   8   6          1.36          2.75         1.30 o                         
   1   8   6        889.71        837.19        19.65 o                         
   2   8   6         72.55         82.09         6.03 o                         
   3   8   6          2.80          9.46         4.50 o                         
   4   8   6          5.09          5.36         3.01 o                         
  -7   9   6         60.24         68.65         6.77 o                         
  -6   9   6          1.28          0.80         1.52 o                         
  -5   9   6        143.86        147.42        10.77 o                         
  -4   9   6        100.12         96.38         4.93 o                         
  -3   9   6        103.40        102.28         4.25 o                         
  -2   9   6        390.47        379.44        11.74 o                         
  -1   9   6         50.17         47.72         3.87 o                         
   0   9   6          4.28          9.11         1.91 o                         
   1   9   6        369.98        392.52        11.79 o                         
   2   9   6         88.30         91.48         6.60 o                         
   3   9   6         13.95         13.20         3.54 o                         
  -7  10   6          2.95          4.32         1.86 o                         
  -6  10   6          3.27          7.55         2.04 o                         
  -5  10   6         87.68         77.37         6.36 o                         
  -4  10   6          0.03          2.45         1.52 o                         
  -3  10   6        143.06        141.01        10.06 o                         
  -2  10   6         30.61         32.63         3.36 o                         
  -1  10   6         94.06        106.23         6.11 o                         
   0  10   6          1.27          4.14         1.71 o                         
   1  10   6         32.25         37.29         4.36 o                         
   2  10   6          7.77         10.35         5.09 o                         
  -6  11   6          3.08          5.67         2.44 o                         
  -5  11   6        105.43        114.36         6.19 o                         
  -4  11   6          5.93          8.21         1.93 o                         
  -3  11   6         13.46         19.36         2.26 o                         
  -2  11   6         78.25         89.05        14.74 o                         
  -1  11   6          0.86          9.45         2.55 o                         
   0  11   6         52.45         58.75         4.97 o                         
   1  11   6         22.71         24.00         4.24 o                         
  -5  12   6          3.57          7.04         2.68 o                         
  -4  12   6         38.53         50.36         3.13 o                         
  -3  12   6         41.41         46.16         4.69 o                         
  -2  12   6          0.01          3.87         1.87 o                         
  -1  12   6        144.12        134.74         7.85 o                         
   0  12   6         71.52         70.70         7.45 o                         
  -3  13   6         69.97         83.89        10.87 o                         
  -2  13   6          0.01          1.17         3.66 o                         
  -1 -14   7         84.24         97.63         8.65 o                         
   0 -14   7         11.25         20.37         5.50 o                         
   1 -14   7         13.95         21.93         3.58 o                         
   2 -14   7          0.07          1.90         1.48 o                         
   3 -14   7         34.39         31.06         3.08 o                         
   4 -14   7          5.66         13.14         2.84 o                         
  -2 -13   7         10.99         10.75         2.94 o                         
  -1 -13   7        176.56        155.97        20.23 o                         
   0 -13   7         28.53         35.65         6.60 o                         
   1 -13   7          4.74          6.43         1.75 o                         
   2 -13   7         14.36         11.76         1.95 o                         
   3 -13   7         28.44         28.67         2.70 o                         
   4 -13   7         13.66         15.93         2.63 o                         
   5 -13   7          4.93          3.29         2.10 o                         
  -3 -12   7         31.51         33.26         8.52 o                         
  -2 -12   7         44.83         46.31         4.61 o                         
  -1 -12   7         80.72         74.59         5.28 o                         
   0 -12   7         17.59         18.35         3.07 o                         
   1 -12   7         15.30         15.51         2.33 o                         
   2 -12   7        105.00        100.02         4.54 o                         
   3 -12   7         13.93         13.35         2.10 o                         
   4 -12   7         50.23         47.24         9.48 o                         
   5 -12   7        132.41        121.98         5.75 o                         
   6 -12   7          0.10          4.29         3.18 o                         
  -4 -11   7          3.83          9.07         3.17 o                         
  -3 -11   7         14.21         18.81         6.24 o                         
  -2 -11   7         37.23         38.99         4.00 o                         
  -1 -11   7        113.65        114.82        11.77 o                         
   0 -11   7          0.91          1.08         1.25 o                         
   1 -11   7         83.50         72.20         4.21 o                         
   2 -11   7          7.64          7.95         1.76 o                         
   3 -11   7         73.99         72.34         3.69 o                         
   4 -11   7         36.86         34.59         2.89 o                         
   5 -11   7         25.29         27.94         2.69 o                         
   6 -11   7          1.45          2.91         2.30 o                         
  -4 -10   7         29.95         34.52         4.67 o                         
  -3 -10   7        118.92        121.27         7.27 o                         
  -2 -10   7         23.44         21.57         3.57 o                         
  -1 -10   7        238.05        219.93         8.83 o                         
   0 -10   7        159.85        141.94         5.40 o                         
   1 -10   7          7.11          5.15         2.35 o                         
   2 -10   7         15.17         16.64         2.14 o                         
   3 -10   7          0.10          1.82         2.00 o                         
   4 -10   7         61.06         57.24         3.37 o                         
   5 -10   7        124.29        110.97         4.96 o                         
   6 -10   7          0.35          2.05         1.63 o                         
  -5  -9   7          2.06          6.94         2.50 o                         
  -4  -9   7         61.66         54.69         9.85 o                         
  -3  -9   7        543.21        535.39        18.22 o                         
  -2  -9   7         31.09         32.89         3.63 o                         
  -1  -9   7        288.82        266.10         7.88 o                         
   0  -9   7        226.84        229.40        11.94 o                         
   1  -9   7          7.28          8.63         1.61 o                         
   2  -9   7        201.73        196.40         6.18 o                         
   3  -9   7        317.70        285.46        13.23 o                         
   4  -9   7         24.87         24.07         2.67 o                         
   5  -9   7          0.17          1.98         1.48 o                         
   6  -9   7         56.89         66.01         3.91 o                         
   7  -9   7          7.20         12.75         5.66 o                         
  -5  -8   7          4.16          4.80         1.88 o                         
  -4  -8   7          0.48         -0.06         1.65 o                         
  -3  -8   7        158.58        161.91         7.89 o                         
  -2  -8   7        152.93        129.73         7.65 o                         
  -1  -8   7        335.63        327.31         8.80 o                         
   0  -8   7         21.45         20.28         2.07 o                         
   1  -8   7        246.73        238.02         6.76 o                         
   2  -8   7        417.93        396.60         9.76 o                         
   3  -8   7        439.14        404.79        12.78 o                         
   4  -8   7         31.55         41.87         2.75 o                         
   5  -8   7          1.03          4.34         1.56 o                         
   6  -8   7         51.32         55.07         5.30 o                         
   7  -8   7          0.00         -2.27         4.54 o                         
  -6  -7   7         81.94         91.33         5.94 o                         
  -5  -7   7         11.51         12.02         2.46 o                         
  -4  -7   7          0.58          0.08         2.75 o                         
  -3  -7   7         14.10         21.04         2.44 o                         
  -2  -7   7         36.67         37.11         2.67 o                         
  -1  -7   7         11.67          9.45         1.60 o                         
   0  -7   7        102.64         84.20         4.14 o                         
   1  -7   7         78.91         61.49         2.91 o                         
   2  -7   7        232.04        202.39         5.85 o                         
   3  -7   7          0.36          1.63         1.87 o                         
   4  -7   7        167.65        157.54         5.46 o                         
   5  -7   7         11.94         18.24         3.53 o                         
   6  -7   7         16.13         13.33         3.52 o                         
   7  -7   7         36.04         41.85         5.40 o                         
  -6  -6   7         19.64         23.06         5.41 o                         
  -5  -6   7        196.48        187.91         7.56 o                         
  -4  -6   7          3.48          8.94         2.02 o                         
  -3  -6   7        246.34        232.02         7.44 o                         
  -2  -6   7        661.36        636.89        13.43 o                         
  -1  -6   7         98.17         77.65         2.77 o                         
   0  -6   7       1235.36       1270.92        24.49 o                         
   1  -6   7          0.20         -0.01         0.77 o                         
   2  -6   7        124.51        123.09         4.53 o                         
   3  -6   7        288.72        287.50         7.59 o                         
   4  -6   7         42.32         41.30         2.55 o                         
   5  -6   7         19.58         23.43         2.34 o                         
   6  -6   7         53.30         62.05         8.93 o                         
   7  -6   7         46.37         55.73         5.72 o                         
  -7  -5   7          2.77          5.14         2.90 o                         
  -6  -5   7          9.50         14.50         2.89 o                         
  -5  -5   7        231.63        240.82        10.84 o                         
  -4  -5   7         26.05         26.36         3.51 o                         
  -3  -5   7        104.22         88.83         4.12 o                         
  -2  -5   7        209.27        184.47         5.01 o                         
  -1  -5   7        441.67        431.04        10.48 o                         
   0  -5   7        440.32        513.16         9.34 o                         
   1  -5   7        398.89        421.51        10.78 o                         
   2  -5   7          1.33          2.00         0.66 o                         
   3  -5   7        228.24        210.62        11.02 o                         
   4  -5   7         72.90         76.41         3.42 o                         
   5  -5   7         24.40         31.76         3.93 o                         
   6  -5   7         90.08         83.23         6.28 o                         
   7  -5   7          3.15          8.14         3.12 o                         
  -7  -4   7         21.26         34.52        10.00 o                         
  -6  -4   7         64.12         80.17         4.86 o                         
  -5  -4   7        127.57        127.52         6.49 o                         
  -4  -4   7         79.50         87.93         4.30 o                         
  -3  -4   7         26.68         28.11         1.83 o                         
  -2  -4   7          1.72          4.14         1.32 o                         
  -1  -4   7         61.28         65.89         2.43 o                         
   0  -4   7        410.77        393.99         7.44 o                         
   1  -4   7       2235.12       2383.27        36.75 o                         
   2  -4   7         72.78         79.11         2.49 o                         
   3  -4   7          0.20          4.44         0.93 o                         
   4  -4   7         10.14         10.16         1.95 o                         
   5  -4   7        215.14        180.45         7.03 o                         
   6  -4   7          0.25          3.90         1.93 o                         
   7  -4   7          5.92          5.80         3.93 o                         
  -7  -3   7         35.39         41.90         4.90 o                         
  -6  -3   7          0.01          2.91         2.00 o                         
  -5  -3   7          2.71          6.32         1.59 o                         
  -4  -3   7        169.18        189.83         6.50 o                         
  -3  -3   7        363.80        408.94         8.66 o                         
  -2  -3   7          5.91          4.63         0.92 o                         
  -1  -3   7       1650.44       1584.61        25.30 o                         
   0  -3   7       1448.61       1466.91        23.26 o                         
   1  -3   7        224.90        180.21         5.65 o                         
   2  -3   7         66.20         73.09         2.30 o                         
   3  -3   7        130.25        138.29         3.97 o                         
   4  -3   7        150.89        154.12         6.10 o                         
   5  -3   7         23.91         28.03         2.96 o                         
   6  -3   7         46.34         55.14         4.13 o                         
   7  -3   7        144.53        132.32         8.64 o                         
  -7  -2   7          0.13          4.17         2.35 o                         
  -6  -2   7         28.56         28.58         5.67 o                         
  -5  -2   7        121.79        130.36         5.44 o                         
  -4  -2   7        144.97        148.70         6.11 o                         
  -3  -2   7         88.20        101.11         3.44 o                         
  -2  -2   7        455.01        431.83         8.58 o                         
  -1  -2   7        662.30        678.53        11.90 o                         
   0  -2   7          2.54         10.93         1.38 o                         
   1  -2   7          2.28          1.60         0.51 o                         
   2  -2   7        691.21        724.79        12.58 o                         
   3  -2   7        330.69        314.18        16.57 o                         
   4  -2   7          3.52          3.52         1.42 o                         
   5  -2   7         92.51         91.48         5.06 o                         
   6  -2   7         83.66         90.56         6.71 o                         
   7  -2   7         78.68         84.79         7.39 o                         
  -8  -1   7         10.59         14.22         3.94 o                         
  -7  -1   7          7.71          8.98         3.28 o                         
  -6  -1   7          0.76          4.65         2.30 o                         
  -5  -1   7          2.89          8.84         2.48 o                         
  -4  -1   7        335.98        336.33         7.87 o                         
  -3  -1   7        165.68        182.63         4.85 o                         
  -2  -1   7        419.91        365.77         7.48 o                         
  -1  -1   7          2.92          4.72         0.86 o                         
   0  -1   7       1612.46       1774.27        27.76 o                         
   1  -1   7        265.69        272.80         5.52 o                         
   2  -1   7        344.99        370.44         9.48 o                         
   3  -1   7       1035.20       1001.63        25.96 o                         
   4  -1   7         25.04         26.65         2.54 o                         
   5  -1   7        271.39        278.03         9.30 o                         
   6  -1   7         12.58         15.96         3.97 o                         
   7  -1   7         21.08         20.90         4.62 o                         
  -8   0   7          9.21          8.88         6.29 o                         
  -7   0   7         58.54         59.41         5.51 o                         
  -6   0   7          2.44          0.53         1.88 o                         
  -5   0   7        117.60        141.72         7.27 o                         
  -4   0   7         19.83         14.98         1.65 o                         
  -3   0   7        189.64        175.26         4.63 o                         
  -2   0   7         66.13         62.27         4.33 o                         
  -1   0   7        636.13        767.17        13.14 o                         
   0   0   7        630.35        632.91        10.95 o                         
   1   0   7        443.72        386.86         9.36 o                         
   2   0   7        706.76        647.19        20.16 o                         
   3   0   7         48.06         41.36         2.98 o                         
   4   0   7        406.43        421.24        11.74 o                         
   5   0   7         58.25         59.09         4.54 o                         
   6   0   7          1.95          8.39         3.26 o                         
   7   0   7         32.53         35.04         5.85 o                         
  -8   1   7         41.79         43.18         7.21 o                         
  -7   1   7          1.87          3.24         2.36 o                         
  -6   1   7         16.62         14.71         3.02 o                         
  -5   1   7          5.69          5.66         1.65 o                         
  -4   1   7        227.57        221.76         7.02 o                         
  -3   1   7         35.78         33.46         1.79 o                         
  -2   1   7       1401.63       1478.27        23.89 o                         
  -1   1   7        463.83        437.52         8.30 o                         
   0   1   7          1.16          2.05         0.96 o                         
   1   1   7         38.03         36.31         2.31 o                         
   2   1   7        226.50        236.34         7.21 o                         
   3   1   7          7.33          6.99         1.61 o                         
   4   1   7         31.66         34.23         3.18 o                         
   5   1   7          2.79          1.30         2.20 o                         
   6   1   7         29.14         22.27         4.62 o                         
  -8   2   7          1.62          4.32         3.77 o                         
  -7   2   7         55.67         65.42         6.20 o                         
  -6   2   7          0.00         -0.39         1.38 o                         
  -5   2   7          0.93          2.89         1.24 o                         
  -4   2   7        427.31        469.18        13.79 o                         
  -3   2   7        140.27        135.42         3.82 o                         
  -2   2   7        373.12        268.13         5.92 o                         
  -1   2   7        863.07        911.15        15.32 o                         
   0   2   7        102.55        109.95         2.76 o                         
   1   2   7          5.38         10.86         1.61 o                         
   2   2   7        590.64        573.89        13.72 o                         
   3   2   7          3.17          5.48         1.63 o                         
   4   2   7         83.49         86.95         4.74 o                         
   5   2   7          0.16         -1.00         2.21 o                         
   6   2   7         34.49         41.08         5.64 o                         
  -8   3   7         23.38         19.24         4.03 o                         
  -7   3   7          1.84          0.93         1.64 o                         
  -6   3   7        126.93        130.27         5.85 o                         
  -5   3   7         50.85         39.91         4.27 o                         
  -4   3   7          1.36         -0.24         0.82 o                         
  -3   3   7         77.07         54.74         2.94 o                         
  -2   3   7        110.11        114.43         3.42 o                         
  -1   3   7        338.02        350.49         7.04 o                         
   0   3   7        100.51         85.55         3.69 o                         
   1   3   7        267.76        257.55         9.32 o                         
   2   3   7        613.07        620.01        18.62 o                         
   3   3   7        134.68        128.98         5.66 o                         
   4   3   7        305.72        308.79        16.66 o                         
   5   3   7         32.68         29.95         5.18 o                         
   6   3   7         17.84         19.31         4.58 o                         
  -8   4   7          3.36          4.87         5.69 o                         
  -7   4   7         38.73         43.31         7.55 o                         
  -6   4   7          0.43          5.16         2.15 o                         
  -5   4   7         53.33         61.14         3.69 o                         
  -4   4   7        163.34        158.17         5.78 o                         
  -3   4   7         60.96         54.49         2.97 o                         
  -2   4   7        131.38        135.02         3.78 o                         
  -1   4   7        115.01        123.04         3.41 o                         
   0   4   7        104.90        100.35         4.13 o                         
   1   4   7          0.90          0.55         0.96 o                         
   2   4   7          7.31         16.10         2.49 o                         
   3   4   7        336.69        357.81        10.86 o                         
   4   4   7          1.69          1.98         2.71 o                         
   5   4   7          2.13          4.37         3.84 o                         
  -8   5   7         12.65          7.43         2.74 o                         
  -7   5   7        146.53        152.07         6.80 o                         
  -6   5   7          0.01          3.21         1.42 o                         
  -5   5   7        150.82        129.72         5.51 o                         
  -4   5   7        148.10        144.92         5.48 o                         
  -3   5   7          1.21          4.98         1.37 o                         
  -2   5   7         27.38         22.87         2.81 o                         
  -1   5   7          1.48          0.61         0.61 o                         
   0   5   7         15.50         14.76         2.02 o                         
   1   5   7        343.02        308.31        13.15 o                         
   2   5   7          0.01          1.44         1.39 o                         
   3   5   7         15.02         16.72         3.67 o                         
   4   5   7          0.35          1.76         2.55 o                         
   5   5   7          2.23          4.68         2.98 o                         
  -8   6   7         57.01         49.39         5.44 o                         
  -7   6   7         43.67         40.38         4.07 o                         
  -6   6   7         75.20         68.22         4.86 o                         
  -5   6   7         95.23         96.88         4.72 o                         
  -4   6   7         56.33         68.35         5.48 o                         
  -3   6   7        100.19         76.10         3.72 o                         
  -2   6   7        121.91        112.13         4.09 o                         
  -1   6   7          1.11          3.21         1.13 o                         
   0   6   7        617.35        601.80        14.69 o                         
   1   6   7        155.35        156.23         6.20 o                         
   2   6   7         91.59         84.21         4.73 o                         
   3   6   7         56.59         51.73         5.08 o                         
   4   6   7          1.59         11.84         3.35 o                         
   5   6   7         19.75         29.00         5.26 o                         
  -7   7   7          0.31          1.80         1.56 o                         
  -6   7   7        142.29        119.26         5.60 o                         
  -5   7   7          7.02          7.75         1.85 o                         
  -4   7   7          8.84         10.94         2.09 o                         
  -3   7   7          0.43          2.62         2.50 o                         
  -2   7   7        106.25        106.44         4.30 o                         
  -1   7   7        293.37        286.45        11.20 o                         
   0   7   7         70.07         55.50         4.24 o                         
   1   7   7        170.59        172.21         6.78 o                         
   2   7   7         85.65         94.32         6.56 o                         
   3   7   7         24.70         33.77         5.45 o                         
   4   7   7         22.61         35.52         5.07 o                         
  -7   8   7          4.28          3.42         2.19 o                         
  -6   8   7        142.67        126.17         5.82 o                         
  -5   8   7          5.13          5.28         1.80 o                         
  -4   8   7          0.07          1.71         1.46 o                         
  -3   8   7        675.03        703.14        17.74 o                         
  -2   8   7          2.92          0.21         1.65 o                         
  -1   8   7         18.58         17.57         2.82 o                         
   0   8   7         44.22         42.83         3.24 o                         
   1   8   7          5.63          7.18         2.00 o                         
   2   8   7          3.09          6.02         2.64 o                         
   3   8   7          1.58          5.33         2.78 o                         
  -7   9   7         22.07         21.99         3.99 o                         
  -6   9   7         28.59         32.27         4.61 o                         
  -5   9   7         86.63         93.63         4.81 o                         
  -4   9   7        170.20        185.69        20.29 o                         
  -3   9   7         44.30         42.14         2.96 o                         
  -2   9   7          0.60         -0.10         3.30 o                         
  -1   9   7         14.34         19.85         3.41 o                         
   0   9   7         47.23         45.71         3.44 o                         
   1   9   7          0.08          2.14         1.66 o                         
   2   9   7         36.33         37.16         4.47 o                         
   3   9   7         29.83         37.97         5.22 o                         
  -6  10   7         12.31         13.33         2.54 o                         
  -5  10   7          6.66         11.80         2.43 o                         
  -4  10   7        136.20        137.86         8.36 o                         
  -3  10   7         11.52         16.01         2.87 o                         
  -2  10   7         28.00         33.20         5.91 o                         
  -1  10   7        204.31        210.13         9.38 o                         
   0  10   7          3.66          6.84         2.26 o                         
   1  10   7         95.54         81.82        16.99 o                         
   2  10   7         45.56         47.25         5.12 o                         
  -5  11   7          9.38         16.18         2.53 o                         
  -4  11   7          8.41          6.47         2.83 o                         
  -3  11   7         38.09         56.26         4.69 o                         
  -2  11   7        109.28        107.48         9.01 o                         
  -1  11   7         65.82         78.33         5.70 o                         
   0  11   7          5.58          5.69         7.15 o                         
   1  11   7         49.87         61.70         7.39 o                         
  -4  12   7         16.33         32.94         6.27 o                         
  -3  12   7         17.37         36.09         7.23 o                         
  -2  12   7          1.50          8.57         2.33 o                         
  -1  12   7          8.39          5.43         2.43 o                         
   0 -14   8          8.81         13.26         3.02 o                         
   1 -14   8          1.62          0.70         1.96 o                         
   2 -14   8         19.54         19.03         3.18 o                         
   3 -14   8          1.54          4.30         1.70 o                         
  -2 -13   8         80.26         91.46        13.98 o                         
  -1 -13   8          5.98          9.82         3.02 o                         
   0 -13   8         30.48         28.80         3.33 o                         
   1 -13   8          9.00         13.38         2.44 o                         
   2 -13   8        107.93         98.59         4.77 o                         
   3 -13   8         11.13         15.98         2.38 o                         
   4 -13   8          9.70         14.88         3.67 o                         
  -3 -12   8         32.83         35.02         5.27 o                         
  -2 -12   8         35.28         38.39         4.12 o                         
  -1 -12   8         15.91         24.88         3.84 o                         
   0 -12   8         36.77         44.47         5.45 o                         
   1 -12   8         35.69         47.33         3.26 o                         
   2 -12   8         12.36         16.21         2.34 o                         
   3 -12   8         10.54         14.77         2.33 o                         
   4 -12   8         55.18         52.33         3.40 o                         
   5 -12   8         31.03         31.53         3.79 o                         
  -3 -11   8         20.29         33.76         4.41 o                         
  -2 -11   8         33.95         27.31         6.49 o                         
  -1 -11   8         61.41         65.58         4.93 o                         
   0 -11   8         71.06         62.06         5.34 o                         
   1 -11   8        146.81        143.49         5.60 o                         
   2 -11   8          0.16          0.49         1.15 o                         
   3 -11   8         94.19         87.28         4.12 o                         
   4 -11   8         57.03         54.26         3.34 o                         
   5 -11   8         19.03         21.80         2.58 o                         
   6 -11   8         50.91         61.90         4.41 o                         
  -4 -10   8         58.87         57.80         5.30 o                         
  -3 -10   8         94.03         88.18         6.28 o                         
  -2 -10   8         20.32         18.92         4.07 o                         
  -1 -10   8        140.22        113.31         6.17 o                         
   0 -10   8        198.05        195.07         7.84 o                         
   1 -10   8          3.83          4.91         2.51 o                         
   2 -10   8        127.21        125.21         4.90 o                         
   3 -10   8          5.17          5.19         1.53 o                         
   4 -10   8         44.56         33.62         3.52 o                         
   5 -10   8         10.13         15.10         2.29 o                         
   6 -10   8          7.70         11.90         3.59 o                         
  -5  -9   8         26.05         32.61         4.61 o                         
  -4  -9   8          9.85         11.84         4.54 o                         
  -3  -9   8        167.43        179.63         8.79 o                         
  -2  -9   8         44.48         40.88         3.84 o                         
  -1  -9   8         56.64         59.65         4.86 o                         
   0  -9   8          7.56         11.68         1.99 o                         
   1  -9   8         98.42        102.09         4.29 o                         
   2  -9   8        158.76        185.12         6.04 o                         
   3  -9   8        456.07        465.20        11.53 o                         
   4  -9   8         19.35         21.55         2.37 o                         
   5  -9   8        119.74        118.29         5.05 o                         
   6  -9   8          5.38         11.99         4.90 o                         
  -5  -8   8          5.75          2.58         2.25 o                         
  -4  -8   8        120.66        122.51         7.30 o                         
  -3  -8   8          7.19         13.31         2.95 o                         
  -2  -8   8         65.48         70.18         9.34 o                         
  -1  -8   8          7.87          7.84         1.66 o                         
   0  -8   8         13.30         16.63         1.90 o                         
   1  -8   8         71.34         74.52         3.47 o                         
   2  -8   8        149.31        146.21         5.04 o                         
   3  -8   8        487.02        453.14        12.61 o                         
   4  -8   8        198.36        197.88         7.20 o                         
   5  -8   8         88.34         84.01        11.05 o                         
   6  -8   8         19.17         15.13         3.62 o                         
   7  -8   8         16.63         27.56         5.02 o                         
  -6  -7   8          3.37          7.53         2.41 o                         
  -5  -7   8          5.55          4.54         2.90 o                         
  -4  -7   8        104.95        101.72        10.52 o                         
  -3  -7   8        270.68        261.71        27.11 o                         
  -2  -7   8        106.53        115.85        12.77 o                         
  -1  -7   8          2.47          3.29         1.15 o                         
   0  -7   8         12.46         17.35         1.92 o                         
   1  -7   8        131.52        133.82         4.75 o                         
   2  -7   8          4.06          2.57         1.34 o                         
   3  -7   8         48.69         52.67         3.84 o                         
   4  -7   8         65.40         69.08         3.42 o                         
   5  -7   8          6.12          1.46         2.17 o                         
   6  -7   8         17.85         19.98         4.43 o                         
   7  -7   8         21.34         32.82        10.85 o                         
  -6  -6   8         56.92         51.47         4.40 o                         
  -5  -6   8         29.61         31.83         3.41 o                         
  -4  -6   8          0.06          0.43         1.42 o                         
  -3  -6   8         49.59         44.45         4.57 o                         
  -2  -6   8         52.70         57.06         2.67 o                         
  -1  -6   8        333.72        309.52         9.20 o                         
   0  -6   8        308.50        308.65         8.52 o                         
   1  -6   8         45.47         46.19         2.52 o                         
   2  -6   8        797.42        836.96        17.34 o                         
   3  -6   8         37.20         51.30         2.58 o                         
   4  -6   8         14.18         26.51         4.17 o                         
   5  -6   8          0.01          4.25         2.10 o                         
   6  -6   8          8.78          7.63         2.73 o                         
   7  -6   8          1.91          6.22         3.27 o                         
  -6  -5   8         28.81         35.94         3.58 o                         
  -5  -5   8        141.34        133.35         7.59 o                         
  -4  -5   8        151.79        127.79         5.55 o                         
  -3  -5   8        238.59        210.13         6.92 o                         
  -2  -5   8        504.07        476.86         9.69 o                         
  -1  -5   8        536.73        582.78        10.91 o                         
   0  -5   8       1137.88       1142.23        18.91 o                         
   1  -5   8        178.69        224.26         5.01 o                         
   2  -5   8         89.47        103.43         3.64 o                         
   3  -5   8          4.20          5.59         1.11 o                         
   4  -5   8         12.84         20.29         3.70 o                         
   5  -5   8         19.73         17.78         3.58 o                         
   6  -5   8         33.48         31.61         4.56 o                         
   7  -5   8         32.66         33.56         5.38 o                         
  -7  -4   8         52.33         49.72        10.42 o                         
  -6  -4   8         59.45         61.83        11.15 o                         
  -5  -4   8        163.63        146.78         6.25 o                         
  -4  -4   8        161.75        138.48         5.61 o                         
  -3  -4   8         50.39         39.51         2.30 o                         
  -2  -4   8          1.52          2.39         0.83 o                         
  -1  -4   8          0.05          1.50         0.75 o                         
   0  -4   8        154.28        155.35         3.91 o                         
   1  -4   8         12.36         19.28         2.06 o                         
   2  -4   8         14.06         14.30         1.51 o                         
   3  -4   8        125.49        120.09         5.04 o                         
   4  -4   8         88.51         88.37         5.62 o                         
   5  -4   8          8.15          7.08         2.45 o                         
   6  -4   8         97.62         91.09         6.59 o                         
   7  -4   8         24.48         35.70         7.89 o                         
  -7  -3   8         54.99         56.72         5.64 o                         
  -6  -3   8         19.98         22.35         4.13 o                         
  -5  -3   8         88.24         70.15         4.86 o                         
  -4  -3   8        304.88        307.29         8.90 o                         
  -3  -3   8         51.89         40.48         2.57 o                         
  -2  -3   8         11.75          7.81         1.18 o                         
  -1  -3   8        313.20        270.24         5.99 o                         
   0  -3   8        137.08        125.52         4.93 o                         
   1  -3   8        115.09        102.89         5.09 o                         
   2  -3   8         86.31         76.65         5.24 o                         
   3  -3   8        311.87        314.81         9.17 o                         
   4  -3   8         35.00         33.44         2.93 o                         
   5  -3   8         14.14         14.04         2.63 o                         
   6  -3   8         75.18         76.81         4.94 o                         
   7  -3   8         32.71         33.39         8.21 o                         
  -7  -2   8          0.10          0.52         2.13 o                         
  -6  -2   8          2.30          5.23         2.33 o                         
  -5  -2   8        243.47        226.44         9.99 o                         
  -4  -2   8          4.04          3.92         1.01 o                         
  -3  -2   8        294.37        264.72         6.50 o                         
  -2  -2   8       1774.36       1759.29        28.40 o                         
  -1  -2   8        664.12        654.87        11.76 o                         
   0  -2   8          9.56         15.69         1.30 o                         
   1  -2   8         56.03         60.21         3.65 o                         
   2  -2   8        806.69        863.47        18.56 o                         
   3  -2   8        475.63        467.15        12.12 o                         
   4  -2   8         55.69         43.71         3.39 o                         
   5  -2   8         67.07         69.26         5.42 o                         
   6  -2   8          6.14          8.79         5.16 o                         
   7  -2   8         16.27         28.49         5.27 o                         
  -7  -1   8          0.78          0.34         2.07 o                         
  -6  -1   8         69.88         65.09         5.38 o                         
  -5  -1   8          8.31          9.14         2.57 o                         
  -4  -1   8          0.07          1.68         0.77 o                         
  -3  -1   8        352.65        329.70        10.47 o                         
  -2  -1   8        438.22        394.85         9.68 o                         
  -1  -1   8        195.34        206.93         4.91 o                         
   0  -1   8          2.76          3.26         0.94 o                         
   1  -1   8        986.60       1057.75        36.34 o                         
   2  -1   8        103.17         97.31         4.22 o                         
   3  -1   8          0.11          0.07         1.05 o                         
   4  -1   8         11.43         13.93         2.40 o                         
   5  -1   8         22.52         26.76         3.22 o                         
   6  -1   8         21.05         29.89         8.32 o                         
  -8   0   8          0.34          0.72         2.41 o                         
  -7   0   8         15.02         19.39         4.20 o                         
  -6   0   8         46.38         42.41         5.97 o                         
  -5   0   8          4.44          8.77         2.36 o                         
  -4   0   8          8.44          6.11         1.61 o                         
  -3   0   8        324.94        327.26         7.28 o                         
  -2   0   8          4.30          5.06         1.37 o                         
  -1   0   8         81.46         87.89         2.87 o                         
   0   0   8        499.04        531.57         9.62 o                         
   1   0   8         97.95         98.61         4.88 o                         
   2   0   8         86.79        101.46         6.07 o                         
   3   0   8        134.62        115.78         5.16 o                         
   4   0   8        435.48        433.32        15.44 o                         
   5   0   8          2.98          3.86         1.68 o                         
   6   0   8        170.66        153.91        11.49 o                         
  -8   1   8         50.72         55.73        13.57 o                         
  -7   1   8          2.09          4.91         2.49 o                         
  -6   1   8          0.76          2.91         2.08 o                         
  -5   1   8        132.98        109.33         5.06 o                         
  -4   1   8         37.66         28.86         2.40 o                         
  -3   1   8          3.45          7.71         1.66 o                         
  -2   1   8        340.41        344.45         7.30 o                         
  -1   1   8        133.34        109.22         3.52 o                         
   0   1   8        175.75        153.03         4.93 o                         
   1   1   8        198.73        164.23         6.02 o                         
   2   1   8        407.19        347.81        22.60 o                         
   3   1   8       1115.56       1016.64        22.44 o                         
   4   1   8        509.95        479.28        15.81 o                         
   5   1   8          0.03          2.99         2.52 o                         
   6   1   8          7.96          9.90         3.45 o                         
  -8   2   8          0.36          3.76         2.41 o                         
  -7   2   8          1.76          2.93         2.10 o                         
  -6   2   8         41.70         48.96         7.23 o                         
  -5   2   8         79.29         66.84         3.94 o                         
  -4   2   8        338.38        345.46         9.60 o                         
  -3   2   8         10.32         14.64         1.92 o                         
  -2   2   8        426.82        428.03         8.57 o                         
  -1   2   8         49.60         52.00         2.14 o                         
   0   2   8        364.51        413.91        10.07 o                         
   1   2   8         86.91         72.57         4.96 o                         
   2   2   8          3.14          2.21         1.11 o                         
   3   2   8         26.33         24.35         3.36 o                         
   4   2   8        257.40        264.70         9.24 o                         
   5   2   8        161.71        148.83         9.16 o                         
   6   2   8          5.26          4.81         5.85 o                         
  -8   3   8          0.44         -0.39         2.87 o                         
  -7   3   8          1.77          2.09         1.98 o                         
  -6   3   8         15.73         11.85         2.33 o                         
  -5   3   8        112.84         97.94         4.78 o                         
  -4   3   8        800.62        740.12        22.96 o                         
  -3   3   8         49.07         41.65         4.65 o                         
  -2   3   8        192.54        178.21         4.66 o                         
  -1   3   8         40.55         39.52         5.25 o                         
   0   3   8          0.10          1.68         0.94 o                         
   1   3   8         11.22          9.67         1.67 o                         
   2   3   8        100.54        101.97         4.91 o                         
   3   3   8          0.20         -0.06         1.42 o                         
   4   3   8         14.59         16.30         3.84 o                         
   5   3   8          0.05          3.10         2.58 o                         
  -8   4   8         37.65         38.76         4.57 o                         
  -7   4   8         61.69         57.28         4.93 o                         
  -6   4   8          1.61          2.27         1.55 o                         
  -5   4   8          0.19          1.77         1.27 o                         
  -4   4   8        224.29        188.63        16.74 o                         
  -3   4   8        235.15        196.15         9.33 o                         
  -2   4   8         18.96         15.87         1.78 o                         
  -1   4   8         59.48         57.17         3.65 o                         
   0   4   8        517.95        510.49        12.39 o                         
   1   4   8        279.88        258.18         9.82 o                         
   2   4   8        646.66        608.37        15.35 o                         
   3   4   8          6.58         10.47         2.48 o                         
   4   4   8          9.12         11.45         3.57 o                         
   5   4   8          4.57          7.66         3.54 o                         
  -7   5   8          2.30          5.37         1.87 o                         
  -6   5   8         34.27         30.89         3.10 o                         
  -5   5   8          5.12          8.17         1.80 o                         
  -4   5   8          9.03          6.34         1.69 o                         
  -3   5   8         38.76         27.72         2.74 o                         
  -2   5   8         23.96         28.79         2.13 o                         
  -1   5   8         88.95         86.70         5.13 o                         
   0   5   8        258.66        251.34        10.70 o                         
   1   5   8          4.59          4.78         1.68 o                         
   2   5   8       1131.21       1108.69        24.72 o                         
   3   5   8         12.64          9.31         3.08 o                         
   4   5   8         29.25         21.24         4.35 o                         
   5   5   8          0.18          4.94         3.18 o                         
  -7   6   8          1.11          0.89         1.53 o                         
  -6   6   8         65.42         58.28         3.94 o                         
  -5   6   8        117.11        108.39         5.10 o                         
  -4   6   8         81.56         76.09         4.02 o                         
  -3   6   8         34.90         37.11         2.74 o                         
  -2   6   8          3.65          5.33         1.92 o                         
  -1   6   8        508.63        488.28        14.85 o                         
   0   6   8        233.98        232.83         7.64 o                         
   1   6   8         94.79         84.85         4.63 o                         
   2   6   8        114.32        106.68         5.57 o                         
   3   6   8         10.57         10.74         3.23 o                         
   4   6   8          1.64          4.67         3.27 o                         
  -7   7   8         21.04         32.29         3.52 o                         
  -6   7   8        129.40        128.40         5.94 o                         
  -5   7   8         26.38         27.18         2.86 o                         
  -4   7   8        245.22        238.68         7.76 o                         
  -3   7   8         61.29         56.10         4.96 o                         
  -2   7   8        183.65        160.73         7.15 o                         
  -1   7   8         20.12         27.73         3.04 o                         
   0   7   8         10.20         11.79         2.17 o                         
   1   7   8         36.50         39.49         3.47 o                         
   2   7   8         37.95         43.60         3.73 o                         
   3   7   8         42.69         37.69         5.51 o                         
   4   7   8         42.77         42.37         5.74 o                         
  -7   8   8         81.89         73.18         5.50 o                         
  -6   8   8         25.74         29.83         3.78 o                         
  -5   8   8          5.38          4.20         1.96 o                         
  -4   8   8        233.51        234.25        11.71 o                         
  -3   8   8          6.59          3.81         2.62 o                         
  -2   8   8        127.64        113.09         6.43 o                         
  -1   8   8         15.01         19.55         3.11 o                         
   0   8   8         44.04         56.36         6.13 o                         
   1   8   8        167.49        151.80         6.74 o                         
   2   8   8        110.35        103.50         7.19 o                         
   3   8   8          4.71         10.18         3.84 o                         
  -6   9   8          0.08          0.80         1.74 o                         
  -5   9   8         23.06         26.69         3.05 o                         
  -4   9   8        144.67        143.41         6.41 o                         
  -3   9   8          4.17          2.34         2.04 o                         
  -2   9   8         78.01         75.51        12.36 o                         
  -1   9   8         18.27         23.79         4.03 o                         
   0   9   8         26.27         30.06         3.43 o                         
   1   9   8         56.49         58.02         4.24 o                         
   2   9   8          2.30          1.01         2.72 o                         
  -6  10   8          0.07          2.08         1.94 o                         
  -5  10   8          0.09          0.15         1.61 o                         
  -4  10   8          1.39          4.83         2.15 o                         
  -3  10   8         75.99         72.53         7.43 o                         
  -2  10   8         32.31         38.99         3.68 o                         
  -1  10   8         47.93         51.61         4.42 o                         
   0  10   8          6.61          9.84         3.36 o                         
   1  10   8         32.13         31.80         5.57 o                         
  -5  11   8          6.90          8.69         4.88 o                         
  -4  11   8         13.28         17.52         3.08 o                         
  -3  11   8         38.07         42.26         3.95 o                         
  -2  11   8         25.66         18.57         5.85 o                         
  -1  11   8         57.26         65.13         5.31 o                         
   0  11   8         11.36         10.67         3.00 o                         
   1 -14   9          0.12          2.01         2.06 o                         
   2 -14   9          0.01          1.72         1.57 o                         
  -1 -13   9          0.09          4.15         2.38 o                         
   0 -13   9          2.34          5.15         2.22 o                         
   1 -13   9         29.62         20.67         2.85 o                         
   2 -13   9          9.56         13.43         2.30 o                         
   3 -13   9          2.35          4.07         1.63 o                         
   4 -13   9         17.18         24.05         6.55 o                         
  -2 -12   9          0.24          0.19         1.78 o                         
  -1 -12   9         18.50         24.07         3.85 o                         
   0 -12   9         78.88         72.69         9.16 o                         
   1 -12   9          5.20          6.24         1.81 o                         
   2 -12   9          9.30         12.97         2.36 o                         
   3 -12   9         51.88         60.04         4.41 o                         
   4 -12   9          3.79          1.05         1.92 o                         
   5 -12   9          0.17          2.68         1.83 o                         
  -3 -11   9         22.04         21.38         4.94 o                         
  -2 -11   9         22.43         28.15         4.30 o                         
  -1 -11   9         11.20         16.19         3.74 o                         
   0 -11   9        125.77        124.55         6.00 o                         
   1 -11   9          1.70          4.38         2.07 o                         
   2 -11   9         90.87         88.17         4.25 o                         
   3 -11   9         84.84         78.34         4.03 o                         
   4 -11   9          9.52          8.66         1.81 o                         
   5 -11   9         17.30         20.51         2.59 o                         
  -4 -10   9          1.67          0.54         2.15 o                         
  -3 -10   9         14.87         15.08         3.14 o                         
  -2 -10   9         48.92         48.82         4.48 o                         
  -1 -10   9         65.10         56.56         4.39 o                         
   0 -10   9         64.50         68.18         6.83 o                         
   1 -10   9          5.65         10.66         2.97 o                         
   2 -10   9         64.44         63.70         6.07 o                         
   3 -10   9          0.03          1.95         1.33 o                         
   4 -10   9         11.57         13.46         2.42 o                         
   5 -10   9         39.79         40.12         5.92 o                         
   6 -10   9         10.68         16.67         4.38 o                         
  -5  -9   9          9.74          8.75         3.11 o                         
  -4  -9   9         43.70         42.63         4.48 o                         
  -3  -9   9         21.06         20.22         3.60 o                         
  -2  -9   9         14.57         16.88         3.18 o                         
  -1  -9   9         45.97         42.68         3.02 o                         
   0  -9   9          5.56          8.08         1.74 o                         
   1  -9   9         63.65         54.65         3.23 o                         
   2  -9   9         10.38          6.88         1.65 o                         
   3  -9   9        124.80        107.08         4.48 o                         
   4  -9   9         83.58         80.20         5.05 o                         
   5  -9   9          2.72          4.24         2.71 o                         
   6  -9   9          8.28         13.73         3.89 o                         
  -5  -8   9         12.15         15.02         3.49 o                         
  -4  -8   9          0.03          1.20         1.86 o                         
  -3  -8   9          1.53          0.38         1.59 o                         
  -2  -8   9          3.48          6.93         2.20 o                         
  -1  -8   9         85.32         88.83         4.24 o                         
   0  -8   9        193.32        183.36         6.20 o                         
   1  -8   9         47.71         44.61         3.41 o                         
   2  -8   9         37.63         36.95         2.95 o                         
   3  -8   9          0.79          2.59         1.79 o                         
   4  -8   9        227.24        235.06        14.74 o                         
   5  -8   9          0.01          1.79         2.47 o                         
   6  -8   9          5.07          7.65         3.25 o                         
  -6  -7   9          0.41          2.46         1.98 o                         
  -5  -7   9          0.95          1.71         2.09 o                         
  -4  -7   9        315.66        310.02        12.23 o                         
  -3  -7   9         59.36         58.90         4.63 o                         
  -2  -7   9         51.62         46.45         3.78 o                         
  -1  -7   9         98.52         81.35         3.90 o                         
   0  -7   9          4.60          2.79         1.30 o                         
   1  -7   9         22.05         22.43         2.52 o                         
   2  -7   9         56.69         57.79         2.90 o                         
   3  -7   9        109.42        110.79         4.22 o                         
   4  -7   9         30.83         28.68         4.21 o                         
   5  -7   9          0.54          4.61         2.37 o                         
   6  -7   9         58.05         58.93         8.31 o                         
  -6  -6   9         98.19        114.55         6.15 o                         
  -5  -6   9          3.13          5.27         2.11 o                         
  -4  -6   9          2.70          1.26         2.23 o                         
  -3  -6   9          0.14          1.95         1.24 o                         
  -2  -6   9        155.01        154.12         5.62 o                         
  -1  -6   9          7.27         10.85         1.77 o                         
   0  -6   9          6.35          3.66         1.15 o                         
   1  -6   9          0.21          1.55         1.01 o                         
   2  -6   9          4.17          7.20         1.84 o                         
   3  -6   9          0.11          3.59         2.21 o                         
   4  -6   9         50.15         36.66         5.95 o                         
   5  -6   9         12.85         15.41         3.83 o                         
   6  -6   9          1.19          1.38         2.45 o                         
  -6  -5   9          4.11          3.97         2.52 o                         
  -5  -5   9         27.69         31.71         4.26 o                         
  -4  -5   9          1.81          4.90         2.26 o                         
  -3  -5   9         89.59        105.65         4.65 o                         
  -2  -5   9        302.05        290.83        10.26 o                         
  -1  -5   9        418.26        414.05         8.50 o                         
   0  -5   9        265.35        241.67         6.39 o                         
   1  -5   9        253.87        235.48         6.65 o                         
   2  -5   9        120.87        115.04         6.86 o                         
   3  -5   9        125.98        124.22         7.15 o                         
   4  -5   9         61.52         54.50        11.01 o                         
   5  -5   9         10.40          6.67         4.25 o                         
   6  -5   9          2.86          6.19         2.76 o                         
  -7  -4   9         50.24         56.20         7.94 o                         
  -6  -4   9         20.43         24.29         5.28 o                         
  -5  -4   9         29.81         32.42         3.10 o                         
  -4  -4   9         36.66         41.48         3.52 o                         
  -3  -4   9          9.46          9.16         1.40 o                         
  -2  -4   9         30.89         25.39         1.82 o                         
  -1  -4   9        573.78        558.32        10.68 o                         
   0  -4   9        511.86        504.27         9.57 o                         
   1  -4   9        381.29        358.74        10.34 o                         
   2  -4   9        156.31        154.07        10.16 o                         
   3  -4   9        291.63        277.72        15.51 o                         
   4  -4   9        138.28        118.33         7.25 o                         
   5  -4   9         43.36         43.64         4.67 o                         
   6  -4   9         80.55         78.36         6.42 o                         
  -7  -3   9          2.97          6.55         2.79 o                         
  -6  -3   9         15.55         29.90         4.31 o                         
  -5  -3   9         38.52         44.78         4.66 o                         
  -4  -3   9         84.03         77.33         3.93 o                         
  -3  -3   9         29.86         30.13         2.04 o                         
  -2  -3   9        117.82        124.53         3.95 o                         
  -1  -3   9         19.30         19.59         1.61 o                         
   0  -3   9         48.72         56.19         2.30 o                         
   1  -3   9        355.25        393.42        12.29 o                         
   2  -3   9         28.69         33.72         3.66 o                         
   3  -3   9        107.71        110.75         5.10 o                         
   4  -3   9         23.23         17.98         2.78 o                         
   5  -3   9        109.33        111.59         9.75 o                         
   6  -3   9         13.27          7.35         2.84 o                         
  -7  -2   9         25.12         43.24        13.81 o                         
  -6  -2   9        133.15        142.51         8.31 o                         
  -5  -2   9         15.09         22.57         3.70 o                         
  -4  -2   9         21.22         25.45         2.97 o                         
  -3  -2   9        573.42        554.40        11.18 o                         
  -2  -2   9        169.93        167.41         4.68 o                         
  -1  -2   9         23.19         30.34         1.82 o                         
   0  -2   9          5.55         13.89         1.35 o                         
   1  -2   9        203.18        201.42        13.11 o                         
   2  -2   9        313.20        296.22         8.57 o                         
   3  -2   9         13.96          7.65         1.77 o                         
   4  -2   9          3.60          3.58         2.00 o                         
   5  -2   9        104.18        104.50         5.62 o                         
   6  -2   9          1.85          2.84         3.39 o                         
  -7  -1   9         19.45         20.38         4.19 o                         
  -6  -1   9          3.73          4.81         2.42 o                         
  -5  -1   9         11.20         10.45         2.42 o                         
  -4  -1   9          2.74          3.84         1.33 o                         
  -3  -1   9        807.96        797.69        21.00 o                         
  -2  -1   9          0.57          1.54         0.80 o                         
  -1  -1   9         67.23         67.33         2.61 o                         
   0  -1   9        657.75        638.61        13.89 o                         
   1  -1   9        685.18        584.19        30.55 o                         
   2  -1   9         91.52         88.36         4.56 o                         
   3  -1   9        966.44        948.98        52.69 o                         
   4  -1   9         14.50         17.24         2.93 o                         
   5  -1   9         31.64         28.38         3.38 o                         
   6  -1   9          8.99          7.30         3.22 o                         
  -7   0   9          8.57         16.16         3.75 o                         
  -6   0   9         74.72         71.32         5.53 o                         
  -5   0   9         88.17         95.62         5.90 o                         
  -4   0   9         73.08         70.28         3.79 o                         
  -3   0   9         66.38         69.05         2.86 o                         
  -2   0   9        411.95        439.16         8.96 o                         
  -1   0   9          1.60          2.36         0.88 o                         
   0   0   9          0.68          0.77         0.90 o                         
   1   0   9         27.83         24.35         2.14 o                         
   2   0   9        540.93        507.65        12.80 o                         
   3   0   9        473.40        430.18        12.05 o                         
   4   0   9          6.89          7.00         2.05 o                         
   5   0   9         20.82         22.50         3.95 o                         
   6   0   9          1.26          1.77         2.82 o                         
  -7   1   9          0.11          3.69         2.48 o                         
  -6   1   9         18.90         27.84         4.29 o                         
  -5   1   9         51.65         64.94         4.07 o                         
  -4   1   9         82.13         57.11         3.46 o                         
  -3   1   9         27.49         19.19         2.06 o                         
  -2   1   9          0.88          3.08         0.90 o                         
  -1   1   9         51.79         67.23         2.58 o                         
   0   1   9         79.03         80.24         3.52 o                         
   1   1   9         18.27         18.16         2.22 o                         
   2   1   9         20.87         17.19         2.37 o                         
   3   1   9        332.54        294.50         9.48 o                         
   4   1   9         17.51         21.96         3.73 o                         
   5   1   9         17.26         24.36         7.90 o                         
   6   1   9          0.20          2.12         2.87 o                         
  -7   2   9          6.99          5.03         2.37 o                         
  -6   2   9         94.38        108.93         6.67 o                         
  -5   2   9          0.50          2.63         1.82 o                         
  -4   2   9         66.31         58.88         4.10 o                         
  -3   2   9        634.55        644.76        14.58 o                         
  -2   2   9          5.87          8.04         1.26 o                         
  -1   2   9         19.79         17.24         2.00 o                         
   0   2   9         12.75         16.75         1.91 o                         
   1   2   9        103.01        100.24         4.41 o                         
   2   2   9         15.74         17.76         2.56 o                         
   3   2   9          9.78         14.90         3.09 o                         
   4   2   9         60.76         66.25         4.65 o                         
   5   2   9         13.89         24.13         4.77 o                         
  -7   3   9          4.75          3.81         2.10 o                         
  -6   3   9         25.61         29.68         3.11 o                         
  -5   3   9         95.03         90.93         4.72 o                         
  -4   3   9         32.58         30.94         2.74 o                         
  -3   3   9        185.43        147.32         5.38 o                         
  -2   3   9         15.58         18.79         1.91 o                         
  -1   3   9        117.00        135.28         4.86 o                         
   0   3   9         79.13         72.58         3.59 o                         
   1   3   9         50.59         47.67         3.31 o                         
   2   3   9       1111.25       1030.01        22.98 o                         
   3   3   9         25.50         24.72         3.15 o                         
   4   3   9         81.93         93.74         7.28 o                         
   5   3   9          3.69         10.76         8.03 o                         
  -7   4   9          2.41          3.26         2.33 o                         
  -6   4   9          0.10          1.83         1.40 o                         
  -5   4   9          3.10          4.14         1.64 o                         
  -4   4   9         20.11         13.98         2.29 o                         
  -3   4   9          9.32         18.69         2.31 o                         
  -2   4   9        231.27        217.05        10.33 o                         
  -1   4   9         73.99         64.54         4.12 o                         
   0   4   9        130.16        123.34         5.85 o                         
   1   4   9          3.23          1.86         1.65 o                         
   2   4   9        118.83        103.26         5.35 o                         
   3   4   9          2.27          3.41         2.03 o                         
   4   4   9          3.61          7.72         3.15 o                         
   5   4   9          2.36         -0.42         2.69 o                         
  -7   5   9          6.68          6.55         2.47 o                         
  -6   5   9        142.98        135.01         6.16 o                         
  -5   5   9        138.06        139.20         6.29 o                         
  -4   5   9         90.46         71.01         3.91 o                         
  -3   5   9        117.52        108.75         4.63 o                         
  -2   5   9         70.86         65.62         4.34 o                         
  -1   5   9          6.29          8.77         2.32 o                         
   0   5   9         53.50         58.05         3.57 o                         
   1   5   9         45.62         49.79         3.64 o                         
   2   5   9          0.02         -0.39         1.56 o                         
   3   5   9          0.72          0.92         2.50 o                         
   4   5   9         16.57         18.34         4.31 o                         
  -7   6   9         88.88         83.36         5.01 o                         
  -6   6   9          0.02          0.43         2.37 o                         
  -5   6   9         22.03         25.28         2.90 o                         
  -4   6   9        126.81        114.98         5.06 o                         
  -3   6   9         25.13         29.44         3.63 o                         
  -2   6   9        385.20        369.75        21.54 o                         
  -1   6   9        261.63        258.84        15.05 o                         
   0   6   9        189.67        175.91         6.71 o                         
   1   6   9          8.90          7.66         2.98 o                         
   2   6   9         47.44         38.97         5.54 o                         
   3   6   9         35.83         34.93         4.81 o                         
   4   6   9         53.94         63.58         6.55 o                         
  -7   7   9          8.53          9.18         2.36 o                         
  -6   7   9          1.78          3.21         1.74 o                         
  -5   7   9         51.86         55.23         5.88 o                         
  -4   7   9         83.48         85.52         4.43 o                         
  -3   7   9          7.93         15.12         4.41 o                         
  -2   7   9          1.08          1.52         1.87 o                         
  -1   7   9        107.92         91.01         5.48 o                         
   0   7   9         75.68         74.68         4.34 o                         
   1   7   9         30.74         27.13         3.53 o                         
   2   7   9         63.03         61.03         5.55 o                         
   3   7   9         39.94         43.12         9.01 o                         
  -6   8   9         21.96         23.63         4.15 o                         
  -5   8   9         11.11         15.51         2.65 o                         
  -4   8   9          6.22          3.46         2.56 o                         
  -3   8   9        201.84        214.22        10.10 o                         
  -2   8   9         88.54         94.70         5.61 o                         
  -1   8   9         50.19         53.61         4.39 o                         
   0   8   9          0.63          1.00         2.35 o                         
   1   8   9          0.36          1.48         1.74 o                         
   2   8   9         43.53         41.72         9.17 o                         
  -6   9   9         13.74         15.34         3.21 o                         
  -5   9   9         48.79         45.37         4.47 o                         
  -4   9   9         39.56         44.51         4.29 o                         
  -3   9   9         25.81         32.08         3.61 o                         
  -2   9   9         36.48         40.43         4.01 o                         
  -1   9   9         23.12         29.26         4.69 o                         
   0   9   9          6.01          2.35         2.78 o                         
   1   9   9          0.24          4.14         2.23 o                         
  -5  10   9         27.48         33.86         4.25 o                         
  -4  10   9          0.34          3.68         2.01 o                         
  -3  10   9         29.76         40.69         7.67 o                         
  -2  10   9          5.12          9.94         5.61 o                         
  -1  10   9          4.68          9.46         2.48 o                         
   0  10   9         32.93         48.58         6.54 o                         
  -3  11   9          0.02          3.23         2.76 o                         
  -2  11   9          7.42         23.14         3.08 o                         
  -1 -13  10          0.00          0.91         1.99 o                         
   0 -13  10         68.67         71.99         5.33 o                         
   1 -13  10          0.42          1.19         2.78 o                         
   2 -13  10         10.63         16.70         2.52 o                         
   3 -13  10         10.48         14.23         2.08 o                         
  -2 -12  10          9.92          7.68         2.70 o                         
  -1 -12  10          4.65          7.76         4.29 o                         
   0 -12  10          4.34          7.69         2.26 o                         
   1 -12  10          0.04          2.19         1.71 o                         
   2 -12  10         30.30         38.24         3.64 o                         
   3 -12  10         67.11         68.98         4.75 o                         
   4 -12  10          0.17          2.45         1.52 o                         
  -3 -11  10          0.00          4.15         2.36 o                         
  -2 -11  10          1.10          2.41         2.58 o                         
  -1 -11  10         21.84         13.64         4.00 o                         
   0 -11  10          1.73          2.81         1.59 o                         
   1 -11  10         23.99         32.47         3.04 o                         
   2 -11  10         78.48         84.02         4.27 o                         
   3 -11  10          4.78         11.95         2.04 o                         
   4 -11  10         23.51         25.73         4.79 o                         
   5 -11  10          0.75          1.22         2.46 o                         
  -4 -10  10          3.12          2.58         2.62 o                         
  -3 -10  10         53.56         55.07         5.06 o                         
  -2 -10  10         68.10         79.20         5.61 o                         
  -1 -10  10         55.38         53.20         4.41 o                         
   0 -10  10         65.12         68.66         3.96 o                         
   1 -10  10         10.24         16.06         3.87 o                         
   2 -10  10          2.44          1.89         2.08 o                         
   3 -10  10          4.30          5.86         2.29 o                         
   4 -10  10         82.72         98.71        10.52 o                         
   5 -10  10         14.42         17.98         5.42 o                         
  -4  -9  10         63.77         67.92        16.84 o                         
  -3  -9  10          1.99          6.41         2.59 o                         
  -2  -9  10         48.76         45.67         5.66 o                         
  -1  -9  10          6.27          6.58         1.73 o                         
   0  -9  10          8.89          9.33         2.25 o                         
   1  -9  10         22.73         24.04         2.56 o                         
   2  -9  10         41.77         52.33         3.18 o                         
   3  -9  10          0.16          2.38         1.22 o                         
   4  -9  10         57.90         53.77         5.55 o                         
   5  -9  10         22.29         27.41        13.50 o                         
  -5  -8  10         23.32         33.66         4.62 o                         
  -4  -8  10         59.21         55.42         5.06 o                         
  -3  -8  10         30.98         34.78         5.97 o                         
  -2  -8  10          7.57         10.91         2.50 o                         
  -1  -8  10         12.03         10.65         1.85 o                         
   0  -8  10         51.75         45.33         3.06 o                         
   1  -8  10          0.06          1.93         1.15 o                         
   2  -8  10         36.94         43.07         2.78 o                         
   3  -8  10        196.01        192.45        14.82 o                         
   4  -8  10          5.82          8.52         3.02 o                         
   5  -8  10         27.20         35.17         6.61 o                         
   6  -8  10          6.47         11.81         3.79 o                         
  -5  -7  10          8.11         12.51         3.39 o                         
  -4  -7  10          0.15          1.09         1.73 o                         
  -3  -7  10        105.29        105.10         6.32 o                         
  -2  -7  10         64.87         70.83         4.89 o                         
  -1  -7  10         16.88         24.00         2.24 o                         
   0  -7  10         47.97         45.03         2.98 o                         
   1  -7  10        261.80        247.83         8.70 o                         
   2  -7  10         49.39         41.97         3.01 o                         
   3  -7  10         22.33         26.75         4.40 o                         
   4  -7  10          2.79          4.30         2.26 o                         
   5  -7  10          0.80          5.82         2.94 o                         
   6  -7  10          3.58          9.16         3.40 o                         
  -6  -6  10         10.75         15.95         5.92 o                         
  -5  -6  10         14.46         18.23         2.85 o                         
  -4  -6  10        298.58        286.99         9.19 o                         
  -3  -6  10         28.83         26.64         3.70 o                         
  -2  -6  10        136.76        133.88         5.36 o                         
  -1  -6  10          0.58          4.74         2.08 o                         
   0  -6  10          0.05          0.92         0.98 o                         
   1  -6  10        212.61        205.02        12.18 o                         
   2  -6  10         32.81         31.00         3.65 o                         
   3  -6  10        155.80        155.30         8.48 o                         
   4  -6  10         24.12         24.71         4.52 o                         
   5  -6  10          0.30          1.92         2.12 o                         
   6  -6  10          9.57          9.91         3.31 o                         
  -6  -5  10          1.23          4.63         2.66 o                         
  -5  -5  10          0.20          2.39         1.69 o                         
  -4  -5  10        154.06        147.50         6.58 o                         
  -3  -5  10         63.63         65.02         5.04 o                         
  -2  -5  10          7.21          5.98         1.34 o                         
  -1  -5  10         12.38         18.28         1.73 o                         
   0  -5  10         71.22         70.23         3.44 o                         
   1  -5  10         36.61         45.55         2.63 o                         
   2  -5  10         20.54         22.62         3.42 o                         
   3  -5  10         11.93         14.08         3.25 o                         
   4  -5  10        190.28        186.97        16.91 o                         
   5  -5  10          0.01          0.08         2.27 o                         
   6  -5  10          1.66          6.10         3.07 o                         
  -6  -4  10         15.74         22.27         4.39 o                         
  -5  -4  10          5.77         10.58         2.94 o                         
  -4  -4  10         84.10         75.63         4.05 o                         
  -3  -4  10         15.50         17.14         1.91 o                         
  -2  -4  10       1136.05       1122.12        19.64 o                         
  -1  -4  10        151.41        119.79         3.83 o                         
   0  -4  10         16.49         15.02         2.02 o                         
   1  -4  10          0.19          0.50         0.88 o                         
   2  -4  10        189.30        187.68        12.55 o                         
   3  -4  10         83.80         86.24         6.45 o                         
   4  -4  10        141.03        146.26        20.78 o                         
   5  -4  10         49.69         45.75         4.88 o                         
   6  -4  10          0.82          5.72         2.89 o                         
  -6  -3  10         13.11         17.59         3.75 o                         
  -5  -3  10          4.55          9.99         2.68 o                         
  -4  -3  10          0.97          5.23         1.59 o                         
  -3  -3  10        574.10        541.59        15.17 o                         
  -2  -3  10        145.60        143.22         4.42 o                         
  -1  -3  10        359.40        333.73        11.45 o                         
   0  -3  10        106.06        107.60         4.87 o                         
   1  -3  10         17.79         21.28         3.43 o                         
   2  -3  10         61.48         53.92         3.32 o                         
   3  -3  10        110.53        105.44         5.17 o                         
   4  -3  10        176.51        161.89        15.88 o                         
   5  -3  10          3.82          4.57         2.43 o                         
   6  -3  10          3.26          8.65         2.92 o                         
  -7  -2  10          9.73         10.42         3.11 o                         
  -6  -2  10         50.43         50.35         4.93 o                         
  -5  -2  10         33.80         24.71         3.83 o                         
  -4  -2  10          1.00          3.57         1.41 o                         
  -3  -2  10        202.23        200.11         7.11 o                         
  -2  -2  10        595.94        611.70        11.85 o                         
  -1  -2  10          3.54          4.49         1.05 o                         
   0  -2  10         43.58         33.06         2.24 o                         
   1  -2  10          4.54          3.47         1.18 o                         
   2  -2  10          0.47          4.25         1.43 o                         
   3  -2  10        207.03        184.67         7.05 o                         
   4  -2  10        108.63        112.43         5.79 o                         
   5  -2  10          2.56          7.17         2.17 o                         
   6  -2  10          2.40          3.47         5.09 o                         
  -7  -1  10         13.68         13.01         3.48 o                         
  -6  -1  10          0.00          1.33         1.88 o                         
  -5  -1  10          2.02          3.60         1.91 o                         
  -4  -1  10        516.87        519.71        13.15 o                         
  -3  -1  10         74.32         74.49         3.14 o                         
  -2  -1  10         15.71         12.20         1.56 o                         
  -1  -1  10        128.71        108.38         3.55 o                         
   0  -1  10        248.77        242.75         6.93 o                         
   1  -1  10          9.81          9.47         2.90 o                         
   2  -1  10         11.22         11.09         2.03 o                         
   3  -1  10        359.57        342.74        10.54 o                         
   4  -1  10        282.86        272.68         9.61 o                         
   5  -1  10          1.01          4.99         1.99 o                         
   6  -1  10          2.34          1.49         2.90 o                         
  -7   0  10          6.83         11.53         3.23 o                         
  -6   0  10         16.48         21.30         4.82 o                         
  -5   0  10          5.88          4.82         2.05 o                         
  -4   0  10          3.49          2.74         1.42 o                         
  -3   0  10       1166.25       1157.82        27.97 o                         
  -2   0  10         39.58         31.24         2.02 o                         
  -1   0  10         53.84         43.08         2.76 o                         
   0   0  10         17.46         12.95         1.90 o                         
   1   0  10         21.61         28.46         2.37 o                         
   2   0  10        156.67        139.46         5.75 o                         
   3   0  10         44.17         42.67         3.46 o                         
   4   0  10          5.76          8.85         2.17 o                         
   5   0  10         15.51         16.79         3.71 o                         
  -7   1  10         10.28          8.65         2.75 o                         
  -6   1  10          0.11         -0.63         1.78 o                         
  -5   1  10         17.54         20.52         2.53 o                         
  -4   1  10          9.71          7.35         1.78 o                         
  -3   1  10        143.68        144.85         5.46 o                         
  -2   1  10        188.19        193.10         5.18 o                         
  -1   1  10         94.91        105.80         4.27 o                         
   0   1  10          0.36          0.19         0.92 o                         
   1   1  10        242.32        225.00         7.54 o                         
   2   1  10        116.75        111.56         6.74 o                         
   3   1  10        123.29        119.02         5.81 o                         
   4   1  10         37.41         32.65         4.19 o                         
   5   1  10          0.26          1.09         2.58 o                         
  -7   2  10         68.49         75.51         6.02 o                         
  -6   2  10          1.54          0.38         1.84 o                         
  -5   2  10          8.74         11.89         2.27 o                         
  -4   2  10         71.16         54.95         3.46 o                         
  -3   2  10        640.36        603.09        14.08 o                         
  -2   2  10          3.24          2.14         2.09 o                         
  -1   2  10          1.32          0.17         0.95 o                         
   0   2  10         55.65         47.39         2.92 o                         
   1   2  10         31.01         26.93         3.29 o                         
   2   2  10        137.84        116.84         5.48 o                         
   3   2  10         71.23         64.41         5.16 o                         
   4   2  10          0.67         -0.10         1.83 o                         
   5   2  10         25.19         36.66         5.81 o                         
  -7   3  10         33.83         35.77         4.05 o                         
  -6   3  10         65.22         60.66         4.18 o                         
  -5   3  10         98.85         87.20         6.68 o                         
  -4   3  10        170.48        186.51         8.39 o                         
  -3   3  10        507.35        488.01        14.68 o                         
  -2   3  10          1.40          4.77         2.25 o                         
  -1   3  10         53.83         43.69         2.84 o                         
   0   3  10         62.31         60.56         3.44 o                         
   1   3  10         68.33         62.28         3.82 o                         
   2   3  10          6.83          4.56         2.91 o                         
   3   3  10        555.46        574.39        15.83 o                         
   4   3  10          5.65          4.06         3.05 o                         
  -7   4  10         13.44         10.62         2.74 o                         
  -6   4  10         17.36         15.32         2.61 o                         
  -5   4  10         13.33         11.45         2.21 o                         
  -4   4  10        602.37        544.08        13.60 o                         
  -3   4  10         46.17         46.14         4.08 o                         
  -2   4  10         46.38         55.29         4.27 o                         
  -1   4  10          7.15         10.17         1.77 o                         
   0   4  10         35.03         32.26         2.91 o                         
   1   4  10        293.43        267.25         8.92 o                         
   2   4  10          5.32          5.28         2.22 o                         
   3   4  10         15.97         21.19         4.13 o                         
   4   4  10         24.06         34.59         5.84 o                         
  -7   5  10         32.39         34.76         3.80 o                         
  -6   5  10         82.33         74.24         4.53 o                         
  -5   5  10         42.98         46.96         3.44 o                         
  -4   5  10         49.57         48.02         3.40 o                         
  -3   5  10        190.35        173.09         9.70 o                         
  -2   5  10         46.19         48.28         3.88 o                         
  -1   5  10          0.03         -0.40         1.51 o                         
   0   5  10        113.50        111.87         5.32 o                         
   1   5  10          8.96          9.99         2.36 o                         
   2   5  10        143.91        138.42         6.62 o                         
   3   5  10          1.78          5.40         2.77 o                         
  -6   6  10          3.97          1.08         1.94 o                         
  -5   6  10          1.72          3.72         1.75 o                         
  -4   6  10         35.67         38.29         6.77 o                         
  -3   6  10        162.56        149.69         7.39 o                         
  -2   6  10        519.86        485.74        15.45 o                         
  -1   6  10          2.99          1.35         1.71 o                         
   0   6  10         60.58         68.10         4.20 o                         
   1   6  10          0.15          1.31         1.51 o                         
   2   6  10         79.59         80.45         6.66 o                         
   3   6  10         10.11         12.85         3.95 o                         
  -6   7  10          1.91          2.18         1.86 o                         
  -5   7  10         12.45         13.26         2.41 o                         
  -4   7  10         83.50         74.10         5.42 o                         
  -3   7  10          1.96          1.43         2.23 o                         
  -2   7  10        134.23        128.17         6.76 o                         
  -1   7  10        223.12        227.12         9.70 o                         
   0   7  10         10.80         13.21         4.16 o                         
   1   7  10          2.09          3.97         1.98 o                         
   2   7  10         79.93         74.75         6.23 o                         
  -6   8  10         12.19         13.72         4.84 o                         
  -5   8  10          0.26         -0.32         2.27 o                         
  -4   8  10         79.69         86.95         8.35 o                         
  -3   8  10         47.12         52.15         5.48 o                         
  -2   8  10        107.60         85.31         6.73 o                         
  -1   8  10          2.56          7.03         2.62 o                         
   0   8  10          7.46          9.01         2.70 o                         
   1   8  10          9.96         10.23         2.92 o                         
  -5   9  10          8.31          3.26         2.73 o                         
  -4   9  10         32.24         36.47         4.17 o                         
  -3   9  10          0.49          8.29         2.19 o                         
  -2   9  10         24.00         27.66         8.60 o                         
  -1   9  10          6.27          7.63         2.47 o                         
   0   9  10          4.10         11.23         3.04 o                         
  -4  10  10         25.28         32.87         8.50 o                         
  -3  10  10          8.34         22.80         6.46 o                         
  -2  10  10          4.40         16.01         5.58 o                         
  -1  10  10          5.38         13.45         3.58 o                         
   1 -13  11          7.47          6.95         2.18 o                         
  -1 -12  11         56.31         51.31         4.82 o                         
   0 -12  11          1.82          3.09         2.06 o                         
   1 -12  11         14.68         20.89         4.03 o                         
   2 -12  11          4.48          7.14         1.94 o                         
   3 -12  11          2.30          4.00         1.65 o                         
  -2 -11  11          0.21          1.45         2.61 o                         
  -1 -11  11         13.33         10.19         2.95 o                         
   0 -11  11         11.73         11.21         3.07 o                         
   1 -11  11          8.17          6.78         3.06 o                         
   2 -11  11          3.83          3.83         2.43 o                         
   3 -11  11         17.66         33.38         5.31 o                         
   4 -11  11         38.26         54.35         6.17 o                         
  -3 -10  11         28.21         23.25         4.95 o                         
  -2 -10  11          0.66          2.14         1.87 o                         
  -1 -10  11          4.21          5.88         2.28 o                         
   0 -10  11         57.93         49.00         3.48 o                         
   1 -10  11          4.19          5.58         1.71 o                         
   2 -10  11         32.97         42.91         3.08 o                         
   3 -10  11         16.55         16.49         4.07 o                         
   4 -10  11         12.28         16.65         4.08 o                         
   5 -10  11         86.17         76.54         7.12 o                         
  -4  -9  11         14.16         13.26         3.39 o                         
  -3  -9  11         27.06         31.00         3.79 o                         
  -2  -9  11         79.51         70.08         5.37 o                         
  -1  -9  11        133.93        132.03         7.01 o                         
   0  -9  11          2.09          3.03         1.48 o                         
   1  -9  11          0.62          2.41         1.52 o                         
   2  -9  11         47.04         50.63         3.23 o                         
   3  -9  11         45.47         40.74         6.30 o                         
   4  -9  11          0.38          2.40         2.62 o                         
   5  -9  11          5.70          5.34         3.21 o                         
  -4  -8  11         99.01         85.52         7.30 o                         
  -3  -8  11         76.38         72.10         5.42 o                         
  -2  -8  11         33.28         29.70         3.77 o                         
  -1  -8  11        134.47        129.83         5.54 o                         
   0  -8  11          1.85          0.91         1.81 o                         
   1  -8  11          1.36          2.06         1.47 o                         
   2  -8  11        154.19        160.51         8.92 o                         
   3  -8  11        155.02        163.35        13.95 o                         
   4  -8  11         32.49         54.95        16.39 o                         
   5  -8  11          0.72          3.42         2.93 o                         
  -5  -7  11          0.04          4.81         2.51 o                         
  -4  -7  11         35.25         36.99         7.28 o                         
  -3  -7  11          0.27         -0.58         2.20 o                         
  -2  -7  11          6.81          5.92         2.16 o                         
  -1  -7  11         44.49         44.30         3.11 o                         
   0  -7  11        194.78        205.01         6.97 o                         
   1  -7  11         23.40         29.78         2.63 o                         
   2  -7  11         98.85        115.73         7.40 o                         
   3  -7  11         78.60         73.64         6.19 o                         
   4  -7  11        129.58        114.21        15.14 o                         
   5  -7  11         27.75         26.28         4.79 o                         
  -5  -6  11         28.13         27.44         6.30 o                         
  -4  -6  11         39.76         45.89         7.08 o                         
  -3  -6  11          2.36          2.01         4.31 o                         
  -2  -6  11        190.73        189.15         6.72 o                         
  -1  -6  11         24.15         31.40         2.63 o                         
   0  -6  11          8.07          5.99         1.49 o                         
   1  -6  11        105.61         92.26         6.17 o                         
   2  -6  11          0.12         -0.83         1.65 o                         
   3  -6  11          7.40          7.62         2.92 o                         
   4  -6  11         78.74         71.14         9.95 o                         
   5  -6  11          0.04          4.81         2.91 o                         
  -6  -5  11         23.04         35.97         6.96 o                         
  -5  -5  11         28.95         28.10         3.71 o                         
  -4  -5  11          8.36         11.15         2.00 o                         
  -3  -5  11         30.99         40.74         6.90 o                         
  -2  -5  11         74.42         68.53         4.12 o                         
  -1  -5  11        502.20        485.50        12.23 o                         
   0  -5  11         10.60         11.59         1.80 o                         
   1  -5  11          1.20          2.28         1.74 o                         
   2  -5  11         33.89         41.49         6.02 o                         
   3  -5  11         40.84         43.46         4.75 o                         
   4  -5  11         24.26         31.23         4.99 o                         
   5  -5  11          2.96          1.16         2.09 o                         
  -6  -4  11         44.35         33.58         4.63 o                         
  -5  -4  11         54.79         58.23         4.90 o                         
  -4  -4  11         47.64         58.35         3.67 o                         
  -3  -4  11         82.11         81.79         3.55 o                         
  -2  -4  11        560.85        537.95        18.69 o                         
  -1  -4  11        141.26        121.35         3.97 o                         
   0  -4  11          8.78         10.35         1.58 o                         
   1  -4  11         78.95         70.36         8.13 o                         
   2  -4  11         13.89         10.65         2.76 o                         
   3  -4  11         93.46         91.18        10.46 o                         
   4  -4  11         35.61         44.69         5.23 o                         
   5  -4  11          0.12          2.01         2.36 o                         
  -6  -3  11         66.58         68.18         6.93 o                         
  -5  -3  11         50.98         46.43         4.65 o                         
  -4  -3  11         79.15         80.94         5.30 o                         
  -3  -3  11         59.17         67.17         4.89 o                         
  -2  -3  11        271.78        258.11         8.47 o                         
  -1  -3  11        146.72        140.84         4.56 o                         
   0  -3  11         78.62         68.17         3.70 o                         
   1  -3  11         35.96         34.26         2.54 o                         
   2  -3  11         94.08         89.22         7.55 o                         
   3  -3  11         88.69         82.33         4.66 o                         
   4  -3  11        300.47        265.40        12.10 o                         
   5  -3  11          0.12          0.30         2.23 o                         
  -6  -2  11          1.61          2.58         3.49 o                         
  -5  -2  11          9.09          6.96         2.71 o                         
  -4  -2  11        222.05        205.25         7.27 o                         
  -3  -2  11        128.33        141.57         4.74 o                         
  -2  -2  11         34.87         37.01         2.36 o                         
  -1  -2  11        102.28        105.88         4.38 o                         
   0  -2  11         70.79         74.09         3.48 o                         
   1  -2  11        256.19        255.12        11.71 o                         
   2  -2  11          2.91          5.12         2.06 o                         
   3  -2  11        328.00        310.80        10.09 o                         
   4  -2  11         25.71         26.19         3.44 o                         
   5  -2  11         76.73         85.10         5.51 o                         
  -6  -1  11         32.60         36.45         4.44 o                         
  -5  -1  11        111.05        131.95         7.19 o                         
  -4  -1  11         19.95         24.62         2.78 o                         
  -3  -1  11         28.81         28.18         2.59 o                         
  -2  -1  11         99.86        100.87         3.68 o                         
  -1  -1  11        178.90        179.91         7.25 o                         
   0  -1  11        221.64        191.98         6.21 o                         
   1  -1  11        124.98        105.95         4.67 o                         
   2  -1  11         16.31         14.68         2.41 o                         
   3  -1  11         22.82         35.77         3.74 o                         
   4  -1  11          3.09          2.20         1.73 o                         
   5  -1  11          8.16         17.05         5.17 o                         
  -7   0  11         32.69         46.38         6.17 o                         
  -6   0  11          1.39          7.47         2.57 o                         
  -5   0  11        283.54        271.68        10.89 o                         
  -4   0  11         26.78         33.20         2.88 o                         
  -3   0  11        207.64        192.56         7.67 o                         
  -2   0  11         24.71         23.30         2.47 o                         
  -1   0  11         10.04         13.95         2.04 o                         
   0   0  11         81.54         89.67         5.31 o                         
   1   0  11          5.48          4.20         2.01 o                         
   2   0  11        104.54         84.36         5.94 o                         
   3   0  11          1.01          2.43         1.59 o                         
   4   0  11          1.59          3.11         1.86 o                         
   5   0  11        142.72        144.89        12.66 o                         
  -7   1  11         22.72         25.49         6.11 o                         
  -6   1  11         12.29         18.24         3.48 o                         
  -5   1  11          6.20          7.72         2.00 o                         
  -4   1  11         53.21         42.25         5.51 o                         
  -3   1  11        140.02        133.92         7.97 o                         
  -2   1  11         13.74         20.27         2.25 o                         
  -1   1  11         17.92         25.29         2.41 o                         
   0   1  11         60.09         72.74         3.76 o                         
   1   1  11        148.61        144.45         5.77 o                         
   2   1  11         23.01         25.67         2.98 o                         
   3   1  11        379.77        340.17        11.02 o                         
   4   1  11          3.11          1.17         3.09 o                         
   5   1  11         24.00         29.14         5.42 o                         
  -7   2  11         14.80         16.23         3.25 o                         
  -6   2  11         21.19         20.63         5.47 o                         
  -5   2  11         56.25         52.86         3.69 o                         
  -4   2  11          5.88          8.77         1.90 o                         
  -3   2  11         25.73         26.26         5.51 o                         
  -2   2  11         64.58         59.25         4.57 o                         
  -1   2  11        248.94        244.60         8.16 o                         
   0   2  11         34.71         37.13         2.81 o                         
   1   2  11         32.70         33.83         2.89 o                         
   2   2  11         45.73         46.98         4.48 o                         
   3   2  11         32.83         37.15         4.59 o                         
   4   2  11          4.17          6.93         2.41 o                         
  -7   3  11         22.78         26.55         4.27 o                         
  -6   3  11         43.86         55.92         5.44 o                         
  -5   3  11         50.36         62.48         4.02 o                         
  -4   3  11         53.66         60.68         3.78 o                         
  -3   3  11        232.34        206.64         8.96 o                         
  -2   3  11          0.02         -0.42         2.20 o                         
  -1   3  11        114.15         96.78         5.42 o                         
   0   3  11         82.44         78.89         4.14 o                         
   1   3  11         13.50         15.41         2.55 o                         
   2   3  11          0.87          1.38         1.64 o                         
   3   3  11         39.30         45.02         4.18 o                         
   4   3  11         31.45         29.87         5.64 o                         
  -6   4  11         13.34         16.05         3.67 o                         
  -5   4  11         25.81         26.70         3.07 o                         
  -4   4  11          3.99          1.93         2.22 o                         
  -3   4  11         23.94         24.43         3.89 o                         
  -2   4  11          1.89          3.85         2.02 o                         
  -1   4  11         13.84         15.04         2.71 o                         
   0   4  11        466.40        513.93        16.43 o                         
   1   4  11         50.27         51.27         3.79 o                         
   2   4  11          4.21          5.22         2.01 o                         
   3   4  11         62.51         59.48         4.64 o                         
  -6   5  11          0.17          1.06         1.62 o                         
  -5   5  11         54.30         48.89         4.77 o                         
  -4   5  11          0.61          2.01         2.27 o                         
  -3   5  11         11.67         11.58         3.04 o                         
  -2   5  11         18.87         21.28         3.43 o                         
  -1   5  11        199.79        192.83         8.57 o                         
   0   5  11         12.24         13.26         2.40 o                         
   1   5  11          4.06          7.18         2.17 o                         
   2   5  11         30.78         29.37         3.62 o                         
   3   5  11         11.22         12.61         6.24 o                         
  -6   6  11         52.59         45.99         5.12 o                         
  -5   6  11         44.54         44.76         4.76 o                         
  -4   6  11          7.76         13.50         3.29 o                         
  -3   6  11         23.02         19.34         3.43 o                         
  -2   6  11          0.45          3.68         4.63 o                         
  -1   6  11         73.07         70.94         5.20 o                         
   0   6  11         29.66         33.91         3.94 o                         
   1   6  11         77.91         87.87         5.52 o                         
   2   6  11          8.75         20.27         3.43 o                         
  -5   7  11         21.12         19.91         4.03 o                         
  -4   7  11          2.84          6.34         2.86 o                         
  -3   7  11         35.55         38.63         4.12 o                         
  -2   7  11         99.63        105.17         6.31 o                         
  -1   7  11          6.64         12.43         2.83 o                         
   0   7  11         19.12         18.64         3.52 o                         
   1   7  11         48.59         62.03         7.02 o                         
  -5   8  11         11.76         20.58         3.91 o                         
  -4   8  11         33.32         32.45         7.01 o                         
  -3   8  11          3.66          7.27         2.49 o                         
  -2   8  11          0.20         -0.03         3.81 o                         
  -1   8  11         14.34         22.47         3.71 o                         
   0   8  11          3.39          2.91         2.17 o                         
  -3   9  11          5.51         12.21         4.40 o                         
  -2   9  11         31.34         25.99         3.31 o                         
  -1   9  11          8.58          6.04         2.60 o                         
   0 -12  12          6.03          8.44         2.84 o                         
   1 -12  12         32.91         35.70         3.44 o                         
   2 -12  12          7.39         15.47         2.59 o                         
  -2 -11  12          7.39          7.65         2.90 o                         
  -1 -11  12         19.25         25.93         4.05 o                         
   0 -11  12          1.81          6.16         1.94 o                         
   1 -11  12         24.45         24.67         3.00 o                         
   2 -11  12         10.42         16.18         3.79 o                         
   3 -11  12         35.06         32.12        11.08 o                         
  -3 -10  12          0.10          1.30         2.18 o                         
  -2 -10  12          0.36          0.67         2.13 o                         
  -1 -10  12         13.86         24.37         4.79 o                         
   0 -10  12          4.57          7.21         2.04 o                         
   1 -10  12          0.36          2.84         1.64 o                         
   2 -10  12         45.31         58.55         8.90 o                         
   3 -10  12          0.10          0.58         2.55 o                         
   4 -10  12          0.45          5.54         3.05 o                         
  -3  -9  12         27.70         23.68         5.06 o                         
  -2  -9  12          5.65          6.31         2.49 o                         
  -1  -9  12         36.95         47.30         9.75 o                         
   0  -9  12          0.08          2.85         1.85 o                         
   1  -9  12          0.01          2.51         2.10 o                         
   2  -9  12          2.72          9.46         3.05 o                         
   3  -9  12          1.07         -0.17         2.10 o                         
   4  -9  12          1.36          6.61         2.86 o                         
  -4  -8  12          0.33          2.32         2.49 o                         
  -3  -8  12          6.58          5.52         4.09 o                         
  -2  -8  12          1.01         -0.82         1.63 o                         
  -1  -8  12          0.04          3.89         1.60 o                         
   0  -8  12         21.53         19.26         2.62 o                         
   1  -8  12          3.64          3.41         2.30 o                         
   2  -8  12         19.32         21.03         3.97 o                         
   3  -8  12          0.14          1.40         2.33 o                         
   4  -8  12         88.28        101.62        17.12 o                         
  -4  -7  12          2.08          5.39         2.46 o                         
  -3  -7  12         34.10         27.24         4.10 o                         
  -2  -7  12         26.86         39.54         3.95 o                         
  -1  -7  12         89.66         79.84         4.39 o                         
   0  -7  12          6.35          7.55         3.39 o                         
   1  -7  12          4.62          6.11         2.22 o                         
   2  -7  12        175.24        173.16         9.50 o                         
   3  -7  12          0.08          1.48         2.30 o                         
   4  -7  12          0.41          4.54         4.84 o                         
   5  -7  12          8.30          4.18         2.86 o                         
  -5  -6  12         37.00         40.42         6.60 o                         
  -4  -6  12          4.09          8.54         2.62 o                         
  -3  -6  12         49.01         52.67         5.98 o                         
  -2  -6  12         63.29         69.50         4.06 o                         
  -1  -6  12         89.32         95.39         4.67 o                         
   0  -6  12          0.10         -0.79         2.68 o                         
   1  -6  12         91.39         81.38         5.95 o                         
   2  -6  12         40.99         31.57         3.98 o                         
   3  -6  12          0.39          1.52         2.15 o                         
   4  -6  12          5.47          3.60         2.65 o                         
   5  -6  12          1.29         -0.60         2.20 o                         
  -5  -5  12          5.47         10.55         3.41 o                         
  -4  -5  12          1.16          4.10         1.64 o                         
  -3  -5  12          3.53          4.47         2.26 o                         
  -2  -5  12        183.55        178.45         6.69 o                         
  -1  -5  12          0.58         -0.56         1.95 o                         
   0  -5  12         20.46         21.17         4.79 o                         
   1  -5  12         17.14         18.07         3.35 o                         
   2  -5  12          6.78         11.66         2.89 o                         
   3  -5  12          4.44          7.70         5.14 o                         
   4  -5  12        133.33        135.84        13.35 o                         
   5  -5  12         11.39         17.49         4.10 o                         
  -5  -4  12          1.21         -0.94         1.88 o                         
  -4  -4  12        114.23        114.65        15.77 o                         
  -3  -4  12          0.06         -0.53         1.06 o                         
  -2  -4  12          1.87          4.94         1.42 o                         
  -1  -4  12          5.66          6.15         2.40 o                         
   0  -4  12         42.62         40.45         4.11 o                         
   1  -4  12         41.09         45.67         4.43 o                         
   2  -4  12          1.29          1.70         2.64 o                         
   3  -4  12         69.92         53.51         5.22 o                         
   4  -4  12         42.41         39.98         5.33 o                         
   5  -4  12         23.02         20.18         4.44 o                         
  -6  -3  12          4.04          1.65         2.33 o                         
  -5  -3  12          2.19          6.54         2.34 o                         
  -4  -3  12         28.06         34.62         4.65 o                         
  -3  -3  12        173.59        189.52        10.03 o                         
  -2  -3  12        214.99        195.90         7.60 o                         
  -1  -3  12          1.76          1.20         1.82 o                         
   0  -3  12         85.61         70.73         4.38 o                         
   1  -3  12          3.76          8.19         2.14 o                         
   2  -3  12         46.76         47.18         4.75 o                         
   3  -3  12         12.17         18.16         3.81 o                         
   4  -3  12          5.87          7.82         2.54 o                         
   5  -3  12          8.85         22.89         4.47 o                         
  -6  -2  12          0.89         -1.06         2.11 o                         
  -5  -2  12        212.47        209.90         9.60 o                         
  -4  -2  12         10.59         14.48         2.44 o                         
  -3  -2  12         20.89         20.32         2.57 o                         
  -2  -2  12        398.92        371.75        10.04 o                         
  -1  -2  12         79.49         66.98         3.54 o                         
   0  -2  12         12.63         11.55         1.83 o                         
   1  -2  12         11.73          9.38         1.80 o                         
   2  -2  12         92.87         98.57         9.97 o                         
   3  -2  12          6.03          6.80         2.06 o                         
   4  -2  12          0.29         -0.75         2.24 o                         
   5  -2  12         14.17         12.26         3.40 o                         
  -6  -1  12         42.16         51.57         4.79 o                         
  -5  -1  12          8.27         10.49         2.79 o                         
  -4  -1  12          0.12         -0.39         2.05 o                         
  -3  -1  12          4.60          7.87         2.37 o                         
  -2  -1  12        178.21        194.64         6.60 o                         
  -1  -1  12         42.41         43.35         3.96 o                         
   0  -1  12         65.22         65.63         3.56 o                         
   1  -1  12         71.22         78.83         4.11 o                         
   2  -1  12        112.77        101.56         5.11 o                         
   3  -1  12         15.98         14.21         2.73 o                         
   4  -1  12         73.80         75.17         6.86 o                         
  -6   0  12        114.64        110.23         6.89 o                         
  -5   0  12         35.40         35.82         4.11 o                         
  -4   0  12         19.60         23.45         3.04 o                         
  -3   0  12         46.58         39.23         3.78 o                         
  -2   0  12         66.26         75.49         4.00 o                         
  -1   0  12          6.16          9.81         2.50 o                         
   0   0  12         57.03         46.73         4.24 o                         
   1   0  12        115.60        101.54         4.85 o                         
   2   0  12         32.72         41.07         3.33 o                         
   3   0  12          6.27          9.05         2.18 o                         
   4   0  12         23.19         25.51         3.75 o                         
  -6   1  12          1.21          0.00         2.04 o                         
  -5   1  12         24.94         31.72         4.50 o                         
  -4   1  12         58.27         59.75         4.76 o                         
  -3   1  12        205.33        177.40        11.07 o                         
  -2   1  12          3.24          2.70         2.12 o                         
  -1   1  12        104.50        105.68         4.66 o                         
   0   1  12         28.96         27.28         2.53 o                         
   1   1  12          2.70          3.58         1.60 o                         
   2   1  12          9.97         13.12         2.53 o                         
   3   1  12         31.27         34.52         3.53 o                         
   4   1  12          3.32          4.69         2.89 o                         
  -6   2  12         28.38         30.54         5.64 o                         
  -5   2  12         39.41         37.48         3.29 o                         
  -4   2  12          1.48         -0.56         2.04 o                         
  -3   2  12        173.12        187.38         9.13 o                         
  -2   2  12        112.56        122.59         7.31 o                         
  -1   2  12          3.16          7.99         1.97 o                         
   0   2  12         19.54         18.95         2.62 o                         
   1   2  12          1.95          1.14         2.49 o                         
   2   2  12         66.49         62.51         4.27 o                         
   3   2  12         39.19         39.51         4.90 o                         
   4   2  12         26.54         22.67         3.77 o                         
  -6   3  12         41.28         46.36         4.63 o                         
  -5   3  12          2.65          1.75         2.11 o                         
  -4   3  12         35.89         38.54         4.33 o                         
  -3   3  12         41.99         40.85         4.58 o                         
  -2   3  12         29.15         35.26         3.89 o                         
  -1   3  12         44.58         36.76         5.94 o                         
   0   3  12          0.31          1.59         2.40 o                         
   1   3  12          4.50          3.68         1.77 o                         
   2   3  12          0.04         -0.49         1.65 o                         
   3   3  12          0.34          3.73         2.12 o                         
  -6   4  12          0.19          1.50         1.77 o                         
  -5   4  12          4.08          2.12         2.37 o                         
  -4   4  12          0.22          2.88         2.34 o                         
  -3   4  12         29.86         50.09         4.56 o                         
  -2   4  12          0.09          3.18         2.05 o                         
  -1   4  12        361.63        352.89        12.66 o                         
   0   4  12         68.65         72.83         4.45 o                         
   1   4  12          4.20          6.19         1.97 o                         
   2   4  12         34.17         40.30         4.97 o                         
   3   4  12         18.14         22.49         3.65 o                         
  -5   5  12         20.87         30.28         4.65 o                         
  -4   5  12         19.00         16.36         3.54 o                         
  -3   5  12          5.81         14.78         3.17 o                         
  -2   5  12         53.76         69.67         4.99 o                         
  -1   5  12        317.39        312.07        17.00 o                         
   0   5  12          1.61          2.51         2.02 o                         
   1   5  12         23.68         26.24         3.68 o                         
   2   5  12         27.82         34.46         4.13 o                         
  -5   6  12         15.20         17.90         3.73 o                         
  -4   6  12          4.90          9.68         3.23 o                         
  -3   6  12          1.35          3.61         2.25 o                         
  -2   6  12         24.94         29.81         3.80 o                         
  -1   6  12         34.26         38.93         4.20 o                         
   0   6  12          0.12          2.16         4.18 o                         
   1   6  12         26.84         19.43         6.26 o                         
  -4   7  12         26.15         32.40         6.73 o                         
  -3   7  12         33.87         41.38        12.05 o                         
  -2   7  12          1.55          4.87         3.03 o                         
  -1   7  12         13.05         17.61         3.33 o                         
   0   7  12         26.49         31.05         4.13 o                         
  -3   8  12         36.67         41.50         4.11 o                         
  -2   8  12         49.80         52.88         4.61 o                         
  -1   8  12         37.70         55.17         7.81 o                         
   0 -11  13         43.65         48.22        11.58 o                         
   1 -11  13          3.64          2.64         3.46 o                         
   2 -11  13          6.19         11.72         3.27 o                         
  -2 -10  13         16.02         15.00         3.30 o                         
  -1 -10  13         13.78         15.01         3.12 o                         
   0 -10  13         19.31         25.14         3.23 o                         
   1 -10  13         37.29         43.18         6.20 o                         
   2 -10  13          9.70         10.47         3.27 o                         
   3 -10  13          0.68          1.44         2.48 o                         
  -3  -9  13          1.84          3.42         2.39 o                         
  -2  -9  13          5.74          4.52         2.54 o                         
  -1  -9  13          8.75         14.31         3.03 o                         
   0  -9  13          4.19          9.15         2.81 o                         
   1  -9  13         21.71         24.02         4.33 o                         
   2  -9  13         15.38         10.95         3.45 o                         
   3  -9  13          0.19          4.35         2.74 o                         
  -3  -8  13          5.95          2.23         2.01 o                         
  -2  -8  13         38.91         34.88         4.01 o                         
  -1  -8  13         57.92         51.60         3.70 o                         
   0  -8  13          2.37          2.13         2.58 o                         
   1  -8  13          3.08          1.45         3.43 o                         
   2  -8  13         26.90         21.93         6.39 o                         
   3  -8  13          8.47          8.13         3.12 o                         
   4  -8  13          0.29          2.63         2.43 o                         
  -4  -7  13         17.25         20.99         3.88 o                         
  -3  -7  13          0.05          1.73         2.14 o                         
  -2  -7  13         53.43         45.86         6.62 o                         
  -1  -7  13         75.58         79.27         5.77 o                         
   0  -7  13          0.86         -0.20         1.81 o                         
   1  -7  13         24.32         30.11         4.36 o                         
   2  -7  13          3.19          2.41         2.72 o                         
   3  -7  13          5.48          8.12         4.68 o                         
   4  -7  13         23.87         35.21         9.72 o                         
  -4  -6  13          0.60          4.31         4.05 o                         
  -3  -6  13          0.36          0.98         1.96 o                         
  -2  -6  13          0.01          4.02         1.66 o                         
  -1  -6  13          1.39          3.10         2.11 o                         
   0  -6  13        119.41        101.01         6.66 o                         
   1  -6  13         26.55         26.43         4.34 o                         
   2  -6  13          9.55          9.84         2.92 o                         
   3  -6  13          6.53         20.18         7.78 o                         
   4  -6  13         79.33         91.57         7.42 o                         
  -5  -5  13          0.50         -0.09         3.08 o                         
  -4  -5  13          1.47          8.09         3.58 o                         
  -3  -5  13         26.03         27.21         5.17 o                         
  -2  -5  13         91.29         95.15         6.10 o                         
  -1  -5  13         47.18         51.23         4.62 o                         
   0  -5  13        116.90        121.88         7.37 o                         
   1  -5  13         30.13         26.04         6.07 o                         
   2  -5  13          3.08          5.89         3.71 o                         
   3  -5  13          1.89          3.86         4.73 o                         
   4  -5  13         17.92         17.79         4.15 o                         
  -5  -4  13          2.71          5.72         2.86 o                         
  -4  -4  13         29.83         30.38         3.75 o                         
  -3  -4  13        119.12        111.81         4.83 o                         
  -2  -4  13        254.75        267.07        11.08 o                         
  -1  -4  13         99.09         88.82         5.93 o                         
   0  -4  13         75.21         67.68         7.80 o                         
   1  -4  13          6.37         11.63         2.96 o                         
   2  -4  13          0.09          1.64         2.24 o                         
   3  -4  13          2.33          0.21         2.26 o                         
   4  -4  13         20.78         20.44         4.52 o                         
  -5  -3  13         34.96         33.30         7.39 o                         
  -4  -3  13        140.54        133.59        13.21 o                         
  -3  -3  13         77.50         80.94         5.64 o                         
  -2  -3  13          4.28          8.95         2.55 o                         
  -1  -3  13          0.05          3.38         1.42 o                         
   0  -3  13         10.69         17.73         2.67 o                         
   1  -3  13          0.36          2.34         1.88 o                         
   2  -3  13         43.38         36.07         4.87 o                         
   3  -3  13         16.72         13.94         3.65 o                         
   4  -3  13         38.32         42.55         5.22 o                         
  -5  -2  13          1.79          5.75         4.19 o                         
  -4  -2  13         83.67         87.94         8.28 o                         
  -3  -2  13         34.52         34.23         3.77 o                         
  -2  -2  13         31.35         24.46         2.88 o                         
  -1  -2  13          0.04          3.21         1.45 o                         
   0  -2  13          9.79         17.28         5.36 o                         
   1  -2  13         36.96         37.87         3.90 o                         
   2  -2  13          0.01          0.62         2.14 o                         
   3  -2  13          0.97          2.03         2.52 o                         
   4  -2  13         11.19         20.38         5.83 o                         
  -5  -1  13         16.48         27.63         3.76 o                         
  -4  -1  13         12.57          9.03         4.92 o                         
  -3  -1  13         45.89         41.39         4.30 o                         
  -2  -1  13         10.93          8.47         1.99 o                         
  -1  -1  13         30.30         42.70         2.98 o                         
   0  -1  13        133.71        144.48         8.38 o                         
   1  -1  13        104.86         92.41         4.67 o                         
   2  -1  13          0.56          3.78         1.89 o                         
   3  -1  13          1.26          0.58         1.88 o                         
   4  -1  13          0.00          1.43         2.01 o                         
  -6   0  13         17.42         19.87         4.54 o                         
  -5   0  13         48.60         52.23         4.50 o                         
  -4   0  13         23.00         23.57         5.67 o                         
  -3   0  13         10.59         12.76         3.08 o                         
  -2   0  13          1.04          2.65         2.24 o                         
  -1   0  13         46.22         54.92         3.41 o                         
   0   0  13        153.71        134.33         5.58 o                         
   1   0  13          2.30          2.27         1.51 o                         
   2   0  13          1.82          3.81         1.64 o                         
   3   0  13          9.85         10.37         2.44 o                         
  -6   1  13         56.40         72.95         8.46 o                         
  -5   1  13         20.35         30.60         3.94 o                         
  -4   1  13          5.72          4.59         2.31 o                         
  -3   1  13         28.95         38.24         4.40 o                         
  -2   1  13          6.40         10.96         2.79 o                         
  -1   1  13         47.03         41.36         3.12 o                         
   0   1  13        117.85         90.25         5.02 o                         
   1   1  13         42.09         44.93         5.93 o                         
   2   1  13          9.00          9.11         2.28 o                         
   3   1  13         11.92         11.19         2.54 o                         
  -5   2  13          0.83         -0.56         2.14 o                         
  -4   2  13          2.23          1.95         6.93 o                         
  -3   2  13          2.43          4.75         2.65 o                         
  -2   2  13         21.81         30.85         4.73 o                         
  -1   2  13          0.11          4.49         2.55 o                         
   0   2  13         60.34         71.23         5.93 o                         
   1   2  13         41.17         46.48         3.61 o                         
   2   2  13          2.81          4.20         1.83 o                         
   3   2  13          0.46          3.42         3.44 o                         
  -5   3  13         12.32         14.56         3.39 o                         
  -4   3  13        189.13        175.42         8.81 o                         
  -3   3  13         39.80         46.16         4.58 o                         
  -2   3  13         14.57         22.60         3.41 o                         
  -1   3  13         94.03         87.18         8.30 o                         
   0   3  13         35.06         35.14         3.68 o                         
   1   3  13          6.57         13.23         3.59 o                         
   2   3  13         34.48         35.35         3.74 o                         
  -5   4  13         96.24         86.14         6.26 o                         
  -4   4  13          3.89          0.93         2.62 o                         
  -3   4  13          4.80         11.40         3.03 o                         
  -2   4  13         17.70         20.66         4.32 o                         
  -1   4  13         19.04         25.40         3.87 o                         
   0   4  13          1.17          3.71         1.86 o                         
   1   4  13          0.39          1.34         2.05 o                         
   2   4  13         64.81         76.47         5.24 o                         
  -5   5  13          0.18          3.74         3.21 o                         
  -4   5  13         16.80         21.60         7.94 o                         
  -3   5  13         24.60         35.44         7.11 o                         
  -2   5  13         29.66         39.86         5.88 o                         
  -1   5  13          0.66          3.55         1.73 o                         
   0   5  13          2.86         11.66         4.94 o                         
   1   5  13         27.16         39.72         4.47 o                         
  -4   6  13         24.21         33.37         4.31 o                         
  -3   6  13        101.52         96.39         8.40 o                         
  -2   6  13         10.45         23.94         3.31 o                         
  -1   6  13         26.48         25.65         3.49 o                         
   0   6  13         35.48         47.37         7.90 o                         
  -2   7  13          2.44          4.57         3.77 o                         
   0 -10  14         53.90         70.62         7.71 o                         
   1 -10  14         27.71         35.16         4.88 o                         
  -2  -9  14          3.39          4.26         2.44 o                         
  -1  -9  14         88.77         93.48        10.00 o                         
   0  -9  14          4.73          5.40         2.76 o                         
   1  -9  14          0.05          4.25         2.65 o                         
   2  -9  14          0.09          0.59         6.58 o                         
  -2  -8  14         10.31          6.42         3.69 o                         
  -1  -8  14          9.63         15.65         5.32 o                         
   0  -8  14          1.34          5.34         3.83 o                         
   1  -8  14         11.17         14.47         3.50 o                         
   2  -8  14         11.56         17.15         3.91 o                         
   3  -8  14          6.69          6.44         2.79 o                         
  -3  -7  14          8.03          9.30         2.93 o                         
  -2  -7  14          0.03          0.21         2.52 o                         
  -1  -7  14          0.34          4.00         2.12 o                         
   0  -7  14         11.82         20.61         3.86 o                         
   1  -7  14         78.32        104.69        12.66 o                         
   2  -7  14          0.11          2.79         2.29 o                         
   3  -7  14          7.47         16.09         5.26 o                         
  -4  -6  14         42.40         38.08         6.51 o                         
  -3  -6  14         25.73         37.26         5.77 o                         
  -2  -6  14         13.15          7.33         2.58 o                         
  -1  -6  14         97.39        118.06         7.37 o                         
   0  -6  14         41.07         56.58         5.31 o                         
   1  -6  14         16.22         23.19         4.30 o                         
   2  -6  14         11.60         18.51         3.90 o                         
   3  -6  14         31.45         30.43         5.28 o                         
  -4  -5  14         23.24         31.39         6.68 o                         
  -3  -5  14          0.89          1.00         2.90 o                         
  -2  -5  14         11.63         15.88         3.27 o                         
  -1  -5  14         40.72         38.85         5.00 o                         
   0  -5  14          5.03         11.18         4.78 o                         
   1  -5  14         41.23         35.39         4.48 o                         
   2  -5  14         33.70         34.02         4.26 o                         
   3  -5  14         34.61         44.35         5.25 o                         
  -3  -4  14          0.98          4.92         3.49 o                         
  -2  -4  14          3.08          2.27         2.06 o                         
  -1  -4  14         59.54         54.62         4.96 o                         
   0  -4  14          0.99          5.63         2.52 o                         
   1  -4  14          3.92         10.28         4.09 o                         
   2  -4  14         32.82         40.63         4.96 o                         
   3  -4  14          5.76          2.13         2.64 o                         
  -5  -3  14         38.11         46.85         6.29 o                         
  -4  -3  14         10.89         10.46         3.72 o                         
  -3  -3  14         50.61         59.92         4.84 o                         
  -2  -3  14          1.05          2.33         1.99 o                         
  -1  -3  14         31.76         29.12         3.94 o                         
   0  -3  14         58.27         53.75         5.02 o                         
   1  -3  14         43.86         51.08         6.93 o                         
   2  -3  14          0.02          0.26         2.08 o                         
   3  -3  14          0.00          2.89         2.67 o                         
  -5  -2  14         25.29         29.55         4.63 o                         
  -4  -2  14         45.35         47.37         5.72 o                         
  -3  -2  14          9.77          8.89         2.99 o                         
  -2  -2  14          6.87          9.92         7.53 o                         
  -1  -2  14          1.33          6.84         1.76 o                         
   0  -2  14          0.07         -1.39         2.78 o                         
   1  -2  14          6.91         12.06         4.00 o                         
   2  -2  14         16.85         15.01         3.81 o                         
   3  -2  14        101.58         89.97         7.26 o                         
  -5  -1  14          4.03          1.06         2.67 o                         
  -4  -1  14          7.50         15.69         3.39 o                         
  -3  -1  14          9.76         13.90         3.18 o                         
  -2  -1  14          2.32          4.04         2.15 o                         
  -1  -1  14         43.67         47.17         5.02 o                         
   0  -1  14        128.68        107.95         7.36 o                         
   1  -1  14          3.86          4.82         2.30 o                         
   2  -1  14          3.05          6.96         2.16 o                         
   3  -1  14         27.19         30.25         5.22 o                         
  -5   0  14         14.84         26.47         5.25 o                         
  -4   0  14         13.58         18.57         3.62 o                         
  -3   0  14          1.68          4.79         2.54 o                         
  -2   0  14         98.13         95.26         9.44 o                         
  -1   0  14         53.32         56.53         5.99 o                         
   0   0  14         38.55         38.07         3.15 o                         
   1   0  14          3.88          5.98         1.77 o                         
   2   0  14          0.93          0.47         1.77 o                         
   3   0  14          4.16         11.19         2.97 o                         
  -5   1  14          7.04          4.43         2.54 o                         
  -4   1  14          8.63         13.14         3.14 o                         
  -3   1  14         22.94         27.94         4.07 o                         
  -2   1  14          8.02         11.74         2.80 o                         
  -1   1  14          0.24          3.08         2.01 o                         
   0   1  14         47.93         44.02         3.80 o                         
   1   1  14          0.35          1.74         1.48 o                         
   2   1  14         17.97         25.50         3.60 o                         
  -5   2  14          8.10          8.97         3.43 o                         
  -4   2  14         46.85         37.33         5.85 o                         
  -3   2  14         33.60         34.20         4.51 o                         
  -2   2  14         22.64         32.58         3.88 o                         
  -1   2  14          3.76          3.48         4.82 o                         
   0   2  14         71.00         65.65         6.97 o                         
   1   2  14          2.90          3.09         1.71 o                         
   2   2  14         42.68         48.90         5.37 o                         
  -4   3  14         44.09         37.01         4.44 o                         
  -3   3  14         30.09         26.79         3.86 o                         
  -2   3  14          0.37          3.23         2.20 o                         
  -1   3  14         28.22         38.53         3.91 o                         
   0   3  14         66.42         75.71         6.68 o                         
   1   3  14         29.65         38.16         3.94 o                         
  -4   4  14         20.57         27.03         4.55 o                         
  -3   4  14         12.63         19.42         3.48 o                         
  -2   4  14         50.05         51.43         9.16 o                         
  -1   4  14          0.78          2.46         1.84 o                         
   0   4  14          0.91          6.63         5.48 o                         
  -3   5  14         48.50         51.03         4.56 o                         
  -2   5  14         21.54         31.87         5.13 o                         
  -1   5  14         15.77         10.29         5.01 o                         
  -1  -8  15         14.05         14.91         9.70 o                         
   0  -8  15          7.00         10.55         3.31 o                         
   1  -8  15          1.38          9.40         3.37 o                         
  -2  -7  15          0.03          3.34         3.28 o                         
  -1  -7  15         23.15         37.32        14.64 o                         
   0  -7  15          2.68          8.77         3.75 o                         
   1  -7  15        118.79        126.71         8.45 o                         
   2  -7  15          1.94          5.17         2.90 o                         
  -2  -6  15          7.57         12.50         3.45 o                         
  -1  -6  15         46.79         51.16         4.98 o                         
   0  -6  15          0.85          3.68         2.31 o                         
   1  -6  15          0.01          1.84         2.58 o                         
   2  -6  15          1.96          4.91         2.83 o                         
  -2  -5  15         25.94         28.14         4.92 o                         
  -1  -5  15         18.30         31.74         4.45 o                         
   0  -5  15         40.74         42.53         4.82 o                         
   1  -5  15          7.52         14.03         3.33 o                         
   2  -5  15          8.20         15.79         3.97 o                         
  -3  -4  15          0.72          3.08         3.99 o                         
  -2  -4  15         37.06         38.07         4.40 o                         
  -1  -4  15          1.42          6.86         3.00 o                         
   0  -4  15         13.41          9.53         6.01 o                         
   1  -4  15         51.03         44.01         4.80 o                         
   2  -4  15         12.93         10.38         3.48 o                         
  -4  -3  15          2.82          6.21         3.34 o                         
  -3  -3  15          0.18          3.25         3.69 o                         
  -2  -3  15         11.68         11.87         4.87 o                         
  -1  -3  15          8.41         10.27         2.90 o                         
   0  -3  15         71.31         80.28        12.08 o                         
   1  -3  15         72.82         73.87         6.24 o                         
   2  -3  15          0.42          1.41         3.74 o                         
  -4  -2  15          5.85          5.57         3.55 o                         
  -3  -2  15          1.54          5.87         2.84 o                         
  -2  -2  15          6.04          9.55         2.69 o                         
  -1  -2  15          3.27          8.24         1.88 o                         
   0  -2  15          7.05         15.25         4.28 o                         
   1  -2  15         19.92         22.80         4.32 o                         
   2  -2  15         26.33         24.30         4.69 o                         
  -4  -1  15          3.40          0.89         2.41 o                         
  -3  -1  15         10.80         12.48         3.25 o                         
  -2  -1  15          0.60          2.09         2.18 o                         
  -1  -1  15          1.64         15.83        11.01 o                         
   0  -1  15          6.40          7.91         3.45 o                         
   1  -1  15          0.12          3.79         1.77 o                         
   2  -1  15          5.66         13.25         3.89 o                         
  -4   0  15          0.60          1.49         3.11 o                         
  -3   0  15         25.42         31.35         4.20 o                         
  -2   0  15          0.04          1.62         1.96 o                         
  -1   0  15          4.32         11.37         5.10 o                         
   0   0  15         12.10         20.70         3.77 o                         
   1   0  15          5.01          6.54         2.20 o                         
  -4   1  15          6.67          4.90         2.84 o                         
  -3   1  15          1.19          2.16         2.19 o                         
  -2   1  15         25.80         30.13         3.64 o                         
  -1   1  15         26.66         44.69         4.10 o                         
   0   1  15          7.74         17.97         5.75 o                         
   1   1  15          0.87          4.21         1.99 o                         
  -3   2  15          1.19          0.51         2.83 o                         
  -2   2  15          4.33         14.23         7.30 o                         
  -1   2  15          8.36         26.38         6.14 o                         
   0   2  15          0.05          5.81         2.15 o                         
  -3   3  15         13.86         21.70         3.52 o                         
  -2   3  15         24.82         31.92         6.14 o                         
  -1   3  15          2.01         16.99         4.81 o                         
  -1  -5  16          7.50         10.71         3.21 o                         
   0  -5  16          4.19          3.86         2.69 o                         
  -2  -4  16          4.20          2.32         3.84 o                         
  -1  -4  16          2.45          5.79         3.24 o                         
   0  -4  16         23.22         28.44         4.77 o                         
  -2  -3  16         23.84         27.03         6.83 o                         
  -1  -3  16         19.29         26.55         4.73 o                         
   0  -3  16          0.01          4.71         2.63 o                         
  -2  -2  16          5.05         12.49         5.19 o                         
  -1  -2  16         34.96         39.95         8.65 o                         
   0  -2  16          0.00          2.52         2.74 o                         
  -2  -1  16         16.33         35.08         8.00 o                         
  -1  -1  16          6.07         23.75        11.73 o                         
   0  -1  16          0.25          6.76         1.76 o                         
  -2   0  16          5.69          9.73         5.60 o                         
  -1   0  16          0.35          2.96         3.66 o                         
                                                                                
