# Supplementary material for: Supramolecular synthon hierarchy in sulfonamide cocrystals with syn-amides and N-oxides
Source: IUCrJ. 2019 Jun 21;6(Pt 4):751–60. doi: 10.1107/S2052252519005037 (PMC6608642; doi:10.1107/S2052252519005037)
Supplement: Supplementary file 5 [file m-06-00751-CELOMeHPsup5.hkl]

data_CELOMeHP                                                                   
_shelx_title ' an1794_m in P-1'                                                 
_shelx_refln_list_code          4                                               
_shelx_F_calc_maximum      172.89                                               
_exptl_crystal_F_000       524.00                                               
_reflns_d_resolution_high  0.7988                                               
                                                                                
loop_                                                                           
 _space_group_symop_operation_xyz                                               
 'x, y, z'                                                                      
 '-x, -y, -z'                                                                   
                                                                                
_cell_length_a     7.6112                                                       
_cell_length_b    11.3462                                                       
_cell_length_c    15.1063                                                       
_cell_angle_alpha 105.897                                                       
_cell_angle_beta  102.702                                                       
_cell_angle_gamma 101.930                                                       
                                                                                
_shelx_F_squared_multiplier     1.000                                           
                                                                                
loop_                                                                           
 _refln_index_h                                                                 
 _refln_index_k                                                                 
 _refln_index_l                                                                 
 _refln_F_squared_calc                                                          
 _refln_F_squared_meas                                                          
 _refln_F_squared_sigma                                                         
 _refln_observed_status                                                         
   1   0   0        293.39        425.32         7.77 o                         
   2   0   0      10024.03      10789.12       258.62 o                         
   3   0   0       3947.42       4851.03        82.77 o                         
   4   0   0       2594.09       2860.11        49.45 o                         
   5   0   0         69.64         55.15         2.00 o                         
   6   0   0         10.56         12.40         1.21 o                         
   7   0   0          0.08          2.11         0.93 o                         
  -8   1   0         45.81         44.33         3.27 o                         
  -7   1   0        311.53        311.02         8.07 o                         
  -6   1   0        216.59        198.46         6.84 o                         
  -5   1   0          8.16          5.61         0.78 o                         
  -4   1   0          2.21          4.33         0.62 o                         
  -3   1   0        373.98        411.09         7.71 o                         
  -2   1   0       1022.34       1176.96        20.39 o                         
  -1   1   0       1681.76       1790.76        35.41 o                         
   0   1   0         44.95         74.09         2.34 o                         
   1   1   0         42.98         30.16         0.84 o                         
   2   1   0       1083.64       1033.66        18.10 o                         
   3   1   0       1081.51       1039.12        18.49 o                         
   4   1   0        189.58        238.67         5.16 o                         
   5   1   0         76.34         58.69         2.10 o                         
   6   1   0          3.80          5.48         0.83 o                         
   7   1   0          5.38          5.06         2.08 o                         
  -9   2   0        179.90        190.19        11.00 o                         
  -8   2   0         36.19         35.97         3.02 o                         
  -7   2   0         87.63         85.91         4.24 o                         
  -6   2   0         96.22         97.11         2.88 o                         
  -5   2   0        547.64        574.50        10.92 o                         
  -4   2   0         55.35         63.66         2.25 o                         
  -3   2   0        234.63        170.31         4.16 o                         
  -2   2   0        638.31        731.78        12.91 o                         
  -1   2   0       3536.94       3853.20        75.73 o                         
   0   2   0         66.89         70.65         1.48 o                         
   1   2   0         72.67        137.21         4.85 o                         
   2   2   0        851.22        963.82        16.97 o                         
   3   2   0        167.71        151.98         3.43 o                         
   4   2   0         42.66         36.56         1.52 o                         
   5   2   0        227.65        237.91         5.39 o                         
   6   2   0          2.50          7.91         1.19 o                         
   7   2   0        153.78        149.87         6.38 o                         
   8   2   0          3.09          1.64         2.05 o                         
  -9   3   0         38.83         37.17         4.95 o                         
  -8   3   0         33.01         33.85         3.00 o                         
  -7   3   0         91.21         98.43         3.71 o                         
  -6   3   0         15.00          9.92         1.43 o                         
  -5   3   0        414.43        401.52         7.94 o                         
  -4   3   0         53.81         48.37         1.54 o                         
  -3   3   0        207.09        180.13         3.70 o                         
  -2   3   0       2888.04       3069.31        60.66 o                         
  -1   3   0       6550.29       7069.14       174.28 o                         
   0   3   0          1.00          1.90         0.28 o                         
   1   3   0        300.54        307.11        11.93 o                         
   2   3   0        496.65        529.13         9.69 o                         
   3   3   0          6.50          3.26         0.50 o                         
   4   3   0        361.83        368.02         9.91 o                         
   5   3   0        156.22        173.71         5.12 o                         
   6   3   0         24.09         30.25         2.07 o                         
   7   3   0          6.71         11.32         2.07 o                         
   8   3   0          3.32          5.85         2.66 o                         
  -9   4   0         15.11         15.86         2.34 o                         
  -8   4   0          0.42          1.27         1.21 o                         
  -7   4   0        311.64        324.92        18.32 o                         
  -6   4   0         47.54         44.90         2.30 o                         
  -5   4   0        399.69        388.59        11.75 o                         
  -4   4   0       1443.12       1525.10        26.73 o                         
  -3   4   0         95.53         99.62         2.93 o                         
  -2   4   0       1490.71       1640.19        28.38 o                         
  -1   4   0          5.23          1.66         0.33 o                         
   0   4   0         92.94         67.94         1.64 o                         
   1   4   0        170.48        213.80         6.17 o                         
   2   4   0        155.17        160.00         4.89 o                         
   3   4   0        176.27        182.98         4.96 o                         
   4   4   0        153.90        129.42         4.10 o                         
   5   4   0          4.98          3.97         1.04 o                         
   6   4   0          2.54          4.14         1.07 o                         
   7   4   0         27.31         27.48         4.54 o                         
  -9   5   0         10.41         10.58         1.98 o                         
  -8   5   0          0.90          0.65         1.23 o                         
  -7   5   0         69.99         64.41         3.04 o                         
  -6   5   0        186.23        184.70         5.36 o                         
  -5   5   0          1.94          4.48         0.86 o                         
  -4   5   0        106.85        107.75         3.36 o                         
  -3   5   0        826.42        979.99        20.36 o                         
  -2   5   0        420.10        416.58         7.77 o                         
  -1   5   0        696.73        831.00        14.74 o                         
   0   5   0         13.82         32.25         1.08 o                         
   1   5   0        195.40        226.15         5.75 o                         
   2   5   0          0.90          5.55         0.84 o                         
   3   5   0         56.22         63.84         2.60 o                         
   4   5   0         61.17         49.86         4.44 o                         
   5   5   0          4.15          4.11         0.94 o                         
   6   5   0          5.79          8.20         1.40 o                         
   7   5   0          1.79          3.89         2.40 o                         
  -9   6   0          2.37          3.75         1.47 o                         
  -8   6   0         38.12         45.28         3.30 o                         
  -7   6   0        107.59         93.30         6.23 o                         
  -6   6   0         72.44         72.23         3.35 o                         
  -5   6   0        436.68        399.69        11.53 o                         
  -4   6   0         53.22         53.78         2.23 o                         
  -3   6   0        321.50        353.01         8.18 o                         
  -2   6   0         52.98         54.64         2.49 o                         
  -1   6   0         45.24         45.04         1.80 o                         
   0   6   0          0.60          0.36         0.46 o                         
   1   6   0         24.05         21.30         1.34 o                         
   2   6   0          2.76          2.72         0.70 o                         
   3   6   0        229.23        241.31         6.51 o                         
   4   6   0        349.00        321.26         8.45 o                         
   5   6   0         52.92         42.16         2.51 o                         
   6   6   0         18.37         21.78         2.14 o                         
  -8   7   0         10.19         12.98         2.12 o                         
  -7   7   0         13.01          6.86         1.25 o                         
  -6   7   0          0.14          1.08         0.82 o                         
  -5   7   0         22.23         22.24         1.68 o                         
  -4   7   0         97.57        104.32         3.44 o                         
  -3   7   0        220.12        194.55         5.16 o                         
  -2   7   0         68.83         74.34         2.08 o                         
  -1   7   0         24.24         27.91         1.20 o                         
   0   7   0         20.45         12.66         1.36 o                         
   1   7   0         65.07         65.55         6.45 o                         
   2   7   0        133.59        117.31         3.86 o                         
   3   7   0        235.26        235.48         6.80 o                         
   4   7   0         84.39         60.28         2.96 o                         
   5   7   0          0.05         -0.80         0.80 o                         
   6   7   0         61.67         69.80         7.37 o                         
  -8   8   0          0.18          0.88         1.03 o                         
  -7   8   0        111.16        103.36         3.94 o                         
  -6   8   0          0.34          0.23         0.86 o                         
  -5   8   0         90.39         90.88         3.55 o                         
  -4   8   0        416.45        452.64        13.51 o                         
  -3   8   0        231.96        170.25         4.78 o                         
  -2   8   0          2.23          5.94         0.99 o                         
  -1   8   0         12.57         13.40         1.17 o                         
   0   8   0        165.94        158.07         4.47 o                         
   1   8   0         28.49         28.59         2.26 o                         
   2   8   0         24.42         22.28         1.81 o                         
   3   8   0        185.62        165.54         5.48 o                         
   4   8   0         96.09         89.26         3.78 o                         
   5   8   0          2.03          5.09         1.57 o                         
  -8   9   0         16.86         20.33         2.30 o                         
  -7   9   0         35.38         41.31         2.48 o                         
  -6   9   0        177.43        152.76         4.97 o                         
  -5   9   0          4.75          3.99         1.05 o                         
  -4   9   0         88.81        105.16         3.70 o                         
  -3   9   0        900.11       1012.50        21.56 o                         
  -2   9   0          6.20          4.00         1.27 o                         
  -1   9   0         18.87         22.96         1.59 o                         
   0   9   0          0.94          1.92         0.82 o                         
   1   9   0        126.97        111.34         3.86 o                         
   2   9   0         16.48         17.60         1.73 o                         
   3   9   0         11.94         10.00         1.50 o                         
   4   9   0          3.46          3.04         1.01 o                         
  -7  10   0          9.25          7.35         1.23 o                         
  -6  10   0         40.16         39.36         2.49 o                         
  -5  10   0         45.57         47.96         2.58 o                         
  -4  10   0         50.37         49.77         3.64 o                         
  -3  10   0         24.26         38.40         2.80 o                         
  -2  10   0          5.79          1.79         1.79 o                         
  -1  10   0        289.16        251.01         8.12 o                         
   0  10   0        138.50        116.76         3.97 o                         
   1  10   0          4.33          2.02         1.12 o                         
   2  10   0         27.30         28.83         2.66 o                         
   3  10   0          0.38          1.76         0.97 o                         
   4  10   0         32.83         31.59         2.61 o                         
  -7  11   0         32.68         35.37         4.42 o                         
  -6  11   0         20.66         16.37         1.83 o                         
  -5  11   0         65.89         67.73         3.33 o                         
  -4  11   0        134.23        126.55         6.82 o                         
  -3  11   0          1.44          0.93         1.26 o                         
  -2  11   0         19.22         15.90         2.02 o                         
  -1  11   0         66.26         60.33         4.38 o                         
   0  11   0          1.30          1.32         1.05 o                         
   1  11   0          2.29          3.13         1.67 o                         
   2  11   0         60.12         56.19         4.48 o                         
   3  11   0          7.29          9.70         1.45 o                         
  -6  12   0          0.93         -0.59         1.36 o                         
  -5  12   0          9.96          8.97         2.09 o                         
  -4  12   0          1.16          3.00         1.52 o                         
  -3  12   0         11.81          7.34         1.86 o                         
  -2  12   0          0.58          4.28         1.56 o                         
  -1  12   0         47.15         46.45         3.42 o                         
   0  12   0         19.56         15.74         2.05 o                         
   1  12   0         25.80         27.95         4.71 o                         
  -5  13   0          0.34          2.41         1.76 o                         
  -4  13   0          3.59          7.07         3.69 o                         
  -3  13   0          1.85          1.56         1.50 o                         
  -2  13   0          9.77         13.96         2.18 o                         
  -1  13   0         11.16          9.23         2.08 o                         
   0  13   0          0.05          3.34         1.24 o                         
   0 -13   1         80.45         81.25         5.98 o                         
   1 -13   1         41.50         38.04         3.10 o                         
   2 -13   1          7.22         16.33         2.36 o                         
   3 -13   1          0.00          0.59         1.42 o                         
   4 -13   1          0.67          2.22         1.40 o                         
   5 -13   1          7.01          9.65         2.06 o                         
  -2 -12   1         41.76         58.72         3.60 o                         
  -1 -12   1         15.95         16.78         2.21 o                         
   0 -12   1        114.00        106.10         7.96 o                         
   1 -12   1          0.00          1.08         1.51 o                         
   2 -12   1        274.11        268.57         9.09 o                         
   3 -12   1         64.78         77.00         5.24 o                         
   4 -12   1         61.33         56.75         3.68 o                         
   5 -12   1         52.22         43.36         3.33 o                         
   6 -12   1         36.40         38.23         3.27 o                         
  -3 -11   1         10.01         12.90         1.72 o                         
  -2 -11   1         21.11         18.81         1.90 o                         
  -1 -11   1         25.62         27.25         2.15 o                         
   0 -11   1         60.69         58.46         5.66 o                         
   1 -11   1        292.45        316.05        13.87 o                         
   2 -11   1         22.28         30.00         2.59 o                         
   3 -11   1        173.03        149.67         5.97 o                         
   4 -11   1         60.24         55.87         3.45 o                         
   5 -11   1         33.91         36.83         2.43 o                         
   6 -11   1         34.18         26.89         2.15 o                         
   7 -11   1         13.67         14.64         1.74 o                         
  -4 -10   1         23.13         23.12         2.81 o                         
  -3 -10   1          0.30          0.69         0.77 o                         
  -2 -10   1        114.35        105.46         4.84 o                         
  -1 -10   1          8.90          6.58         1.26 o                         
   0 -10   1         41.34         40.57         2.51 o                         
   1 -10   1         86.44         77.53         5.21 o                         
   2 -10   1        307.49        322.13        27.57 o                         
   3 -10   1          8.86         12.51         1.88 o                         
   4 -10   1        109.31        119.35         4.09 o                         
   5 -10   1         13.38         18.57         1.80 o                         
   6 -10   1         20.05         18.97         2.87 o                         
   7 -10   1          8.31         11.60         2.03 o                         
  -5  -9   1          8.51         14.41         2.00 o                         
  -4  -9   1         32.05         35.93         2.72 o                         
  -3  -9   1         15.05         11.26         1.59 o                         
  -2  -9   1          6.53          8.43         1.33 o                         
  -1  -9   1          2.11          2.73         0.89 o                         
   0  -9   1        249.86        246.75         6.41 o                         
   1  -9   1        144.78        144.22         4.22 o                         
   2  -9   1          1.07          1.51         1.49 o                         
   3  -9   1         93.94        108.41         3.69 o                         
   4  -9   1        290.90        284.55         7.38 o                         
   5  -9   1         16.67         15.79         1.65 o                         
   6  -9   1          0.08          0.37         0.86 o                         
   7  -9   1         58.11         57.73         3.73 o                         
   8  -9   1          4.61          8.81         1.32 o                         
  -5  -8   1        112.03         90.07         3.90 o                         
  -4  -8   1         62.79         53.72         2.98 o                         
  -3  -8   1        197.55        199.18         5.99 o                         
  -2  -8   1        146.04        130.12         4.25 o                         
  -1  -8   1        142.13        120.21         4.02 o                         
   0  -8   1        150.46        154.75         4.36 o                         
   1  -8   1         30.78         26.83         1.70 o                         
   2  -8   1          2.69          3.21         0.83 o                         
   3  -8   1        151.22        149.60         4.64 o                         
   4  -8   1         15.62         12.80         2.29 o                         
   5  -8   1          7.85         12.39         1.43 o                         
   6  -8   1          1.40          0.33         0.84 o                         
   7  -8   1          7.97         10.55         1.47 o                         
   8  -8   1         44.17         43.97         2.63 o                         
  -6  -7   1         52.96         48.35         5.62 o                         
  -5  -7   1          3.64          4.71         1.37 o                         
  -4  -7   1         56.88         54.52         4.06 o                         
  -3  -7   1        710.94        662.47        15.00 o                         
  -2  -7   1          4.53          5.49         0.99 o                         
  -1  -7   1         33.00         35.47         1.78 o                         
   0  -7   1        241.03        242.22         5.93 o                         
   1  -7   1          6.21          8.24         0.72 o                         
   2  -7   1          2.52          4.71         0.76 o                         
   3  -7   1         13.33          9.39         1.12 o                         
   4  -7   1         47.48         40.79         1.99 o                         
   5  -7   1        131.87        121.60         4.08 o                         
   6  -7   1          0.53          1.52         0.88 o                         
   7  -7   1         50.59         45.21         2.54 o                         
   8  -7   1         17.61         17.65         1.88 o                         
  -7  -6   1         14.70         38.10         5.74 o                         
  -6  -6   1          3.71          8.67         2.04 o                         
  -5  -6   1          0.05          2.41         0.91 o                         
  -4  -6   1          2.28         -0.09         0.70 o                         
  -3  -6   1         93.86         76.11         2.96 o                         
  -2  -6   1         22.27         21.16         1.47 o                         
  -1  -6   1        662.89        704.17        16.54 o                         
   0  -6   1          0.07          0.08         0.26 o                         
   1  -6   1         17.35         21.85         0.96 o                         
   2  -6   1        346.89        321.44         7.18 o                         
   3  -6   1       1003.78       1083.93        22.47 o                         
   4  -6   1        183.11        198.55         5.31 o                         
   5  -6   1         36.92         32.42         1.89 o                         
   6  -6   1         42.80         41.93         2.43 o                         
   7  -6   1          0.05          0.38         0.91 o                         
   8  -6   1          8.68          7.53         1.40 o                         
   9  -6   1         15.80         17.12         4.01 o                         
  -7  -5   1         62.87         70.22         4.42 o                         
  -6  -5   1          9.63         12.54         2.63 o                         
  -5  -5   1          0.13          0.53         0.69 o                         
  -4  -5   1        404.69        381.55        13.40 o                         
  -3  -5   1          3.87          5.06         0.95 o                         
  -2  -5   1        578.45        601.60        13.05 o                         
  -1  -5   1        893.70       1128.78        32.43 o                         
   0  -5   1        108.65        106.13         2.36 o                         
   1  -5   1         12.22         11.23         0.67 o                         
   2  -5   1        781.92        746.97        14.33 o                         
   3  -5   1        818.50        946.24        21.72 o                         
   4  -5   1          0.42         -0.49         0.49 o                         
   5  -5   1        102.60         91.78         3.16 o                         
   6  -5   1         23.10         18.78         1.65 o                         
   7  -5   1         13.55         15.02         1.66 o                         
   8  -5   1          5.36          5.08         1.54 o                         
   9  -5   1          1.93          2.72         2.19 o                         
  -7  -4   1         38.91         33.65         4.16 o                         
  -6  -4   1         28.57         21.74         1.87 o                         
  -5  -4   1        266.18        222.52         6.23 o                         
  -4  -4   1          1.32          2.11         0.70 o                         
  -3  -4   1       1085.89       1068.81        19.15 o                         
  -2  -4   1        145.43        149.70         6.00 o                         
  -1  -4   1       1898.92       1926.04        38.24 o                         
   0  -4   1        864.78       1090.58        27.48 o                         
   1  -4   1       1784.96       1934.20        33.23 o                         
   2  -4   1         20.83         22.93         1.13 o                         
   3  -4   1          9.58         11.36         1.16 o                         
   4  -4   1        524.03        520.33         9.72 o                         
   5  -4   1         27.38         29.90         1.93 o                         
   6  -4   1        661.37        625.97        14.13 o                         
   7  -4   1        310.63        316.76         8.31 o                         
   8  -4   1         34.19         29.47         2.78 o                         
   9  -4   1         50.28         49.22         5.50 o                         
  -8  -3   1          0.00          1.81         2.17 o                         
  -7  -3   1          5.75          9.98         1.94 o                         
  -6  -3   1          0.37          4.38         0.95 o                         
  -5  -3   1        207.03        174.38         5.10 o                         
  -4  -3   1         40.56         52.96         1.83 o                         
  -3  -3   1        149.81        121.74         3.54 o                         
  -2  -3   1        457.04        621.74        13.01 o                         
  -1  -3   1       3423.64       3761.20        73.58 o                         
   0  -3   1       1341.41       1355.16        23.31 o                         
   1  -3   1        650.23        577.15        10.20 o                         
   2  -3   1        586.81        614.02        12.77 o                         
   3  -3   1        450.56        405.95         7.59 o                         
   4  -3   1        585.22        514.59         9.67 o                         
   5  -3   1        108.94        115.85         3.59 o                         
   6  -3   1          0.07          0.25         0.77 o                         
   7  -3   1        282.06        290.18         7.73 o                         
   8  -3   1         23.27         25.57         2.62 o                         
   9  -3   1         18.53         20.95         3.95 o                         
  -8  -2   1         86.86         84.47         8.41 o                         
  -7  -2   1         83.78         82.41         4.41 o                         
  -6  -2   1          3.58          7.74         1.39 o                         
  -5  -2   1        118.52        110.81         4.96 o                         
  -4  -2   1        478.42        568.96        10.81 o                         
  -3  -2   1       2955.56       3382.99        58.07 o                         
  -2  -2   1        662.77        726.98        12.95 o                         
  -1  -2   1        698.73        746.18        18.46 o                         
   0  -2   1       6852.28       7077.12       180.98 o                         
   1  -2   1       3273.36       3314.09        65.17 o                         
   2  -2   1        554.30        374.76         6.85 o                         
   3  -2   1         87.28        113.03         2.66 o                         
   4  -2   1        765.93        766.97        13.99 o                         
   5  -2   1          2.96         14.23         1.04 o                         
   6  -2   1        364.30        351.40        11.69 o                         
   7  -2   1          3.44          4.60         1.20 o                         
   8  -2   1         46.60         40.80         4.59 o                         
  -8  -1   1          5.06          7.55         1.77 o                         
  -7  -1   1          0.20          0.85         1.39 o                         
  -6  -1   1        103.53         90.51         2.82 o                         
  -5  -1   1        105.26        115.95         3.76 o                         
  -4  -1   1        892.91        895.29        16.28 o                         
  -3  -1   1       1858.67       1728.90        30.10 o                         
  -2  -1   1       3307.26       3568.54        60.88 o                         
  -1  -1   1       5599.90       5558.68       109.64 o                         
   0  -1   1          6.92          4.27         0.23 o                         
   1  -1   1         17.57         46.02         1.64 o                         
   2  -1   1       1654.06       1696.87        29.19 o                         
   3  -1   1        393.29        355.67         6.83 o                         
   4  -1   1        625.62        647.41        12.03 o                         
   5  -1   1         21.98         27.30         1.43 o                         
   6  -1   1        358.38        378.92         7.97 o                         
   7  -1   1         13.76         15.04         1.66 o                         
   8  -1   1          0.84          1.99         1.84 o                         
  -7   0   1         90.94         85.18         3.45 o                         
  -6   0   1         38.40         33.56         1.69 o                         
  -5   0   1        261.80        336.30         6.96 o                         
  -4   0   1         10.68          6.39         0.72 o                         
  -3   0   1       1121.27        962.76        17.07 o                         
  -2   0   1       8208.69       9359.63       158.67 o                         
  -1   0   1         29.14         33.58         0.90 o                         
   0   0   1        431.91        518.98        17.88 o                         
   1   0   1      11353.46      11276.94       271.48 o                         
   2   0   1       1113.74       1304.82        22.65 o                         
   3   0   1        432.94        542.39        10.05 o                         
   4   0   1        443.24        467.69         9.06 o                         
   5   0   1        234.81        295.68         6.37 o                         
   6   0   1         64.16         65.06         2.42 o                         
   7   0   1         23.85         31.43         1.89 o                         
  -9   1   1          2.43         10.15         2.72 o                         
  -8   1   1          4.55          8.46         1.84 o                         
  -7   1   1         29.73         32.37         2.73 o                         
  -6   1   1         99.47         98.72         3.33 o                         
  -5   1   1        485.36        434.58         8.60 o                         
  -4   1   1         89.25         65.15         1.94 o                         
  -3   1   1        354.77        385.61         7.25 o                         
  -2   1   1        635.38        617.09        10.90 o                         
  -1   1   1        226.56        226.36         4.17 o                         
   0   1   1        564.39        707.71        19.73 o                         
   1   1   1       1879.38       2460.10        42.00 o                         
   2   1   1        146.64        114.48         2.54 o                         
   3   1   1        144.93        172.11         3.80 o                         
   4   1   1         62.45         29.43         1.39 o                         
   5   1   1         39.94         38.69         1.72 o                         
   6   1   1        351.26        295.51         6.62 o                         
   7   1   1         82.14         95.32         5.65 o                         
  -9   2   1          0.06          4.19         1.51 o                         
  -8   2   1         71.47         68.25         3.94 o                         
  -7   2   1        189.80        175.19         6.70 o                         
  -6   2   1         92.82         87.00         2.63 o                         
  -5   2   1        499.74        466.31         9.05 o                         
  -4   2   1        145.51        134.91         3.12 o                         
  -3   2   1        282.01        272.71         5.29 o                         
  -2   2   1       1801.06       1953.79        33.53 o                         
  -1   2   1       9602.77       9798.99       166.55 o                         
   0   2   1        300.21        248.50         5.26 o                         
   1   2   1         31.22         43.16         2.34 o                         
   2   2   1       5028.83       5813.86        98.89 o                         
   3   2   1       1431.48       1770.42        30.89 o                         
   4   2   1        858.94        920.51        19.50 o                         
   5   2   1         73.98         55.27         3.41 o                         
   6   2   1         94.09         81.35         3.29 o                         
   7   2   1          1.37          2.55         1.15 o                         
  -9   3   1          0.03          2.05         1.89 o                         
  -8   3   1          3.98          6.24         1.62 o                         
  -7   3   1          6.60          6.90         1.68 o                         
  -6   3   1         20.22         22.03         1.65 o                         
  -5   3   1        444.55        423.41         8.29 o                         
  -4   3   1          7.06          5.59         0.56 o                         
  -3   3   1          0.23         -0.24         0.24 o                         
  -2   3   1       4425.15       4875.88        82.98 o                         
  -1   3   1        102.70        102.40         2.66 o                         
   0   3   1        330.60        351.04         6.40 o                         
   1   3   1          9.30         10.02         0.53 o                         
   2   3   1       1726.09       2068.54        35.74 o                         
   3   3   1        329.90        363.21         7.14 o                         
   4   3   1          0.02          0.16         0.59 o                         
   5   3   1          0.70          1.28         0.72 o                         
   6   3   1         39.43         55.84         2.78 o                         
   7   3   1          0.11          3.20         1.65 o                         
  -9   4   1          3.05          4.61         1.62 o                         
  -8   4   1         21.98         21.53         2.69 o                         
  -7   4   1        218.81        203.64         6.00 o                         
  -6   4   1        407.60        422.10        10.11 o                         
  -5   4   1        178.54        180.32         6.14 o                         
  -4   4   1        145.47        166.17         3.62 o                         
  -3   4   1          0.26          0.15         0.34 o                         
  -2   4   1         43.35         31.08         1.11 o                         
  -1   4   1        341.61        384.74         7.10 o                         
   0   4   1        191.41        201.50         3.99 o                         
   1   4   1        267.40        349.14        10.45 o                         
   2   4   1          0.47          4.17         0.55 o                         
   3   4   1         20.49         18.78         1.45 o                         
   4   4   1         87.12         78.85         3.03 o                         
   5   4   1          0.23          0.65         0.73 o                         
   6   4   1         36.16         38.92         2.74 o                         
   7   4   1          0.05          2.28         2.37 o                         
  -9   5   1          0.92          2.17         1.42 o                         
  -8   5   1        144.09        127.67         8.75 o                         
  -7   5   1          0.56         -0.28         0.84 o                         
  -6   5   1        105.58         94.30         3.98 o                         
  -5   5   1         76.01         83.14         3.19 o                         
  -4   5   1        178.01        142.88         4.06 o                         
  -3   5   1        404.42        351.35         6.75 o                         
  -2   5   1        849.16        885.00        15.72 o                         
  -1   5   1        378.82        379.58         7.68 o                         
   0   5   1         23.61         29.97         1.06 o                         
   1   5   1       1156.88       1370.72        27.78 o                         
   2   5   1         74.74         73.05         2.66 o                         
   3   5   1         88.60         93.45         3.33 o                         
   4   5   1        222.20        205.30         6.31 o                         
   5   5   1         34.08         37.25         2.38 o                         
   6   5   1         13.00          8.08         1.73 o                         
   7   5   1          0.41          0.67         2.37 o                         
  -9   6   1          1.67          3.37         1.50 o                         
  -8   6   1          7.70         11.36         1.99 o                         
  -7   6   1         27.65         27.25         2.09 o                         
  -6   6   1        231.19        206.59         8.01 o                         
  -5   6   1        155.57        142.95         4.31 o                         
  -4   6   1         10.00         14.96         1.72 o                         
  -3   6   1       1991.34       2021.43        40.81 o                         
  -2   6   1          1.56          0.69         0.75 o                         
  -1   6   1        138.38        153.52         3.42 o                         
   0   6   1        124.86        143.72         4.15 o                         
   1   6   1        170.33        197.20         5.78 o                         
   2   6   1        233.09        219.11         5.84 o                         
   3   6   1          1.85          1.01         0.79 o                         
   4   6   1         32.00         31.09         2.25 o                         
   5   6   1         30.64         35.19         2.45 o                         
   6   6   1         21.96         15.33         2.55 o                         
  -9   7   1          0.32          0.37         1.77 o                         
  -8   7   1         19.94         25.48         3.61 o                         
  -7   7   1          0.99          1.03         0.97 o                         
  -6   7   1         61.22         54.42         2.59 o                         
  -5   7   1          0.05          0.69         0.74 o                         
  -4   7   1        132.44        104.02         3.44 o                         
  -3   7   1         30.77         35.38         1.77 o                         
  -2   7   1         43.52         50.57         2.98 o                         
  -1   7   1        306.44        293.48         5.95 o                         
   0   7   1          0.28          0.97         0.60 o                         
   1   7   1        229.23        186.52        10.27 o                         
   2   7   1         99.39         90.12         3.32 o                         
   3   7   1        755.71        719.38        17.58 o                         
   4   7   1          0.02          1.56         0.92 o                         
   5   7   1         43.43         50.06         3.52 o                         
   6   7   1         70.82         78.85         4.70 o                         
  -8   8   1          8.02          9.72         1.59 o                         
  -7   8   1         96.50        105.71         5.06 o                         
  -6   8   1        138.91        141.13         4.62 o                         
  -5   8   1         95.18         75.62         3.03 o                         
  -4   8   1        425.62        394.74         9.44 o                         
  -3   8   1         67.10         59.59         2.44 o                         
  -2   8   1          9.33         17.73         1.37 o                         
  -1   8   1          2.87          6.31         0.96 o                         
   0   8   1        186.80        150.26         4.36 o                         
   1   8   1         50.22         45.66         2.20 o                         
   2   8   1        125.77        117.05         4.08 o                         
   3   8   1          5.46          6.87         1.31 o                         
   4   8   1         15.73         17.14         1.85 o                         
   5   8   1          4.00          3.51         1.86 o                         
  -8   9   1          3.79          5.43         1.36 o                         
  -7   9   1          0.00          0.85         0.75 o                         
  -6   9   1         47.92         51.88         2.70 o                         
  -5   9   1         22.93         19.82         1.77 o                         
  -4   9   1        220.34        185.90         7.22 o                         
  -3   9   1          3.85          1.07         0.81 o                         
  -2   9   1        190.04        219.16        11.57 o                         
  -1   9   1        220.61        239.18         7.93 o                         
   0   9   1         29.44         33.33         2.22 o                         
   1   9   1         54.81         54.66         2.56 o                         
   2   9   1         11.91         10.40         1.44 o                         
   3   9   1          4.49          6.28         1.38 o                         
   4   9   1          5.26          8.42         1.59 o                         
  -7  10   1         25.77         31.14         2.26 o                         
  -6  10   1         79.78         79.14         3.36 o                         
  -5  10   1         29.74         18.09         1.79 o                         
  -4  10   1          0.67         -0.74         0.74 o                         
  -3  10   1         81.73         84.00         4.07 o                         
  -2  10   1         11.66         17.77         2.34 o                         
  -1  10   1        225.76        228.80         7.63 o                         
   0  10   1         13.40         10.99         1.42 o                         
   1  10   1        174.33        163.43         5.38 o                         
   2  10   1         41.25         37.62         2.48 o                         
   3  10   1         37.29         35.99         2.62 o                         
  -7  11   1         15.72         13.44         1.66 o                         
  -6  11   1          8.66         12.04         2.08 o                         
  -5  11   1         49.32         49.30         4.96 o                         
  -4  11   1        175.74        193.48         7.19 o                         
  -3  11   1          0.65         -0.65         1.13 o                         
  -2  11   1          5.50          6.74         1.56 o                         
  -1  11   1        100.61         95.01         4.99 o                         
   0  11   1         10.98          9.46         1.62 o                         
   1  11   1         84.04         88.17         3.78 o                         
   2  11   1          2.23          4.26         1.63 o                         
  -6  12   1          1.45          2.55         1.46 o                         
  -5  12   1          0.01          0.25         2.72 o                         
  -4  12   1         37.25         43.10         3.40 o                         
  -3  12   1          0.04          1.00         1.26 o                         
  -2  12   1          4.36          3.40         1.42 o                         
  -1  12   1          6.22          6.17         1.51 o                         
   0  12   1         18.54         24.32         3.80 o                         
   1  12   1          3.72          5.27         1.37 o                         
  -4  13   1         23.08         22.61         2.88 o                         
  -3  13   1         22.70         18.63         2.58 o                         
  -2  13   1         14.59         16.63         4.17 o                         
  -1  13   1          3.36          2.90         1.35 o                         
  -1 -13   2         10.70         16.68         3.22 o                         
   0 -13   2          4.71          3.87         1.23 o                         
   1 -13   2         15.22         22.95         3.92 o                         
   2 -13   2         16.48         14.75         2.17 o                         
   3 -13   2          0.86          0.15         1.29 o                         
   4 -13   2         26.18         35.72         3.18 o                         
   5 -13   2          1.74          2.55         1.47 o                         
  -2 -12   2          9.44         10.36         1.45 o                         
  -1 -12   2         63.28         67.36         7.04 o                         
   0 -12   2        130.86         98.66         8.82 o                         
   1 -12   2         47.34         47.89         7.37 o                         
   2 -12   2         45.66         51.55         3.31 o                         
   3 -12   2          3.20          1.04         1.26 o                         
   4 -12   2         37.79         43.21         4.01 o                         
   5 -12   2          0.28          2.60         1.45 o                         
   6 -12   2         19.96         25.31         2.73 o                         
  -3 -11   2         33.98         36.53         2.67 o                         
  -2 -11   2         50.14         49.20         2.72 o                         
  -1 -11   2         32.76         32.92         2.29 o                         
   0 -11   2         65.94         70.76         3.70 o                         
   1 -11   2          8.36          5.12         1.36 o                         
   2 -11   2         28.79         29.89         2.52 o                         
   3 -11   2        105.33        115.47         5.03 o                         
   4 -11   2         87.19         72.22         3.85 o                         
   5 -11   2          0.50          0.92         1.50 o                         
   6 -11   2         22.36         17.38         1.80 o                         
   7 -11   2          0.68          1.33         1.44 o                         
  -4 -10   2          2.12          3.15         2.01 o                         
  -3 -10   2          0.98          2.75         1.30 o                         
  -2 -10   2         50.11         49.44         5.15 o                         
  -1 -10   2         16.88         14.97         1.87 o                         
   0 -10   2         13.49          8.49         1.46 o                         
   1 -10   2          5.07          4.25         1.23 o                         
   2 -10   2         60.28         53.83         3.18 o                         
   3 -10   2        100.79        109.83         6.39 o                         
   4 -10   2         22.14         27.87         2.01 o                         
   5 -10   2        110.64        107.16         4.42 o                         
   6 -10   2        109.15        101.32         3.88 o                         
   7 -10   2          0.33          1.95         1.10 o                         
  -5  -9   2         24.09         25.50         3.18 o                         
  -4  -9   2          0.08          1.02         1.01 o                         
  -3  -9   2         10.98         10.64         1.93 o                         
  -2  -9   2          0.03         -0.72         0.72 o                         
  -1  -9   2         45.10         42.62         2.50 o                         
   0  -9   2        383.64        374.48        17.13 o                         
   1  -9   2         86.39         81.86         5.79 o                         
   2  -9   2          0.06         -0.01         0.95 o                         
   3  -9   2        390.31        396.28         9.44 o                         
   4  -9   2        148.18        151.46         4.65 o                         
   5  -9   2        347.37        339.80         8.64 o                         
   6  -9   2         33.82         35.37         2.30 o                         
   7  -9   2         19.23         15.37         3.16 o                         
   8  -9   2         11.26         14.96         1.69 o                         
  -6  -8   2         26.21         29.37         5.49 o                         
  -5  -8   2         48.41         49.18         2.85 o                         
  -4  -8   2          7.77         11.35         1.71 o                         
  -3  -8   2        345.17        336.39         8.73 o                         
  -2  -8   2          7.63          4.90         1.04 o                         
  -1  -8   2         10.22          8.78         1.11 o                         
   0  -8   2          5.61          6.43         0.94 o                         
   1  -8   2         43.36         41.66         1.77 o                         
   2  -8   2        433.45        423.08        11.79 o                         
   3  -8   2         59.11         62.46         2.51 o                         
   4  -8   2          2.75          3.67         0.94 o                         
   5  -8   2         11.58         13.16         1.78 o                         
   6  -8   2          2.75          2.71         1.20 o                         
   7  -8   2          1.85          3.39         1.11 o                         
   8  -8   2          2.41          3.31         1.04 o                         
  -6  -7   2          1.30          2.74         1.46 o                         
  -5  -7   2        114.15         98.61         4.59 o                         
  -4  -7   2        139.53        129.67         6.79 o                         
  -3  -7   2         23.39         16.54         1.61 o                         
  -2  -7   2         88.91         75.87         3.02 o                         
  -1  -7   2         15.18         20.40         1.41 o                         
   0  -7   2        139.17        133.34         3.88 o                         
   1  -7   2          9.71          5.76         0.71 o                         
   2  -7   2         26.60         32.05         1.95 o                         
   3  -7   2        687.93        795.40        16.98 o                         
   4  -7   2         55.98         49.57         2.48 o                         
   5  -7   2          4.70          5.37         1.00 o                         
   6  -7   2        174.29        169.01         5.16 o                         
   7  -7   2          0.14         -0.74         0.74 o                         
   8  -7   2         41.12         41.54         2.63 o                         
  -7  -6   2          6.88          3.94         1.57 o                         
  -6  -6   2         39.92         48.77         3.82 o                         
  -5  -6   2         30.98         24.83         2.26 o                         
  -4  -6   2         70.27         67.33         2.91 o                         
  -3  -6   2         15.35         11.23         1.31 o                         
  -2  -6   2         50.86         52.68         3.24 o                         
  -1  -6   2       1028.80       1072.48        22.08 o                         
   0  -6   2        217.00        270.65         5.31 o                         
   1  -6   2        131.78        139.27         3.04 o                         
   2  -6   2       1066.53       1292.64        22.66 o                         
   3  -6   2        142.65        129.53         3.84 o                         
   4  -6   2        172.31        176.61         5.50 o                         
   5  -6   2         12.86         12.65         1.33 o                         
   6  -6   2        160.02        154.95         7.00 o                         
   7  -6   2          0.23          0.17         0.86 o                         
   8  -6   2          2.27          3.34         1.03 o                         
  -7  -5   2          3.98          6.52         1.72 o                         
  -6  -5   2        233.40        231.53         8.66 o                         
  -5  -5   2          1.39          1.90         0.92 o                         
  -4  -5   2         31.76         24.97         1.81 o                         
  -3  -5   2        123.60        133.27         4.00 o                         
  -2  -5   2        310.37        318.62         7.55 o                         
  -1  -5   2        562.61        596.54        12.63 o                         
   0  -5   2       2594.94       2881.56        56.95 o                         
   1  -5   2        295.77        333.83         6.24 o                         
   2  -5   2          5.38         16.85         0.73 o                         
   3  -5   2       1859.18       2097.91        42.18 o                         
   4  -5   2        244.87        219.26         5.64 o                         
   5  -5   2        226.92        242.82         6.33 o                         
   6  -5   2        238.15        229.08         6.30 o                         
   7  -5   2          0.04          0.50         0.93 o                         
   8  -5   2         40.44         42.26         3.48 o                         
  -8  -4   2          1.05          5.17         2.46 o                         
  -7  -4   2          8.58         14.38         2.24 o                         
  -6  -4   2          0.69         -0.18         1.04 o                         
  -5  -4   2         42.95         28.10         2.17 o                         
  -4  -4   2        323.12        288.53        10.12 o                         
  -3  -4   2          1.68          2.90         0.57 o                         
  -2  -4   2       1215.73       1198.53        21.09 o                         
  -1  -4   2        523.07        576.76        10.39 o                         
   0  -4   2       1545.35       1675.35        28.81 o                         
   1  -4   2        308.03        310.43         5.75 o                         
   2  -4   2        852.61       1107.91        22.51 o                         
   3  -4   2        200.10        234.53         5.64 o                         
   4  -4   2         91.73        111.40         3.14 o                         
   5  -4   2        220.79        210.02         5.60 o                         
   6  -4   2        268.71        266.76         7.02 o                         
   7  -4   2        109.56        107.62         3.96 o                         
   8  -4   2         36.98         34.17         3.09 o                         
   9  -4   2         18.57         25.17         3.37 o                         
  -8  -3   2         10.45         16.09         2.42 o                         
  -7  -3   2         16.21         12.84         2.09 o                         
  -6  -3   2         12.48         13.46         1.98 o                         
  -5  -3   2         37.51         40.41         2.45 o                         
  -4  -3   2        284.23        266.54         5.67 o                         
  -3  -3   2       1714.16       1788.68        34.73 o                         
  -2  -3   2        887.90        954.38        19.54 o                         
  -1  -3   2       2109.06       2114.99        36.24 o                         
   0  -3   2         33.21         13.07         0.67 o                         
   1  -3   2       9393.33       9849.74       193.99 o                         
   2  -3   2       1856.58       1998.80        34.32 o                         
   3  -3   2         69.01         46.16         1.39 o                         
   4  -3   2          0.74          1.00         0.41 o                         
   5  -3   2       1429.12       1376.95        26.06 o                         
   6  -3   2         38.03         33.18         2.06 o                         
   7  -3   2          0.75          1.13         1.01 o                         
   8  -3   2         60.57         75.97         6.12 o                         
  -8  -2   2         48.13         48.55         5.28 o                         
  -7  -2   2         50.60         44.69         3.36 o                         
  -6  -2   2         40.68         33.80         2.05 o                         
  -5  -2   2          7.82          2.58         0.64 o                         
  -4  -2   2         13.48         15.68         1.14 o                         
  -3  -2   2         10.41         11.30         0.84 o                         
  -2  -2   2        783.41        851.10        17.87 o                         
  -1  -2   2       3938.27       3986.02        67.83 o                         
   0  -2   2       1070.35       1218.86        20.92 o                         
   1  -2   2       5136.23       4846.38        97.99 o                         
   2  -2   2        202.38        212.31         4.49 o                         
   3  -2   2        892.10        797.70        14.26 o                         
   4  -2   2          2.41          0.65         0.38 o                         
   5  -2   2        231.63        219.33         5.66 o                         
   6  -2   2        631.63        590.17        13.36 o                         
   7  -2   2          4.17          8.67         1.37 o                         
   8  -2   2         23.12         30.96         3.69 o                         
  -8  -1   2         38.72         51.13         5.44 o                         
  -7  -1   2        156.21        144.20         4.81 o                         
  -6  -1   2         23.69         18.65         1.65 o                         
  -5  -1   2        110.42        114.95         3.09 o                         
  -4  -1   2        393.42        451.83        10.18 o                         
  -3  -1   2       2792.08       3014.35        51.67 o                         
  -2  -1   2        195.08        197.45         4.44 o                         
  -1  -1   2         40.42         50.09         1.15 o                         
   0  -1   2          7.27         17.13         0.51 o                         
   1  -1   2       1249.24       1528.80        26.17 o                         
   2  -1   2        334.85        294.26         8.32 o                         
   3  -1   2       1299.54       1357.67        27.65 o                         
   4  -1   2        701.56        731.87        13.49 o                         
   5  -1   2         33.69         27.47         1.92 o                         
   6  -1   2         31.62         30.64         1.67 o                         
   7  -1   2         99.83        102.78         5.85 o                         
   8  -1   2         77.26         74.86         5.30 o                         
  -9   0   2          7.26         13.55         2.87 o                         
  -8   0   2         25.49         27.86         3.92 o                         
  -7   0   2          6.92          8.62         1.29 o                         
  -6   0   2         96.79        101.10         2.99 o                         
  -5   0   2        152.93        176.64         4.16 o                         
  -4   0   2         11.50         17.22         1.00 o                         
  -3   0   2       3761.06       3988.97        68.13 o                         
  -2   0   2       3559.92       3715.87        63.29 o                         
  -1   0   2         33.40         30.49         1.03 o                         
   0   0   2         28.77         45.96         1.36 o                         
   1   0   2        655.03        802.44        16.24 o                         
   2   0   2       2635.90       3123.28        53.35 o                         
   3   0   2          6.33          6.95         0.89 o                         
   4   0   2         46.92         35.38         1.47 o                         
   5   0   2        225.48        242.04         9.00 o                         
   6   0   2        234.22        278.65        11.52 o                         
   7   0   2          0.08          1.62         1.05 o                         
  -9   1   2         14.87         16.45         2.43 o                         
  -8   1   2         17.79         22.41         2.74 o                         
  -7   1   2          1.53          1.35         1.01 o                         
  -6   1   2        190.01        185.35         5.13 o                         
  -5   1   2        104.86        102.50         2.80 o                         
  -4   1   2        277.81        264.75         5.41 o                         
  -3   1   2          1.20         -0.05         0.28 o                         
  -2   1   2       6357.35       7028.27       119.21 o                         
  -1   1   2      10982.35      10766.47       182.92 o                         
   0   1   2         42.56         36.79         2.25 o                         
   1   1   2       4180.75       5179.32        88.02 o                         
   2   1   2        117.45        110.24         2.48 o                         
   3   1   2         73.17         59.37         1.80 o                         
   4   1   2        170.89        220.95         4.88 o                         
   5   1   2         72.09         54.40         2.03 o                         
   6   1   2         11.94          5.82         1.17 o                         
   7   1   2         52.07         40.99         3.95 o                         
  -9   2   2          3.31          3.67         1.45 o                         
  -8   2   2         68.48         64.84         3.91 o                         
  -7   2   2          5.40          5.10         1.47 o                         
  -6   2   2         16.66         16.40         1.18 o                         
  -5   2   2         38.31         40.59         2.38 o                         
  -4   2   2        163.01        141.86         3.23 o                         
  -3   2   2         38.01         26.85         0.98 o                         
  -2   2   2       2919.82       3183.89        54.32 o                         
  -1   2   2       3992.37       4362.83        74.02 o                         
   0   2   2         20.18         29.99         0.93 o                         
   1   2   2       2055.09       2394.00        97.06 o                         
   2   2   2       2358.59       2836.55        48.67 o                         
   3   2   2        632.87        700.61        12.85 o                         
   4   2   2        189.51        192.84         4.41 o                         
   5   2   2         18.53         13.26         1.53 o                         
   6   2   2          1.80          1.86         1.10 o                         
   7   2   2         41.84         45.80         4.59 o                         
   8   2   2          1.03          0.61         2.49 o                         
  -9   3   2         10.83         18.82         3.06 o                         
  -8   3   2         60.01         59.32         7.78 o                         
  -7   3   2         76.98         77.31         7.05 o                         
  -6   3   2         64.37         55.77         2.48 o                         
  -5   3   2        188.68        172.75         3.95 o                         
  -4   3   2        147.83        135.22         4.30 o                         
  -3   3   2          1.87          0.78         0.37 o                         
  -2   3   2       1043.28       1046.86        18.29 o                         
  -1   3   2        656.42        621.40        11.02 o                         
   0   3   2         80.82         82.72         1.90 o                         
   1   3   2        131.74        132.14         5.83 o                         
   2   3   2         46.31         43.08         1.80 o                         
   3   3   2        405.97        425.44        11.13 o                         
   4   3   2         45.24         51.53         2.33 o                         
   5   3   2         26.95         29.11         2.01 o                         
   6   3   2          0.02          0.42         0.96 o                         
   7   3   2        106.52         96.33         4.93 o                         
  -9   4   2         29.30         42.70         3.61 o                         
  -8   4   2          0.36          0.80         1.26 o                         
  -7   4   2         51.46         55.49         3.45 o                         
  -6   4   2        259.40        230.34        11.14 o                         
  -5   4   2         48.65         53.96         2.25 o                         
  -4   4   2         88.41         99.19         2.45 o                         
  -3   4   2       1054.04       1166.53        20.51 o                         
  -2   4   2        878.58        907.46        20.14 o                         
  -1   4   2          5.24         15.12         0.76 o                         
   0   4   2       1549.86       1794.34        30.98 o                         
   1   4   2       2452.29       2789.86        61.03 o                         
   2   4   2        186.69        189.74         4.96 o                         
   3   4   2        408.60        384.42         9.14 o                         
   4   4   2          7.55          6.54         1.10 o                         
   5   4   2          8.58          2.42         0.88 o                         
   6   4   2         73.68         64.80         3.87 o                         
   7   4   2          0.48          2.25         3.03 o                         
  -9   5   2         14.96         12.35         2.09 o                         
  -8   5   2          1.36          1.40         1.20 o                         
  -7   5   2        153.52        158.75         6.39 o                         
  -6   5   2        222.77        217.95         6.03 o                         
  -5   5   2         49.52         38.31         2.35 o                         
  -4   5   2          0.91          2.43         1.67 o                         
  -3   5   2        189.47        233.02         4.78 o                         
  -2   5   2        625.48        560.79        12.91 o                         
  -1   5   2         13.40         31.16         1.14 o                         
   0   5   2        227.47        297.43         5.80 o                         
   1   5   2        319.92        298.95         7.02 o                         
   2   5   2        272.16        310.25         7.56 o                         
   3   5   2        259.88        267.23         6.99 o                         
   4   5   2         14.36         11.02         1.63 o                         
   5   5   2          9.37         13.60         2.13 o                         
   6   5   2         31.90         39.34         7.01 o                         
  -9   6   2          0.01         -0.53         1.51 o                         
  -8   6   2         14.13         13.09         2.09 o                         
  -7   6   2          1.86          1.76         1.27 o                         
  -6   6   2        102.69        116.01         3.96 o                         
  -5   6   2          5.82         13.62         1.35 o                         
  -4   6   2        300.87        223.61         5.81 o                         
  -3   6   2         80.38         50.69         1.98 o                         
  -2   6   2        101.90         88.08         2.33 o                         
  -1   6   2        147.93        180.17         3.93 o                         
   0   6   2        509.40        544.92        11.83 o                         
   1   6   2         85.46         78.38         5.28 o                         
   2   6   2         12.65         13.17         1.33 o                         
   3   6   2         40.45         40.83         2.38 o                         
   4   6   2          2.74          6.40         1.29 o                         
   5   6   2         57.40         45.03         3.41 o                         
   6   6   2          2.91          4.67         1.64 o                         
  -9   7   2         14.68         17.33         2.52 o                         
  -8   7   2          0.04          1.12         1.04 o                         
  -7   7   2         91.51         78.73         4.17 o                         
  -6   7   2         18.23         12.66         1.74 o                         
  -5   7   2        110.94        115.30         4.39 o                         
  -4   7   2        390.27        357.86         8.59 o                         
  -3   7   2          6.58         10.73         1.53 o                         
  -2   7   2        201.00        227.39         4.89 o                         
  -1   7   2        142.01        152.94         6.40 o                         
   0   7   2        959.89        971.84        20.34 o                         
   1   7   2          2.65          2.96         0.78 o                         
   2   7   2        428.93        403.28         9.80 o                         
   3   7   2        264.63        254.22        12.71 o                         
   4   7   2          5.28          7.99         1.41 o                         
   5   7   2        126.44        110.52         6.07 o                         
  -8   8   2          1.67          2.00         1.02 o                         
  -7   8   2          8.46          6.58         1.54 o                         
  -6   8   2          1.02          2.75         1.23 o                         
  -5   8   2          0.03          1.14         0.81 o                         
  -4   8   2        417.12        448.49        10.52 o                         
  -3   8   2         29.47         42.48         2.07 o                         
  -2   8   2        101.17         81.46         3.52 o                         
  -1   8   2        718.78        645.60        16.00 o                         
   0   8   2         35.51         33.20         1.89 o                         
   1   8   2        234.19        214.51         7.91 o                         
   2   8   2        251.70        243.12         6.81 o                         
   3   8   2         13.12         18.03         1.80 o                         
   4   8   2          4.67          1.02         2.06 o                         
   5   8   2          7.86         14.12         2.24 o                         
  -8   9   2         88.07         90.15         4.62 o                         
  -7   9   2          0.71          2.18         0.94 o                         
  -6   9   2         80.90         85.00         3.42 o                         
  -5   9   2         44.41         48.54         2.46 o                         
  -4   9   2        106.98         95.77         3.48 o                         
  -3   9   2         27.99         32.55         2.49 o                         
  -2   9   2         11.39          7.80         1.41 o                         
  -1   9   2         48.26         37.17         1.99 o                         
   0   9   2          1.37          0.26         0.74 o                         
   1   9   2          0.01          0.52         0.84 o                         
   2   9   2        218.97        183.69         5.75 o                         
   3   9   2          7.67         10.26         1.48 o                         
   4   9   2         17.00         18.24         2.35 o                         
  -7  10   2          0.15          2.69         0.94 o                         
  -6  10   2          0.05          0.60         1.07 o                         
  -5  10   2         25.29         24.34         1.98 o                         
  -4  10   2          4.50          0.01         1.15 o                         
  -3  10   2         22.82         14.30         2.17 o                         
  -2  10   2         23.93         32.45         2.59 o                         
  -1  10   2         15.20         15.68         1.96 o                         
   0  10   2         22.70         24.45         1.98 o                         
   1  10   2         43.84         39.61         4.04 o                         
   2  10   2          0.04          1.25         0.93 o                         
   3  10   2          0.47          3.51         1.49 o                         
  -7  11   2         46.49         41.00         2.66 o                         
  -6  11   2         32.20         29.60         2.24 o                         
  -5  11   2          5.86          8.78         3.58 o                         
  -4  11   2        109.69        119.49         5.27 o                         
  -3  11   2         57.64         61.12         3.60 o                         
  -2  11   2        170.76        180.60         6.67 o                         
  -1  11   2         59.28         67.08         6.83 o                         
   0  11   2          6.51          8.57         1.56 o                         
   1  11   2          1.26          1.53         0.89 o                         
   2  11   2          0.72          1.74         0.81 o                         
  -6  12   2         44.80         43.29         3.60 o                         
  -5  12   2          0.24          1.88         1.47 o                         
  -4  12   2          2.34          8.17         3.82 o                         
  -3  12   2         73.26         79.71         4.25 o                         
  -2  12   2          0.28          1.63         1.29 o                         
  -1  12   2          0.80          0.73         1.30 o                         
   0  12   2         37.22         36.24         2.89 o                         
  -4  13   2          1.03          0.39         1.70 o                         
  -3  13   2         18.61         19.98         2.70 o                         
  -2  13   2         38.76         35.99         3.20 o                         
   2 -14   3          1.30          3.42         1.31 o                         
   3 -14   3          1.05          0.76         1.41 o                         
  -1 -13   3          0.01          2.23         1.64 o                         
   0 -13   3          6.05          9.62         1.85 o                         
   1 -13   3          3.26          2.74         1.59 o                         
   2 -13   3          8.88          7.01         1.55 o                         
   3 -13   3          0.66          2.22         1.35 o                         
   4 -13   3         13.54         14.60         2.28 o                         
   5 -13   3         12.88         13.75         3.89 o                         
  -2 -12   3         28.88         39.42         3.39 o                         
  -1 -12   3        110.97        100.43         4.84 o                         
   0 -12   3         11.08          8.07         1.46 o                         
   1 -12   3         41.18         36.45         2.88 o                         
   2 -12   3          6.69          7.82         1.69 o                         
   3 -12   3         28.32         35.06         2.90 o                         
   4 -12   3         17.18         20.22         2.43 o                         
   5 -12   3          2.90          5.02         2.06 o                         
   6 -12   3          0.50          2.18         1.16 o                         
  -3 -11   3         67.65         70.09         4.08 o                         
  -2 -11   3         10.41          9.95         1.47 o                         
  -1 -11   3         29.47         35.28         2.35 o                         
   0 -11   3          0.14         -0.11         0.94 o                         
   1 -11   3         60.02         54.97         3.14 o                         
   2 -11   3         20.08         29.31         2.54 o                         
   3 -11   3         25.23         18.80         2.21 o                         
   4 -11   3         46.69         43.50         3.11 o                         
   5 -11   3         19.43         20.15         1.87 o                         
   6 -11   3          3.85          5.54         1.20 o                         
   7 -11   3          2.57          1.19         1.05 o                         
  -4 -10   3          3.88          5.20         1.67 o                         
  -3 -10   3         19.70         15.47         3.17 o                         
  -2 -10   3         30.61         26.07         2.09 o                         
  -1 -10   3        672.06        657.82        14.88 o                         
   0 -10   3         79.68         78.92         3.06 o                         
   1 -10   3         35.57         34.33         2.50 o                         
   2 -10   3        629.90        618.17        23.57 o                         
   3 -10   3        166.66        172.37         6.88 o                         
   4 -10   3         41.73         35.97         2.16 o                         
   5 -10   3         15.97         12.58         1.51 o                         
   6 -10   3          0.36         -0.66         0.98 o                         
   7 -10   3          8.29          6.96         1.38 o                         
  -5  -9   3          6.31          5.38         1.83 o                         
  -4  -9   3          3.99          4.08         1.18 o                         
  -3  -9   3         89.91         79.58         3.38 o                         
  -2  -9   3          0.08          1.71         0.81 o                         
  -1  -9   3         86.39         90.95         3.62 o                         
   0  -9   3        110.32        116.64         3.75 o                         
   1  -9   3        597.25        606.61        16.59 o                         
   2  -9   3         66.62         65.45         2.51 o                         
   3  -9   3         31.11         29.58         1.84 o                         
   4  -9   3         10.90          6.98         1.56 o                         
   5  -9   3          1.96          1.71         0.99 o                         
   6  -9   3         22.76         20.31         1.88 o                         
   7  -9   3          1.09          3.42         1.34 o                         
   8  -9   3          0.48          0.10         1.40 o                         
  -6  -8   3        129.08        143.89         9.17 o                         
  -5  -8   3         32.66         28.79         3.12 o                         
  -4  -8   3         10.19          6.87         1.30 o                         
  -3  -8   3         16.97         13.65         1.56 o                         
  -2  -8   3        149.88        136.51         4.29 o                         
  -1  -8   3         51.48         58.54         2.41 o                         
   0  -8   3          2.68          2.48         0.75 o                         
   1  -8   3         50.98         52.55         2.45 o                         
   2  -8   3        355.28        362.91         9.66 o                         
   3  -8   3        541.99        579.73        12.83 o                         
   4  -8   3          0.77          0.61         0.76 o                         
   5  -8   3        111.55        106.70         3.71 o                         
   6  -8   3          4.96          5.44         1.15 o                         
   7  -8   3          2.60          3.60         0.96 o                         
   8  -8   3          0.48         -0.01         1.09 o                         
  -6  -7   3         47.45         40.12         3.63 o                         
  -5  -7   3         22.95         16.74         2.49 o                         
  -4  -7   3        203.78        191.03         5.71 o                         
  -3  -7   3        274.76        262.73         6.94 o                         
  -2  -7   3         39.69         32.01         1.89 o                         
  -1  -7   3        203.84        190.67         5.88 o                         
   0  -7   3         22.64         13.45         0.79 o                         
   1  -7   3          1.25          0.81         0.36 o                         
   2  -7   3        112.62        129.30         4.25 o                         
   3  -7   3         79.46         91.58        11.68 o                         
   4  -7   3         13.50         15.51         1.34 o                         
   5  -7   3          1.07          0.76         0.86 o                         
   6  -7   3          0.54          0.42         0.83 o                         
   7  -7   3         22.63         24.10         1.94 o                         
   8  -7   3         28.10         31.11         4.59 o                         
  -7  -6   3          7.42          6.95         1.86 o                         
  -6  -6   3         79.42         69.84         4.23 o                         
  -5  -6   3        219.13        198.27         5.87 o                         
  -4  -6   3        278.14        264.43         7.03 o                         
  -3  -6   3         62.65         46.80         2.22 o                         
  -2  -6   3         16.63         15.77         1.56 o                         
  -1  -6   3         25.06         19.37         1.09 o                         
   0  -6   3       1672.29       1886.90        32.61 o                         
   1  -6   3          0.79          0.56         0.33 o                         
   2  -6   3         89.05         92.27         2.81 o                         
   3  -6   3          6.46          8.54         1.48 o                         
   4  -6   3         48.78         33.52         2.76 o                         
   5  -6   3         80.41         64.39         2.62 o                         
   6  -6   3         96.99         92.88         3.43 o                         
   7  -6   3          2.19          3.50         1.18 o                         
   8  -6   3          2.58          5.44         1.61 o                         
  -7  -5   3          7.74         11.97         4.51 o                         
  -6  -5   3          2.58          1.89         1.33 o                         
  -5  -5   3        127.81        141.51         7.51 o                         
  -4  -5   3        159.13        157.28         8.03 o                         
  -3  -5   3         28.99         20.74         3.80 o                         
  -2  -5   3         45.54         47.81         1.47 o                         
  -1  -5   3        133.02        107.38         2.48 o                         
   0  -5   3         27.67         37.83         1.16 o                         
   1  -5   3         84.94        108.04         2.40 o                         
   2  -5   3       2427.12       2610.55        46.85 o                         
   3  -5   3          1.40          0.46         0.62 o                         
   4  -5   3       1286.38       1507.55        30.92 o                         
   5  -5   3        508.12        529.90        12.05 o                         
   6  -5   3         63.46         65.92         3.19 o                         
   7  -5   3        112.30         98.87         3.72 o                         
   8  -5   3         26.67         29.80         2.97 o                         
  -8  -4   3         45.13         59.21         4.32 o                         
  -7  -4   3          0.94          0.91         1.17 o                         
  -6  -4   3         70.87         65.40         3.81 o                         
  -5  -4   3          0.04         -0.09         0.69 o                         
  -4  -4   3        141.23        120.23         7.41 o                         
  -3  -4   3          0.32          2.62         0.50 o                         
  -2  -4   3        107.24         78.12         2.01 o                         
  -1  -4   3        125.16        105.02         2.36 o                         
   0  -4   3        654.05        714.97        12.59 o                         
   1  -4   3        132.06         84.36         1.91 o                         
   2  -4   3         98.14        115.03         2.49 o                         
   3  -4   3       1246.67       1258.79        33.76 o                         
   4  -4   3        441.21        443.10        10.89 o                         
   5  -4   3         25.80         30.17         2.22 o                         
   6  -4   3        407.88        357.24        10.61 o                         
   7  -4   3         63.06         75.65         5.82 o                         
   8  -4   3         20.90         22.61         2.46 o                         
  -8  -3   3         11.41         16.11         2.28 o                         
  -7  -3   3          3.16          2.29         1.30 o                         
  -6  -3   3          5.44          6.51         1.50 o                         
  -5  -3   3         24.10         22.86         1.32 o                         
  -4  -3   3        815.53        777.48        14.34 o                         
  -3  -3   3        153.96        138.91         3.19 o                         
  -2  -3   3        168.70        114.02         2.57 o                         
  -1  -3   3        124.84        127.35         2.64 o                         
   0  -3   3          0.70          0.61         0.26 o                         
   1  -3   3        317.42        297.99         5.47 o                         
   2  -3   3        135.73        172.43         4.12 o                         
   3  -3   3        654.69        687.79        14.18 o                         
   4  -3   3          0.80          1.48         0.42 o                         
   5  -3   3        495.10        522.52        15.68 o                         
   6  -3   3        231.40        208.02         6.97 o                         
   7  -3   3         21.09         22.48         3.53 o                         
   8  -3   3          4.65          6.89         1.92 o                         
  -8  -2   3         65.47         67.68         4.12 o                         
  -7  -2   3          1.40          1.59         1.16 o                         
  -6  -2   3          0.23          1.88         0.75 o                         
  -5  -2   3        730.73        717.25        13.46 o                         
  -4  -2   3         12.00         18.47         1.05 o                         
  -3  -2   3        164.97        121.19         2.80 o                         
  -2  -2   3        338.82        328.04         6.14 o                         
  -1  -2   3       1437.49       1500.08        29.91 o                         
   0  -2   3       2322.92       2290.38        39.05 o                         
   1  -2   3          4.22          6.86         0.46 o                         
   2  -2   3        834.89        830.53        14.58 o                         
   3  -2   3        209.31        181.37         5.47 o                         
   4  -2   3        247.79        227.22         5.53 o                         
   5  -2   3        632.39        566.06        14.10 o                         
   6  -2   3         33.43         42.61         2.15 o                         
   7  -2   3        161.57        136.42         5.55 o                         
   8  -2   3        225.18        240.70         8.53 o                         
  -9  -1   3         44.24         43.87         5.47 o                         
  -8  -1   3         22.48         24.76         3.95 o                         
  -7  -1   3          8.16         12.47         1.59 o                         
  -6  -1   3        198.87        170.39         5.09 o                         
  -5  -1   3         26.58         31.41         1.85 o                         
  -4  -1   3       2497.65       2594.11        44.86 o                         
  -3  -1   3        176.03        223.16         4.51 o                         
  -2  -1   3       3182.84       3399.31        59.67 o                         
  -1  -1   3       1297.22       1402.89        24.11 o                         
   0  -1   3       9206.29       8321.61       201.82 o                         
   1  -1   3       1615.47       1617.84        27.77 o                         
   2  -1   3        238.66        221.47         4.30 o                         
   3  -1   3        477.05        445.27         8.35 o                         
   4  -1   3        563.84        644.89        11.96 o                         
   5  -1   3         66.48         48.15         2.89 o                         
   6  -1   3          0.00         -0.08         0.80 o                         
   7  -1   3         10.94          6.77         1.60 o                         
   8  -1   3          0.90          0.20         2.05 o                         
  -9   0   3         13.48         21.42         3.72 o                         
  -8   0   3         21.07         20.44         2.58 o                         
  -7   0   3         84.40         78.89         3.27 o                         
  -6   0   3        534.05        507.40        11.86 o                         
  -5   0   3        111.93        112.46         3.16 o                         
  -4   0   3       1034.31       1067.38        19.04 o                         
  -3   0   3         38.23         43.18         1.32 o                         
  -2   0   3       4914.11       5133.12       101.00 o                         
  -1   0   3      11239.49      10793.79       183.80 o                         
   0   0   3         35.60         38.64         0.95 o                         
   1   0   3         87.55        112.31         2.94 o                         
   2   0   3        929.75       1072.98        21.67 o                         
   3   0   3        322.40        355.05         6.90 o                         
   4   0   3          0.60         -0.17         0.44 o                         
   5   0   3         24.48         30.15         1.55 o                         
   6   0   3         19.50         28.79         1.94 o                         
   7   0   3         58.75         66.04         3.90 o                         
   8   0   3          5.55         16.77         3.01 o                         
  -9   1   3         57.05         63.08         7.64 o                         
  -8   1   3         34.25         34.44         3.05 o                         
  -7   1   3         86.14         82.56         3.29 o                         
  -6   1   3         15.12         16.04         1.48 o                         
  -5   1   3        363.24        375.27         7.54 o                         
  -4   1   3        523.81        559.30        10.41 o                         
  -3   1   3        588.56        591.49        10.72 o                         
  -2   1   3         34.22         38.53         1.09 o                         
  -1   1   3      29891.23      27297.46       948.23 o                         
   0   1   3        840.59        994.46        21.64 o                         
   1   1   3         23.47         32.19         1.72 o                         
   2   1   3        400.08        452.56         9.87 o                         
   3   1   3          0.84         -0.18         0.39 o                         
   4   1   3        318.08        341.07         6.98 o                         
   5   1   3         23.16         32.68         1.75 o                         
   6   1   3         11.59         17.04         2.17 o                         
   7   1   3         36.15         42.71         3.34 o                         
  -9   2   3          0.01          1.23         1.20 o                         
  -8   2   3         27.72         24.67         2.71 o                         
  -7   2   3        132.75        132.22         5.70 o                         
  -6   2   3         89.32         91.74         3.20 o                         
  -5   2   3         57.45         52.63         1.78 o                         
  -4   2   3          5.00          4.27         0.67 o                         
  -3   2   3        840.97        720.51        12.89 o                         
  -2   2   3        232.94        218.32         4.24 o                         
  -1   2   3       1260.14       1385.76        23.91 o                         
   0   2   3       1732.77       2063.84        45.53 o                         
   1   2   3       1604.52       1920.00        53.69 o                         
   2   2   3          2.71          1.36         0.36 o                         
   3   2   3        450.19        446.74         8.59 o                         
   4   2   3         14.07          8.72         1.27 o                         
   5   2   3        299.18        305.86         9.92 o                         
   6   2   3         75.96         87.80         9.35 o                         
   7   2   3         37.60         38.52         3.22 o                         
  -9   3   3         72.79         66.79         4.19 o                         
  -8   3   3         13.86         16.33         4.04 o                         
  -7   3   3        209.01        212.06         7.81 o                         
  -6   3   3          1.48          1.07         0.93 o                         
  -5   3   3        148.73        128.57         3.18 o                         
  -4   3   3          8.25          2.85         0.54 o                         
  -3   3   3        889.29        886.90        15.76 o                         
  -2   3   3         29.24         29.40         1.16 o                         
  -1   3   3       3117.41       3425.98        58.45 o                         
   0   3   3         98.73         99.36         3.13 o                         
   1   3   3        778.05        833.10        15.67 o                         
   2   3   3        432.28        545.58        11.86 o                         
   3   3   3        255.36        285.08         8.90 o                         
   4   3   3          8.44         13.81         1.39 o                         
   5   3   3          7.86          3.65         1.26 o                         
   6   3   3         12.82         10.87         1.95 o                         
   7   3   3         23.02         23.54         2.70 o                         
  -9   4   3          0.03          0.32         1.37 o                         
  -8   4   3          1.75          1.46         1.33 o                         
  -7   4   3          4.33          5.63         1.65 o                         
  -6   4   3         73.20         67.62         2.79 o                         
  -5   4   3         12.11         18.51         1.39 o                         
  -4   4   3         40.95         34.46         1.27 o                         
  -3   4   3         53.88         36.52         1.26 o                         
  -2   4   3          5.11          3.52         0.48 o                         
  -1   4   3        561.21        555.83        10.13 o                         
   0   4   3        460.94        422.60         7.90 o                         
   1   4   3          7.24         22.48         1.02 o                         
   2   4   3        667.74        672.15        15.50 o                         
   3   4   3        376.51        396.50         9.48 o                         
   4   4   3        183.04        163.37         7.52 o                         
   5   4   3        168.44        162.21         6.66 o                         
   6   4   3         32.20         28.24         2.90 o                         
   7   4   3         59.42         52.79         3.74 o                         
  -9   5   3          2.70          6.62         3.15 o                         
  -8   5   3         65.75         69.10         4.13 o                         
  -7   5   3        106.45         98.01         4.82 o                         
  -6   5   3         17.56         28.00         1.92 o                         
  -5   5   3        324.48        334.69         8.18 o                         
  -4   5   3          2.95          0.08         0.47 o                         
  -3   5   3        193.52        253.41         5.19 o                         
  -2   5   3        241.87        214.16         4.48 o                         
  -1   5   3        333.47        339.23         7.35 o                         
   0   5   3        183.10        125.59         2.91 o                         
   1   5   3        113.42        105.45         3.22 o                         
   2   5   3        524.90        505.94        11.47 o                         
   3   5   3         81.23         77.06         3.07 o                         
   4   5   3        182.95        188.63         7.29 o                         
   5   5   3        120.09        113.05         5.47 o                         
   6   5   3         67.15         75.39         4.52 o                         
  -9   6   3          6.25          4.49         1.55 o                         
  -8   6   3         23.95         20.25         2.53 o                         
  -7   6   3        179.07        181.39        17.63 o                         
  -6   6   3         16.33         17.64         1.62 o                         
  -5   6   3         85.31         71.17         2.79 o                         
  -4   6   3        488.54        508.85        11.50 o                         
  -3   6   3        218.57        169.90         3.84 o                         
  -2   6   3        198.41        175.87         3.93 o                         
  -1   6   3         27.00         44.52         1.53 o                         
   0   6   3         11.04         21.66         1.33 o                         
   1   6   3         74.93         81.55         2.82 o                         
   2   6   3         89.94         90.35         4.84 o                         
   3   6   3         32.69         42.34         2.46 o                         
   4   6   3          3.43          5.07         1.55 o                         
   5   6   3         38.99         48.61         3.50 o                         
   6   6   3         17.50         17.28         2.69 o                         
  -9   7   3          2.03          0.55         1.26 o                         
  -8   7   3          1.50          3.24         1.33 o                         
  -7   7   3         22.86         23.01         2.52 o                         
  -6   7   3          3.27          1.83         0.87 o                         
  -5   7   3        205.91        172.25         5.06 o                         
  -4   7   3        229.08        161.33         4.64 o                         
  -3   7   3        254.36        285.12        13.05 o                         
  -2   7   3        180.04        187.90         4.29 o                         
  -1   7   3         10.19          7.93         1.05 o                         
   0   7   3        164.24        184.62         6.18 o                         
   1   7   3         11.82         10.28         1.19 o                         
   2   7   3        135.68        137.32         5.60 o                         
   3   7   3         47.85         45.34         3.80 o                         
   4   7   3         13.84         11.73         1.96 o                         
   5   7   3         46.82         48.46         5.41 o                         
  -8   8   3          3.72          4.00         3.03 o                         
  -7   8   3         66.50         63.80         3.66 o                         
  -6   8   3          7.59          8.39         1.29 o                         
  -5   8   3          9.66         13.11         1.42 o                         
  -4   8   3         71.51         76.97         2.98 o                         
  -3   8   3        212.23        254.90         6.58 o                         
  -2   8   3        174.64        189.79         5.13 o                         
  -1   8   3         13.75         23.32         2.37 o                         
   0   8   3        280.59        256.78         6.65 o                         
   1   8   3         80.43         75.35         3.02 o                         
   2   8   3          2.74          3.12         1.05 o                         
   3   8   3         61.68         56.02         9.60 o                         
   4   8   3         20.51         21.18         2.64 o                         
  -8   9   3         12.79         11.80         1.84 o                         
  -7   9   3         38.18         40.01         4.40 o                         
  -6   9   3         11.46         16.54         1.68 o                         
  -5   9   3        161.20        167.16         5.17 o                         
  -4   9   3         97.34        115.98         3.94 o                         
  -3   9   3          1.70          0.39         1.12 o                         
  -2   9   3         41.26         30.12         2.32 o                         
  -1   9   3         31.60         27.12         1.81 o                         
   0   9   3         53.15         44.85         2.36 o                         
   1   9   3         66.79         70.88         3.06 o                         
   2   9   3         26.35         28.74         2.22 o                         
   3   9   3          0.01         -0.22         1.00 o                         
  -7  10   3          2.00          5.26         1.59 o                         
  -6  10   3         16.94         18.97         2.37 o                         
  -5  10   3         31.53         28.12         2.07 o                         
  -4  10   3         12.09         15.43         2.05 o                         
  -3  10   3          8.76          6.98         2.25 o                         
  -2  10   3        171.86        149.43         5.67 o                         
  -1  10   3         12.43          8.96         1.66 o                         
   0  10   3         24.04         26.52         2.32 o                         
   1  10   3         72.25         59.25         2.87 o                         
   2  10   3          0.16          0.89         1.04 o                         
   3  10   3         27.27         22.65         3.91 o                         
  -7  11   3          1.96          4.18         1.39 o                         
  -6  11   3          1.34          0.63         1.26 o                         
  -5  11   3         29.29         32.99         2.90 o                         
  -4  11   3          5.62          4.24         1.56 o                         
  -3  11   3         22.25         24.29         2.91 o                         
  -2  11   3         21.15         21.36         2.26 o                         
  -1  11   3         30.99         28.92         4.43 o                         
   0  11   3         10.65          9.70         1.79 o                         
   1  11   3          0.77          3.97         0.98 o                         
  -5  12   3          0.05          0.44         2.68 o                         
  -4  12   3          2.38          2.32         1.73 o                         
  -3  12   3          0.95          1.90         1.44 o                         
  -2  12   3          0.56          0.31         1.30 o                         
  -1  12   3          7.35          9.13         2.21 o                         
   0  12   3         30.40         31.38         3.61 o                         
   1 -14   4         13.94         13.52         2.15 o                         
   2 -14   4          0.41          1.51         1.70 o                         
   3 -14   4          2.71          7.03         2.36 o                         
  -1 -13   4         15.06         18.55         2.40 o                         
   0 -13   4         48.15         49.27         3.55 o                         
   1 -13   4          3.24          5.01         1.33 o                         
   2 -13   4          2.53          2.87         1.13 o                         
   3 -13   4         27.40         25.26         3.50 o                         
   4 -13   4          5.53          9.52         2.01 o                         
   5 -13   4         15.87         17.65         3.26 o                         
  -3 -12   4          0.37          1.09         1.65 o                         
  -2 -12   4         25.25         27.99         2.72 o                         
  -1 -12   4         91.98         80.43         4.20 o                         
   0 -12   4        133.19        129.93         8.88 o                         
   1 -12   4        165.30        151.77         6.06 o                         
   2 -12   4         21.60         18.76         2.22 o                         
   3 -12   4         69.61         67.19         5.55 o                         
   4 -12   4          6.04         10.62         1.88 o                         
   5 -12   4         14.97         23.28         3.06 o                         
   6 -12   4          0.77          1.20         1.04 o                         
  -4 -11   4         41.36         41.21        11.75 o                         
  -3 -11   4         12.21         20.05         2.05 o                         
  -2 -11   4         61.55         61.32         5.20 o                         
  -1 -11   4         77.78         79.76         4.54 o                         
   0 -11   4          1.88          0.61         1.07 o                         
   1 -11   4          7.34          7.73         1.55 o                         
   2 -11   4          0.16         -0.05         1.08 o                         
   3 -11   4          0.58          1.34         1.17 o                         
   4 -11   4          5.22          5.56         1.24 o                         
   5 -11   4          7.23          9.49         1.36 o                         
   6 -11   4          0.43          1.28         0.98 o                         
   7 -11   4          1.26          1.50         1.07 o                         
  -4 -10   4         36.90         37.27         3.57 o                         
  -3 -10   4         90.00         89.52         4.59 o                         
  -2 -10   4         19.16         24.35         2.03 o                         
  -1 -10   4         26.22         38.78         3.21 o                         
   0 -10   4        411.16        384.83        10.07 o                         
   1 -10   4         72.30         59.48         3.24 o                         
   2 -10   4         64.46         61.55         4.18 o                         
   3 -10   4        551.96        576.15        24.87 o                         
   4 -10   4         31.46         28.82         1.98 o                         
   5 -10   4         18.03         22.33         2.48 o                         
   6 -10   4          0.69          0.55         0.90 o                         
   7 -10   4         14.81         14.58         1.93 o                         
  -5  -9   4          9.51         15.17         2.57 o                         
  -4  -9   4         33.37         37.72         2.53 o                         
  -3  -9   4          0.51          1.00         1.08 o                         
  -2  -9   4         56.04         53.02         2.57 o                         
  -1  -9   4        245.26        256.49        11.21 o                         
   0  -9   4         83.57         88.04         4.14 o                         
   1  -9   4        114.86        111.69         4.37 o                         
   2  -9   4         35.12         23.79         1.54 o                         
   3  -9   4         89.53         73.18         2.78 o                         
   4  -9   4         44.22         46.14         2.35 o                         
   5  -9   4         11.82          9.81         1.37 o                         
   6  -9   4         67.46         58.10         2.71 o                         
   7  -9   4          7.78          9.59         1.43 o                         
   8  -9   4          4.49          5.78         1.87 o                         
  -6  -8   4        101.04        101.56         5.63 o                         
  -5  -8   4          0.11          1.02         1.19 o                         
  -4  -8   4          3.56          4.85         1.11 o                         
  -3  -8   4        303.63        293.49         7.76 o                         
  -2  -8   4        222.67        209.68         5.80 o                         
  -1  -8   4        122.25        112.29         3.58 o                         
   0  -8   4         22.78         23.46         1.51 o                         
   1  -8   4        278.99        312.42        11.69 o                         
   2  -8   4        566.32        553.45        21.03 o                         
   3  -8   4        101.17        101.49         3.75 o                         
   4  -8   4         28.73         35.99         1.95 o                         
   5  -8   4         77.45         67.43         2.78 o                         
   6  -8   4         23.45         27.43         3.39 o                         
   7  -8   4         77.46         79.29         4.30 o                         
   8  -8   4          0.10          2.32         1.37 o                         
  -6  -7   4          3.46          2.46         1.31 o                         
  -5  -7   4        133.89        130.78         7.04 o                         
  -4  -7   4        137.04        123.72         5.63 o                         
  -3  -7   4          6.16          9.19         1.29 o                         
  -2  -7   4          8.56          7.05         1.04 o                         
  -1  -7   4         24.12         26.13         1.70 o                         
   0  -7   4         43.65         57.59         1.70 o                         
   1  -7   4        235.47        232.65         4.74 o                         
   2  -7   4         35.87         30.23         1.52 o                         
   3  -7   4        106.40         85.47         2.85 o                         
   4  -7   4         13.17         18.28         1.55 o                         
   5  -7   4         47.53         50.82         2.41 o                         
   6  -7   4          4.30          3.99         1.31 o                         
   7  -7   4          1.50          2.69         1.15 o                         
   8  -7   4         43.27         45.90         3.33 o                         
  -7  -6   4         94.36        101.91         5.55 o                         
  -6  -6   4         74.47         70.32         4.24 o                         
  -5  -6   4         12.90         15.37         2.24 o                         
  -4  -6   4       1329.42       1355.47        28.36 o                         
  -3  -6   4        160.16        143.47         4.29 o                         
  -2  -6   4         48.67         42.31         1.90 o                         
  -1  -6   4         40.28         53.95         1.64 o                         
   0  -6   4        153.23        158.05         3.39 o                         
   1  -6   4        584.53        654.03        11.79 o                         
   2  -6   4          0.06          2.29         0.39 o                         
   3  -6   4         77.07         93.65         4.23 o                         
   4  -6   4          0.11         -0.29         0.61 o                         
   5  -6   4         22.49         29.59         1.74 o                         
   6  -6   4         50.38         41.85         2.24 o                         
   7  -6   4        114.34        112.26         5.16 o                         
   8  -6   4          4.61          6.94         1.54 o                         
  -7  -5   4         18.84         24.10         2.81 o                         
  -6  -5   4         20.69         15.35         2.28 o                         
  -5  -5   4         21.41         16.40         2.14 o                         
  -4  -5   4        186.69        166.55         4.80 o                         
  -3  -5   4         34.61         35.68         1.80 o                         
  -2  -5   4          4.62          9.29         0.70 o                         
  -1  -5   4        144.13        119.13         4.16 o                         
   0  -5   4       1948.40       2123.60        36.52 o                         
   1  -5   4          0.34          7.60         0.56 o                         
   2  -5   4         11.46         10.67         0.63 o                         
   3  -5   4        159.74        176.08         3.74 o                         
   4  -5   4         76.86         47.36         4.00 o                         
   5  -5   4        150.92        130.35         3.93 o                         
   6  -5   4         27.43         18.08         2.13 o                         
   7  -5   4          7.43          7.17         1.69 o                         
   8  -5   4          0.12          2.83         1.32 o                         
  -8  -4   4          0.07         -0.94         1.11 o                         
  -7  -4   4        191.28        183.14        13.74 o                         
  -6  -4   4         45.30         38.14         3.07 o                         
  -5  -4   4        128.96        136.91         5.61 o                         
  -4  -4   4        415.95        400.88         7.99 o                         
  -3  -4   4        207.06        178.94         4.49 o                         
  -2  -4   4       2323.94       2594.52        44.66 o                         
  -1  -4   4        791.42        869.47        15.32 o                         
   0  -4   4       1303.01       1211.51        21.03 o                         
   1  -4   4        268.35        297.46         5.57 o                         
   2  -4   4        756.05        697.65        12.43 o                         
   3  -4   4        490.64        515.54         9.56 o                         
   4  -4   4        586.75        637.90        15.05 o                         
   5  -4   4        432.49        395.41         9.25 o                         
   6  -4   4         22.96         26.33         2.43 o                         
   7  -4   4         49.22         44.10         4.26 o                         
   8  -4   4          3.30          4.92         1.49 o                         
  -8  -3   4          1.41          0.15         1.11 o                         
  -7  -3   4         31.89         31.09         2.91 o                         
  -6  -3   4          0.36          1.49         0.98 o                         
  -5  -3   4         31.99         29.99         1.90 o                         
  -4  -3   4          0.29          0.41         0.46 o                         
  -3  -3   4         40.75         33.32         1.22 o                         
  -2  -3   4          6.48         14.78         0.81 o                         
  -1  -3   4       1433.14       1492.87        25.79 o                         
   0  -3   4       1905.93       2042.24        34.97 o                         
   1  -3   4        908.34        807.81        14.12 o                         
   2  -3   4        753.88        819.42        18.10 o                         
   3  -3   4         20.06         24.13         0.99 o                         
   4  -3   4        112.74        133.91         3.21 o                         
   5  -3   4         25.47         23.64         1.72 o                         
   6  -3   4        419.86        451.02        13.31 o                         
   7  -3   4         18.82         22.65         3.39 o                         
   8  -3   4         12.02         16.32         2.17 o                         
  -8  -2   4          8.96          9.12         1.88 o                         
  -7  -2   4        188.08        163.50        14.91 o                         
  -6  -2   4         11.27         13.99         1.46 o                         
  -5  -2   4        449.80        406.02         9.69 o                         
  -4  -2   4        288.71        286.43         5.86 o                         
  -3  -2   4          1.53          0.60         0.80 o                         
  -2  -2   4        237.64        212.81         4.20 o                         
  -1  -2   4        280.91        269.01         5.03 o                         
   0  -2   4        344.73        376.33         6.76 o                         
   1  -2   4         39.50         37.31         1.00 o                         
   2  -2   4          0.90          0.39         0.25 o                         
   3  -2   4          4.73          7.11         0.58 o                         
   4  -2   4         18.55         14.40         0.94 o                         
   5  -2   4        295.92        344.56         8.88 o                         
   6  -2   4        242.38        228.85         7.75 o                         
   7  -2   4        229.82        243.92         8.38 o                         
   8  -2   4         30.89         38.41         2.85 o                         
  -9  -1   4          0.01          2.93         2.60 o                         
  -8  -1   4         91.46         78.15         4.29 o                         
  -7  -1   4         11.49         12.32         1.91 o                         
  -6  -1   4         22.93         19.21         1.65 o                         
  -5  -1   4        177.12        146.06         8.62 o                         
  -4  -1   4        378.69        377.96         7.36 o                         
  -3  -1   4       1452.67       1469.23        25.60 o                         
  -2  -1   4        350.31        390.85         8.48 o                         
  -1  -1   4        421.29        392.32         7.07 o                         
   0  -1   4       1691.93       1777.06        30.43 o                         
   1  -1   4        642.06        738.34        15.71 o                         
   2  -1   4        143.98        205.55         4.09 o                         
   3  -1   4          9.66          7.80         0.63 o                         
   4  -1   4        385.96        323.16         6.54 o                         
   5  -1   4         20.62         12.51         1.61 o                         
   6  -1   4         33.30         45.02         2.34 o                         
   7  -1   4          2.30          0.89         1.52 o                         
   8  -1   4         18.58         25.78         4.16 o                         
  -9   0   4         43.90         45.27         5.03 o                         
  -8   0   4         18.32         20.80         2.59 o                         
  -7   0   4         97.03         93.27         4.71 o                         
  -6   0   4         38.47         40.09         2.22 o                         
  -5   0   4        168.99        184.33         5.12 o                         
  -4   0   4        136.04        147.80         3.36 o                         
  -3   0   4          0.90          3.46         0.61 o                         
  -2   0   4         34.60         19.56         1.03 o                         
  -1   0   4       2915.75       3239.19        55.17 o                         
   0   0   4       5321.58       5877.97        99.82 o                         
   1   0   4         70.84         78.02         2.18 o                         
   2   0   4        471.69        561.67        10.22 o                         
   3   0   4        781.41        961.28        17.22 o                         
   4   0   4        241.55        216.46         4.81 o                         
   5   0   4        126.54        122.51         3.94 o                         
   6   0   4        107.28         90.81         4.15 o                         
   7   0   4         70.90         65.40         4.10 o                         
   8   0   4         45.14         51.45         4.80 o                         
  -9   1   4          5.69          8.20         1.76 o                         
  -8   1   4          6.38         12.31         3.31 o                         
  -7   1   4          0.35          3.59         0.98 o                         
  -6   1   4        284.12        310.73        11.37 o                         
  -5   1   4          1.25          0.14         0.46 o                         
  -4   1   4         20.28         26.30         1.11 o                         
  -3   1   4        748.53        741.59        15.32 o                         
  -2   1   4         87.75         62.16         1.84 o                         
  -1   1   4       9334.95       9901.90       167.97 o                         
   0   1   4          0.05          3.11         0.32 o                         
   1   1   4       1036.41       1177.89        23.60 o                         
   2   1   4       1409.32       1658.21        28.84 o                         
   3   1   4        248.30        292.13         5.95 o                         
   4   1   4        851.47        861.82        26.46 o                         
   5   1   4        118.66        102.03         4.16 o                         
   6   1   4         44.96         49.77         3.33 o                         
   7   1   4         32.29         37.90         4.11 o                         
  -9   2   4         18.22         22.83         2.82 o                         
  -8   2   4          4.02          4.43         1.59 o                         
  -7   2   4         35.66         32.79         4.26 o                         
  -6   2   4         44.64         47.59         2.22 o                         
  -5   2   4          0.54          0.39         0.37 o                         
  -4   2   4         76.79         47.18         1.62 o                         
  -3   2   4        471.00        438.14         8.14 o                         
  -2   2   4          0.24          2.30         0.64 o                         
  -1   2   4          8.78         12.88         0.68 o                         
   0   2   4        522.01        528.31        14.13 o                         
   1   2   4         14.42         19.37         0.84 o                         
   2   2   4       1640.33       1844.02        32.08 o                         
   3   2   4         17.44         16.62         0.99 o                         
   4   2   4         24.37         19.03         2.42 o                         
   5   2   4         69.19         54.24         3.45 o                         
   6   2   4         57.20         53.30         3.57 o                         
   7   2   4          1.18          1.55         1.10 o                         
  -9   3   4          0.41          0.03         1.18 o                         
  -8   3   4          2.19          2.71         1.87 o                         
  -7   3   4        240.42        246.62        10.58 o                         
  -6   3   4         12.56          8.32         2.31 o                         
  -5   3   4         25.04         22.29         1.18 o                         
  -4   3   4        106.44        131.88         3.10 o                         
  -3   3   4        148.83        251.74         5.04 o                         
  -2   3   4       1835.63       2128.24        36.63 o                         
  -1   3   4        643.82        774.32        13.79 o                         
   0   3   4         57.80         64.99         1.88 o                         
   1   3   4        237.20        309.70         6.84 o                         
   2   3   4          5.87          2.59         0.54 o                         
   3   3   4        218.21        223.97         4.92 o                         
   4   3   4        174.98        176.59         9.06 o                         
   5   3   4        192.40        191.93         7.37 o                         
   6   3   4         55.52         50.80         3.75 o                         
   7   3   4          4.26          8.29         1.79 o                         
  -9   4   4          2.60          4.68         1.66 o                         
  -8   4   4          0.25          0.84         1.49 o                         
  -7   4   4        103.57        118.02         5.47 o                         
  -6   4   4          4.03         -0.43         0.92 o                         
  -5   4   4         46.35         24.33         1.63 o                         
  -4   4   4         27.30         13.60         0.87 o                         
  -3   4   4       1841.99       1867.57        32.45 o                         
  -2   4   4         74.26         61.60         1.77 o                         
  -1   4   4        826.25        868.18        15.48 o                         
   0   4   4         21.88         16.87         0.89 o                         
   1   4   4       1074.03       1251.14        28.56 o                         
   2   4   4        712.39        801.22        22.45 o                         
   3   4   4         62.90         54.06         3.24 o                         
   4   4   4        230.05        195.89         7.43 o                         
   5   4   4         16.38         14.48         2.18 o                         
   6   4   4         67.91         65.74         4.17 o                         
  -9   5   4          2.14          1.35         1.96 o                         
  -8   5   4        172.73        165.68         6.99 o                         
  -7   5   4          1.31          3.35         1.51 o                         
  -6   5   4        179.90        185.87         8.69 o                         
  -5   5   4        544.30        526.66        11.99 o                         
  -4   5   4          3.10         10.95         0.84 o                         
  -3   5   4        241.58        308.89         6.21 o                         
  -2   5   4        545.10        611.75        11.31 o                         
  -1   5   4        735.71        694.64        12.70 o                         
   0   5   4        856.17        933.11        16.77 o                         
   1   5   4        136.56        130.75         4.44 o                         
   2   5   4        332.24        315.21         8.10 o                         
   3   5   4          9.39         10.65         1.89 o                         
   4   5   4         33.22         20.93         4.05 o                         
   5   5   4          1.76          1.25         1.48 o                         
   6   5   4         19.45         18.60         2.55 o                         
  -9   6   4          1.13          3.77         1.65 o                         
  -8   6   4          6.44          9.11         2.34 o                         
  -7   6   4         94.88         77.61        11.15 o                         
  -6   6   4         38.92         46.61         3.28 o                         
  -5   6   4         79.56         79.91         3.00 o                         
  -4   6   4          0.00          5.90         0.93 o                         
  -3   6   4         71.64         59.43         1.93 o                         
  -2   6   4          4.32         11.13         0.91 o                         
  -1   6   4         27.63         24.02         1.19 o                         
   0   6   4         39.57         23.10         1.94 o                         
   1   6   4        167.06        161.79         4.60 o                         
   2   6   4        132.45        128.94         4.86 o                         
   3   6   4          0.08         -0.07         1.14 o                         
   4   6   4        144.34        152.43        10.86 o                         
   5   6   4         43.74         44.28         3.75 o                         
  -9   7   4          5.96          7.58         1.82 o                         
  -8   7   4         27.53         30.53         2.99 o                         
  -7   7   4          0.26          0.25         1.02 o                         
  -6   7   4         30.71         29.61         2.60 o                         
  -5   7   4        100.68         78.41         3.05 o                         
  -4   7   4         35.78         30.52         2.09 o                         
  -3   7   4        386.66        308.96         7.56 o                         
  -2   7   4        107.69         80.54         3.26 o                         
  -1   7   4         65.22         85.24         3.88 o                         
   0   7   4        205.06        207.31         8.65 o                         
   1   7   4          0.11          0.56         0.76 o                         
   2   7   4        250.20        243.48         6.77 o                         
   3   7   4         33.03         27.21         5.38 o                         
   4   7   4         73.69         75.06         4.51 o                         
   5   7   4          3.20          2.23         1.43 o                         
  -8   8   4         41.86         43.95         3.92 o                         
  -7   8   4          3.27          4.69         1.40 o                         
  -6   8   4         24.38         19.62         2.83 o                         
  -5   8   4        154.63        126.33         4.18 o                         
  -4   8   4         27.98         19.44         1.65 o                         
  -3   8   4        247.09        267.60         6.89 o                         
  -2   8   4          0.32          0.85         1.00 o                         
  -1   8   4          1.58          1.88         0.80 o                         
   0   8   4         14.14         15.47         1.45 o                         
   1   8   4        189.32        188.97         8.95 o                         
   2   8   4         42.81         47.14         3.65 o                         
   3   8   4          2.78          6.83         1.67 o                         
   4   8   4         27.79         24.17         4.57 o                         
  -8   9   4          0.25          2.36         1.06 o                         
  -7   9   4          4.27          4.83         1.87 o                         
  -6   9   4         13.03         15.71         1.65 o                         
  -5   9   4         54.00         54.35         2.63 o                         
  -4   9   4          9.04         10.00         1.57 o                         
  -3   9   4        280.25        301.28        15.67 o                         
  -2   9   4        117.31        117.65        10.27 o                         
  -1   9   4        220.87        192.20        10.62 o                         
   0   9   4        254.54        242.74        11.85 o                         
   1   9   4          2.73          5.35         1.08 o                         
   2   9   4         33.72         40.44        10.61 o                         
   3   9   4          3.42          4.56         1.39 o                         
  -7  10   4          0.02          0.49         1.93 o                         
  -6  10   4          2.13          2.03         1.05 o                         
  -5  10   4          5.50          6.16         1.60 o                         
  -4  10   4         69.76         62.82         3.58 o                         
  -3  10   4         13.63         14.00         1.96 o                         
  -2  10   4          1.16          1.10         1.12 o                         
  -1  10   4         33.65         34.34         2.64 o                         
   0  10   4         10.70         12.11         2.36 o                         
   1  10   4          6.45          6.01         1.15 o                         
   2  10   4          6.39          7.47         1.67 o                         
  -6  11   4          0.32          1.89         1.38 o                         
  -5  11   4         36.27         35.17         5.00 o                         
  -4  11   4          5.81          3.70         1.48 o                         
  -3  11   4          0.08         -1.09         1.09 o                         
  -2  11   4          0.65         -0.76         1.13 o                         
  -1  11   4         88.98         96.10         5.49 o                         
   0  11   4          0.41          1.30         1.33 o                         
   1  11   4          0.45          4.18         1.26 o                         
  -5  12   4         29.51         34.29         3.20 o                         
  -4  12   4          3.97          5.73         1.85 o                         
  -3  12   4          8.73          4.67         1.59 o                         
  -2  12   4          0.32          1.17         1.34 o                         
  -1  12   4          0.31          2.45         1.31 o                         
   1 -14   5         21.88         29.45         6.47 o                         
   2 -14   5         28.22         35.83         5.79 o                         
   3 -14   5          0.39          2.41         1.23 o                         
  -1 -13   5          6.91          9.51         1.73 o                         
   0 -13   5         87.82         82.09         5.93 o                         
   1 -13   5          1.35          4.09         1.33 o                         
   2 -13   5         11.59         12.69         1.93 o                         
   3 -13   5         64.88         65.29         3.87 o                         
   4 -13   5         23.51         29.10         2.85 o                         
   5 -13   5          0.03          1.69         1.54 o                         
  -3 -12   5          2.45          3.63         1.36 o                         
  -2 -12   5         13.52         15.69         1.85 o                         
  -1 -12   5          0.64          1.17         1.03 o                         
   0 -12   5        107.45         91.62         9.51 o                         
   1 -12   5         36.45         32.35         2.77 o                         
   2 -12   5          9.98         11.20         1.88 o                         
   3 -12   5         19.35         20.40         2.91 o                         
   4 -12   5          1.16          0.24         1.09 o                         
   5 -12   5         21.05         22.67         1.96 o                         
   6 -12   5          4.52          4.94         1.30 o                         
  -4 -11   5         10.79         15.72         4.04 o                         
  -3 -11   5         24.63         28.86         2.37 o                         
  -2 -11   5          3.19          4.85         1.20 o                         
  -1 -11   5        140.84        145.29         4.87 o                         
   0 -11   5          8.27          5.65         1.50 o                         
   1 -11   5         22.39         19.45         2.08 o                         
   2 -11   5         10.48         13.66         1.91 o                         
   3 -11   5         27.95         31.98         2.62 o                         
   4 -11   5          0.64          0.10         0.89 o                         
   5 -11   5          6.13          5.92         1.32 o                         
   6 -11   5          9.69         15.53         1.76 o                         
  -5 -10   5         36.09         48.42         5.24 o                         
  -4 -10   5          5.46          6.92         1.79 o                         
  -3 -10   5          0.01          1.26         0.98 o                         
  -2 -10   5          1.25          2.85         1.08 o                         
  -1 -10   5         63.90         61.30         2.83 o                         
   0 -10   5         27.83         22.10         3.20 o                         
   1 -10   5         26.39         24.36         3.50 o                         
   2 -10   5        417.24        398.46        11.65 o                         
   3 -10   5          0.20          0.15         0.78 o                         
   4 -10   5        110.61        120.37         4.02 o                         
   5 -10   5        119.16        110.69         5.94 o                         
   6 -10   5          0.87          2.97         1.04 o                         
   7 -10   5          4.13          6.13         1.77 o                         
  -5  -9   5         51.33         47.73         4.01 o                         
  -4  -9   5         18.48         22.56         4.52 o                         
  -3  -9   5          9.86         11.80         1.53 o                         
  -2  -9   5        307.68        289.54         7.61 o                         
  -1  -9   5         89.98         92.86         3.34 o                         
   0  -9   5          0.02          0.26         0.67 o                         
   1  -9   5          7.46         14.14         1.62 o                         
   2  -9   5         21.32         16.04         1.32 o                         
   3  -9   5        325.43        335.30         9.68 o                         
   4  -9   5          9.04          8.26         1.25 o                         
   5  -9   5        210.21        193.35         5.59 o                         
   6  -9   5          0.71          2.38         0.92 o                         
   7  -9   5         10.22         14.98         2.25 o                         
  -6  -8   5          0.08          3.45         1.53 o                         
  -5  -8   5         91.31         87.78         4.90 o                         
  -4  -8   5         31.66         27.84         3.53 o                         
  -3  -8   5         38.18         30.72         2.43 o                         
  -2  -8   5          0.01          0.95         0.79 o                         
  -1  -8   5        698.63        712.35        15.43 o                         
   0  -8   5        337.68        355.77         9.89 o                         
   1  -8   5          7.99          7.70         0.74 o                         
   2  -8   5        273.68        299.73         7.11 o                         
   3  -8   5        126.29        113.73         5.24 o                         
   4  -8   5        354.17        340.36         8.25 o                         
   5  -8   5          8.60          4.87         1.02 o                         
   6  -8   5         99.65         87.62         3.35 o                         
   7  -8   5          0.16          1.12         1.15 o                         
   8  -8   5         40.01         40.87         3.61 o                         
  -7  -7   5         27.06         29.18         3.40 o                         
  -6  -7   5          2.62          7.95         1.87 o                         
  -5  -7   5         14.60         13.79         2.22 o                         
  -4  -7   5        206.32        221.76         8.15 o                         
  -3  -7   5        191.38        195.53         5.57 o                         
  -2  -7   5        155.18        147.03         4.33 o                         
  -1  -7   5          4.50          4.56         0.80 o                         
   0  -7   5        265.74        244.43         5.01 o                         
   1  -7   5        229.65        227.70         4.70 o                         
   2  -7   5        545.85        583.00        12.56 o                         
   3  -7   5          0.43          0.17         0.55 o                         
   4  -7   5         76.25         84.06         2.93 o                         
   5  -7   5        217.85        201.90         5.57 o                         
   6  -7   5          4.04          5.52         1.49 o                         
   7  -7   5          3.26          3.79         1.21 o                         
   8  -7   5          0.67          0.97         1.05 o                         
  -7  -6   5        139.97        162.43         7.26 o                         
  -6  -6   5         65.22         62.33         4.04 o                         
  -5  -6   5        261.38        276.33         9.60 o                         
  -4  -6   5        904.20        910.28        19.66 o                         
  -3  -6   5       1022.99        999.00        21.10 o                         
  -2  -6   5        562.33        567.12        10.67 o                         
  -1  -6   5         49.42         46.02         1.86 o                         
   0  -6   5        767.13        828.13        14.80 o                         
   1  -6   5          2.39          2.02         0.42 o                         
   2  -6   5        393.41        370.21         7.03 o                         
   3  -6   5          4.18          3.87         0.81 o                         
   4  -6   5         23.23         34.34         1.75 o                         
   5  -6   5          0.09         -0.35         0.62 o                         
   6  -6   5        144.61        146.90         8.22 o                         
   7  -6   5         24.51         31.46         2.77 o                         
   8  -6   5          3.20          5.23         1.43 o                         
  -7  -5   5         32.45         34.41         4.02 o                         
  -6  -5   5         10.99          9.02         3.25 o                         
  -5  -5   5         32.21         29.17         2.73 o                         
  -4  -5   5        306.55        291.02         7.81 o                         
  -3  -5   5        131.49        118.09         2.98 o                         
  -2  -5   5        221.63        285.72         5.75 o                         
  -1  -5   5          3.04          2.02         0.46 o                         
   0  -5   5        200.73        214.27         4.30 o                         
   1  -5   5       2098.87       2471.13        42.43 o                         
   2  -5   5        901.50       1013.58        17.85 o                         
   3  -5   5        564.17        625.97        11.45 o                         
   4  -5   5        334.94        323.83         7.64 o                         
   5  -5   5         16.48         19.57         2.10 o                         
   6  -5   5        108.96        108.24         4.83 o                         
   7  -5   5          1.70          1.98         1.18 o                         
   8  -5   5          0.41          1.99         1.09 o                         
  -8  -4   5         20.87         22.75         3.12 o                         
  -7  -4   5          0.54          0.59         1.07 o                         
  -6  -4   5        110.65        115.02         5.24 o                         
  -5  -4   5        346.42        311.43        16.10 o                         
  -4  -4   5         54.22         66.28         2.09 o                         
  -3  -4   5        559.01        600.17        11.19 o                         
  -2  -4   5        566.93        612.37        11.19 o                         
  -1  -4   5       2023.34       2006.39        34.55 o                         
   0  -4   5        111.33         98.90         2.25 o                         
   1  -4   5         94.26         77.31         1.84 o                         
   2  -4   5        435.42        551.18         9.99 o                         
   3  -4   5        230.50        213.72         6.33 o                         
   4  -4   5         81.49         66.93         3.71 o                         
   5  -4   5          0.03          1.32         0.95 o                         
   6  -4   5         94.42         64.59         3.51 o                         
   7  -4   5         92.33        100.33         4.75 o                         
   8  -4   5          0.05          2.64         1.20 o                         
  -8  -3   5         71.63         58.90         4.93 o                         
  -7  -3   5        146.42        146.61         6.24 o                         
  -6  -3   5          0.42          1.36         1.03 o                         
  -5  -3   5        688.20        639.21        19.74 o                         
  -4  -3   5         57.51         56.22         1.81 o                         
  -3  -3   5        371.21        336.37         6.58 o                         
  -2  -3   5        807.14        821.50        14.62 o                         
  -1  -3   5         10.71          1.64         0.37 o                         
   0  -3   5          6.18          9.39         0.56 o                         
   1  -3   5        106.11        105.12         2.26 o                         
   2  -3   5         31.32         25.34         1.10 o                         
   3  -3   5         55.51         64.24         1.79 o                         
   4  -3   5        330.96        302.59        11.05 o                         
   5  -3   5         61.87         73.87         4.08 o                         
   6  -3   5          9.03          7.88         2.24 o                         
   7  -3   5        103.49        102.62         4.77 o                         
   8  -3   5         76.97         80.36         4.25 o                         
  -8  -2   5          3.40          3.90         1.53 o                         
  -7  -2   5          5.49          5.72         1.50 o                         
  -6  -2   5         52.26         48.02         2.40 o                         
  -5  -2   5        120.78        106.74         7.02 o                         
  -4  -2   5         48.41         52.86         2.23 o                         
  -3  -2   5         87.81         65.96         1.77 o                         
  -2  -2   5        681.53        691.98        12.38 o                         
  -1  -2   5        688.34        685.33        12.12 o                         
   0  -2   5          0.05          0.54         0.32 o                         
   1  -2   5         94.80        103.41         3.38 o                         
   2  -2   5        133.04        119.82         4.25 o                         
   3  -2   5          0.01          0.39         0.30 o                         
   4  -2   5         94.73         78.96         4.57 o                         
   5  -2   5         19.40         10.28         1.26 o                         
   6  -2   5         15.14         21.31         2.15 o                         
   7  -2   5          0.00         -0.33         1.00 o                         
   8  -2   5          7.30          7.94         2.88 o                         
  -9  -1   5         15.14         19.20         3.98 o                         
  -8  -1   5          8.28          4.25         1.44 o                         
  -7  -1   5         14.53         15.34         1.67 o                         
  -6  -1   5        168.83        152.94         4.80 o                         
  -5  -1   5         46.20         40.72         2.01 o                         
  -4  -1   5         41.64         35.22         1.29 o                         
  -3  -1   5         19.81         16.39         1.41 o                         
  -2  -1   5        404.31        464.20         9.99 o                         
  -1  -1   5        162.40        169.80         3.38 o                         
   0  -1   5        550.69        540.95         9.63 o                         
   1  -1   5       1162.57       1090.45        22.83 o                         
   2  -1   5        121.96        106.71         3.20 o                         
   3  -1   5         37.48         39.53         1.32 o                         
   4  -1   5        217.78        246.79         6.29 o                         
   5  -1   5        685.18        621.69        14.05 o                         
   6  -1   5        155.06        161.62         6.15 o                         
   7  -1   5          0.72          7.26         4.86 o                         
   8  -1   5         71.04         83.93         6.88 o                         
  -9   0   5         38.72         39.60         4.77 o                         
  -8   0   5        108.48        122.85         5.81 o                         
  -7   0   5        114.68        114.10         4.11 o                         
  -6   0   5         38.45         48.38         2.43 o                         
  -5   0   5          4.22          3.55         0.82 o                         
  -4   0   5         90.71        105.61         2.66 o                         
  -3   0   5        496.87        586.81        12.62 o                         
  -2   0   5       4757.32       4888.70        83.27 o                         
  -1   0   5        567.75        548.24        11.41 o                         
   0   0   5        654.32        632.05        13.06 o                         
   1   0   5         41.49         51.12         2.25 o                         
   2   0   5        236.44        236.88         5.50 o                         
   3   0   5        202.99        232.54         5.78 o                         
   4   0   5        343.45        392.63         9.29 o                         
   5   0   5         12.01          6.28         1.72 o                         
   6   0   5         35.90         29.21         2.01 o                         
  -9   1   5          0.00          1.97         1.27 o                         
  -8   1   5         25.89         25.22         4.77 o                         
  -7   1   5        202.54        217.70         6.24 o                         
  -6   1   5          7.09          7.90         1.76 o                         
  -5   1   5        269.06        250.88         7.82 o                         
  -4   1   5        912.45        961.53        19.86 o                         
  -3   1   5       1841.13       1941.37        33.59 o                         
  -2   1   5         51.09         45.67         1.37 o                         
  -1   1   5        642.58        714.95        12.67 o                         
   0   1   5       3501.62       3823.76        65.18 o                         
   1   1   5        279.50        278.32        11.07 o                         
   2   1   5         61.91         60.76         1.73 o                         
   3   1   5         10.65          5.32         0.65 o                         
   4   1   5        118.80        145.39         4.33 o                         
   5   1   5         16.53         15.34         2.11 o                         
   6   1   5         51.82         54.23         3.78 o                         
   7   1   5         40.07         40.32         3.50 o                         
  -9   2   5          0.69          0.15         1.76 o                         
  -8   2   5         23.91         24.12         2.72 o                         
  -7   2   5         10.82         11.46         3.79 o                         
  -6   2   5          0.20          1.08         0.74 o                         
  -5   2   5          0.30          0.28         0.53 o                         
  -4   2   5        850.06        809.83        14.68 o                         
  -3   2   5        406.62        328.94         6.36 o                         
  -2   2   5         65.40         53.30         1.87 o                         
  -1   2   5       2105.60       2071.79        35.66 o                         
   0   2   5        557.38        649.34        11.65 o                         
   1   2   5        201.41        161.90         3.80 o                         
   2   2   5        363.43        410.41         7.90 o                         
   3   2   5        802.39        855.19        18.33 o                         
   4   2   5        109.02        119.25         3.74 o                         
   5   2   5         28.80         33.04         2.89 o                         
   6   2   5          1.91          4.15         1.41 o                         
   7   2   5         38.58         45.27         3.72 o                         
  -9   3   5         67.38         64.83         4.35 o                         
  -8   3   5         73.84         65.58         4.12 o                         
  -7   3   5         15.93         12.76         2.74 o                         
  -6   3   5        239.32        266.03         9.64 o                         
  -5   3   5          7.50          1.85         0.66 o                         
  -4   3   5        261.21        180.76         4.00 o                         
  -3   3   5        413.49        434.26         8.21 o                         
  -2   3   5        140.11        136.23         3.07 o                         
  -1   3   5        590.51        538.10         9.88 o                         
   0   3   5        108.82        153.02         3.34 o                         
   1   3   5       1684.11       1895.86        35.89 o                         
   2   3   5         36.09         33.98         2.14 o                         
   3   3   5       1017.33       1048.56        27.75 o                         
   4   3   5        101.79        102.22         4.88 o                         
   5   3   5         23.22         27.57         2.85 o                         
   6   3   5        177.68        169.29         7.20 o                         
  -9   4   5         11.33         10.97         2.20 o                         
  -8   4   5          8.28          7.08         1.78 o                         
  -7   4   5          1.80          1.59         1.42 o                         
  -6   4   5        443.16        437.16        13.22 o                         
  -5   4   5          0.01          0.47         0.88 o                         
  -4   4   5        499.07        406.17         7.92 o                         
  -3   4   5         20.19         38.71         3.08 o                         
  -2   4   5        924.25       1065.83        18.93 o                         
  -1   4   5          0.10          2.94         0.52 o                         
   0   4   5         32.78         34.09         1.76 o                         
   1   4   5         23.92         25.71         1.19 o                         
   2   4   5        180.15        204.08        10.34 o                         
   3   4   5        100.16        101.49         7.24 o                         
   4   4   5         70.53         82.04         4.47 o                         
   5   4   5         11.79         15.62         2.35 o                         
   6   4   5          0.21          1.81         1.17 o                         
  -9   5   5         14.08         13.22         2.35 o                         
  -8   5   5        175.92        203.88        20.03 o                         
  -7   5   5         13.65          9.21         1.79 o                         
  -6   5   5         15.75          9.08         1.75 o                         
  -5   5   5        131.00        101.08         3.42 o                         
  -4   5   5        357.80        399.42         7.88 o                         
  -3   5   5         74.20         69.63         2.20 o                         
  -2   5   5        473.04        490.94         9.34 o                         
  -1   5   5        106.30        101.20         2.63 o                         
   0   5   5        222.31        188.44         4.18 o                         
   1   5   5        391.76        419.67         9.66 o                         
   2   5   5         33.86         31.86         2.38 o                         
   3   5   5         51.58         40.85         3.89 o                         
   4   5   5        340.94        340.40        11.57 o                         
   5   5   5          1.69          5.76         2.71 o                         
  -9   6   5          1.98          1.39         2.65 o                         
  -8   6   5          0.04          0.98         2.82 o                         
  -7   6   5         12.37         11.38         2.04 o                         
  -6   6   5         16.10         14.22         2.19 o                         
  -5   6   5         32.54         33.63         3.26 o                         
  -4   6   5         44.32         52.56         2.64 o                         
  -3   6   5        203.87        226.75         4.97 o                         
  -2   6   5        100.01         78.94         2.33 o                         
  -1   6   5         65.50         39.46         1.54 o                         
   0   6   5         82.04         74.95         2.66 o                         
   1   6   5        899.18        939.03        32.57 o                         
   2   6   5        119.16        102.74         6.44 o                         
   3   6   5        244.50        238.70         9.34 o                         
   4   6   5        114.66         90.43         6.73 o                         
   5   6   5        101.45        115.87         5.98 o                         
  -8   7   5         55.89         52.98         4.71 o                         
  -7   7   5         21.26         23.40         2.59 o                         
  -6   7   5        176.56        187.85         7.07 o                         
  -5   7   5          1.85          6.24         1.13 o                         
  -4   7   5        132.76        112.36         3.70 o                         
  -3   7   5        210.01        187.59         5.18 o                         
  -2   7   5         16.95         13.37         1.10 o                         
  -1   7   5        506.58        485.49        15.45 o                         
   0   7   5        141.85        130.50         7.28 o                         
   1   7   5        224.89        218.79         6.48 o                         
   2   7   5        257.15        245.08         8.97 o                         
   3   7   5        153.13        171.58        14.81 o                         
   4   7   5         36.60         36.57         3.56 o                         
  -8   8   5          4.31          5.85         1.50 o                         
  -7   8   5          3.47          6.19         1.92 o                         
  -6   8   5         57.66         54.67         4.01 o                         
  -5   8   5         12.43         12.99         1.50 o                         
  -4   8   5         34.53         28.42         1.94 o                         
  -3   8   5         65.74         52.36         2.37 o                         
  -2   8   5          2.36          2.32         0.82 o                         
  -1   8   5          7.52          6.25         1.07 o                         
   0   8   5         34.67         36.11         2.06 o                         
   1   8   5         61.92         69.47         2.98 o                         
   2   8   5         15.15         19.76         2.56 o                         
   3   8   5          2.14          4.12         1.42 o                         
  -8   9   5          0.31          1.65         1.15 o                         
  -7   9   5          9.34          9.95         1.77 o                         
  -6   9   5          1.98          2.20         1.11 o                         
  -5   9   5         36.62         41.13         2.41 o                         
  -4   9   5        150.21        145.32         5.63 o                         
  -3   9   5          0.19          0.30         0.93 o                         
  -2   9   5         71.91         63.79         3.83 o                         
  -1   9   5         77.77         71.29         2.92 o                         
   0   9   5        100.05        105.40         3.78 o                         
   1   9   5        110.32         95.58         5.08 o                         
   2   9   5          0.33          0.46         1.00 o                         
   3   9   5         30.03         34.29         3.83 o                         
  -7  10   5          7.98          8.41         1.69 o                         
  -6  10   5         16.22         21.73         2.44 o                         
  -5  10   5          4.63          3.75         1.39 o                         
  -4  10   5          5.43          7.54         2.05 o                         
  -3  10   5          0.26          0.11         1.14 o                         
  -2  10   5          1.98          2.87         1.42 o                         
  -1  10   5         92.06         93.53         8.85 o                         
   0  10   5          0.91         -0.17         1.16 o                         
   1  10   5         15.24         14.17         2.31 o                         
   2  10   5          0.49          6.64         2.19 o                         
  -6  11   5          0.14         -1.79         1.79 o                         
  -5  11   5         17.42         20.91         2.50 o                         
  -4  11   5         49.29         55.81         3.62 o                         
  -3  11   5          8.42          8.75         3.94 o                         
  -2  11   5          1.19          1.45         1.33 o                         
  -1  11   5         27.94         21.28         2.34 o                         
   0  11   5          8.13          7.84         3.01 o                         
  -4  12   5         19.54         24.83         2.83 o                         
  -3  12   5         11.63         16.72         3.00 o                         
  -2  12   5         22.17         24.80         2.74 o                         
   1 -14   6         12.79         18.32         2.87 o                         
   2 -14   6          2.04          5.08         1.33 o                         
   3 -14   6          7.90         13.10         1.99 o                         
  -1 -13   6          0.93          2.47         1.08 o                         
   0 -13   6          2.10          5.70         1.37 o                         
   1 -13   6          0.27          4.27         1.36 o                         
   2 -13   6         16.08         18.47         2.25 o                         
   3 -13   6          9.93         12.67         1.97 o                         
   4 -13   6         19.29         21.62         2.50 o                         
   5 -13   6          0.39          2.43         1.61 o                         
  -3 -12   6         16.52         23.61         3.09 o                         
  -2 -12   6          7.92          8.34         1.93 o                         
  -1 -12   6         41.90         42.73         8.81 o                         
   0 -12   6         19.36         23.69         3.60 o                         
   1 -12   6          7.30          9.34         1.73 o                         
   2 -12   6         25.43         16.98         2.10 o                         
   3 -12   6          3.88          4.59         1.35 o                         
   4 -12   6          4.34          4.28         1.31 o                         
   5 -12   6          1.70          2.69         1.20 o                         
   6 -12   6          7.55         12.65         1.70 o                         
  -4 -11   6         45.93         45.99         6.79 o                         
  -3 -11   6          4.03          5.44         1.82 o                         
  -2 -11   6         25.55         26.24         2.17 o                         
  -1 -11   6        414.86        414.37        10.32 o                         
   0 -11   6          0.75          0.21         1.06 o                         
   1 -11   6         23.92         32.61         3.34 o                         
   2 -11   6          8.51         10.88         1.76 o                         
   3 -11   6         44.10         44.32         3.02 o                         
   4 -11   6         10.63          8.50         1.28 o                         
   5 -11   6         20.23         27.78         3.31 o                         
   6 -11   6          1.37          3.65         1.48 o                         
  -5 -10   6          5.75          7.43         2.18 o                         
  -4 -10   6         36.22         38.33         3.61 o                         
  -3 -10   6         32.82         37.96         2.99 o                         
  -2 -10   6        199.03        192.77         5.84 o                         
  -1 -10   6         67.32         67.74         3.20 o                         
   0 -10   6         78.16         83.16         3.09 o                         
   1 -10   6          1.69          1.91         1.59 o                         
   2 -10   6        270.88        274.18         7.51 o                         
   3 -10   6        108.67        102.15         3.49 o                         
   4 -10   6         25.43         28.55         3.02 o                         
   5 -10   6          4.64          6.74         1.29 o                         
   6 -10   6          6.27          7.09         1.76 o                         
   7 -10   6         13.79         10.46         2.06 o                         
  -5  -9   6         22.12         23.87         4.01 o                         
  -4  -9   6        131.62        135.69        12.38 o                         
  -3  -9   6        140.10        128.73         4.48 o                         
  -2  -9   6        497.54        499.56        11.79 o                         
  -1  -9   6         49.56         46.84         2.29 o                         
   0  -9   6          1.23          1.49         0.81 o                         
   1  -9   6        550.96        506.92        11.24 o                         
   2  -9   6         46.84         56.27         2.28 o                         
   3  -9   6         79.79         70.33         2.71 o                         
   4  -9   6         16.85         24.05         1.73 o                         
   5  -9   6         12.82         12.43         1.44 o                         
   6  -9   6          0.30         -0.25         0.92 o                         
   7  -9   6          2.08          1.45         1.37 o                         
  -6  -8   6         40.95         49.59         4.18 o                         
  -5  -8   6         28.33         25.95         2.97 o                         
  -4  -8   6         55.27         51.70         7.13 o                         
  -3  -8   6        290.67        288.56         7.66 o                         
  -2  -8   6        448.02        492.12        11.38 o                         
  -1  -8   6         91.29         88.77         3.11 o                         
   0  -8   6        251.27        246.29         6.21 o                         
   1  -8   6        275.55        316.60         6.35 o                         
   2  -8   6         39.01         39.28         1.85 o                         
   3  -8   6         16.37         17.74         1.39 o                         
   4  -8   6        123.81        120.00         3.80 o                         
   5  -8   6         49.92         54.66         2.49 o                         
   6  -8   6         37.41         36.89         3.05 o                         
   7  -8   6          0.54          0.34         1.08 o                         
  -7  -7   6          1.35          5.48         1.83 o                         
  -6  -7   6        135.20        134.29         6.39 o                         
  -5  -7   6         54.56         44.52         3.61 o                         
  -4  -7   6          3.61          5.72         1.56 o                         
  -3  -7   6        233.50        242.35         6.51 o                         
  -2  -7   6         91.81         85.80         3.01 o                         
  -1  -7   6        640.52        651.96        12.09 o                         
   0  -7   6          8.37         11.02         0.98 o                         
   1  -7   6        764.88        777.98        14.05 o                         
   2  -7   6         47.75         50.77         1.95 o                         
   3  -7   6        334.20        326.74         7.70 o                         
   4  -7   6         11.70         15.09         1.35 o                         
   5  -7   6          1.00          1.77         0.79 o                         
   6  -7   6        113.85        112.42         5.14 o                         
   7  -7   6          0.10          0.17         2.41 o                         
   8  -7   6          0.03          2.40         2.37 o                         
  -7  -6   6          2.17          4.99         1.47 o                         
  -6  -6   6         63.26         65.00         4.12 o                         
  -5  -6   6         29.47         34.09         3.08 o                         
  -4  -6   6         25.31         26.07         2.60 o                         
  -3  -6   6         29.26         31.96         1.86 o                         
  -2  -6   6          1.71          0.63         0.44 o                         
  -1  -6   6         83.30         71.70         2.08 o                         
   0  -6   6         55.19         61.23         1.77 o                         
   1  -6   6         12.16         21.36         0.98 o                         
   2  -6   6         59.62         49.06         1.49 o                         
   3  -6   6        752.73        761.94        21.00 o                         
   4  -6   6        353.29        325.46         7.78 o                         
   5  -6   6         13.50          9.32         1.67 o                         
   6  -6   6         76.08         58.78         3.56 o                         
   7  -6   6         77.91         71.59         6.07 o                         
   8  -6   6          2.96          2.64         1.18 o                         
  -8  -5   6         36.01         35.08         3.50 o                         
  -7  -5   6          0.13         -0.14         1.09 o                         
  -6  -5   6        378.35        367.07        14.84 o                         
  -5  -5   6          1.86          1.34         1.36 o                         
  -4  -5   6        175.59        142.07         5.58 o                         
  -3  -5   6        341.25        326.73         6.65 o                         
  -2  -5   6          3.92          6.05         0.78 o                         
  -1  -5   6       1004.38       1176.91        20.70 o                         
   0  -5   6        130.25        156.89         3.38 o                         
   1  -5   6         69.45         70.13         1.83 o                         
   2  -5   6        245.05        244.61         4.87 o                         
   3  -5   6         76.88         95.10         2.40 o                         
   4  -5   6        398.66        423.72         9.63 o                         
   5  -5   6        106.82        107.57         4.63 o                         
   6  -5   6        378.93        387.91        12.04 o                         
   7  -5   6         57.83         60.42         3.63 o                         
   8  -5   6         94.70         83.75         4.98 o                         
  -8  -4   6         27.10         31.14         3.17 o                         
  -7  -4   6          0.10         -0.07         2.55 o                         
  -6  -4   6          0.53         -0.76         0.76 o                         
  -5  -4   6        813.78        768.82        37.43 o                         
  -4  -4   6        175.57        153.70         5.70 o                         
  -3  -4   6        332.61        338.50         6.74 o                         
  -2  -4   6        439.81        479.63         8.99 o                         
  -1  -4   6       2149.34       2392.55        41.14 o                         
   0  -4   6        827.84       1032.57        18.13 o                         
   1  -4   6        107.25        144.43         3.04 o                         
   2  -4   6          1.94          1.40         0.37 o                         
   3  -4   6        492.38        598.74        11.02 o                         
   4  -4   6          3.71          1.40         0.67 o                         
   5  -4   6         20.62         16.44         3.69 o                         
   6  -4   6          0.16          0.70         2.37 o                         
   7  -4   6          0.01          1.68         1.10 o                         
   8  -4   6         38.58         40.44         3.18 o                         
  -8  -3   6         47.33         55.04         3.82 o                         
  -7  -3   6          9.32          9.40         1.82 o                         
  -6  -3   6          0.60          1.46         0.88 o                         
  -5  -3   6        225.01        218.75        10.07 o                         
  -4  -3   6        147.78        125.78         3.88 o                         
  -3  -3   6         32.27         28.86         1.14 o                         
  -2  -3   6        206.04        301.67         5.87 o                         
  -1  -3   6        699.28        680.52        12.17 o                         
   0  -3   6        342.73        355.24         6.62 o                         
   1  -3   6        547.63        550.57         9.91 o                         
   2  -3   6        743.51        841.96        14.95 o                         
   3  -3   6        462.83        479.57        14.60 o                         
   4  -3   6        129.37        142.70         6.20 o                         
   5  -3   6       1330.69       1253.65        32.63 o                         
   6  -3   6         75.49         79.11         4.73 o                         
   7  -3   6          6.04          5.86         1.55 o                         
   8  -3   6         21.41         25.50         3.18 o                         
  -8  -2   6         41.94         47.74         4.76 o                         
  -7  -2   6         16.74         15.52         1.69 o                         
  -6  -2   6          9.09         13.40         2.33 o                         
  -5  -2   6          4.25          2.80         0.85 o                         
  -4  -2   6        459.01        450.75        10.75 o                         
  -3  -2   6         83.47         52.30         2.03 o                         
  -2  -2   6          8.99          5.96         0.51 o                         
  -1  -2   6        195.45        197.16         4.02 o                         
   0  -2   6         19.29         28.90         0.98 o                         
   1  -2   6          4.53          2.38         0.55 o                         
   2  -2   6        430.10        522.14        11.31 o                         
   3  -2   6         11.19          6.05         0.61 o                         
   4  -2   6          2.87          5.30         0.87 o                         
   5  -2   6         45.41         50.57         2.42 o                         
   6  -2   6         47.43         43.54         2.87 o                         
   7  -2   6          8.45          8.70         1.67 o                         
  -9  -1   6         21.05         12.99         3.39 o                         
  -8  -1   6        134.76        127.89         6.59 o                         
  -7  -1   6         15.26         12.75         1.59 o                         
  -6  -1   6        649.36        599.16        13.84 o                         
  -5  -1   6        156.95        152.64         4.57 o                         
  -4  -1   6         41.64         57.95         2.33 o                         
  -3  -1   6        245.54        274.06         6.55 o                         
  -2  -1   6        445.39        417.85         7.73 o                         
  -1  -1   6          7.13         10.52         0.62 o                         
   0  -1   6          1.74          0.61         0.67 o                         
   1  -1   6        129.20        164.81         4.71 o                         
   2  -1   6         78.42         72.78         2.37 o                         
   3  -1   6         40.86         36.17         1.69 o                         
   4  -1   6        181.85        184.19         5.09 o                         
   5  -1   6        127.73        131.37         4.24 o                         
   6  -1   6         16.11         23.80         1.92 o                         
   7  -1   6        159.33        160.99         9.92 o                         
  -9   0   6         16.30         20.00         2.64 o                         
  -8   0   6         27.89         25.20         3.98 o                         
  -7   0   6         25.49         21.70         1.91 o                         
  -6   0   6         64.25         62.29         3.07 o                         
  -5   0   6        446.69        421.07         9.97 o                         
  -4   0   6        702.77        740.39        15.96 o                         
  -3   0   6          2.57          0.52         0.46 o                         
  -2   0   6        287.45        285.48         5.66 o                         
  -1   0   6       1273.29       1474.90        34.81 o                         
   0   0   6        239.99        217.93         4.25 o                         
   1   0   6        397.97        531.41        14.11 o                         
   2   0   6          0.83          1.44         0.58 o                         
   3   0   6          1.49          2.13         0.68 o                         
   4   0   6         75.77         66.04         2.67 o                         
   5   0   6         17.03         17.18         1.53 o                         
   6   0   6          3.77          3.54         2.12 o                         
   7   0   6          4.63          5.65         1.99 o                         
  -9   1   6         11.22         15.71         4.59 o                         
  -8   1   6         45.78         41.14         3.41 o                         
  -7   1   6         10.14         10.21         1.44 o                         
  -6   1   6         46.68         52.85         2.49 o                         
  -5   1   6        102.50         96.30         3.80 o                         
  -4   1   6        260.76        166.06         4.54 o                         
  -3   1   6        136.29        174.16         3.70 o                         
  -2   1   6       2335.82       2476.95        54.23 o                         
  -1   1   6        451.36        550.43         9.97 o                         
   0   1   6        279.16        365.58         6.83 o                         
   1   1   6        836.88       1028.68        19.72 o                         
   2   1   6        171.21        189.51         9.03 o                         
   3   1   6        145.51        160.51         4.54 o                         
   4   1   6         98.31         69.52         3.21 o                         
   5   1   6         90.17         84.87         4.41 o                         
   6   1   6          0.02          4.04         1.24 o                         
   7   1   6         85.95         99.80         5.32 o                         
  -9   2   6         92.41         97.90         5.37 o                         
  -8   2   6         42.39         55.14         4.87 o                         
  -7   2   6         15.74         13.36         2.56 o                         
  -6   2   6          4.86          3.73         0.95 o                         
  -5   2   6         13.14          5.58         0.89 o                         
  -4   2   6          3.06          5.99         0.75 o                         
  -3   2   6        448.59        507.41         9.45 o                         
  -2   2   6        581.60        536.24         9.87 o                         
  -1   2   6        156.51        202.47         4.15 o                         
   0   2   6        785.91        783.64        14.00 o                         
   1   2   6        165.53        180.21         6.83 o                         
   2   2   6          2.82          2.77         0.72 o                         
   3   2   6       1056.71       1078.72        22.87 o                         
   4   2   6          8.45         10.35         1.81 o                         
   5   2   6         98.96         86.99         5.56 o                         
   6   2   6          0.27          1.25         2.58 o                         
  -9   3   6          0.23         -0.58         1.77 o                         
  -8   3   6         13.04         16.05         2.40 o                         
  -7   3   6         90.97         97.13         7.46 o                         
  -6   3   6          0.42          1.68         1.11 o                         
  -5   3   6        159.99        167.63         4.74 o                         
  -4   3   6        129.13        164.36         3.76 o                         
  -3   3   6         23.11         16.19         0.94 o                         
  -2   3   6       1209.52       1156.68        20.46 o                         
  -1   3   6         36.87         74.48         2.02 o                         
   0   3   6       1461.08       1602.20        40.29 o                         
   1   3   6       1398.63       1673.43        41.12 o                         
   2   3   6        101.78        116.99         3.64 o                         
   3   3   6         25.84         23.12         2.39 o                         
   4   3   6          0.34          1.41         1.22 o                         
   5   3   6        128.40        115.80         5.62 o                         
   6   3   6          8.87          7.75         1.75 o                         
  -9   4   6          0.19          0.50         1.38 o                         
  -8   4   6          0.19          0.40         1.08 o                         
  -7   4   6          0.12         -0.26         1.09 o                         
  -6   4   6         27.69         35.96         6.25 o                         
  -5   4   6         68.30         83.37         3.00 o                         
  -4   4   6          4.30         11.16         0.87 o                         
  -3   4   6          6.44         11.14         0.86 o                         
  -2   4   6        239.01        231.14         4.88 o                         
  -1   4   6         27.11         12.78         0.89 o                         
   0   4   6         16.72         24.90         1.16 o                         
   1   4   6        828.60        887.18        25.70 o                         
   2   4   6        570.14        593.93        16.98 o                         
   3   4   6        501.86        555.73        16.48 o                         
   4   4   6         57.81         47.59         5.47 o                         
   5   4   6         77.43         83.35         4.74 o                         
   6   4   6          0.30          1.83         2.05 o                         
  -9   5   6          5.79          8.15         3.41 o                         
  -8   5   6         77.46         82.73         4.75 o                         
  -7   5   6         78.25         73.79         5.49 o                         
  -6   5   6         43.27         42.05         4.01 o                         
  -5   5   6          0.24          0.67         1.00 o                         
  -4   5   6        226.75        176.11         5.29 o                         
  -3   5   6        107.30         86.46         2.46 o                         
  -2   5   6        154.69        195.20         4.36 o                         
  -1   5   6        176.09        155.21         3.67 o                         
   0   5   6        445.41        506.75         9.75 o                         
   1   5   6        168.59        169.34         4.75 o                         
   2   5   6        887.46        967.58        26.27 o                         
   3   5   6        100.92        106.53         5.29 o                         
   4   5   6         61.96         53.55         4.52 o                         
   5   5   6        294.73        313.81        11.44 o                         
  -9   6   6          2.80          2.91         1.85 o                         
  -8   6   6          0.53          0.46         1.01 o                         
  -7   6   6         52.61         49.65         3.50 o                         
  -6   6   6         19.11         13.40         2.00 o                         
  -5   6   6          1.82          3.90         1.23 o                         
  -4   6   6        136.08        132.59         4.06 o                         
  -3   6   6          5.53          5.22         0.76 o                         
  -2   6   6        223.07        208.37         4.71 o                         
  -1   6   6          0.00          0.55         0.57 o                         
   0   6   6          6.62          6.12         0.94 o                         
   1   6   6          1.54          2.19         1.28 o                         
   2   6   6         38.53         39.43         3.38 o                         
   3   6   6          9.78         11.13         2.00 o                         
   4   6   6          2.05          1.55         1.17 o                         
  -8   7   6          0.34          2.96         1.33 o                         
  -7   7   6         41.43         44.66         4.14 o                         
  -6   7   6        103.63         93.78         7.62 o                         
  -5   7   6        154.48        167.09         5.03 o                         
  -4   7   6        113.49        122.97         3.95 o                         
  -3   7   6         15.65         14.93         1.80 o                         
  -2   7   6          3.63          2.84         0.84 o                         
  -1   7   6         78.57         63.15         4.37 o                         
   0   7   6         87.26         86.66         4.31 o                         
   1   7   6          3.20          2.05         1.24 o                         
   2   7   6          3.16          3.95         1.37 o                         
   3   7   6         82.70         75.51         5.02 o                         
   4   7   6          0.01          1.55         1.99 o                         
  -8   8   6          0.00          1.33         1.13 o                         
  -7   8   6          1.83          1.22         1.13 o                         
  -6   8   6          0.07          1.00         1.12 o                         
  -5   8   6         12.20          8.85         1.62 o                         
  -4   8   6        143.88        139.74         4.44 o                         
  -3   8   6          3.93          4.12         1.24 o                         
  -2   8   6         81.39         88.85         4.37 o                         
  -1   8   6         32.95         27.52         1.79 o                         
   0   8   6        148.41        156.41         5.21 o                         
   1   8   6         38.95         41.60         3.43 o                         
   2   8   6          0.26          3.99         1.39 o                         
   3   8   6          7.66          8.03         3.25 o                         
  -7   9   6          0.98          1.41         1.08 o                         
  -6   9   6          8.91          6.41         2.36 o                         
  -5   9   6          7.81         11.24         2.02 o                         
  -4   9   6          7.19          3.36         1.35 o                         
  -3   9   6          1.73          3.97         1.38 o                         
  -2   9   6          6.81         10.88         4.45 o                         
  -1   9   6         60.13         62.88         2.77 o                         
   0   9   6         12.92         15.93         2.38 o                         
   1   9   6         76.09         64.83         4.30 o                         
   2   9   6         15.32         22.50         2.84 o                         
  -7  10   6          9.03          9.92         2.01 o                         
  -6  10   6          0.00          1.35         1.74 o                         
  -5  10   6         42.51         45.61         3.26 o                         
  -4  10   6         13.47          8.25         3.19 o                         
  -3  10   6          0.76          4.02         1.35 o                         
  -2  10   6         21.66         15.45         2.12 o                         
  -1  10   6         23.54         18.93         2.12 o                         
   0  10   6          0.02          0.07         1.64 o                         
   1  10   6          0.91          1.73         1.57 o                         
  -5  11   6          4.32          8.82         4.30 o                         
  -4  11   6          6.50         10.32         5.68 o                         
  -3  11   6         32.59         40.57         3.13 o                         
  -2  11   6         16.80         17.70         2.40 o                         
  -1  11   6         54.25         56.22         6.06 o                         
   1 -14   7          5.08          7.49         3.04 o                         
   2 -14   7          0.72          2.03         1.10 o                         
  -1 -13   7         58.65         56.17         3.70 o                         
   0 -13   7         12.69         13.59         2.10 o                         
   1 -13   7          3.52          4.23         1.25 o                         
   2 -13   7          1.18          0.41         0.97 o                         
   3 -13   7         42.12         53.63         3.46 o                         
   4 -13   7          4.41          8.81         2.41 o                         
  -3 -12   7          0.05          1.37         1.63 o                         
  -2 -12   7         24.13         22.92         3.19 o                         
  -1 -12   7         22.82         22.97         2.52 o                         
   0 -12   7          3.17          5.99         1.50 o                         
   1 -12   7          0.71          0.28         0.96 o                         
   2 -12   7         24.48         24.22         2.34 o                         
   3 -12   7          8.98         10.47         1.82 o                         
   4 -12   7          0.01         -0.34         0.94 o                         
   5 -12   7         21.92         30.60         2.17 o                         
  -4 -11   7         32.55         31.83         3.48 o                         
  -3 -11   7          7.50          7.75         2.02 o                         
  -2 -11   7         41.16         44.22         2.71 o                         
  -1 -11   7          0.15          1.52         1.07 o                         
   0 -11   7        149.27        141.15         5.62 o                         
   1 -11   7         26.57         25.15         4.90 o                         
   2 -11   7          9.39         12.50         1.82 o                         
   3 -11   7         10.92         12.98         1.44 o                         
   4 -11   7          0.40          0.88         0.83 o                         
   5 -11   7         22.31         24.53         1.95 o                         
   6 -11   7          0.15          1.11         1.35 o                         
  -5 -10   7         60.68         62.82         8.47 o                         
  -4 -10   7         24.84         35.48         4.51 o                         
  -3 -10   7         23.56         31.85         3.06 o                         
  -2 -10   7        166.59        199.49         5.99 o                         
  -1 -10   7         62.25         58.61         3.84 o                         
   0 -10   7         16.74         19.53         2.03 o                         
   1 -10   7         52.20         61.07         3.26 o                         
   2 -10   7        110.08         95.89         3.27 o                         
   3 -10   7          7.47         11.44         1.30 o                         
   4 -10   7          6.25         12.98         1.44 o                         
   5 -10   7          4.32          7.94         1.71 o                         
   6 -10   7         22.77         21.20         2.56 o                         
  -5  -9   7         15.16         17.51         2.77 o                         
  -4  -9   7         22.65         21.29         2.74 o                         
  -3  -9   7         11.03         11.39         2.07 o                         
  -2  -9   7        383.52        340.42         8.64 o                         
  -1  -9   7          4.77          3.60         0.99 o                         
   0  -9   7         24.54         23.90         1.63 o                         
   1  -9   7        369.13        365.54        14.30 o                         
   2  -9   7        742.48        744.24        17.14 o                         
   3  -9   7        514.54        518.19        11.72 o                         
   4  -9   7         17.81         15.64         1.76 o                         
   5  -9   7          0.69          1.76         1.21 o                         
   6  -9   7          4.33          4.00         1.41 o                         
   7  -9   7         36.00         42.40         5.40 o                         
  -6  -8   7          9.51         11.12         2.32 o                         
  -5  -8   7         20.90         20.75         2.62 o                         
  -4  -8   7         17.74         17.52         2.40 o                         
  -3  -8   7        235.03        230.73         8.27 o                         
  -2  -8   7          2.50          0.27         1.00 o                         
  -1  -8   7         10.17         11.77         1.25 o                         
   0  -8   7         21.34         22.39         1.22 o                         
   1  -8   7       1111.41       1150.58        20.51 o                         
   2  -8   7        120.56        105.50         3.27 o                         
   3  -8   7        202.32        222.92         5.73 o                         
   4  -8   7         23.52         19.78         1.54 o                         
   5  -8   7        185.01        196.00         7.28 o                         
   6  -8   7         19.51         20.31         2.74 o                         
   7  -8   7         34.76         41.35        10.02 o                         
  -7  -7   7         99.97        115.76         6.12 o                         
  -6  -7   7         73.98         74.68         4.53 o                         
  -5  -7   7          3.93          6.10         1.60 o                         
  -4  -7   7         52.62         55.56         7.20 o                         
  -3  -7   7         94.22        105.16         6.43 o                         
  -2  -7   7        270.16        293.02         7.26 o                         
  -1  -7   7         49.78         49.89         1.77 o                         
   0  -7   7        334.94        338.04         6.72 o                         
   1  -7   7         51.02         51.68         2.27 o                         
   2  -7   7        146.04        143.10         3.90 o                         
   3  -7   7        171.69        158.95         4.35 o                         
   4  -7   7         61.28         44.64         2.07 o                         
   5  -7   7         20.47         22.73         2.35 o                         
   6  -7   7          0.20          3.27         1.30 o                         
   7  -7   7         32.43         24.83         3.20 o                         
  -7  -6   7          0.80          1.29         1.32 o                         
  -6  -6   7         10.71         12.87         2.21 o                         
  -5  -6   7         32.49         26.24         2.72 o                         
  -4  -6   7        399.93        425.99        13.94 o                         
  -3  -6   7          0.70          2.63         1.01 o                         
  -2  -6   7         38.65         38.10         1.50 o                         
  -1  -6   7        261.13        291.54         5.91 o                         
   0  -6   7        408.01        443.22         8.41 o                         
   1  -6   7        111.09        106.57         2.58 o                         
   2  -6   7         32.70         36.14         1.30 o                         
   3  -6   7        385.07        377.38         8.60 o                         
   4  -6   7         40.11         33.98         2.46 o                         
   5  -6   7        242.94        209.59         8.27 o                         
   6  -6   7        126.76        122.16         5.37 o                         
   7  -6   7          0.84          2.11         1.20 o                         
  -8  -5   7          2.70          3.18         1.54 o                         
  -7  -5   7         97.66         88.26         5.79 o                         
  -6  -5   7        278.74        286.22        18.58 o                         
  -5  -5   7         74.75         71.05         3.96 o                         
  -4  -5   7        786.85        781.25        17.18 o                         
  -3  -5   7        111.67        109.41         5.06 o                         
  -2  -5   7        969.86        944.01        16.97 o                         
  -1  -5   7       1355.25       1441.68        25.26 o                         
   0  -5   7          7.09          6.21         0.63 o                         
   1  -5   7        312.07        332.81         6.41 o                         
   2  -5   7        191.01        209.58         4.32 o                         
   3  -5   7         55.86         61.67         1.81 o                         
   4  -5   7          0.70         -0.11         0.88 o                         
   5  -5   7        108.52        107.09         6.03 o                         
   6  -5   7         98.54        110.44         5.03 o                         
   7  -5   7          0.06          2.34         2.37 o                         
  -8  -4   7         38.37         40.86         4.18 o                         
  -7  -4   7          8.94          7.49         1.71 o                         
  -6  -4   7          5.17          7.28         1.73 o                         
  -5  -4   7        226.20        220.13         6.99 o                         
  -4  -4   7        347.51        346.05        13.23 o                         
  -3  -4   7        810.52        776.61        19.87 o                         
  -2  -4   7          0.12          0.17         0.36 o                         
  -1  -4   7        580.39        597.29        10.92 o                         
   0  -4   7         21.10         24.08         1.01 o                         
   1  -4   7        448.08        431.53         8.00 o                         
   2  -4   7         12.74          9.05         0.62 o                         
   3  -4   7         13.42         13.97         2.01 o                         
   4  -4   7          0.15          0.60         0.58 o                         
   5  -4   7          0.06          0.88         1.76 o                         
   6  -4   7         46.37         39.09         3.50 o                         
   7  -4   7          0.28          1.59         1.11 o                         
  -8  -3   7          0.05          0.83         1.14 o                         
  -7  -3   7        157.84        155.66        11.91 o                         
  -6  -3   7          2.39          2.67         1.12 o                         
  -5  -3   7        191.69        175.04         8.06 o                         
  -4  -3   7          0.02          0.49         0.59 o                         
  -3  -3   7        164.37        153.90         3.45 o                         
  -2  -3   7          0.05          0.25         0.33 o                         
  -1  -3   7         53.24         43.49         1.37 o                         
   0  -3   7        126.08        143.65         3.09 o                         
   1  -3   7        534.57        488.57         8.96 o                         
   2  -3   7        211.90        214.76         4.33 o                         
   3  -3   7         15.15         18.25         2.61 o                         
   4  -3   7          4.17          2.96         0.75 o                         
   5  -3   7        663.19        660.97        18.36 o                         
   6  -3   7          1.78          4.07         1.32 o                         
   7  -3   7         29.13         28.88         5.81 o                         
  -8  -2   7         31.37         30.88         3.18 o                         
  -7  -2   7         23.16         20.74         1.95 o                         
  -6  -2   7        304.26        304.12         8.04 o                         
  -5  -2   7         70.40         58.08         2.54 o                         
  -4  -2   7        204.87        138.01         4.14 o                         
  -3  -2   7          3.49          7.47         0.90 o                         
  -2  -2   7        567.99        574.95        10.51 o                         
  -1  -2   7        283.23        287.19         6.72 o                         
   0  -2   7         49.28         49.31         1.41 o                         
   1  -2   7        153.28        181.52         4.51 o                         
   2  -2   7        559.47        636.10        13.67 o                         
   3  -2   7         33.34         37.89         1.74 o                         
   4  -2   7         30.11         20.00         2.38 o                         
   5  -2   7        123.18        130.95         8.79 o                         
   6  -2   7         98.45         89.98         4.28 o                         
   7  -2   7          4.59          4.52         1.32 o                         
  -9  -1   7         24.06         16.51         3.89 o                         
  -8  -1   7         32.52         28.98         2.38 o                         
  -7  -1   7         57.66         70.18         3.20 o                         
  -6  -1   7        145.19        142.89         6.63 o                         
  -5  -1   7          1.32          2.46         0.77 o                         
  -4  -1   7        352.47        338.85         8.14 o                         
  -3  -1   7        320.49        328.77         7.70 o                         
  -2  -1   7        911.44        955.27        16.91 o                         
  -1  -1   7        174.87        235.35         7.48 o                         
   0  -1   7         67.95         41.50         1.30 o                         
   1  -1   7        565.23        583.10        12.70 o                         
   2  -1   7          0.14          3.81         0.71 o                         
   3  -1   7          3.08          7.48         0.95 o                         
   4  -1   7        601.96        590.42        14.21 o                         
   5  -1   7        217.58        234.00         6.81 o                         
   6  -1   7         82.33         74.72         3.64 o                         
   7  -1   7        104.89        106.29         8.05 o                         
  -9   0   7          0.74          1.85         1.51 o                         
  -8   0   7          5.62          8.84         2.66 o                         
  -7   0   7         33.55         39.42         2.44 o                         
  -6   0   7          3.77          3.47         0.90 o                         
  -5   0   7         42.82         47.25         2.24 o                         
  -4   0   7         78.51         48.52         2.11 o                         
  -3   0   7         67.35        102.00         3.12 o                         
  -2   0   7        227.30        183.16         4.49 o                         
  -1   0   7          8.78         11.41         0.70 o                         
   0   0   7       3108.11       3129.37        53.56 o                         
   1   0   7        223.95        242.79         8.41 o                         
   2   0   7        197.46        173.13         5.96 o                         
   3   0   7          3.72          1.38         0.66 o                         
   4   0   7        402.97        431.86        10.32 o                         
   5   0   7        114.49        123.94         4.22 o                         
   6   0   7         14.54         14.16         3.10 o                         
   7   0   7         46.77         42.61         5.03 o                         
  -9   1   7         53.21         51.43         4.76 o                         
  -8   1   7          4.99          3.31         3.03 o                         
  -7   1   7        113.95        116.74         5.24 o                         
  -6   1   7         20.75         26.47         2.52 o                         
  -5   1   7        137.80         99.10         3.85 o                         
  -4   1   7        100.57         97.41         3.19 o                         
  -3   1   7       1204.62       1067.03        18.94 o                         
  -2   1   7       1114.62       1043.46        18.46 o                         
  -1   1   7        497.80        640.08        11.60 o                         
   0   1   7         40.01         44.62         1.34 o                         
   1   1   7         90.89         90.87         2.84 o                         
   2   1   7        490.10        620.29        16.60 o                         
   3   1   7         69.30         92.29         3.73 o                         
   4   1   7         36.34         29.28         1.84 o                         
   5   1   7         18.34         27.91         2.82 o                         
   6   1   7         51.49         52.35         3.72 o                         
  -9   2   7          5.47          8.26         2.07 o                         
  -8   2   7         67.06         73.28         4.36 o                         
  -7   2   7         98.06        110.25        11.46 o                         
  -6   2   7          0.20         -0.29         1.06 o                         
  -5   2   7         13.93          6.36         1.00 o                         
  -4   2   7        569.77        499.00        11.24 o                         
  -3   2   7        485.74        528.10         9.89 o                         
  -2   2   7       1425.79       1315.23        23.12 o                         
  -1   2   7        387.21        369.96         7.09 o                         
   0   2   7          0.61         -0.33         0.33 o                         
   1   2   7         92.62         94.62         3.57 o                         
   2   2   7          6.74         14.15         1.32 o                         
   3   2   7        127.54        106.38         5.20 o                         
   4   2   7         17.91         13.89         2.08 o                         
   5   2   7         50.59         66.52         5.81 o                         
   6   2   7         45.17         50.87         3.97 o                         
  -9   3   7          2.84          0.25         1.30 o                         
  -8   3   7         29.98         44.87         4.16 o                         
  -7   3   7         17.58         19.13         2.59 o                         
  -6   3   7         20.98         23.21         2.51 o                         
  -5   3   7        101.20         96.22         3.33 o                         
  -4   3   7         47.18         31.09         1.68 o                         
  -3   3   7        403.67        407.80         7.94 o                         
  -2   3   7       1157.65       1209.00        21.41 o                         
  -1   3   7       1662.17       1622.02        28.39 o                         
   0   3   7       1033.29       1049.02        18.73 o                         
   1   3   7        224.27        246.84         8.30 o                         
   2   3   7       1636.15       1816.79        37.48 o                         
   3   3   7          0.19         -1.07         1.42 o                         
   4   3   7         16.20          9.00         1.87 o                         
   5   3   7         51.99         62.03        11.79 o                         
   6   3   7         21.31         16.64         2.49 o                         
  -9   4   7         36.06         45.06         4.00 o                         
  -8   4   7         23.67         20.94         2.82 o                         
  -7   4   7         85.45         82.93         4.60 o                         
  -6   4   7          0.73         -0.20         1.65 o                         
  -5   4   7        221.95        232.24         6.17 o                         
  -4   4   7        123.81        153.08         4.51 o                         
  -3   4   7         59.70         72.60         2.19 o                         
  -2   4   7         14.59          9.25         0.83 o                         
  -1   4   7        183.94        188.77         4.21 o                         
   0   4   7         62.43         67.28         2.01 o                         
   1   4   7          0.33          2.55         0.84 o                         
   2   4   7        621.49        623.97        17.95 o                         
   3   4   7          1.56          1.13         1.20 o                         
   4   4   7        311.43        306.64        10.85 o                         
   5   4   7         21.72         23.93         2.85 o                         
  -9   5   7         27.48         30.06         3.50 o                         
  -8   5   7         11.01         12.31         2.65 o                         
  -7   5   7        136.60        144.82         6.38 o                         
  -6   5   7         43.86         55.65         3.52 o                         
  -5   5   7        128.91        107.65         4.72 o                         
  -4   5   7          1.26          1.72         0.62 o                         
  -3   5   7          1.10          1.90         0.51 o                         
  -2   5   7          0.61          0.34         0.47 o                         
  -1   5   7         49.58         42.90         1.66 o                         
   0   5   7         18.54         22.53         1.57 o                         
   1   5   7          4.20          3.47         1.71 o                         
   2   5   7          9.41         15.34         2.34 o                         
   3   5   7         11.59         12.21         2.58 o                         
   4   5   7          0.07          0.55         2.39 o                         
   5   5   7         29.62         35.97         3.63 o                         
  -8   6   7          0.05          3.71         1.46 o                         
  -7   6   7          0.50          0.99         1.29 o                         
  -6   6   7          2.42          0.19         1.08 o                         
  -5   6   7         35.49         25.82         2.38 o                         
  -4   6   7         77.00         64.00         2.64 o                         
  -3   6   7        173.24        161.71         3.99 o                         
  -2   6   7         41.38         41.46         3.04 o                         
  -1   6   7         33.06         33.18         1.77 o                         
   0   6   7        155.23        144.48         5.83 o                         
   1   6   7         73.03         83.31         4.44 o                         
   2   6   7         19.86         22.28         2.82 o                         
   3   6   7         55.78         61.51         4.09 o                         
   4   6   7         20.47         18.82         3.19 o                         
  -8   7   7         28.23         23.78         2.86 o                         
  -7   7   7          1.52          2.44         1.12 o                         
  -6   7   7          0.40          1.09         1.03 o                         
  -5   7   7         81.67         80.70         7.14 o                         
  -4   7   7         38.62         33.11         2.03 o                         
  -3   7   7         47.85         44.01         1.88 o                         
  -2   7   7          2.06          0.72         0.70 o                         
  -1   7   7          6.10          6.84         1.07 o                         
   0   7   7        116.11         98.32         4.75 o                         
   1   7   7         78.45         73.80         4.32 o                         
   2   7   7         36.58         36.70         3.43 o                         
   3   7   7          0.00          0.90         1.21 o                         
  -8   8   7          0.00          0.55         2.00 o                         
  -7   8   7         12.68         14.65         2.19 o                         
  -6   8   7          0.47          1.54         1.03 o                         
  -5   8   7         14.08         18.28         2.36 o                         
  -4   8   7         12.31         12.93         1.58 o                         
  -3   8   7        114.18        124.35         4.91 o                         
  -2   8   7         13.07          9.70         1.33 o                         
  -1   8   7          6.28          8.90         1.23 o                         
   0   8   7        152.08        132.83         5.97 o                         
   1   8   7         32.90         31.40         3.85 o                         
   2   8   7          1.06          4.20         1.70 o                         
  -7   9   7         16.43         18.95         2.68 o                         
  -6   9   7          7.32          6.26         1.52 o                         
  -5   9   7         45.83         46.77         5.12 o                         
  -4   9   7          0.07         -0.35         1.08 o                         
  -3   9   7          6.29          7.25         1.55 o                         
  -2   9   7         48.09         44.97         2.89 o                         
  -1   9   7          0.31          2.61         1.24 o                         
   0   9   7         23.54         25.51         2.90 o                         
   1   9   7         26.58         17.55         3.63 o                         
  -6  10   7         22.88         17.53         3.16 o                         
  -5  10   7         36.59         31.90         3.83 o                         
  -4  10   7         55.76         55.72         3.43 o                         
  -3  10   7         36.88         33.74         3.42 o                         
  -2  10   7          0.01          0.41         1.16 o                         
  -1  10   7        177.86        157.24         9.69 o                         
   0  10   7          1.82          0.51         1.27 o                         
  -4  11   7          2.43          3.85         1.62 o                         
  -3  11   7         17.64         22.46         2.48 o                         
  -2  11   7         43.63         38.10         4.98 o                         
   2 -14   8          7.09         12.23         2.49 o                         
  -1 -13   8         11.32         13.01         1.97 o                         
   0 -13   8          2.89          4.51         1.84 o                         
   1 -13   8          4.12          7.15         1.55 o                         
   2 -13   8          0.64          1.23         0.97 o                         
   3 -13   8          0.04          3.50         1.16 o                         
   4 -13   8         22.02         39.83         3.11 o                         
  -3 -12   8         12.38         11.53         2.17 o                         
  -2 -12   8          5.18          9.84         1.92 o                         
  -1 -12   8          0.04          0.39         2.65 o                         
   0 -12   8          0.55          3.90         1.21 o                         
   1 -12   8          0.44         -0.54         1.38 o                         
   2 -12   8         43.14         41.87         2.96 o                         
   3 -12   8          0.30          2.52         1.23 o                         
   4 -12   8          1.75          5.09         1.11 o                         
   5 -12   8          5.73          6.21         2.33 o                         
  -4 -11   8          4.08          5.31         3.26 o                         
  -3 -11   8         37.07         43.88         3.69 o                         
  -2 -11   8         38.31         32.89         5.08 o                         
  -1 -11   8        171.07        167.22        10.15 o                         
   0 -11   8        118.96        103.48         4.69 o                         
   1 -11   8          4.38          0.96         1.02 o                         
   2 -11   8         53.17         54.39         3.17 o                         
   3 -11   8          9.44         13.04         1.41 o                         
   4 -11   8         15.75         21.15         2.53 o                         
   5 -11   8          4.25          7.79         1.69 o                         
   6 -11   8          2.69          2.68         1.37 o                         
  -5 -10   8          0.83          3.10         1.88 o                         
  -4 -10   8          0.52          1.78         1.26 o                         
  -3 -10   8          2.79          3.71         1.38 o                         
  -2 -10   8         79.82         89.84         9.10 o                         
  -1 -10   8          0.02          1.16         0.88 o                         
   0 -10   8         92.75         90.99         4.12 o                         
   1 -10   8         36.63         33.93         2.48 o                         
   2 -10   8          7.51          4.80         0.98 o                         
   3 -10   8         51.95         49.33         2.35 o                         
   4 -10   8          6.24          3.84         1.84 o                         
   5 -10   8          0.51          0.09         1.46 o                         
   6 -10   8          2.52          3.99         1.46 o                         
  -5  -9   8          7.36          8.43         2.39 o                         
  -4  -9   8          0.08          1.36         1.17 o                         
  -3  -9   8         26.98         33.43         3.08 o                         
  -2  -9   8         29.46         30.03         2.09 o                         
  -1  -9   8        164.62        144.95         4.42 o                         
   0  -9   8        158.07        150.05         4.42 o                         
   1  -9   8         93.70         76.00         2.94 o                         
   2  -9   8        398.13        376.94         8.84 o                         
   3  -9   8          3.12          3.77         0.98 o                         
   4  -9   8        415.88        381.31        11.75 o                         
   5  -9   8         19.60         21.12         2.36 o                         
   6  -9   8         13.48         13.65         2.21 o                         
   7  -9   8         56.61         54.92         6.32 o                         
  -6  -8   8          0.95          0.25         2.17 o                         
  -5  -8   8         72.48         69.90         4.84 o                         
  -4  -8   8          0.05         -0.21         1.03 o                         
  -3  -8   8        286.33        281.61         9.51 o                         
  -2  -8   8        324.09        311.55         7.85 o                         
  -1  -8   8         28.39         33.55         1.90 o                         
   0  -8   8         24.78         17.01         1.13 o                         
   1  -8   8        183.73        152.98         3.64 o                         
   2  -8   8        371.68        370.11         8.57 o                         
   3  -8   8        172.96        162.79         4.53 o                         
   4  -8   8         57.89         38.95         2.70 o                         
   5  -8   8        160.47        140.18         5.80 o                         
   6  -8   8          7.71         14.90         2.20 o                         
   7  -8   8          1.28          3.28         1.31 o                         
  -7  -7   8         59.81         54.92         4.48 o                         
  -6  -7   8          0.93          0.27         0.94 o                         
  -5  -7   8         85.84         80.30         4.51 o                         
  -4  -7   8        670.93        683.24        19.45 o                         
  -3  -7   8         13.42         11.34         1.82 o                         
  -2  -7   8         50.33         41.79         1.94 o                         
  -1  -7   8          0.74          0.26         0.57 o                         
   0  -7   8        609.43        635.53        11.83 o                         
   1  -7   8         63.69         50.85         1.70 o                         
   2  -7   8         46.36         44.49         1.89 o                         
   3  -7   8          5.75          5.22         0.93 o                         
   4  -7   8          0.09          0.12         1.20 o                         
   5  -7   8          0.40          1.69         1.10 o                         
   6  -7   8         14.41         14.20         2.01 o                         
   7  -7   8          1.47          3.73         2.44 o                         
  -7  -6   8         80.77         81.98        12.44 o                         
  -6  -6   8          2.47          2.69         1.22 o                         
  -5  -6   8         45.20         44.03         3.39 o                         
  -4  -6   8        321.41        308.20        14.22 o                         
  -3  -6   8        135.03        129.22         4.97 o                         
  -2  -6   8         77.77         80.23         5.12 o                         
  -1  -6   8         11.43         23.87         1.22 o                         
   0  -6   8        607.31        587.74        10.92 o                         
   1  -6   8          6.74          7.62         0.71 o                         
   2  -6   8        125.74        112.34         2.74 o                         
   3  -6   8         20.42         21.88         1.91 o                         
   4  -6   8        190.74        172.78         6.24 o                         
   5  -6   8        136.97        130.29         5.43 o                         
   6  -6   8         11.38         10.34         1.73 o                         
   7  -6   8         12.70         15.09         2.11 o                         
  -7  -5   8         19.02         23.67         2.73 o                         
  -6  -5   8         34.14         31.61         3.00 o                         
  -5  -5   8        691.69        651.33        18.50 o                         
  -4  -5   8         56.62         66.41         2.77 o                         
  -3  -5   8       1104.64       1057.11        22.31 o                         
  -2  -5   8        150.10        143.49         4.58 o                         
  -1  -5   8         28.02         25.08         1.30 o                         
   0  -5   8         57.81         57.35         1.75 o                         
   1  -5   8         30.93         26.70         1.13 o                         
   2  -5   8        141.87        151.74         4.30 o                         
   3  -5   8        256.16        253.40         6.33 o                         
   4  -5   8         78.31         81.93         3.79 o                         
   5  -5   8         10.49          9.25         1.73 o                         
   6  -5   8          7.81         12.33         3.82 o                         
   7  -5   8          3.21          7.80         1.52 o                         
  -8  -4   8          7.64          9.01         1.70 o                         
  -7  -4   8         83.15         72.74         5.65 o                         
  -6  -4   8         69.99         70.81         4.03 o                         
  -5  -4   8        309.21        294.90         9.94 o                         
  -4  -4   8        293.56        275.34         7.10 o                         
  -3  -4   8          4.29          5.89         0.94 o                         
  -2  -4   8        406.16        399.88         7.73 o                         
  -1  -4   8        227.64        209.13         4.40 o                         
   0  -4   8         37.25         28.64         1.41 o                         
   1  -4   8         38.28         34.67         1.23 o                         
   2  -4   8         14.29         17.63         1.18 o                         
   3  -4   8         74.01         82.37         4.05 o                         
   4  -4   8         78.21         65.93         2.97 o                         
   5  -4   8        186.97        171.81         6.42 o                         
   6  -4   8         46.09         36.67         2.78 o                         
   7  -4   8         98.48        101.82         5.47 o                         
  -8  -3   8          0.35          1.45         1.21 o                         
  -7  -3   8          5.96          3.02         2.25 o                         
  -6  -3   8          0.62         -0.16         0.77 o                         
  -5  -3   8         39.33         37.39         2.22 o                         
  -4  -3   8          5.08         13.77         1.89 o                         
  -3  -3   8         17.97         16.70         1.32 o                         
  -2  -3   8        262.70        296.51         5.88 o                         
  -1  -3   8         28.59         37.16         1.31 o                         
   0  -3   8         99.15         74.01         2.42 o                         
   1  -3   8        207.20        225.05         5.46 o                         
   2  -3   8         40.36         30.73         1.55 o                         
   3  -3   8          5.70          2.32         0.69 o                         
   4  -3   8         93.33        112.62         3.70 o                         
   5  -3   8          3.21          6.81         1.51 o                         
   6  -3   8         29.39         26.59         2.44 o                         
   7  -3   8         71.41         69.06         7.07 o                         
  -8  -2   8         28.59         28.03         3.22 o                         
  -7  -2   8         11.85         15.53         2.49 o                         
  -6  -2   8          2.43          2.13         0.98 o                         
  -5  -2   8        164.12        143.97         4.54 o                         
  -4  -2   8          9.65          6.79         1.02 o                         
  -3  -2   8          0.66          9.37         1.03 o                         
  -2  -2   8        226.07        186.90         3.96 o                         
  -1  -2   8        338.80        275.50         5.45 o                         
   0  -2   8        202.83        200.20         4.11 o                         
   1  -2   8         36.32         47.53         2.04 o                         
   2  -2   8         26.48         17.16         1.23 o                         
   3  -2   8         41.22         36.63         1.91 o                         
   4  -2   8        131.67        137.04         7.69 o                         
   5  -2   8         92.30         83.68         3.91 o                         
   6  -2   8         61.25         64.44         5.03 o                         
   7  -2   8          2.88          5.95         1.52 o                         
  -9  -1   8         20.38         23.97         4.68 o                         
  -8  -1   8          4.86          8.85         1.80 o                         
  -7  -1   8          1.99          4.32         1.20 o                         
  -6  -1   8         23.10         19.59         1.81 o                         
  -5  -1   8        189.87        149.66         7.98 o                         
  -4  -1   8         25.70         46.82         2.13 o                         
  -3  -1   8        625.37        665.19        14.40 o                         
  -2  -1   8         12.39          7.57         0.60 o                         
  -1  -1   8        156.11        166.15         3.56 o                         
   0  -1   8        261.11        326.85         6.24 o                         
   1  -1   8         18.37         17.45         1.20 o                         
   2  -1   8          0.02         -0.11         0.49 o                         
   3  -1   8        141.63        162.67         6.53 o                         
   4  -1   8        559.56        528.23        12.26 o                         
   5  -1   8          1.95          0.81         0.89 o                         
   6  -1   8         95.58        105.45         5.44 o                         
   7  -1   8         74.27         85.63         7.32 o                         
  -9   0   8         25.93         29.02         3.20 o                         
  -8   0   8          2.74          2.49         1.45 o                         
  -7   0   8         94.48         96.15         4.89 o                         
  -6   0   8          2.09          0.85         0.80 o                         
  -5   0   8          6.38          8.60         1.18 o                         
  -4   0   8        172.14        173.53         4.86 o                         
  -3   0   8        736.11        832.01        17.67 o                         
  -2   0   8         49.24         42.89         2.72 o                         
  -1   0   8        553.16        464.26         8.65 o                         
   0   0   8         36.57         58.44         1.57 o                         
   1   0   8        197.63        198.80         5.80 o                         
   2   0   8         38.09         28.53         2.11 o                         
   3   0   8        182.91        197.52         7.07 o                         
   4   0   8         49.31         65.13         2.79 o                         
   5   0   8          5.93          3.81         1.12 o                         
   6   0   8         69.05         62.69         4.10 o                         
  -9   1   8          3.89          7.52         1.86 o                         
  -8   1   8          5.47         11.36         2.10 o                         
  -7   1   8         28.38         23.61         1.98 o                         
  -6   1   8          4.21          2.82         1.52 o                         
  -5   1   8         29.10         32.35         1.90 o                         
  -4   1   8        161.27        206.94         5.98 o                         
  -3   1   8        252.03        283.10         5.70 o                         
  -2   1   8        434.28        330.86         6.49 o                         
  -1   1   8        898.14        919.27        16.41 o                         
   0   1   8          2.14          1.13         0.76 o                         
   1   1   8          0.25          0.06         0.55 o                         
   2   1   8        284.63        264.73         8.10 o                         
   3   1   8        328.65        368.11         9.00 o                         
   4   1   8          5.65          4.31         1.00 o                         
   5   1   8          6.23         10.55         2.25 o                         
   6   1   8         95.76         92.28         5.11 o                         
  -9   2   8          0.83          2.73         2.91 o                         
  -8   2   8          9.71         15.90         2.46 o                         
  -7   2   8        108.13        141.46         6.28 o                         
  -6   2   8         75.30         58.40         2.65 o                         
  -5   2   8         25.76         26.28         1.76 o                         
  -4   2   8        100.58         85.42         2.96 o                         
  -3   2   8        459.29        430.27         8.30 o                         
  -2   2   8        317.54        340.13         6.73 o                         
  -1   2   8        118.76        160.74         3.59 o                         
   0   2   8         22.56         26.91         1.53 o                         
   1   2   8         20.92         17.33         1.41 o                         
   2   2   8        284.95        290.13         7.52 o                         
   3   2   8        195.32        200.18         8.14 o                         
   4   2   8         97.00        115.77         5.50 o                         
   5   2   8          4.76          2.96         1.16 o                         
   6   2   8         43.14         49.53         4.00 o                         
  -9   3   8         12.39         17.93         3.51 o                         
  -8   3   8         27.91         29.74         3.24 o                         
  -7   3   8        105.37        119.29         5.69 o                         
  -6   3   8          1.74          1.01         1.32 o                         
  -5   3   8        144.89        125.63         4.00 o                         
  -4   3   8         90.49         67.72         2.58 o                         
  -3   3   8          5.26         11.77         0.89 o                         
  -2   3   8          1.72         -0.02         0.40 o                         
  -1   3   8          7.67          6.77         0.70 o                         
   0   3   8          0.05          0.16         0.67 o                         
   1   3   8        212.90        232.02        11.40 o                         
   2   3   8        105.02         92.82         4.58 o                         
   3   3   8         47.82         53.52         3.65 o                         
   4   3   8         22.85         26.60         3.00 o                         
   5   3   8         15.07         20.66         2.66 o                         
  -9   4   8          0.17          1.46         1.61 o                         
  -8   4   8         72.30         70.40         4.49 o                         
  -7   4   8          1.16          2.38         1.43 o                         
  -6   4   8         32.38         36.32         3.00 o                         
  -5   4   8         62.27         64.21         2.67 o                         
  -4   4   8          7.73         10.39         1.35 o                         
  -3   4   8          2.48          2.03         0.61 o                         
  -2   4   8          1.83          3.20         0.60 o                         
  -1   4   8          4.11          7.92         0.82 o                         
   0   4   8          2.44          1.48         0.80 o                         
   1   4   8         54.55         58.98         3.50 o                         
   2   4   8         82.52         74.58         4.22 o                         
   3   4   8          4.91          8.61         2.46 o                         
   4   4   8         61.80         66.75         5.09 o                         
   5   4   8         17.17         16.16         3.12 o                         
  -8   5   8         16.55         20.00         2.75 o                         
  -7   5   8          1.43          1.78         1.19 o                         
  -6   5   8          3.24          3.32         1.42 o                         
  -5   5   8        103.46        123.89         5.27 o                         
  -4   5   8         11.82         11.85         1.23 o                         
  -3   5   8        233.04        224.96         7.19 o                         
  -2   5   8          1.96          0.30         0.52 o                         
  -1   5   8        131.50        136.65         3.47 o                         
   0   5   8        131.32        133.77         8.90 o                         
   1   5   8        647.42        615.59        28.12 o                         
   2   5   8        225.40        213.12        13.02 o                         
   3   5   8          0.12          0.60         1.42 o                         
   4   5   8        101.25         97.31         5.47 o                         
  -8   6   8          3.29          4.55         1.56 o                         
  -7   6   8          0.01          0.32         1.00 o                         
  -6   6   8         31.75         25.09         2.61 o                         
  -5   6   8         15.06         16.24         3.97 o                         
  -4   6   8          7.26          8.90         1.18 o                         
  -3   6   8         75.67         76.66         2.51 o                         
  -2   6   8         23.32         20.10         1.34 o                         
  -1   6   8        138.34        138.65         5.53 o                         
   0   6   8         37.17         32.79         2.83 o                         
   1   6   8        294.58        286.83        10.05 o                         
   2   6   8         13.97         14.69         2.33 o                         
   3   6   8         84.46         93.42         5.22 o                         
  -8   7   8         25.10         25.17         4.43 o                         
  -7   7   8          4.89          4.95         1.47 o                         
  -6   7   8          7.51          5.41         2.39 o                         
  -5   7   8         10.57          7.32         1.57 o                         
  -4   7   8          0.13          1.27         0.77 o                         
  -3   7   8          0.28         -0.18         0.63 o                         
  -2   7   8         43.03         37.54         2.06 o                         
  -1   7   8         23.45         28.12         3.85 o                         
   0   7   8          0.05          0.12         0.97 o                         
   1   7   8          5.91          7.26         2.22 o                         
   2   7   8         14.00         19.24         4.93 o                         
   3   7   8         21.19         20.74         3.09 o                         
  -7   8   8          1.19          1.92         1.25 o                         
  -6   8   8         28.54         28.88         4.84 o                         
  -5   8   8          0.05          0.70         1.15 o                         
  -4   8   8         68.08         76.40         3.18 o                         
  -3   8   8         10.86          7.11         1.38 o                         
  -2   8   8         91.43         97.04         3.96 o                         
  -1   8   8         37.77         44.49         3.39 o                         
   0   8   8         65.58         59.33         4.46 o                         
   1   8   8        113.07        107.27         5.60 o                         
   2   8   8          3.62          3.56         1.68 o                         
  -7   9   8          4.39          6.37         1.70 o                         
  -6   9   8         36.37         38.12         3.14 o                         
  -5   9   8         13.52         13.75         2.75 o                         
  -4   9   8         75.80         79.23         5.14 o                         
  -3   9   8         20.03         25.17         2.85 o                         
  -2   9   8          1.87         -0.76         1.38 o                         
  -1   9   8        118.15        121.33         5.72 o                         
   0   9   8         16.55         16.24         2.49 o                         
   1   9   8          2.55          4.60         3.66 o                         
  -5  10   8          0.03          1.35         2.08 o                         
  -4  10   8         12.70         16.73         2.24 o                         
  -3  10   8          4.63          8.22         1.73 o                         
  -2  10   8          0.12          2.55         2.19 o                         
  -1  10   8         46.84         42.49         5.18 o                         
  -1 -13   9         12.50         15.55         3.41 o                         
   0 -13   9          0.01          1.74         1.55 o                         
   1 -13   9          1.55          4.67         1.21 o                         
   2 -13   9         14.31         13.96         1.92 o                         
   3 -13   9          0.44          2.83         1.26 o                         
   4 -13   9         22.83         26.60         4.30 o                         
  -3 -12   9          4.53          4.40         1.64 o                         
  -2 -12   9          5.89          6.85         1.65 o                         
  -1 -12   9         38.69         39.76         4.93 o                         
   0 -12   9          9.41          9.94         1.75 o                         
   1 -12   9         11.46         13.79         2.21 o                         
   2 -12   9         67.25         70.11         3.77 o                         
   3 -12   9         34.12         45.15         4.51 o                         
   4 -12   9         16.66         22.29         2.94 o                         
   5 -12   9          3.12          2.74         1.28 o                         
  -4 -11   9          0.07          0.65         3.51 o                         
  -3 -11   9         40.01         51.41         3.91 o                         
  -2 -11   9         24.21         25.23         2.64 o                         
  -1 -11   9         42.50         42.14         2.52 o                         
   0 -11   9          5.42          4.89         1.48 o                         
   1 -11   9         14.15         10.42         1.73 o                         
   2 -11   9         84.31         78.96         3.90 o                         
   3 -11   9          0.01          0.42         0.75 o                         
   4 -11   9         22.20         32.20         2.74 o                         
   5 -11   9          1.01          3.15         1.34 o                         
  -5 -10   9         51.85         67.66         5.82 o                         
  -4 -10   9          6.70          7.07         3.72 o                         
  -3 -10   9         13.99         12.37         2.07 o                         
  -2 -10   9         68.23         63.28         3.68 o                         
  -1 -10   9         46.56         50.62         3.80 o                         
   0 -10   9         17.81         18.33         2.09 o                         
   1 -10   9         20.72         15.12         1.87 o                         
   2 -10   9         15.80         14.60         1.44 o                         
   3 -10   9         10.15          7.64         1.80 o                         
   4 -10   9          0.27          1.13         0.93 o                         
   5 -10   9          7.76          7.96         1.60 o                         
   6 -10   9         41.59         41.92         5.53 o                         
  -5  -9   9          3.09          4.16         1.56 o                         
  -4  -9   9         24.18         29.41         3.05 o                         
  -3  -9   9         83.10         89.56         4.67 o                         
  -2  -9   9          1.41          1.73         1.18 o                         
  -1  -9   9        140.15        136.18         4.31 o                         
   0  -9   9        202.53        192.29         4.52 o                         
   1  -9   9         89.00         93.90         3.19 o                         
   2  -9   9          0.92          3.10         0.91 o                         
   3  -9   9         19.28         22.22         2.18 o                         
   4  -9   9        141.76        142.82         5.77 o                         
   5  -9   9          7.43         11.20         1.79 o                         
   6  -9   9          8.62         10.82         2.12 o                         
  -6  -8   9         29.22         30.67         3.38 o                         
  -5  -8   9         21.62         25.89         3.01 o                         
  -4  -8   9         89.49         87.61         4.71 o                         
  -3  -8   9         60.20         60.43         3.95 o                         
  -2  -8   9          2.74          3.48         1.03 o                         
  -1  -8   9         56.04         52.60         2.04 o                         
   0  -8   9          8.94          7.23         0.87 o                         
   1  -8   9         11.80          8.81         0.91 o                         
   2  -8   9        745.41        734.61        15.82 o                         
   3  -8   9         43.58         35.41         2.55 o                         
   4  -8   9          0.33         -0.93         0.93 o                         
   5  -8   9         80.42         64.33         3.67 o                         
   6  -8   9         31.21         31.50         2.99 o                         
  -7  -7   9          8.55          7.03         2.02 o                         
  -6  -7   9         20.78         19.79         2.56 o                         
  -5  -7   9         86.72         89.20         8.46 o                         
  -4  -7   9         12.49         10.58         1.98 o                         
  -3  -7   9        125.80        108.32        13.26 o                         
  -2  -7   9          4.98          5.70         0.80 o                         
  -1  -7   9         72.52         71.80         2.91 o                         
   0  -7   9        294.74        294.79         6.12 o                         
   1  -7   9        156.42        156.31         3.67 o                         
   2  -7   9         49.86         46.77         3.16 o                         
   3  -7   9         67.56         69.45         3.41 o                         
   4  -7   9        140.98        127.77         8.63 o                         
   5  -7   9          2.87          1.85         1.18 o                         
   6  -7   9         21.79         26.79         3.39 o                         
   7  -7   9          0.29         -0.53         1.08 o                         
  -7  -6   9          7.67          7.37         1.81 o                         
  -6  -6   9         35.62         40.73         3.38 o                         
  -5  -6   9         70.15         66.73         3.95 o                         
  -4  -6   9          1.02         -0.35         1.06 o                         
  -3  -6   9         82.67         82.67         3.06 o                         
  -2  -6   9          0.76          0.76         0.50 o                         
  -1  -6   9          3.97          1.94         0.56 o                         
   0  -6   9         61.75         56.01         1.84 o                         
   1  -6   9        324.48        294.66         9.46 o                         
   2  -6   9        286.96        271.32         6.65 o                         
   3  -6   9        102.71         74.90         3.52 o                         
   4  -6   9        134.35        148.62         8.46 o                         
   5  -6   9         17.28         17.23         2.08 o                         
   6  -6   9         36.37         35.35         2.77 o                         
   7  -6   9          5.39          3.86         1.26 o                         
  -7  -5   9          0.63          0.86         1.07 o                         
  -6  -5   9         19.40         22.83         3.79 o                         
  -5  -5   9        117.77        112.23         9.16 o                         
  -4  -5   9          1.20          1.79         0.84 o                         
  -3  -5   9          4.81          2.68         0.77 o                         
  -2  -5   9          4.09          5.55         0.70 o                         
  -1  -5   9        151.00        169.91         3.87 o                         
   0  -5   9        904.47        889.25        16.03 o                         
   1  -5   9        105.07         98.93         2.52 o                         
   2  -5   9        315.76        312.20         7.45 o                         
   3  -5   9         39.36         31.73         1.82 o                         
   4  -5   9        639.13        664.66        18.48 o                         
   5  -5   9          9.39         13.05         5.30 o                         
   6  -5   9          1.09          0.59         0.97 o                         
   7  -5   9         58.45         57.77         3.68 o                         
  -8  -4   9         28.69         27.62         6.04 o                         
  -7  -4   9          0.38          1.60         2.15 o                         
  -6  -4   9          8.91          6.55         1.56 o                         
  -5  -4   9        244.36        209.47         6.10 o                         
  -4  -4   9        117.46        122.91         4.01 o                         
  -3  -4   9         95.84         91.32         3.12 o                         
  -2  -4   9        434.19        485.40         9.23 o                         
  -1  -4   9         17.29         21.88         1.36 o                         
   0  -4   9        316.76        286.23         5.75 o                         
   1  -4   9        234.99        238.11         5.86 o                         
   2  -4   9        183.40        177.48         4.71 o                         
   3  -4   9        384.38        327.50         7.93 o                         
   4  -4   9         25.24         22.61         1.69 o                         
   5  -4   9        285.00        277.43         9.24 o                         
   6  -4   9         27.82         29.36         2.65 o                         
   7  -4   9          7.10          5.39         1.66 o                         
  -8  -3   9          3.40          2.11         1.21 o                         
  -7  -3   9         11.29         13.88         2.10 o                         
  -6  -3   9         73.13         71.97         4.24 o                         
  -5  -3   9         99.27         97.20         6.71 o                         
  -4  -3   9         28.66         35.42         1.99 o                         
  -3  -3   9        508.32        525.51        11.80 o                         
  -2  -3   9         26.20         14.11         0.87 o                         
  -1  -3   9        985.90        888.09        17.58 o                         
   0  -3   9          1.27          7.17         0.67 o                         
   1  -3   9         54.06         47.38         1.94 o                         
   2  -3   9         73.29         67.13         4.83 o                         
   3  -3   9          5.70          2.48         0.71 o                         
   4  -3   9         18.68         14.16         2.19 o                         
   5  -3   9         46.78         40.80         2.84 o                         
   6  -3   9          2.57          5.67         1.59 o                         
   7  -3   9          0.52          0.77         1.14 o                         
  -8  -2   9         13.82         13.06         3.20 o                         
  -7  -2   9          9.42         10.02         1.51 o                         
  -6  -2   9        151.76        145.46        12.02 o                         
  -5  -2   9          1.91          4.30         1.00 o                         
  -4  -2   9        114.16         66.74         2.66 o                         
  -3  -2   9         90.57         75.47         2.73 o                         
  -2  -2   9         87.84         77.96         3.32 o                         
  -1  -2   9        181.24        133.81         3.09 o                         
   0  -2   9         34.76         28.98         1.46 o                         
   1  -2   9          0.91          1.87         0.62 o                         
   2  -2   9         19.98         21.60         1.42 o                         
   3  -2   9        253.79        256.85         6.63 o                         
   4  -2   9        142.54        139.78         4.45 o                         
   5  -2   9          1.22          0.99         0.94 o                         
   6  -2   9         50.17         51.03         3.24 o                         
  -8  -1   9         30.58         34.66         2.54 o                         
  -7  -1   9         42.49         43.35         2.92 o                         
  -6  -1   9         21.42         21.97         1.88 o                         
  -5  -1   9         14.25         14.52         1.47 o                         
  -4  -1   9         66.38         42.83         4.60 o                         
  -3  -1   9          6.72          1.08         0.61 o                         
  -2  -1   9        104.46        128.86         3.63 o                         
  -1  -1   9          2.26          5.70         0.79 o                         
   0  -1   9        103.52         80.24         3.19 o                         
   1  -1   9         26.02         20.22         1.34 o                         
   2  -1   9         16.85         18.24         1.39 o                         
   3  -1   9          2.57          3.87         0.92 o                         
   4  -1   9        147.95        171.04         6.76 o                         
   5  -1   9         54.03         58.24         3.09 o                         
   6  -1   9         25.93         24.49         4.45 o                         
  -9   0   9          3.66          6.35         1.97 o                         
  -8   0   9          6.00         11.35         4.68 o                         
  -7   0   9          0.30          0.65         1.16 o                         
  -6   0   9         56.07         52.78         3.25 o                         
  -5   0   9          3.79          1.77         0.78 o                         
  -4   0   9         15.49         17.66         1.79 o                         
  -3   0   9        155.06        176.72         4.81 o                         
  -2   0   9         73.43         52.14         1.65 o                         
  -1   0   9         49.92         45.81         1.72 o                         
   0   0   9         18.46         14.40         1.19 o                         
   1   0   9          2.78          1.43         0.67 o                         
   2   0   9         34.34         37.80         1.96 o                         
   3   0   9         18.58         14.18         1.47 o                         
   4   0   9        174.95        156.17         4.91 o                         
   5   0   9         14.48         18.67         3.57 o                         
   6   0   9          0.47          2.18         1.27 o                         
  -9   1   9         13.79         13.38         3.53 o                         
  -8   1   9         40.40         46.09         3.76 o                         
  -7   1   9          3.27          4.92         1.14 o                         
  -6   1   9         19.82         23.35         1.85 o                         
  -5   1   9        206.58        198.45         5.62 o                         
  -4   1   9          9.70         10.39         1.17 o                         
  -3   1   9        279.67        281.57         6.91 o                         
  -2   1   9         34.92         63.94         1.92 o                         
  -1   1   9       1404.27       1334.20        23.47 o                         
   0   1   9         34.98         33.05         1.72 o                         
   1   1   9        140.28        142.80         4.20 o                         
   2   1   9         11.22         10.44         1.27 o                         
   3   1   9        379.53        371.70        12.21 o                         
   4   1   9         41.55         33.46         3.15 o                         
   5   1   9         25.56         18.92         2.50 o                         
   6   1   9         94.81         96.68         5.40 o                         
  -9   2   9          0.00          2.68         1.65 o                         
  -8   2   9         37.53         41.64         5.75 o                         
  -7   2   9         10.93         12.05         2.14 o                         
  -6   2   9         44.18         47.89         2.54 o                         
  -5   2   9         37.42         24.58         1.79 o                         
  -4   2   9         66.88         50.64         2.22 o                         
  -3   2   9          1.76          0.44         0.60 o                         
  -2   2   9         89.99        105.84         2.75 o                         
  -1   2   9         10.84          8.07         0.73 o                         
   0   2   9         84.04         82.10         2.88 o                         
   1   2   9        278.09        264.56         8.42 o                         
   2   2   9        147.30        131.07         5.02 o                         
   3   2   9          0.29          1.97         1.25 o                         
   4   2   9          3.19          2.63         1.21 o                         
   5   2   9         18.38         20.12         2.67 o                         
  -9   3   9          1.93          1.00         1.85 o                         
  -8   3   9         16.68         23.16         5.59 o                         
  -7   3   9          3.36          5.54         1.74 o                         
  -6   3   9        123.12        121.52         5.52 o                         
  -5   3   9        382.18        377.26        10.00 o                         
  -4   3   9         28.89         35.41         1.91 o                         
  -3   3   9        686.85        676.14        12.65 o                         
  -2   3   9         51.78         53.45         1.82 o                         
  -1   3   9        210.20        213.40         5.67 o                         
   0   3   9        380.55        377.80         9.72 o                         
   1   3   9        198.40        184.92         5.36 o                         
   2   3   9         75.99         86.20         7.26 o                         
   3   3   9         14.67         17.13         2.43 o                         
   4   3   9          8.67         13.43         2.17 o                         
   5   3   9         10.56         11.24         5.25 o                         
  -8   4   9         14.89         23.13         5.47 o                         
  -7   4   9          0.18         -0.39         1.61 o                         
  -6   4   9          4.80          8.62         3.67 o                         
  -5   4   9          9.90          9.46         1.27 o                         
  -4   4   9        185.05        156.75         4.66 o                         
  -3   4   9          0.31          0.50         0.52 o                         
  -2   4   9        119.70         88.32         3.36 o                         
  -1   4   9         17.52         19.30         3.43 o                         
   0   4   9        277.76        288.58         7.49 o                         
   1   4   9        387.06        388.07        12.19 o                         
   2   4   9          3.73          1.25         1.27 o                         
   3   4   9         13.28         10.85         2.08 o                         
   4   4   9         12.24         14.72         4.46 o                         
  -8   5   9         44.65         46.72         7.59 o                         
  -7   5   9         17.75         22.95         5.18 o                         
  -6   5   9         62.49         63.54         3.81 o                         
  -5   5   9         28.43         25.25         2.47 o                         
  -4   5   9         21.96         25.09         1.76 o                         
  -3   5   9         44.70         50.54         1.92 o                         
  -2   5   9        163.73        163.94         4.03 o                         
  -1   5   9          0.11          1.16         0.84 o                         
   0   5   9        168.74        160.28         6.38 o                         
   1   5   9         79.44         75.74         4.24 o                         
   2   5   9         63.15         58.67         4.00 o                         
   3   5   9         77.23         63.56         4.67 o                         
   4   5   9         22.97         24.80         3.34 o                         
  -8   6   9          3.05          4.21         1.55 o                         
  -7   6   9          0.44          2.50         1.65 o                         
  -6   6   9          7.85         10.60         1.93 o                         
  -5   6   9          2.05          4.44         1.27 o                         
  -4   6   9          8.78         12.53         1.75 o                         
  -3   6   9          1.10          2.58         0.71 o                         
  -2   6   9         14.56         10.93         1.39 o                         
  -1   6   9         41.95         39.98         3.32 o                         
   0   6   9         11.04         12.63         2.15 o                         
   1   6   9         35.80         43.60         3.63 o                         
   2   6   9          6.12          8.01         1.91 o                         
   3   6   9         10.03         14.19         3.42 o                         
  -7   7   9          2.33          3.32         1.34 o                         
  -6   7   9         21.69         19.41         2.38 o                         
  -5   7   9          0.91          0.68         1.04 o                         
  -4   7   9         31.49         26.34         2.36 o                         
  -3   7   9          4.91          3.69         1.88 o                         
  -2   7   9          2.39          5.18         2.08 o                         
  -1   7   9         10.61         10.80         1.94 o                         
   0   7   9        121.93        116.63         5.53 o                         
   1   7   9          0.99          2.27         2.30 o                         
   2   7   9          7.36         14.17         2.52 o                         
  -7   8   9         15.06         15.58         2.32 o                         
  -6   8   9          0.92          2.69         1.31 o                         
  -5   8   9          4.61          8.66         1.77 o                         
  -4   8   9         11.18          9.16         2.28 o                         
  -3   8   9          3.55          3.09         2.63 o                         
  -2   8   9         14.15         10.59         2.30 o                         
  -1   8   9          5.75          3.72         1.47 o                         
   0   8   9         32.23         35.43         6.82 o                         
   1   8   9          4.51         11.42         2.16 o                         
  -6   9   9          7.06          9.98         1.89 o                         
  -5   9   9         11.16         17.76         2.96 o                         
  -4   9   9         26.56         35.79         3.75 o                         
  -3   9   9          1.11          4.59         1.87 o                         
  -2   9   9          3.87          9.51         2.58 o                         
  -1   9   9         12.99         12.21         3.10 o                         
   0   9   9          4.07          4.70         1.70 o                         
  -4  10   9         16.73         18.20         3.25 o                         
  -3  10   9          0.06          3.25         2.22 o                         
  -1 -13  10         13.16         12.99         2.78 o                         
   0 -13  10          5.48          9.15         1.66 o                         
   1 -13  10          0.04          2.54         1.12 o                         
   2 -13  10          0.73          2.95         1.02 o                         
   3 -13  10          0.89          2.66         1.52 o                         
  -3 -12  10          0.00          1.68         1.41 o                         
  -2 -12  10          2.86          3.39         1.25 o                         
  -1 -12  10         29.29         26.92         3.66 o                         
   0 -12  10          7.33          9.24         1.63 o                         
   1 -12  10          5.91          7.66         1.70 o                         
   2 -12  10          0.00          2.11         1.11 o                         
   3 -12  10         84.79         78.93         6.41 o                         
   4 -12  10          8.70         14.55         1.97 o                         
  -4 -11  10          3.38          2.73         1.63 o                         
  -3 -11  10         21.91         25.43         3.23 o                         
  -2 -11  10          0.28         -0.07         2.39 o                         
  -1 -11  10         77.08         87.96         5.60 o                         
   0 -11  10          0.66          2.48         1.28 o                         
   1 -11  10         46.58         48.48         3.13 o                         
   2 -11  10         20.48         19.12         1.54 o                         
   3 -11  10         72.25         80.55         3.98 o                         
   4 -11  10          0.02          2.88         1.17 o                         
   5 -11  10          9.49         17.71         2.28 o                         
  -5 -10  10          2.98          7.79         2.15 o                         
  -4 -10  10          4.14          2.48         1.36 o                         
  -3 -10  10         11.97         16.28         2.28 o                         
  -2 -10  10          9.55          8.49         1.75 o                         
  -1 -10  10          5.24          3.33         1.26 o                         
   0 -10  10          0.78          0.85         1.09 o                         
   1 -10  10          3.04          3.94         0.96 o                         
   2 -10  10         21.13         21.06         1.59 o                         
   3 -10  10         38.28         40.52         2.79 o                         
   4 -10  10         14.26         17.56         2.12 o                         
   5 -10  10          1.88          6.12         1.51 o                         
  -5  -9  10          1.00          3.32         1.41 o                         
  -4  -9  10         12.08         14.16         2.21 o                         
  -3  -9  10        123.50        112.47         6.09 o                         
  -2  -9  10         66.71         67.06         3.71 o                         
  -1  -9  10        192.53        188.87         5.45 o                         
   0  -9  10          9.22         10.37         1.07 o                         
   1  -9  10        894.77        806.69        22.37 o                         
   2  -9  10         14.89          9.84         1.59 o                         
   3  -9  10          0.06          0.02         1.03 o                         
   4  -9  10         37.74         32.87         2.77 o                         
   5  -9  10         19.89         18.15         2.29 o                         
   6  -9  10         11.11         12.10         2.25 o                         
  -6  -8  10          8.27         13.03         2.30 o                         
  -5  -8  10         37.21         41.02         3.58 o                         
  -4  -8  10          6.53          9.07         2.91 o                         
  -3  -8  10         43.43         45.04         3.24 o                         
  -2  -8  10         64.56         55.54         3.20 o                         
  -1  -8  10         34.58         28.62         1.52 o                         
   0  -8  10         51.89         56.24         4.25 o                         
   1  -8  10         12.54         13.02         1.17 o                         
   2  -8  10         61.27         57.02         3.11 o                         
   3  -8  10         62.32         58.16         3.13 o                         
   4  -8  10         16.92         21.20         2.26 o                         
   5  -8  10          2.48          1.27         1.68 o                         
   6  -8  10          3.06          0.40         3.13 o                         
  -6  -7  10          0.10          2.42         1.10 o                         
  -5  -7  10          2.12          1.97         1.30 o                         
  -4  -7  10        210.81        207.23         7.77 o                         
  -3  -7  10         84.28         76.50         6.19 o                         
  -2  -7  10        128.93        115.35         3.72 o                         
  -1  -7  10         28.18         28.62         2.05 o                         
   0  -7  10        168.55        188.88         4.37 o                         
   1  -7  10        726.70        734.97        13.62 o                         
   2  -7  10          1.37          1.46         1.01 o                         
   3  -7  10        243.27        209.08         7.17 o                         
   4  -7  10         50.34         40.90         4.14 o                         
   5  -7  10         16.18         19.25         2.55 o                         
   6  -7  10         13.61         11.07         1.94 o                         
  -7  -6  10          6.07          7.62         1.69 o                         
  -6  -6  10         45.95         44.13        11.09 o                         
  -5  -6  10         14.45         17.36         3.78 o                         
  -4  -6  10          6.64          3.35         1.21 o                         
  -3  -6  10         34.06         36.24         2.07 o                         
  -2  -6  10        120.78        100.62         3.34 o                         
  -1  -6  10         39.71         45.29         1.72 o                         
   0  -6  10         11.97         11.33         0.94 o                         
   1  -6  10        185.04        162.80         6.91 o                         
   2  -6  10          0.02         -0.21         0.51 o                         
   3  -6  10         10.22         12.44         1.66 o                         
   4  -6  10         85.89         73.92         8.28 o                         
   5  -6  10         11.88         16.77         2.08 o                         
   6  -6  10         30.71         37.58         4.81 o                         
  -7  -5  10          7.29          7.63         2.02 o                         
  -6  -5  10        108.77        106.89         6.72 o                         
  -5  -5  10          1.06          2.15         1.64 o                         
  -4  -5  10         37.93         31.14         2.30 o                         
  -3  -5  10        104.10        114.65         3.74 o                         
  -2  -5  10          6.48          4.69         1.01 o                         
  -1  -5  10          2.63          6.45         0.77 o                         
   0  -5  10        100.01         94.54         2.57 o                         
   1  -5  10          4.81          4.48         0.86 o                         
   2  -5  10        407.41        406.09         9.41 o                         
   3  -5  10        131.78        135.15         4.10 o                         
   4  -5  10         41.20         40.75         4.18 o                         
   5  -5  10        119.06        109.80         4.93 o                         
   6  -5  10         12.91         11.40         1.88 o                         
  -8  -4  10          7.56         10.81         2.25 o                         
  -7  -4  10         86.11         82.39         4.51 o                         
  -6  -4  10          1.92          2.37         1.12 o                         
  -5  -4  10         12.12         15.99         1.64 o                         
  -4  -4  10        302.32        244.71         6.61 o                         
  -3  -4  10        176.32        178.42         5.02 o                         
  -2  -4  10          0.31          0.54         0.58 o                         
  -1  -4  10         81.50         82.03         2.30 o                         
   0  -4  10         74.27         66.16         2.00 o                         
   1  -4  10          8.02          5.93         0.90 o                         
   2  -4  10          1.94          1.35         0.62 o                         
   3  -4  10          0.12          0.63         0.71 o                         
   4  -4  10         26.87         16.70         4.81 o                         
   5  -4  10          6.82          6.58         2.30 o                         
   6  -4  10          4.62          3.13         1.25 o                         
  -8  -3  10          4.73          6.07         1.52 o                         
  -7  -3  10          3.69          3.07         1.03 o                         
  -6  -3  10        175.95        152.54         6.96 o                         
  -5  -3  10          0.22          2.30         0.90 o                         
  -4  -3  10        550.21        554.31        12.69 o                         
  -3  -3  10         46.24         43.89         3.89 o                         
  -2  -3  10        339.09        347.57        11.70 o                         
  -1  -3  10        350.14        337.92         6.71 o                         
   0  -3  10         84.40         72.36         2.55 o                         
   1  -3  10         30.72         29.91         1.62 o                         
   2  -3  10         31.77         33.92         1.81 o                         
   3  -3  10        118.60         92.29         3.25 o                         
   4  -3  10        134.62        141.43         4.55 o                         
   5  -3  10         13.46         19.06         2.99 o                         
   6  -3  10         10.27         15.95         2.05 o                         
  -8  -2  10          0.19          0.21         1.32 o                         
  -7  -2  10          0.12          0.18         0.91 o                         
  -6  -2  10          0.01          0.22         0.92 o                         
  -5  -2  10          0.47         -0.05         0.76 o                         
  -4  -2  10         10.59         17.79         1.52 o                         
  -3  -2  10        102.63        126.49         5.14 o                         
  -2  -2  10         20.53         11.43         0.83 o                         
  -1  -2  10        209.06        193.01         4.21 o                         
   0  -2  10        126.40        118.91         3.55 o                         
   1  -2  10         29.33         33.78         2.67 o                         
   2  -2  10         16.92         19.27         1.67 o                         
   3  -2  10         44.82         33.35         1.98 o                         
   4  -2  10        414.83        415.03        10.93 o                         
   5  -2  10          1.20          0.45         1.05 o                         
   6  -2  10          0.00          1.17         1.19 o                         
  -8  -1  10         29.85         35.21         2.59 o                         
  -7  -1  10         14.33         15.98         1.84 o                         
  -6  -1  10        153.65        149.81         6.37 o                         
  -5  -1  10         50.00         30.86         2.04 o                         
  -4  -1  10        185.66        149.27         4.54 o                         
  -3  -1  10          4.31          3.81         0.84 o                         
  -2  -1  10        482.57        465.62         8.90 o                         
  -1  -1  10          1.09          0.48         0.48 o                         
   0  -1  10         12.11         13.94         1.24 o                         
   1  -1  10        368.86        367.57         8.70 o                         
   2  -1  10         44.43         43.13         2.06 o                         
   3  -1  10         36.87         38.40         2.20 o                         
   4  -1  10         26.89         20.98         1.84 o                         
   5  -1  10        114.61        123.30         4.46 o                         
   6  -1  10         33.25         41.70         5.56 o                         
  -8   0  10         14.92         23.95         4.77 o                         
  -7   0  10         46.26         46.34         2.68 o                         
  -6   0  10        277.34        283.21        15.31 o                         
  -5   0  10        100.11         97.59         4.96 o                         
  -4   0  10        385.33        361.06         8.77 o                         
  -3   0  10         17.41         12.08         1.21 o                         
  -2   0  10       1176.91       1274.27        25.78 o                         
  -1   0  10        202.96        215.27        12.84 o                         
   0   0  10          0.17          1.22         0.59 o                         
   1   0  10        143.22        122.92         3.85 o                         
   2   0  10          0.12          0.27         0.79 o                         
   3   0  10         35.17         47.62         2.44 o                         
   4   0  10         11.69         20.67         6.97 o                         
   5   0  10         16.55         22.39         2.59 o                         
  -8   1  10         25.08         33.38         4.62 o                         
  -7   1  10          6.20          7.65         1.33 o                         
  -6   1  10          1.09          1.55         0.88 o                         
  -5   1  10          1.01          0.91         0.82 o                         
  -4   1  10         95.73         97.93         3.39 o                         
  -3   1  10         90.22         80.00         3.35 o                         
  -2   1  10         27.36         22.87         1.17 o                         
  -1   1  10          7.02          7.53         1.01 o                         
   0   1  10         16.78         17.68         1.40 o                         
   1   1  10         90.25        102.81         8.00 o                         
   2   1  10          2.88          4.69         1.11 o                         
   3   1  10          3.28          3.05         1.38 o                         
   4   1  10         31.71         24.35         2.91 o                         
   5   1  10         30.45         30.74         3.19 o                         
  -8   2  10          6.89         11.91         2.27 o                         
  -7   2  10         49.59         56.17         4.03 o                         
  -6   2  10         50.86         60.91         2.87 o                         
  -5   2  10          0.97          1.82         0.90 o                         
  -4   2  10          4.74         10.03         1.22 o                         
  -3   2  10        320.19        305.09         7.50 o                         
  -2   2  10         39.05         33.99         1.45 o                         
  -1   2  10         31.19         19.88         1.49 o                         
   0   2  10        147.55        148.00         4.44 o                         
   1   2  10         29.43         33.36         2.06 o                         
   2   2  10          8.88          8.24         1.27 o                         
   3   2  10         69.26         59.00         3.84 o                         
   4   2  10          0.03          0.49         1.22 o                         
   5   2  10         28.44         32.12         3.32 o                         
  -8   3  10          5.19          5.20         1.92 o                         
  -7   3  10         13.41         25.19         2.89 o                         
  -6   3  10          9.73         15.70         1.66 o                         
  -5   3  10        147.15        136.53         4.41 o                         
  -4   3  10        145.20        153.40         6.40 o                         
  -3   3  10         16.82          9.97         1.21 o                         
  -2   3  10        415.02        407.63         9.61 o                         
  -1   3  10          0.10          1.07         0.70 o                         
   0   3  10         81.00         78.59         3.06 o                         
   1   3  10        170.21        158.73         4.92 o                         
   2   3  10         53.78         48.06         4.29 o                         
   3   3  10          6.92          8.57         1.69 o                         
   4   3  10          0.75          1.80         1.49 o                         
  -8   4  10         13.53         15.73         2.82 o                         
  -7   4  10          3.91          6.45         1.60 o                         
  -6   4  10         17.65         23.18         2.65 o                         
  -5   4  10        146.44        155.56         6.11 o                         
  -4   4  10          7.77          6.80         1.15 o                         
  -3   4  10         56.13         42.18         2.19 o                         
  -2   4  10        109.87         90.12         3.25 o                         
  -1   4  10        109.40        101.49         3.60 o                         
   0   4  10         50.44         54.03         3.12 o                         
   1   4  10          1.19          4.31         1.49 o                         
   2   4  10         23.93         35.11         3.28 o                         
   3   4  10         17.50         21.85         5.11 o                         
   4   4  10          0.13          2.32         1.70 o                         
  -8   5  10          5.21         10.46         2.06 o                         
  -7   5  10          4.79          4.49         1.70 o                         
  -6   5  10          0.02          1.88         1.25 o                         
  -5   5  10         16.36         17.06         2.13 o                         
  -4   5  10          0.70          0.81         0.85 o                         
  -3   5  10         41.37         33.60         1.69 o                         
  -2   5  10         49.59         54.22         2.93 o                         
  -1   5  10         37.21         31.93         2.13 o                         
   0   5  10          2.63          3.12         1.45 o                         
   1   5  10         31.18         27.23         2.89 o                         
   2   5  10         46.35         46.53         3.91 o                         
   3   5  10          0.00          2.73         1.60 o                         
  -8   6  10          4.78          6.39         2.59 o                         
  -7   6  10         28.23         34.83         3.32 o                         
  -6   6  10          5.89          5.11         1.37 o                         
  -5   6  10         31.52         41.87         3.15 o                         
  -4   6  10         45.02         46.26         2.98 o                         
  -3   6  10          2.16          8.40         1.09 o                         
  -2   6  10          8.98          6.09         1.48 o                         
  -1   6  10         12.26         13.43         1.97 o                         
   0   6  10         55.27         54.21         3.64 o                         
   1   6  10          0.92         -0.48         1.70 o                         
   2   6  10         10.99          7.73         2.40 o                         
  -7   7  10          1.78          3.33         1.28 o                         
  -6   7  10         24.38         30.68         2.91 o                         
  -5   7  10         34.44         36.31         2.89 o                         
  -4   7  10          3.72          6.06         1.68 o                         
  -3   7  10         36.73         38.35         3.54 o                         
  -2   7  10          4.10          4.98         2.06 o                         
  -1   7  10         11.83         14.13         2.16 o                         
   0   7  10         12.35         12.59         3.79 o                         
   1   7  10         50.55         56.87         4.34 o                         
  -6   8  10          0.01          0.54         1.28 o                         
  -5   8  10         15.29         15.91         2.99 o                         
  -4   8  10         18.66         15.51         2.78 o                         
  -3   8  10          5.24          7.23         2.40 o                         
  -2   8  10         56.96         59.37         3.74 o                         
  -1   8  10          4.41          7.65         1.60 o                         
   0   8  10         18.99         23.18         2.85 o                         
  -5   9  10         30.13         28.88         3.75 o                         
  -3   9  10         23.76         34.50         4.33 o                         
  -2   9  10          5.18          6.09         2.14 o                         
  -1   9  10         46.23         44.60         5.21 o                         
   0 -13  11         74.03         90.60         4.60 o                         
   1 -13  11          1.61          5.45         1.30 o                         
   2 -13  11          0.57          5.68         2.34 o                         
  -2 -12  11          3.16          7.40         2.14 o                         
  -1 -12  11         23.97         32.57         3.98 o                         
   0 -12  11          6.83          7.75         1.49 o                         
   1 -12  11         11.90         15.83         2.04 o                         
   2 -12  11          2.36          3.63         1.93 o                         
   3 -12  11         35.52         44.01         5.15 o                         
   4 -12  11          4.90          6.53         1.60 o                         
  -3 -11  11          2.79          8.43         2.03 o                         
  -2 -11  11         16.04         22.65         2.52 o                         
  -1 -11  11         33.35         28.74         3.80 o                         
   0 -11  11          1.24          2.18         1.21 o                         
   1 -11  11          7.03         10.33         1.88 o                         
   2 -11  11          1.49          1.74         1.11 o                         
   3 -11  11         26.03         27.78         5.03 o                         
   4 -11  11          0.66          1.18         1.01 o                         
  -4 -10  11         41.07         58.01         5.65 o                         
  -3 -10  11          6.64          5.11         1.51 o                         
  -2 -10  11         34.67         34.35         2.87 o                         
  -1 -10  11         35.98         36.67         5.37 o                         
   0 -10  11         26.77         24.22         2.37 o                         
   1 -10  11          4.34          3.54         0.97 o                         
   2 -10  11         39.29         38.08         3.10 o                         
   3 -10  11          1.78          1.67         1.06 o                         
   4 -10  11          1.71         -0.02         1.61 o                         
   5 -10  11         35.40         37.43         3.18 o                         
  -5  -9  11          7.14         10.35         2.06 o                         
  -4  -9  11          0.80          1.33         1.14 o                         
  -3  -9  11          2.42          2.12         1.18 o                         
  -2  -9  11        246.79        241.59         8.35 o                         
  -1  -9  11         19.94         18.73         2.68 o                         
   0  -9  11         91.31         86.75         3.37 o                         
   1  -9  11        355.49        359.88        10.92 o                         
   2  -9  11        196.78        189.86         6.74 o                         
   3  -9  11         10.73          6.95         2.03 o                         
   4  -9  11          0.84          1.64         2.02 o                         
   5  -9  11         35.79         41.30         3.26 o                         
  -6  -8  11          0.06         -0.79         1.19 o                         
  -5  -8  11          0.25          1.98         1.26 o                         
  -4  -8  11          6.74          4.64         1.40 o                         
  -3  -8  11         14.48         19.78         3.58 o                         
  -2  -8  11          2.88          6.65         1.44 o                         
  -1  -8  11          6.89          7.58         0.98 o                         
   0  -8  11         24.22         24.24         1.97 o                         
   1  -8  11          4.48          4.44         0.96 o                         
   2  -8  11         14.52         19.88         2.03 o                         
   3  -8  11          1.28          2.58         1.68 o                         
   4  -8  11          5.14          6.57         1.40 o                         
   5  -8  11         21.36         25.45         2.62 o                         
   6  -8  11          8.94         10.25         1.95 o                         
  -6  -7  11         16.35         15.19         2.28 o                         
  -5  -7  11          9.73         10.76         1.89 o                         
  -4  -7  11          0.84          3.37         1.36 o                         
  -3  -7  11        123.19        115.14         3.97 o                         
  -2  -7  11          7.19          4.89         0.97 o                         
  -1  -7  11         38.02         34.47         1.63 o                         
   0  -7  11        270.53        251.85         7.16 o                         
   1  -7  11          0.01          0.61         0.67 o                         
   2  -7  11         10.77         10.27         1.59 o                         
   3  -7  11        174.17        155.97         5.98 o                         
   4  -7  11         73.13         54.80         3.38 o                         
   5  -7  11         22.97         17.69         2.15 o                         
   6  -7  11         10.46         11.05         1.92 o                         
  -7  -6  11          5.09          7.91         1.60 o                         
  -6  -6  11         28.48         32.99         4.95 o                         
  -5  -6  11         73.72         73.50         6.45 o                         
  -4  -6  11         69.19         66.62         2.94 o                         
  -3  -6  11        106.08         89.86         3.32 o                         
  -2  -6  11         46.59         48.31         2.24 o                         
  -1  -6  11         63.58         58.69         2.06 o                         
   0  -6  11          1.62          3.04         0.77 o                         
   1  -6  11        303.14        284.68         7.09 o                         
   2  -6  11          4.00          2.92         0.86 o                         
   3  -6  11          1.73          2.39         1.12 o                         
   4  -6  11          8.21          7.04         1.53 o                         
   5  -6  11          5.77          5.05         1.19 o                         
   6  -6  11          1.13          2.00         2.50 o                         
  -7  -5  11          2.42          4.76         1.36 o                         
  -6  -5  11         21.14         19.31         2.42 o                         
  -5  -5  11         54.70         54.01         2.79 o                         
  -4  -5  11        102.00        105.37         3.77 o                         
  -3  -5  11         51.91         67.64         2.76 o                         
  -2  -5  11         15.32         10.93         1.19 o                         
  -1  -5  11         44.14         40.10         1.63 o                         
   0  -5  11        198.35        184.19         5.51 o                         
   1  -5  11         28.62         25.47         1.70 o                         
   2  -5  11          6.14          7.01         1.05 o                         
   3  -5  11          0.20         -0.40         0.66 o                         
   4  -5  11         56.00         53.16         4.52 o                         
   5  -5  11         25.68         27.97         3.50 o                         
   6  -5  11          0.43          1.22         1.24 o                         
  -8  -4  11          1.94          2.57         1.48 o                         
  -7  -4  11         35.47         41.23         3.70 o                         
  -6  -4  11        111.11        101.89         7.09 o                         
  -5  -4  11          3.75          4.79         1.14 o                         
  -4  -4  11         27.12         29.07         2.29 o                         
  -3  -4  11        156.03        144.58         4.40 o                         
  -2  -4  11         37.45         33.50         2.08 o                         
  -1  -4  11        224.81        202.53         4.51 o                         
   0  -4  11        321.42        321.74         7.71 o                         
   1  -4  11        174.11        169.61         4.75 o                         
   2  -4  11        303.75        311.17         9.57 o                         
   3  -4  11        538.51        497.81        12.27 o                         
   4  -4  11          9.82         12.28         2.68 o                         
   5  -4  11        107.54        112.17         7.21 o                         
   6  -4  11          2.58          7.22         3.37 o                         
  -8  -3  11          0.01          1.61         1.06 o                         
  -7  -3  11         61.80         65.58         3.89 o                         
  -6  -3  11          0.04          0.03         0.82 o                         
  -5  -3  11        261.08        237.58         6.70 o                         
  -4  -3  11        164.33        139.01         8.78 o                         
  -3  -3  11        137.06        145.26         4.38 o                         
  -2  -3  11          7.23         12.62         1.48 o                         
  -1  -3  11         37.68         29.88         1.70 o                         
   0  -3  11          0.87          1.62         0.67 o                         
   1  -3  11         13.31         12.61         1.28 o                         
   2  -3  11         86.31         78.11         2.90 o                         
   3  -3  11          0.18         -0.95         1.11 o                         
   4  -3  11         52.99         50.67         2.57 o                         
   5  -3  11         89.35        100.96         9.13 o                         
   6  -3  11         13.77         16.12         2.29 o                         
  -8  -2  11          0.00          1.95         0.91 o                         
  -7  -2  11         21.87         23.44         2.14 o                         
  -6  -2  11         23.50         14.03         1.65 o                         
  -5  -2  11         91.07         93.28         5.64 o                         
  -4  -2  11         20.25         17.64         1.59 o                         
  -3  -2  11         41.06         39.07         1.96 o                         
  -2  -2  11        728.24        686.20        14.91 o                         
  -1  -2  11        107.75         75.87         2.70 o                         
   0  -2  11        440.47        466.99        18.37 o                         
   1  -2  11         17.19         19.00         1.45 o                         
   2  -2  11        189.02        170.70         5.23 o                         
   3  -2  11         11.42         15.35         1.56 o                         
   4  -2  11        198.02        184.83         5.63 o                         
   5  -2  11          2.52          5.48         1.14 o                         
  -8  -1  11         25.63         23.08         5.44 o                         
  -7  -1  11         42.08         47.17         2.81 o                         
  -6  -1  11          1.57          0.97         1.50 o                         
  -5  -1  11        237.49        220.43         6.70 o                         
  -4  -1  11         30.62         41.10         2.18 o                         
  -3  -1  11         37.67         29.95         3.49 o                         
  -2  -1  11        900.59        809.26        26.63 o                         
  -1  -1  11         42.04         42.56         1.95 o                         
   0  -1  11        130.91        113.64         7.45 o                         
   1  -1  11         80.15         66.67         2.67 o                         
   2  -1  11        215.64        177.84         5.18 o                         
   3  -1  11         16.11         11.71         1.48 o                         
   4  -1  11         64.21         69.17         3.13 o                         
   5  -1  11         20.78         18.55         1.85 o                         
  -8   0  11          0.01         -1.11         1.22 o                         
  -7   0  11          4.18          7.00         1.35 o                         
  -6   0  11          0.63          3.45         1.08 o                         
  -5   0  11        152.50        129.47         5.51 o                         
  -4   0  11          0.82          0.14         0.77 o                         
  -3   0  11         33.09         32.16         3.32 o                         
  -2   0  11        254.13        237.26        20.50 o                         
  -1   0  11          4.66          9.53         1.11 o                         
   0   0  11        191.49        167.52         4.76 o                         
   1   0  11         44.81         37.72         2.11 o                         
   2   0  11        173.38        175.83         6.26 o                         
   3   0  11         35.06         36.30         2.71 o                         
   4   0  11         48.61         49.22         2.97 o                         
   5   0  11          1.08          2.59         2.08 o                         
  -8   1  11          2.80          3.85         1.77 o                         
  -7   1  11         28.95         29.17         2.29 o                         
  -6   1  11          0.87          0.48         0.94 o                         
  -5   1  11          0.59         -0.52         0.88 o                         
  -4   1  11          9.16          6.94         1.10 o                         
  -3   1  11         46.82         42.11         2.05 o                         
  -2   1  11         42.95         45.44         2.05 o                         
  -1   1  11          2.84          1.32         1.39 o                         
   0   1  11        100.96         90.97         3.24 o                         
   1   1  11         16.59         15.83         1.55 o                         
   2   1  11          8.56          5.50         1.37 o                         
   3   1  11         14.11         19.73         1.93 o                         
   4   1  11          0.57          2.19         1.41 o                         
   5   1  11          7.92         11.75         2.03 o                         
  -8   2  11          0.52         -0.07         1.71 o                         
  -7   2  11         86.35         88.70         4.86 o                         
  -6   2  11          8.78         10.18         1.48 o                         
  -5   2  11         34.59         33.57         3.04 o                         
  -4   2  11        126.90        117.64         3.93 o                         
  -3   2  11        600.48        547.41        12.40 o                         
  -2   2  11          4.70          7.87         1.77 o                         
  -1   2  11          0.01          1.07         0.69 o                         
   0   2  11        165.35        147.12         5.14 o                         
   1   2  11         44.84         41.64         3.93 o                         
   2   2  11         33.82         33.63         2.20 o                         
   3   2  11         24.23         25.96         2.89 o                         
   4   2  11          3.67          2.58         1.72 o                         
  -8   3  11          6.01         11.36         2.43 o                         
  -7   3  11          0.07          2.25         1.28 o                         
  -6   3  11         20.88         22.57         1.93 o                         
  -5   3  11         40.93         38.68         2.28 o                         
  -4   3  11          1.26          2.30         0.94 o                         
  -3   3  11        135.47        110.12         3.95 o                         
  -2   3  11          3.33          9.16         1.18 o                         
  -1   3  11          2.05          2.47         0.95 o                         
   0   3  11         52.58         48.36         2.43 o                         
   1   3  11         34.36         42.25         2.81 o                         
   2   3  11          2.34          2.02         1.45 o                         
   3   3  11          5.14          5.37         1.73 o                         
   4   3  11          0.01         -0.05         1.64 o                         
  -8   4  11         10.12         11.57         2.54 o                         
  -7   4  11         73.88         69.69         4.29 o                         
  -6   4  11         27.19         33.12         4.54 o                         
  -5   4  11          6.33          8.08         1.34 o                         
  -4   4  11         73.81         74.57         3.04 o                         
  -3   4  11          3.32          3.72         1.22 o                         
  -2   4  11         29.39         38.80         2.17 o                         
  -1   4  11          0.42          0.84         0.79 o                         
   0   4  11         17.71         17.72         3.31 o                         
   1   4  11         51.32         55.62         3.89 o                         
   2   4  11         85.46         74.48         5.52 o                         
   3   4  11          0.01         -0.35         1.42 o                         
  -8   5  11          2.66          5.02         1.74 o                         
  -7   5  11          3.93          3.63         1.45 o                         
  -6   5  11          8.04          9.86         1.84 o                         
  -5   5  11        100.39         96.73         4.77 o                         
  -4   5  11         11.40         10.49         1.44 o                         
  -3   5  11         15.15         11.34         1.89 o                         
  -2   5  11         17.86         17.65         1.63 o                         
  -1   5  11         39.08         35.17         3.86 o                         
   0   5  11         90.63         84.21         4.58 o                         
   1   5  11          0.18          0.95         2.00 o                         
   2   5  11          1.30          2.08         1.50 o                         
  -7   6  11         16.66         18.97         3.31 o                         
  -6   6  11          0.03          1.10         2.17 o                         
  -5   6  11         27.58         29.94         6.48 o                         
  -4   6  11         20.57         27.95         2.48 o                         
  -3   6  11         12.86         11.48         1.96 o                         
  -2   6  11          2.10          3.46         1.87 o                         
  -1   6  11         29.85         28.99         2.74 o                         
   0   6  11          4.44          3.83         1.31 o                         
   1   6  11         69.35         75.62         4.66 o                         
   2   6  11          3.57          3.95         2.75 o                         
  -6   7  11          1.22          1.98         2.31 o                         
  -5   7  11         29.43         39.62         3.06 o                         
  -4   7  11          0.36          2.25         1.67 o                         
  -3   7  11          2.92          6.56         2.49 o                         
  -2   7  11          1.53          1.49         1.12 o                         
  -1   7  11         15.10         22.48         2.60 o                         
   0   7  11          0.05          0.50         1.22 o                         
  -5   8  11          9.42         12.14         2.69 o                         
  -2   8  11          0.00          1.23         1.19 o                         
  -1   8  11         54.65         50.05         5.87 o                         
   1 -13  12          3.85         11.30         2.63 o                         
  -2 -12  12         17.99         21.33         3.92 o                         
  -1 -12  12          0.03          1.79         1.49 o                         
   0 -12  12         22.19         27.95         3.60 o                         
   1 -12  12         21.44         24.99         3.75 o                         
   2 -12  12         12.37         13.75         3.10 o                         
   3 -12  12          1.07          4.52         1.37 o                         
  -3 -11  12          2.15          2.46         1.22 o                         
  -2 -11  12         16.74         21.87         3.53 o                         
  -1 -11  12         12.29         10.65         2.66 o                         
   1 -11  12          1.05         -0.20         1.52 o                         
   2 -11  12         16.42         18.60         2.13 o                         
   3 -11  12         17.88         20.43         2.30 o                         
   4 -11  12          5.97          9.23         2.18 o                         
  -4 -10  12          7.59         10.49         2.34 o                         
  -3 -10  12          3.49          2.90         1.26 o                         
  -2 -10  12          2.32          3.45         1.62 o                         
  -1 -10  12         29.27         37.43         2.82 o                         
   0 -10  12          6.43          7.59         1.68 o                         
   1 -10  12          5.61          3.84         1.42 o                         
   2 -10  12        112.17        113.31         4.94 o                         
   3 -10  12          6.98          8.16         2.59 o                         
   4 -10  12         16.60         15.87         2.25 o                         
  -5  -9  12         11.61         15.88         2.53 o                         
  -4  -9  12          0.02          1.27         1.32 o                         
  -3  -9  12         19.70         18.39         2.91 o                         
  -2  -9  12         51.21         48.31         3.22 o                         
  -1  -9  12          7.77          5.06         1.09 o                         
   0  -9  12          0.01          1.83         0.94 o                         
   1  -9  12         49.21         49.73         3.02 o                         
   2  -9  12         51.97         47.10         4.39 o                         
   3  -9  12         83.23         75.79         3.90 o                         
   4  -9  12          0.28          1.11         2.14 o                         
   5  -9  12          4.71          7.41         1.66 o                         
  -6  -8  12          6.00          6.27         1.87 o                         
  -5  -8  12         13.56         18.14         2.53 o                         
  -4  -8  12         14.89         20.10         2.47 o                         
  -3  -8  12          2.14          1.71         1.18 o                         
  -2  -8  12          0.56          0.43         0.75 o                         
  -1  -8  12         91.12         76.39         3.00 o                         
   0  -8  12          9.61          7.86         1.22 o                         
   1  -8  12          2.77          5.63         1.04 o                         
   2  -8  12         18.19         18.94         2.10 o                         
   3  -8  12         28.64         36.79         2.76 o                         
   4  -8  12          2.58          7.14         1.73 o                         
   5  -8  12          0.31          1.48         1.64 o                         
  -6  -7  12          9.39         10.90         1.96 o                         
  -5  -7  12         23.32         28.95         2.87 o                         
  -4  -7  12          5.07          5.81         1.43 o                         
  -3  -7  12         31.75         20.82         1.76 o                         
  -2  -7  12          3.40          4.33         0.97 o                         
  -1  -7  12        113.65        105.87         4.63 o                         
   0  -7  12        269.98        265.35         6.90 o                         
   1  -7  12        462.74        454.53        10.60 o                         
   2  -7  12         32.71         39.37         5.38 o                         
   3  -7  12         33.05         27.21         2.46 o                         
   4  -7  12        110.75        106.52        12.22 o                         
   5  -7  12          9.49         11.16         1.67 o                         
  -7  -6  12          1.96          1.87         2.00 o                         
  -6  -6  12         33.13         33.92         3.16 o                         
  -5  -6  12         50.00         47.55         3.51 o                         
  -4  -6  12         47.13         37.04         3.69 o                         
  -3  -6  12         76.27         68.32         2.89 o                         
  -2  -6  12          5.22          7.43         1.12 o                         
  -1  -6  12         41.79         37.92         1.99 o                         
   0  -6  12        283.92        266.28        12.51 o                         
   1  -6  12          1.26         -0.28         0.67 o                         
   2  -6  12         31.70         30.94         2.56 o                         
   3  -6  12          1.94          4.34         1.32 o                         
   4  -6  12         39.94         39.85         2.84 o                         
   5  -6  12          0.02          0.70         0.94 o                         
  -7  -5  12          4.81          6.62         2.22 o                         
  -6  -5  12         18.78         20.05         4.02 o                         
  -5  -5  12         12.77         16.33         1.88 o                         
  -4  -5  12          6.60          7.12         1.45 o                         
  -3  -5  12        166.79        168.10         5.03 o                         
  -2  -5  12         32.50         39.90         2.09 o                         
  -1  -5  12        153.62        139.80         4.20 o                         
   0  -5  12         26.94         27.05         1.76 o                         
   1  -5  12        119.02        118.00         4.35 o                         
   2  -5  12        285.16        259.33         6.75 o                         
   3  -5  12         14.05         15.43         1.52 o                         
   4  -5  12         78.44         71.97         4.59 o                         
   5  -5  12          7.81         11.93         1.83 o                         
  -7  -4  12         21.79         25.97         2.77 o                         
  -6  -4  12         95.26        107.15         4.19 o                         
  -5  -4  12         49.62         49.40         2.62 o                         
  -4  -4  12         79.95         53.51         2.58 o                         
  -3  -4  12         33.42         26.85         1.85 o                         
  -2  -4  12         86.98         88.74         3.52 o                         
  -1  -4  12        858.40        851.38        18.29 o                         
   0  -4  12        141.89        127.27         3.95 o                         
   1  -4  12        468.76        455.94        10.62 o                         
   2  -4  12         74.06         61.53         2.67 o                         
   3  -4  12        190.21        190.73         5.54 o                         
   4  -4  12         30.15         29.73         2.59 o                         
   5  -4  12          5.71          6.17         1.73 o                         
  -8  -3  12          1.75          4.36         1.70 o                         
  -7  -3  12         36.00         40.72         2.98 o                         
  -6  -3  12         21.47         21.93         2.99 o                         
  -5  -3  12        161.86        127.81         4.46 o                         
  -4  -3  12         11.25          9.48         1.83 o                         
  -3  -3  12        316.25        295.28         7.51 o                         
  -2  -3  12         91.85         78.33         2.90 o                         
  -1  -3  12        219.57        220.29         8.03 o                         
   0  -3  12         11.53          9.22         1.19 o                         
   1  -3  12          7.63          8.31         1.18 o                         
   2  -3  12          9.37          8.92         1.27 o                         
   3  -3  12         78.33         73.42         4.82 o                         
   4  -3  12         20.08         27.28         3.51 o                         
   5  -3  12          0.37          1.28         1.03 o                         
  -8  -2  12         41.15         47.61         3.39 o                         
  -7  -2  12          5.94          7.07         1.91 o                         
  -6  -2  12          5.33          4.04         1.18 o                         
  -5  -2  12         69.72         59.19         2.79 o                         
  -4  -2  12         69.27         71.09         3.25 o                         
  -3  -2  12         12.37         21.00         2.81 o                         
  -2  -2  12         72.81         77.94         3.76 o                         
  -1  -2  12        184.69        176.75         4.94 o                         
   0  -2  12        105.46         98.49         4.90 o                         
   1  -2  12        222.11        233.28         6.22 o                         
   2  -2  12        231.22        205.03         5.80 o                         
   3  -2  12         34.96         36.42         2.32 o                         
   4  -2  12        188.33        197.35         6.01 o                         
   5  -2  12          8.24          8.05         1.50 o                         
  -8  -1  12          6.42          8.80         1.52 o                         
  -7  -1  12          5.78          7.20         1.25 o                         
  -6  -1  12         38.02         44.12         3.32 o                         
  -5  -1  12          4.59          6.74         1.24 o                         
  -4  -1  12         34.36         26.94         2.33 o                         
  -3  -1  12         71.27         59.80         2.61 o                         
  -2  -1  12         14.31         15.42         1.84 o                         
  -1  -1  12          1.65          1.85         0.70 o                         
   0  -1  12         70.44         76.10         2.92 o                         
   1  -1  12         12.51         10.33         1.34 o                         
   2  -1  12         17.89         13.94         1.55 o                         
   3  -1  12         54.44         63.56         3.25 o                         
   4  -1  12         41.95         44.15         2.61 o                         
   5  -1  12          8.53          8.72         3.16 o                         
  -8   0  12         17.49         20.69         2.88 o                         
  -7   0  12         51.82         56.72         2.99 o                         
  -6   0  12         27.52         29.27         2.21 o                         
  -5   0  12         90.75         96.92         3.70 o                         
  -4   0  12         19.08         16.00         1.57 o                         
  -3   0  12        284.99        264.43        12.69 o                         
  -2   0  12         53.12         61.63         3.36 o                         
  -1   0  12        140.77        140.32         4.27 o                         
   0   0  12         58.13         50.02         3.67 o                         
   1   0  12         16.16         10.99         1.36 o                         
   2   0  12         33.21         30.17         2.14 o                         
   3   0  12         51.65         51.77         3.57 o                         
   4   0  12          0.21         -0.04         1.34 o                         
  -8   1  12          0.67          1.07         1.46 o                         
  -7   1  12         34.04         43.48         3.66 o                         
  -6   1  12          0.79          0.22         0.94 o                         
  -5   1  12         22.94         30.72         2.93 o                         
  -4   1  12         10.36         13.45         1.47 o                         
  -3   1  12        373.86        378.34        11.60 o                         
  -2   1  12         19.68         22.11         5.37 o                         
  -1   1  12         94.23         85.81         3.68 o                         
   0   1  12        133.30        106.43         3.70 o                         
   1   1  12         80.74         83.10         3.34 o                         
   2   1  12         97.99         88.65         5.93 o                         
   3   1  12         20.93         22.08         2.73 o                         
   4   1  12          1.72          2.05         1.47 o                         
  -8   2  12          0.00          2.22         1.67 o                         
  -7   2  12         23.70         29.86         4.95 o                         
  -6   2  12         24.06         15.64         1.74 o                         
  -5   2  12          1.86          0.81         0.88 o                         
  -4   2  12        142.16        157.84         6.27 o                         
  -3   2  12        111.81         90.64         4.32 o                         
  -2   2  12          8.10          5.48         1.38 o                         
  -1   2  12         41.75         42.59         2.24 o                         
   0   2  12        110.87         99.59         3.66 o                         
   1   2  12          6.44         10.72         1.47 o                         
   2   2  12          2.22          4.32         1.44 o                         
   3   2  12         33.97         34.56         3.40 o                         
   4   2  12          0.00         -0.90         2.14 o                         
  -8   3  12         50.61         50.06         4.32 o                         
  -7   3  12         33.83         42.32         3.61 o                         
  -6   3  12          0.05         -0.01         0.86 o                         
  -5   3  12          7.02          7.51         1.32 o                         
  -4   3  12         10.10         13.80         1.75 o                         
  -3   3  12          7.15         10.34         1.71 o                         
  -2   3  12         22.18         16.80         2.12 o                         
  -1   3  12          3.00          6.32         1.13 o                         
   0   3  12          3.07          4.51         1.06 o                         
   1   3  12         17.53         19.07         2.40 o                         
   2   3  12         23.67         29.20         3.18 o                         
   3   3  12          3.77          9.88         6.22 o                         
  -8   4  12         33.59         44.48         4.29 o                         
  -7   4  12          8.03          5.89         1.54 o                         
  -6   4  12        173.16        172.99         7.20 o                         
  -5   4  12        168.21        182.36         5.61 o                         
  -4   4  12        350.67        341.12        11.01 o                         
  -3   4  12         23.45         22.66         4.38 o                         
  -2   4  12         62.74         67.78         3.84 o                         
  -1   4  12        175.45        167.95         5.61 o                         
   0   4  12         55.32         63.80         3.85 o                         
   1   4  12          0.68          4.39         1.49 o                         
   2   4  12          4.41          3.19         1.63 o                         
  -7   5  12          0.66          2.83         1.33 o                         
  -6   5  12         28.19         27.66         2.75 o                         
  -5   5  12          1.62          6.10         1.60 o                         
  -4   5  12          1.34          1.90         2.22 o                         
  -3   5  12          0.06          1.86         1.17 o                         
  -2   5  12          1.86          3.25         1.28 o                         
  -1   5  12         15.22         16.56         2.17 o                         
   0   5  12          0.00          1.86         2.21 o                         
   1   5  12         41.78         48.38         5.03 o                         
   2   5  12          0.03          0.20         1.54 o                         
  -7   6  12          8.58         11.53         2.60 o                         
  -6   6  12          2.75          4.37         1.38 o                         
  -5   6  12          0.00         -0.79         1.10 o                         
  -4   6  12          0.08         -0.29         1.40 o                         
  -3   6  12          3.14          4.84         1.52 o                         
  -2   6  12          0.07          2.35         1.14 o                         
  -1   6  12          0.37          1.36         1.71 o                         
   0   6  12         15.55         14.31         2.21 o                         
   1   6  12         69.30         72.67         7.27 o                         
  -6   7  12         27.54         35.48         3.19 o                         
  -5   7  12          0.33          2.19         1.67 o                         
  -3   7  12          1.55          5.33         2.46 o                         
  -2   7  12         32.75         36.84         3.11 o                         
  -1   7  12          8.25         12.62         2.11 o                         
  -1 -12  13         29.32         36.05         4.39 o                         
   1 -12  13          0.14          0.64         1.43 o                         
   2 -12  13         39.71         36.35         4.68 o                         
  -3 -11  13          2.21          5.63         1.62 o                         
  -2 -11  13         27.72         34.80         5.46 o                         
  -1 -11  13         13.20         14.16         3.01 o                         
   1 -11  13          0.00         -1.38         1.38 o                         
   2 -11  13         13.53         13.27         1.95 o                         
   3 -11  13          0.00          1.61         1.08 o                         
  -4 -10  13          4.25          5.86         1.57 o                         
  -3 -10  13          8.24         11.90         1.96 o                         
  -2 -10  13          0.17          1.11         1.38 o                         
  -1 -10  13          2.08          1.44         1.10 o                         
   0 -10  13          3.51          3.31         2.05 o                         
   1 -10  13          0.89          1.37         1.31 o                         
   2 -10  13          3.24          5.18         2.12 o                         
   3 -10  13         12.86         14.25         2.00 o                         
   4 -10  13          5.43          4.61         1.44 o                         
  -5  -9  13         54.10         61.99         4.45 o                         
  -4  -9  13          4.59          6.06         1.67 o                         
  -3  -9  13         16.19         21.39         2.47 o                         
  -2  -9  13          4.53          4.00         1.38 o                         
  -1  -9  13          0.12          0.75         1.07 o                         
   0  -9  13         18.44         19.30         1.70 o                         
   1  -9  13         17.04         14.50         2.02 o                         
   2  -9  13         27.79         23.16         2.39 o                         
   3  -9  13          6.86          8.71         1.81 o                         
   4  -9  13          7.79         11.92         1.89 o                         
  -5  -8  13          2.16          3.03         1.36 o                         
  -4  -8  13         13.10         16.99         2.31 o                         
  -3  -8  13         44.44         47.27         3.23 o                         
  -2  -8  13         66.56         55.34         2.67 o                         
  -1  -8  13         67.65         66.98         3.48 o                         
   0  -8  13         68.82         69.43         2.91 o                         
   1  -8  13        120.03        120.89         9.42 o                         
   2  -8  13          0.05          0.47         0.97 o                         
   3  -8  13         27.63         22.87         3.99 o                         
   4  -8  13          3.43          4.21         1.40 o                         
   5  -8  13          8.57         11.98         2.08 o                         
  -6  -7  13         34.22         34.24         4.57 o                         
  -5  -7  13          0.06          1.76         1.33 o                         
  -4  -7  13         33.28         39.34         4.11 o                         
  -3  -7  13         38.51         32.70         2.16 o                         
  -2  -7  13          0.04          0.12         0.91 o                         
  -1  -7  13          5.15          8.75         1.58 o                         
   0  -7  13        321.98        324.89         8.17 o                         
   1  -7  13        109.74        111.05         5.25 o                         
   2  -7  13         55.51         45.10         3.45 o                         
   3  -7  13          0.05          0.38         1.48 o                         
   4  -7  13         45.02         40.54         3.15 o                         
   5  -7  13         10.95         15.00         2.02 o                         
  -6  -6  13         29.91         29.12         2.90 o                         
  -5  -6  13         36.93         34.20         2.97 o                         
  -4  -6  13        117.43        107.54         4.01 o                         
  -3  -6  13         26.33         24.93         1.91 o                         
  -2  -6  13        245.16        242.20         7.18 o                         
  -1  -6  13          6.24          6.34         1.47 o                         
   0  -6  13        241.19        251.35         6.68 o                         
   1  -6  13          9.57          7.51         1.18 o                         
   2  -6  13         27.25         27.47         2.36 o                         
   3  -6  13         64.81         53.02         3.22 o                         
   4  -6  13          4.94          8.84         2.88 o                         
   5  -6  13          0.19          1.02         1.81 o                         
  -7  -5  13          0.01          1.31         1.02 o                         
  -6  -5  13          0.01          1.42         1.02 o                         
  -5  -5  13         18.04         12.03         1.56 o                         
  -4  -5  13         77.06         77.07         3.26 o                         
  -3  -5  13         17.90         14.32         1.51 o                         
  -2  -5  13         37.65         35.58         2.67 o                         
  -1  -5  13         28.19         26.93         2.35 o                         
   0  -5  13        625.73        622.79        14.42 o                         
   1  -5  13         49.71         44.72         2.27 o                         
   2  -5  13         12.13         11.07         1.33 o                         
   3  -5  13        160.67        145.28         4.69 o                         
   4  -5  13          5.04          6.63         1.50 o                         
   5  -5  13         27.49         34.29         2.92 o                         
  -7  -4  13         19.49         21.07         3.63 o                         
  -6  -4  13         15.89         26.95         2.22 o                         
  -5  -4  13         32.63         25.22         3.19 o                         
  -4  -4  13         37.92         37.37         2.54 o                         
  -3  -4  13          0.91          1.09         0.77 o                         
  -2  -4  13         63.65         63.47         4.74 o                         
  -1  -4  13        279.35        251.00         8.50 o                         
   0  -4  13          2.15          3.96         1.00 o                         
   1  -4  13          1.66          2.00         0.88 o                         
   2  -4  13          1.29          2.66         0.94 o                         
   3  -4  13        180.65        151.25         8.04 o                         
   4  -4  13         12.06         12.83         1.88 o                         
   5  -4  13         16.63         16.45         2.11 o                         
  -7  -3  13          3.81          6.45         1.27 o                         
  -6  -3  13         11.22         14.05         2.12 o                         
  -5  -3  13          2.59          1.91         0.95 o                         
  -4  -3  13         31.26         30.33         2.06 o                         
  -3  -3  13         61.25         53.44         2.47 o                         
  -2  -3  13          1.19         -0.25         2.11 o                         
  -1  -3  13         43.96         45.56         2.93 o                         
   0  -3  13          0.22         -0.72         0.72 o                         
   1  -3  13         90.91         79.54         3.10 o                         
   2  -3  13         29.98         23.34         1.83 o                         
   3  -3  13         31.20         34.23         2.27 o                         
   4  -3  13         21.07         24.29         3.47 o                         
   5  -3  13         68.80         68.85         3.92 o                         
  -8  -2  13         12.01         16.57         8.02 o                         
  -7  -2  13         29.48         28.52         2.33 o                         
  -6  -2  13         53.19         55.28         2.92 o                         
  -5  -2  13          1.61         -0.29         0.83 o                         
  -4  -2  13        115.42        119.27         4.13 o                         
  -3  -2  13          0.25          1.26         1.02 o                         
  -2  -2  13        205.29        197.68         7.05 o                         
  -1  -2  13          0.09          0.64         1.02 o                         
   0  -2  13          0.11          0.49         0.77 o                         
   1  -2  13         58.40         54.74         2.59 o                         
   2  -2  13         12.78         12.28         1.55 o                         
   3  -2  13         72.78         71.60         3.19 o                         
   4  -2  13         17.31         23.62         2.04 o                         
  -8  -1  13         24.67         27.26         2.44 o                         
  -7  -1  13          8.66          7.51         1.42 o                         
  -6  -1  13         80.78         70.83         4.12 o                         
  -5  -1  13          2.68          2.63         1.04 o                         
  -4  -1  13         84.28         75.60         3.13 o                         
  -3  -1  13        396.57        378.25        14.76 o                         
  -2  -1  13        258.86        228.11         7.89 o                         
  -1  -1  13        105.75        100.71         7.20 o                         
   0  -1  13         90.19         75.96         3.80 o                         
   1  -1  13        166.97        182.10         5.45 o                         
   2  -1  13          0.10          1.48         0.96 o                         
   3  -1  13         39.81         34.41         2.35 o                         
   4  -1  13         35.82         41.95         3.08 o                         
  -8   0  13          6.85          8.85         2.17 o                         
  -7   0  13          0.06          0.78         0.92 o                         
  -6   0  13         39.13         43.48         2.67 o                         
  -5   0  13          4.83          5.40         1.21 o                         
  -4   0  13          0.18         -0.29         0.80 o                         
  -3   0  13        126.19        102.24         4.72 o                         
  -2   0  13          5.46          6.95         1.58 o                         
  -1   0  13        116.91         85.20         6.32 o                         
   0   0  13          0.32          1.34         0.84 o                         
   1   0  13        147.84        119.86         4.14 o                         
   2   0  13         29.66         35.47         2.70 o                         
   3   0  13        207.45        194.03         6.60 o                         
   4   0  13         10.06         11.29         2.33 o                         
  -8   1  13          0.99          1.49         1.64 o                         
  -7   1  13          7.64          9.93         2.35 o                         
  -6   1  13          9.31         12.74         1.64 o                         
  -5   1  13          7.27          8.64         1.35 o                         
  -4   1  13         12.03         12.73         1.95 o                         
  -3   1  13         13.86         12.59         2.56 o                         
  -2   1  13         18.89         20.33         2.19 o                         
  -1   1  13         41.71         38.07         2.16 o                         
   0   1  13          0.31          1.64         1.10 o                         
   1   1  13         21.99         16.92         1.76 o                         
   2   1  13         12.80         11.25         1.54 o                         
   3   1  13         35.75         38.95         3.53 o                         
  -8   2  13         21.91         22.26         3.11 o                         
  -7   2  13          0.70         -0.15         1.42 o                         
  -6   2  13         56.51         57.81         3.83 o                         
  -5   2  13          0.12          0.47         0.84 o                         
  -4   2  13        163.79        137.53        11.81 o                         
  -3   2  13          9.57         13.36         3.79 o                         
  -2   2  13         51.81         43.46         2.99 o                         
  -1   2  13         59.74         52.09         2.55 o                         
   0   2  13         20.76         25.58         2.23 o                         
   1   2  13          0.79          0.89         1.31 o                         
   2   2  13          0.33          2.34         1.37 o                         
   3   2  13          0.03         -0.58         1.34 o                         
  -7   3  13         34.93         35.89         3.92 o                         
  -6   3  13          6.05          6.11         1.60 o                         
  -5   3  13          4.29          1.76         0.99 o                         
  -4   3  13         34.51         36.62         3.02 o                         
  -3   3  13          0.00          0.88         1.00 o                         
  -2   3  13          5.79          6.62         2.59 o                         
  -1   3  13         13.38         12.18         1.48 o                         
   0   3  13         26.34         32.12         2.25 o                         
   1   3  13         35.48         32.87         3.07 o                         
   2   3  13          7.41         11.72         2.32 o                         
  -7   4  13          0.10          0.35         1.70 o                         
  -6   4  13         38.37         44.90         3.44 o                         
  -5   4  13          7.41          5.50         1.93 o                         
  -4   4  13         25.15         24.77         2.59 o                         
  -3   4  13         53.05         50.60         3.85 o                         
  -2   4  13         14.76         14.02         2.11 o                         
  -1   4  13         74.33         66.29         3.09 o                         
   0   4  13         23.20         23.02         2.58 o                         
   1   4  13         24.07         31.03         3.41 o                         
   2   4  13          8.33          4.98         2.14 o                         
  -7   5  13          2.35          7.78         3.23 o                         
  -6   5  13          7.49         11.51         1.90 o                         
  -5   5  13          0.00          0.35         1.26 o                         
  -4   5  13          0.83          0.92         1.18 o                         
  -3   5  13          4.83          5.45         1.58 o                         
  -2   5  13          0.08          1.96         1.76 o                         
  -1   5  13         32.68         31.85         2.88 o                         
   0   5  13         41.79         44.53         5.03 o                         
   1   5  13         34.53         35.77         3.62 o                         
  -6   6  13         50.13         58.65         6.38 o                         
  -5   6  13         12.46         20.16         3.66 o                         
  -4   6  13          9.24          9.42         2.60 o                         
  -2   6  13         61.40         62.33         5.68 o                         
  -1   6  13          5.10          4.30         3.85 o                         
   0   6  13          4.65          6.61         2.40 o                         
  -3   7  13         10.29         11.09         3.10 o                         
  -2 -11  14          5.74          8.11         1.68 o                         
   1 -11  14         15.29         21.41         5.36 o                         
   2 -11  14          0.42          1.43         1.21 o                         
  -3 -10  14         12.20         17.74         2.37 o                         
  -2 -10  14         31.21         26.08         3.86 o                         
  -1 -10  14          6.47          8.93         2.17 o                         
   0 -10  14          0.01          0.26         1.90 o                         
   1 -10  14         66.85         76.01         3.99 o                         
   2 -10  14         26.83         31.76         5.15 o                         
   3 -10  14          0.40          4.25         1.89 o                         
  -4  -9  14          0.33          1.96         1.22 o                         
  -3  -9  14          4.06          3.83         1.31 o                         
  -2  -9  14          0.72          2.69         1.46 o                         
  -1  -9  14          2.57          3.90         1.68 o                         
   0  -9  14         34.39         37.10         2.75 o                         
   1  -9  14         48.22         52.26         6.53 o                         
   2  -9  14         13.55         10.34         1.85 o                         
   3  -9  14          5.33          7.48         1.73 o                         
   4  -9  14          1.61          4.63         1.74 o                         
  -5  -8  14          2.10          3.17         1.22 o                         
  -4  -8  14          9.60         13.82         2.06 o                         
  -3  -8  14          9.97          9.98         1.65 o                         
  -2  -8  14          1.46          5.41         1.32 o                         
  -1  -8  14          1.48          1.75         1.17 o                         
   0  -8  14        143.19        146.06         5.69 o                         
   1  -8  14          0.04          0.90         1.11 o                         
   2  -8  14          0.88          2.60         1.24 o                         
   3  -8  14         10.68          7.85         1.73 o                         
   4  -8  14          2.32         -0.79         1.05 o                         
  -6  -7  14          3.16          3.95         1.50 o                         
  -5  -7  14          9.60          9.30         1.78 o                         
  -4  -7  14          0.97          3.93         1.95 o                         
  -3  -7  14         16.53         11.50         1.49 o                         
  -2  -7  14         39.17         36.34         2.79 o                         
  -1  -7  14          3.98          2.26         1.20 o                         
   0  -7  14          9.80         10.81         1.81 o                         
   1  -7  14          8.92         12.81         1.48 o                         
   2  -7  14          2.33          2.73         2.22 o                         
   3  -7  14         27.92         23.53         2.82 o                         
   4  -7  14          3.01          5.09         1.24 o                         
  -6  -6  14          1.67          2.59         1.42 o                         
  -5  -6  14          0.09          0.79         2.24 o                         
  -4  -6  14          0.01          0.98         0.89 o                         
  -3  -6  14          1.59          4.24         1.52 o                         
  -2  -6  14         22.91         24.03         2.39 o                         
  -1  -6  14         49.93         45.41         2.97 o                         
   0  -6  14        226.51        236.62         8.82 o                         
   1  -6  14          0.01          0.03         0.82 o                         
   2  -6  14         77.57         74.85         3.11 o                         
   3  -6  14         16.93         22.56         2.41 o                         
   4  -6  14         20.85         17.62         2.23 o                         
  -6  -5  14          8.44          8.84         1.43 o                         
  -5  -5  14         36.22         31.37         2.89 o                         
  -4  -5  14         15.45         16.37         1.72 o                         
  -3  -5  14          1.96          1.98         2.60 o                         
  -2  -5  14          0.43          0.63         1.02 o                         
  -1  -5  14        265.62        290.02        12.45 o                         
   0  -5  14          9.77          9.68         2.04 o                         
   1  -5  14         26.59         25.91         1.88 o                         
   2  -5  14         11.16         13.60         2.28 o                         
   3  -5  14        208.30        206.07         8.88 o                         
   4  -5  14          1.38          2.58         1.28 o                         
  -7  -4  14         24.33         24.65         2.86 o                         
  -6  -4  14          1.32          1.13         0.82 o                         
  -5  -4  14         20.11         22.91         2.01 o                         
  -4  -4  14        147.95        153.74         7.97 o                         
  -3  -4  14          2.83          6.84         1.92 o                         
  -2  -4  14         27.95         25.45         2.41 o                         
  -1  -4  14         10.83         13.44         1.93 o                         
   0  -4  14         46.51         46.72         2.38 o                         
   1  -4  14         42.96         44.09         2.31 o                         
   2  -4  14          9.52         13.00         1.55 o                         
   3  -4  14          6.18          8.14         1.37 o                         
   4  -4  14          2.27          6.04         2.66 o                         
  -7  -3  14          0.01          0.07         1.42 o                         
  -6  -3  14         52.63         49.56         2.85 o                         
  -5  -3  14         18.97         17.20         1.82 o                         
  -4  -3  14          0.10          0.03         0.86 o                         
  -3  -3  14          7.89          7.96         1.64 o                         
  -2  -3  14        224.44        207.90         7.89 o                         
  -1  -3  14         79.23         83.76         6.29 o                         
   0  -3  14         78.12         66.78         2.83 o                         
   1  -3  14          3.25          4.20         1.12 o                         
   2  -3  14        159.36        131.09         4.45 o                         
   3  -3  14          6.56          8.39         1.40 o                         
   4  -3  14          3.88          8.29         1.34 o                         
  -7  -2  14         10.23         12.53         2.17 o                         
  -6  -2  14         19.62         22.18         2.08 o                         
  -5  -2  14         94.63         85.00         3.58 o                         
  -4  -2  14         87.36         94.54         4.66 o                         
  -3  -2  14         19.42         17.85         2.21 o                         
  -2  -2  14        396.81        411.48        12.61 o                         
  -1  -2  14         28.76         27.78         2.53 o                         
   0  -2  14         55.53         51.72         2.56 o                         
   1  -2  14        120.97        105.77         4.70 o                         
   2  -2  14         34.75         29.82         2.21 o                         
   3  -2  14         95.72         91.67         4.27 o                         
   4  -2  14         15.63         15.88         1.80 o                         
  -7  -1  14          2.94          2.76         1.13 o                         
  -6  -1  14         15.84         17.62         1.90 o                         
  -5  -1  14          3.96          2.94         1.39 o                         
  -4  -1  14         26.41         25.07         3.79 o                         
  -3  -1  14          2.42          4.86         1.48 o                         
  -2  -1  14        192.78        179.68         6.86 o                         
  -1  -1  14         16.35         17.89         2.22 o                         
   0  -1  14         45.07         47.40         2.45 o                         
   1  -1  14         41.68         32.40         2.22 o                         
   2  -1  14         62.07         69.05         3.82 o                         
   3  -1  14          0.03          1.71         1.12 o                         
  -7   0  14          7.28          9.24         1.56 o                         
  -6   0  14          1.02          1.87         1.00 o                         
  -5   0  14         26.49         26.20         3.22 o                         
  -4   0  14          0.76          1.19         1.06 o                         
  -3   0  14         25.42         22.19         2.45 o                         
  -2   0  14          0.51          0.90         1.23 o                         
  -1   0  14          6.78         10.83         2.18 o                         
   0   0  14         24.60         30.66         2.37 o                         
   1   0  14          4.25          2.19         1.09 o                         
   2   0  14          1.12          2.05         1.10 o                         
   3   0  14         18.80         21.22         2.05 o                         
  -7   1  14         47.00         58.02         3.20 o                         
  -6   1  14          0.92          2.65         1.04 o                         
  -5   1  14         27.87         30.03         3.63 o                         
  -4   1  14         52.32         48.88         3.53 o                         
  -3   1  14        179.74        183.20         7.05 o                         
  -2   1  14          8.00          5.71         1.53 o                         
  -1   1  14          0.31          0.80         1.11 o                         
   0   1  14         28.28         24.20         1.95 o                         
   1   1  14         14.93         12.49         2.13 o                         
   2   1  14          6.19          5.63         2.02 o                         
   3   1  14          0.17          1.78         1.65 o                         
  -7   2  14          2.56          3.37         2.24 o                         
  -6   2  14          1.32          4.73         1.18 o                         
  -5   2  14          0.02          0.93         0.95 o                         
  -4   2  14        123.72        115.07         6.06 o                         
  -3   2  14         19.93         20.71         2.38 o                         
  -2   2  14         25.84         31.80         2.81 o                         
  -1   2  14          9.22          6.51         1.60 o                         
   0   2  14        101.32        102.15         3.94 o                         
   1   2  14         34.99         33.06         3.05 o                         
   2   2  14          9.06         10.75         2.09 o                         
  -7   3  14          0.01          2.23         1.45 o                         
  -6   3  14          4.77          4.33         1.28 o                         
  -5   3  14          0.68          0.09         0.94 o                         
  -4   3  14         32.94         28.57         2.78 o                         
  -3   3  14          3.27          5.25         1.45 o                         
  -2   3  14         29.08         32.57         2.89 o                         
  -1   3  14          1.15          4.61         1.42 o                         
   0   3  14          4.53          9.79         1.96 o                         
   1   3  14          2.58          4.21         1.43 o                         
  -6   4  14          5.24         10.33         2.81 o                         
  -5   4  14          9.82         15.94         4.13 o                         
  -4   4  14         24.24         22.02         4.65 o                         
  -3   4  14         20.22         22.09         2.48 o                         
  -2   4  14          1.10          0.70         2.00 o                         
  -1   4  14         61.49         57.94         5.38 o                         
   0   4  14         70.81         78.66         4.48 o                         
   1   4  14          0.29         -1.01         1.37 o                         
  -6   5  14         19.29         17.97         3.34 o                         
  -5   5  14         50.10         56.57         6.00 o                         
  -4   5  14          0.14         -0.20         0.89 o                         
  -3   5  14          1.85          4.00         1.23 o                         
  -2   5  14         10.73         15.86         3.22 o                         
  -4   6  14          6.43         13.11         2.78 o                         
  -3   6  14          0.36          0.85         1.67 o                         
  -2   6  14         25.52         28.09         4.42 o                         
   1 -11  15          0.13         -0.18         1.87 o                         
  -3 -10  15          1.51          6.09         1.60 o                         
  -2 -10  15         17.37         20.84         3.34 o                         
  -1 -10  15          4.77          7.73         2.11 o                         
   0 -10  15          1.02          3.16         2.17 o                         
   1 -10  15         16.14         13.52         2.99 o                         
   2 -10  15          2.73          4.42         3.29 o                         
  -4  -9  15          0.40          2.26         1.20 o                         
  -3  -9  15          1.38          3.13         1.81 o                         
  -2  -9  15          4.20          5.06         1.81 o                         
  -1  -9  15          0.03          0.61         1.90 o                         
   0  -9  15          0.01         -0.29         1.76 o                         
   1  -9  15          0.12          0.47         1.76 o                         
   2  -9  15          3.93          6.19         1.62 o                         
   3  -9  15          1.91          3.06         1.37 o                         
  -5  -8  15          0.23          1.25         1.25 o                         
  -4  -8  15         14.97         12.38         2.06 o                         
  -3  -8  15         53.47         51.27         4.54 o                         
  -2  -8  15          2.65          4.05         1.35 o                         
  -1  -8  15          0.70          1.09         1.07 o                         
   0  -8  15         71.87         78.67         4.05 o                         
   1  -8  15         55.05         44.83         4.51 o                         
   2  -8  15         29.07         32.96         5.02 o                         
   3  -8  15          9.09         13.47         3.00 o                         
  -5  -7  15          3.19          8.20         1.74 o                         
  -4  -7  15         20.40         22.95         2.04 o                         
  -3  -7  15          0.01          1.63         0.99 o                         
  -2  -7  15          0.31          1.46         1.11 o                         
  -1  -7  15          1.06          2.00         1.14 o                         
   0  -7  15         73.42         65.25         3.74 o                         
   1  -7  15          1.03          4.52         1.09 o                         
   2  -7  15          0.02          0.81         1.23 o                         
   3  -7  15         26.89         29.42         5.14 o                         
  -6  -6  15         61.28         72.33         4.28 o                         
  -5  -6  15         14.38         21.00         2.85 o                         
  -4  -6  15         30.08         33.55         2.37 o                         
  -3  -6  15          0.34          0.90         1.09 o                         
  -2  -6  15        103.01        100.91         6.80 o                         
  -1  -6  15         14.59         17.01         2.13 o                         
   0  -6  15          3.58          4.43         1.44 o                         
   1  -6  15          7.33          9.60         1.43 o                         
   2  -6  15         61.54         56.45         3.25 o                         
   3  -6  15          8.70         10.84         1.73 o                         
  -6  -5  15          7.59          6.53         1.80 o                         
  -5  -5  15         86.63         89.43         3.73 o                         
  -4  -5  15          5.24          3.30         1.15 o                         
  -3  -5  15         83.18         80.06         7.86 o                         
  -2  -5  15          0.34         -0.61         2.44 o                         
  -1  -5  15         60.72         58.97         3.52 o                         
   0  -5  15          6.59          4.82         1.42 o                         
   1  -5  15          6.91          7.11         1.26 o                         
   2  -5  15         17.55         15.73         1.69 o                         
   3  -5  15          4.51          4.61         1.62 o                         
  -6  -4  15          2.84          3.10         1.63 o                         
  -5  -4  15         33.02         28.52         2.78 o                         
  -4  -4  15          0.57          0.42         1.17 o                         
  -3  -4  15         62.33         57.03         3.48 o                         
  -2  -4  15         13.40         17.57         2.17 o                         
  -1  -4  15        132.36        124.29         5.37 o                         
   0  -4  15         29.57         27.76         5.24 o                         
   1  -4  15          0.11          1.00         0.88 o                         
   2  -4  15         43.37         47.84         4.43 o                         
   3  -4  15          0.63          2.94         1.02 o                         
  -7  -3  15          0.21          0.73         1.02 o                         
  -6  -3  15          2.91          2.23         1.29 o                         
  -5  -3  15          3.32          4.87         1.20 o                         
  -4  -3  15          1.10         -0.50         1.06 o                         
  -3  -3  15          2.93          3.87         1.42 o                         
  -2  -3  15         44.74         45.07         3.17 o                         
  -1  -3  15          1.78          2.80         1.24 o                         
   0  -3  15          0.27          2.11         1.18 o                         
   1  -3  15          1.60          1.14         0.87 o                         
   2  -3  15        121.57        119.22         5.56 o                         
   3  -3  15          5.62          6.56         1.37 o                         
  -7  -2  15          1.58          2.76         1.79 o                         
  -6  -2  15         13.54         14.59         2.17 o                         
  -5  -2  15         31.46         37.94         3.17 o                         
  -4  -2  15         21.37         18.31         2.38 o                         
  -3  -2  15         10.20         15.79         2.22 o                         
  -2  -2  15          0.22          1.21         1.12 o                         
  -1  -2  15         10.44         12.82         2.15 o                         
   0  -2  15         56.77         54.88         8.36 o                         
   1  -2  15          2.36          4.03         1.87 o                         
   2  -2  15         10.94         13.72         1.96 o                         
   3  -2  15          4.40          5.49         1.24 o                         
  -7  -1  15          7.98         11.70         1.74 o                         
  -6  -1  15          2.78          2.97         1.09 o                         
  -5  -1  15          0.29          1.15         1.10 o                         
  -4  -1  15          2.20          1.96         1.25 o                         
  -3  -1  15         35.93         38.60         3.11 o                         
  -2  -1  15          4.36          3.55         1.37 o                         
  -1  -1  15         19.41         22.07         2.41 o                         
   0  -1  15         23.74         29.15         2.73 o                         
   1  -1  15         42.48         40.98         2.54 o                         
   2  -1  15          3.11          6.65         1.24 o                         
   3  -1  15         15.01         16.81         1.89 o                         
  -7   0  15          4.69          7.40         1.48 o                         
  -6   0  15          3.21          2.82         1.13 o                         
  -5   0  15         16.31         15.33         2.21 o                         
  -4   0  15         12.93         10.05         1.82 o                         
  -3   0  15         94.65         95.74         5.81 o                         
  -2   0  15         42.14         32.50         2.83 o                         
  -1   0  15          0.04          0.58         1.27 o                         
   0   0  15        122.37        111.72         4.07 o                         
   1   0  15          1.18          1.80         0.97 o                         
   2   0  15         44.66         53.39         2.98 o                         
  -7   1  15          4.60         10.41         3.01 o                         
  -6   1  15         10.20         11.88         2.13 o                         
  -5   1  15          1.03          3.63         1.11 o                         
  -4   1  15          3.74          3.79         1.12 o                         
  -3   1  15         28.25         30.34         3.37 o                         
  -2   1  15          0.05          1.31         1.02 o                         
  -1   1  15          3.03          4.17         1.38 o                         
   0   1  15         53.57         46.55         2.59 o                         
   1   1  15         10.23         14.16         3.46 o                         
   2   1  15          2.94          2.98         1.76 o                         
  -6   2  15          0.62          0.63         1.03 o                         
  -5   2  15          0.16          0.38         0.84 o                         
  -4   2  15          8.94         15.07         2.10 o                         
  -3   2  15         63.10         58.47         3.53 o                         
  -2   2  15          3.18          5.39         1.43 o                         
  -1   2  15         31.15         37.04         3.09 o                         
   0   2  15          7.03          8.41         2.10 o                         
   1   2  15         14.01         20.22         4.21 o                         
  -6   3  15          6.08          3.92         1.79 o                         
  -5   3  15         51.41         59.53         5.66 o                         
  -4   3  15         57.15         53.63         3.45 o                         
  -3   3  15          1.94          3.90         1.14 o                         
  -2   3  15          2.47          0.16         0.97 o                         
  -1   3  15         73.26         84.33         4.50 o                         
   0   3  15          0.01          1.01         1.26 o                         
  -5   4  15         31.75         36.71         4.32 o                         
  -4   4  15          3.59          3.03         1.48 o                         
  -3   4  15         10.06         11.18         1.86 o                         
  -2   4  15         11.75         13.92         2.66 o                         
  -1   4  15         22.23         21.51         3.69 o                         
  -4   5  15          4.71          5.93         1.73 o                         
  -3   5  15          6.87         11.97         2.08 o                         
  -2 -10  16          1.83          7.17         2.31 o                         
  -1 -10  16          0.04          0.20         1.49 o                         
   0 -10  16          5.78          7.20         2.90 o                         
   1 -10  16          3.05          4.98         2.58 o                         
  -3  -9  16          0.30          3.22         1.64 o                         
  -2  -9  16          0.74          4.62         1.90 o                         
  -1  -9  16          4.37          8.21         2.68 o                         
   0  -9  16          1.49          0.73         2.08 o                         
   1  -9  16          8.24          8.19         2.81 o                         
   2  -9  16          9.65         17.52         3.88 o                         
  -4  -8  16          0.40          3.07         1.73 o                         
  -3  -8  16         28.42         35.22         2.95 o                         
  -2  -8  16         11.35         15.73         2.11 o                         
  -1  -8  16         22.66         27.86         2.68 o                         
   0  -8  16         21.28         31.87         4.58 o                         
   1  -8  16         14.93         15.57         3.25 o                         
   2  -8  16         16.20         24.49         7.21 o                         
  -5  -7  16         12.97         16.35         2.37 o                         
  -4  -7  16          0.71          2.83         1.25 o                         
  -3  -7  16          0.48          2.43         1.17 o                         
  -2  -7  16          1.74          1.00         1.08 o                         
  -1  -7  16          1.03          1.97         1.13 o                         
   0  -7  16         12.98         15.17         2.94 o                         
   1  -7  16         11.30         16.57         2.20 o                         
   2  -7  16          5.61          4.36         2.52 o                         
   3  -7  16          0.01          1.67         1.31 o                         
  -5  -6  16          7.62         10.42         1.99 o                         
  -4  -6  16         40.12         35.84         3.16 o                         
  -3  -6  16         12.68         13.51         2.05 o                         
  -2  -6  16         21.73         27.24         2.66 o                         
  -1  -6  16        111.27        117.27         5.34 o                         
   0  -6  16          3.60          4.01         1.57 o                         
   1  -6  16         44.14         47.26         3.21 o                         
   2  -6  16         47.13         46.76         6.37 o                         
   3  -6  16         12.63         12.76         2.03 o                         
  -6  -5  16          0.56          1.29         1.12 o                         
  -5  -5  16          0.01          0.21         1.05 o                         
  -4  -5  16          0.32          3.22         1.59 o                         
  -3  -5  16         10.38          8.33         1.62 o                         
  -2  -5  16          8.22          9.54         1.80 o                         
  -1  -5  16         17.99         17.05         2.30 o                         
   0  -5  16         20.19         26.77         4.02 o                         
   1  -5  16          0.18          0.80         0.93 o                         
   2  -5  16         52.86         48.76         2.66 o                         
   3  -5  16          3.38          5.91         1.86 o                         
  -6  -4  16          0.43          1.07         0.86 o                         
  -5  -4  16          9.18         16.50         2.26 o                         
  -4  -4  16          1.42          4.55         1.53 o                         
  -3  -4  16         50.30         59.19         3.68 o                         
  -2  -4  16          3.87          3.35         1.34 o                         
  -1  -4  16          7.62         10.39         1.95 o                         
   0  -4  16         14.34         24.53         4.33 o                         
   1  -4  16         71.56         76.37         4.09 o                         
   2  -4  16         13.41         12.29         1.62 o                         
   3  -4  16         33.82         38.39         2.80 o                         
  -6  -3  16          4.70          6.28         1.58 o                         
  -5  -3  16          0.91          2.85         2.00 o                         
  -4  -3  16         14.61         18.62         2.87 o                         
  -3  -3  16          9.33         10.57         3.06 o                         
  -2  -3  16          4.86          7.11         2.46 o                         
  -1  -3  16         32.43         40.11         4.76 o                         
   0  -3  16          2.76          2.54         1.27 o                         
   1  -3  16          3.69          8.61         2.00 o                         
   2  -3  16          0.27          0.87         1.03 o                         
  -6  -2  16          3.67          5.03         1.59 o                         
  -5  -2  16          0.03         -0.26         1.93 o                         
  -4  -2  16         15.44         14.63         2.21 o                         
  -3  -2  16          4.06          1.87         1.19 o                         
  -2  -2  16          0.01          1.52         1.20 o                         
  -1  -2  16          0.01          1.10         1.08 o                         
   0  -2  16          3.48          4.32         1.74 o                         
   1  -2  16         21.46         17.65         2.36 o                         
   2  -2  16          5.12         13.11         2.14 o                         
  -6  -1  16         15.92         15.77         2.39 o                         
  -5  -1  16         11.31         10.00         2.63 o                         
  -4  -1  16          0.05         -0.98         0.98 o                         
  -3  -1  16         45.76         44.91         3.41 o                         
  -2  -1  16          1.89          1.79         0.95 o                         
  -1  -1  16          6.78         10.17         1.76 o                         
   0  -1  16          4.71          4.88         1.58 o                         
   1  -1  16         13.05         10.93         1.45 o                         
   2  -1  16          7.69         11.47         1.59 o                         
  -6   0  16          1.75          0.61         1.23 o                         
  -5   0  16          0.02          1.68         1.87 o                         
  -4   0  16         34.14         32.88         3.05 o                         
  -3   0  16         13.04         16.96         2.30 o                         
  -2   0  16         38.53         40.04         5.97 o                         
  -1   0  16         42.81         37.14         3.10 o                         
   0   0  16          0.02          4.13         2.62 o                         
   1   0  16          7.63          7.98         1.40 o                         
  -6   1  16          2.99          3.12         1.90 o                         
  -5   1  16          0.00         -0.31         1.54 o                         
  -4   1  16         27.43         29.91         2.90 o                         
  -3   1  16         11.51         13.77         2.08 o                         
  -2   1  16         34.99         37.82         3.11 o                         
  -1   1  16         14.94         20.91         2.39 o                         
   0   1  16          1.88          1.76         3.00 o                         
   1   1  16         48.30         65.40         4.52 o                         
  -6   2  16          7.28          8.27         1.77 o                         
  -5   2  16          0.00          0.60         1.80 o                         
  -4   2  16          6.27          7.97         2.96 o                         
  -3   2  16          4.60          5.59         1.39 o                         
  -2   2  16         10.52         15.66         3.01 o                         
  -1   2  16         22.13         20.11         2.39 o                         
   0   2  16          2.97          7.93         3.61 o                         
  -5   3  16          6.93          8.30         1.65 o                         
  -4   3  16         27.41         28.14         2.87 o                         
  -3   3  16          0.27          2.70         3.10 o                         
  -2   3  16          4.93          7.01         1.67 o                         
  -1   3  16         34.27         45.55         3.35 o                         
  -2  -9  17          0.27          2.91         1.41 o                         
  -1  -9  17         22.35         33.89         3.08 o                         
   0  -9  17         12.17         14.90         3.51 o                         
  -3  -8  17          2.32          4.75         2.40 o                         
  -2  -8  17          0.00          2.07         1.26 o                         
  -1  -8  17         44.91         51.97         3.72 o                         
   0  -8  17          0.60          2.81         1.48 o                         
   1  -8  17          7.36          5.44         2.81 o                         
  -4  -7  17          4.93          7.47         5.02 o                         
  -3  -7  17          1.82          7.49         1.71 o                         
  -2  -7  17          8.86         13.00         2.10 o                         
  -1  -7  17         22.50         26.55         2.80 o                         
   0  -7  17          1.33          2.12         1.25 o                         
   1  -7  17         26.27         28.90         4.35 o                         
  -4  -6  17          0.73          2.33         1.21 o                         
  -3  -6  17          3.56          6.10         1.61 o                         
  -2  -6  17         26.77         27.25         3.13 o                         
  -1  -6  17         82.44        100.46         5.75 o                         
   0  -6  17          7.19          7.33         1.72 o                         
   1  -6  17         27.78         31.94         4.39 o                         
   2  -6  17          7.08         10.91         2.71 o                         
  -5  -5  17         11.31         13.12         3.47 o                         
  -4  -5  17          0.27          1.00         1.70 o                         
  -3  -5  17         32.41         38.61         3.47 o                         
  -2  -5  17          3.26          3.68         2.50 o                         
  -1  -5  17          0.16          0.57         1.18 o                         
   0  -5  17         29.11         35.43         3.21 o                         
   1  -5  17          1.55          5.25         1.90 o                         
   2  -5  17          0.02          2.83         1.05 o                         
  -5  -4  17          0.53          0.93         2.79 o                         
  -4  -4  17          0.40         -0.37         2.37 o                         
  -3  -4  17          1.93          3.82         1.35 o                         
  -2  -4  17          7.34         11.06         2.02 o                         
  -1  -4  17          0.88          1.45         1.27 o                         
   0  -4  17         13.89         16.07         2.28 o                         
   1  -4  17          1.21          0.66         1.27 o                         
   2  -4  17          9.30          9.60         1.64 o                         
  -5  -3  17          4.41          2.46         1.45 o                         
  -4  -3  17          8.28         10.32         2.03 o                         
  -3  -3  17          3.11          6.30         1.68 o                         
  -2  -3  17          5.29          7.70         2.65 o                         
  -1  -3  17         13.36         18.82         2.40 o                         
   0  -3  17          0.00          0.47         1.20 o                         
   1  -3  17          7.90          7.35         2.31 o                         
  -5  -2  17          7.12          6.66         1.79 o                         
  -4  -2  17         38.39         34.28         3.28 o                         
  -3  -2  17          2.15          1.88         1.29 o                         
  -2  -2  17          1.23          4.03         1.42 o                         
  -1  -2  17          5.42          6.12         1.55 o                         
   0  -2  17          0.02          1.12         2.44 o                         
   1  -2  17          0.15          2.28         3.01 o                         
  -5  -1  17          6.24          7.78         3.01 o                         
  -4  -1  17         13.24         13.83         2.21 o                         
  -3  -1  17          6.92          9.88         2.14 o                         
  -2  -1  17         79.40         77.89         5.25 o                         
  -1  -1  17          0.65          2.64         1.22 o                         
   0  -1  17          4.34          4.31         3.23 o                         
   1  -1  17          5.76          7.70         1.76 o                         
  -5   0  17          8.85         10.69         1.85 o                         
  -4   0  17          0.87          1.86         1.04 o                         
  -3   0  17          7.30          7.37         1.68 o                         
  -2   0  17          4.06          6.96         1.62 o                         
  -1   0  17          0.02          1.18         3.50 o                         
   0   0  17         13.60         14.96         2.22 o                         
  -5   1  17          3.19          5.45         1.55 o                         
  -4   1  17          8.93          9.13         2.25 o                         
  -3   1  17          0.08         -0.26         1.46 o                         
  -2   1  17         15.29         19.91         2.42 o                         
  -1   1  17          1.76          3.44         1.18 o                         
  -4   2  17          2.18          7.32         1.71 o                         
  -3   2  17          4.63         10.34         1.71 o                         
  -2   2  17          8.05         14.35         3.37 o                         
  -2  -7  18         42.17         53.54         3.82 o                         
  -1  -7  18         14.60         18.27         2.61 o                         
   0  -7  18          3.98          5.56         1.82 o                         
  -3  -6  18          8.82         14.44         2.31 o                         
  -2  -6  18         15.04         15.05         2.39 o                         
  -1  -6  18          2.88          6.45         2.39 o                         
   0  -6  18         27.26         29.09         3.11 o                         
  -4  -5  18          4.23          2.66         1.44 o                         
  -3  -5  18          0.00          1.07         1.33 o                         
  -2  -5  18         15.43         16.09         2.45 o                         
  -1  -5  18         18.44         22.82         2.78 o                         
   0  -5  18          2.86          6.51         1.71 o                         
  -4  -4  18          2.38          2.81         1.32 o                         
  -3  -4  18          1.80          3.30         1.64 o                         
  -2  -4  18          5.12          7.98         2.00 o                         
  -1  -4  18         11.03         18.89         2.64 o                         
   0  -4  18          0.26          4.34         1.43 o                         
  -4  -3  18         15.63         21.66         2.83 o                         
  -3  -3  18          1.43          3.31         1.42 o                         
  -2  -3  18          2.47          2.96         1.29 o                         
  -1  -3  18         26.82         30.89        10.65 o                         
   0  -3  18          3.18          2.91         1.47 o                         
  -4  -2  18          2.00          1.77         1.28 o                         
  -3  -2  18          1.56          4.26         2.00 o                         
  -2  -2  18         25.66         27.08         2.89 o                         
  -1  -2  18          1.18          1.76         1.29 o                         
   0  -2  18          0.01          2.15         1.19 o                         
  -4  -1  18          3.54          4.89         1.45 o                         
  -3  -1  18          0.16          0.45         1.59 o                         
  -2  -1  18          8.54         14.50         2.13 o                         
  -1  -1  18         14.46         13.73         2.36 o                         
  -3   0  18          5.28          9.90         1.78 o                         
  -2   0  18          0.92          2.94         1.27 o                         
                                                                                
