# Supplementary material for: Supramolecular synthon hierarchy in sulfonamide cocrystals with syn-amides and N-oxides
Source: IUCrJ. 2019 Jun 21;6(Pt 4):751–60. doi: 10.1107/S2052252519005037 (PMC6608642; doi:10.1107/S2052252519005037)
Supplement: Supplementary file 6 [file m-06-00751-FUROS2PYsup6.hkl]

data_FUROS2PY                                                                   
_shelx_title ' TEST in C2/c No15' 
_shelx_refln_list_code          4                                               
_shelx_F_calc_maximum      744.78                                               
_exptl_crystal_F_000      1836.00                                               
_reflns_d_resolution_high  0.8501                                               
                                                                                
loop_                                                                           
 _space_group_symop_operation_xyz                                               
 'x, y, z'                                                                      
 '-x, y, -z+1/2'                                                                
 'x+1/2, y+1/2, z'                                                              
 '-x+1/2, y+1/2, -z+1/2'                                                        
 '-x, -y, -z'                                                                   
 'x, -y, z-1/2'                                                                 
 '-x+1/2, -y+1/2, -z'                                                           
 'x+1/2, -y+1/2, z-1/2'                                                         
                                                                                
_cell_length_a    23.8188                                                       
_cell_length_b     8.4372                                                       
_cell_length_c    23.4498                                                       
_cell_angle_alpha  90.000                                                       
_cell_angle_beta  123.868                                                       
_cell_angle_gamma  90.000                                                       
                                                                                
_shelx_F_squared_multiplier     1.000                                           
                                                                                
loop_                                                                           
 _refln_index_h                                                                 
 _refln_index_k                                                                 
 _refln_index_l                                                                 
 _refln_F_squared_calc                                                          
 _refln_F_squared_meas                                                          
 _refln_F_squared_sigma                                                         
 _refln_observed_status                                                         
   4   0   0      23148.72      26858.08       162.77 o                         
   6   0   0      23426.82      20047.89       175.51 o                         
   8   0   0       6065.33       5108.94       102.05 o                         
  10   0   0       1743.65       1857.76        69.35 o                         
  12   0   0       3485.17       3285.83       101.95 o                         
  14   0   0       9393.07       9391.29       184.97 o                         
  16   0   0          5.53         -6.30        15.51 o                         
  18   0   0        231.94        251.13        38.40 o                         
  20   0   0        116.16         98.78        27.84 o                         
  22   0   0        189.93        263.39        43.54 o                         
   3   1   0       5186.22       5989.65        93.93 o                         
   5   1   0       1122.12       1340.63        20.81 o                         
   7   1   0       1557.52       1226.33        23.73 o                         
   9   1   0       2016.14       1982.85       115.46 o                         
  11   1   0       1615.27       1679.65        49.35 o                         
  13   1   0        505.03        440.27        45.20 o                         
  15   1   0       3147.95       3099.07        78.77 o                         
  17   1   0        258.47        261.75        26.33 o                         
  19   1   0         13.56         15.25        12.63 o                         
  21   1   0          6.04          4.18        16.72 o                         
  23   1   0          0.89         10.43        14.40 o                         
   0   2   0      13674.95      11194.91        82.95 o                         
   2   2   0      14279.24      10874.56       173.08 o                         
   4   2   0       1146.89       1849.59        18.51 o                         
   6   2   0       3065.12       2442.30        31.12 o                         
   8   2   0        737.01        671.95        27.58 o                         
  10   2   0       5563.41       4982.69        98.69 o                         
  12   2   0       7313.87       7347.12       108.89 o                         
  14   2   0        303.76        324.24        25.60 o                         
  16   2   0       1641.44       1657.76        75.76 o                         
  18   2   0        759.47        771.20        51.27 o                         
  20   2   0        137.97         90.01        34.06 o                         
  22   2   0         39.11         17.82        12.21 o                         
   1   3   0      13044.26      11616.15        71.96 o                         
   3   3   0       8303.17       7396.65        66.49 o                         
   5   3   0      23958.17      24108.35        91.61 o                         
   7   3   0       2403.49       2590.55        29.49 o                         
   9   3   0       1054.04       1150.65        38.26 o                         
  11   3   0         19.78         26.21         9.02 o                         
  13   3   0       8218.68       8473.56       336.72 o                         
  15   3   0        462.36        538.46        66.73 o                         
  17   3   0         84.34         83.00        17.66 o                         
  19   3   0        611.01        594.89        58.54 o                         
  21   3   0        104.88         88.39        19.42 o                         
   0   4   0       2611.47       3623.15        69.64 o                         
   2   4   0       1559.80       2209.18        27.80 o                         
   4   4   0       4237.67       4399.59        44.74 o                         
   6   4   0       6041.59       6359.11        69.36 o                         
   8   4   0         26.33         67.72        15.44 o                         
  10   4   0        350.93        405.06        20.96 o                         
  12   4   0        378.89        445.02        24.69 o                         
  14   4   0         15.12         22.82        15.06 o                         
  16   4   0          0.95        120.42        22.36 o                         
  18   4   0          3.54         24.79        12.86 o                         
  20   4   0        560.12        605.17        44.01 o                         
   1   5   0       2175.28       2162.83        34.85 o                         
   3   5   0       2300.51       2174.47        31.11 o                         
   5   5   0       3439.98       3670.16        66.70 o                         
   7   5   0       1642.03       1555.23        38.00 o                         
   9   5   0         37.34         20.39         9.45 o                         
  11   5   0        570.76        591.53        41.55 o                         
  13   5   0        463.42        439.30        34.70 o                         
  15   5   0         63.48         77.87        17.07 o                         
  17   5   0        135.13        163.89        17.95 o                         
  19   5   0         10.65         13.15        10.31 o                         
   0   6   0       1897.33       1862.53        50.09 o                         
   2   6   0        413.48        464.28        19.48 o                         
   4   6   0        664.93        640.44        21.51 o                         
   6   6   0        466.87        400.83        27.85 o                         
   8   6   0        171.70        247.92        35.12 o                         
  10   6   0        300.93        384.80        43.81 o                         
  12   6   0        641.88        556.48        55.86 o                         
  14   6   0         26.80         73.92        16.70 o                         
  16   6   0        672.18        770.55        47.08 o                         
  18   6   0         89.91        122.70        21.33 o                         
   1   7   0          0.31        -14.30        14.30 o                         
   3   7   0         37.31         26.75        10.95 o                         
   5   7   0         33.06         91.86        27.77 o                         
   7   7   0       4540.13       4281.74       166.05 o                         
   9   7   0        211.53        251.92        39.25 o                         
  11   7   0         14.53         39.71        24.34 o                         
  13   7   0         18.53         10.46        18.32 o                         
  15   7   0        179.21        149.03        35.96 o                         
   0   8   0       2555.70       2262.99       120.68 o                         
   2   8   0        141.73        134.06        22.56 o                         
   4   8   0         20.20        -16.13        16.29 o                         
   6   8   0          1.40          2.62         8.76 o                         
   8   8   0        694.74        634.76        33.89 o                         
  10   8   0         36.47         27.22        16.34 o                         
  12   8   0        396.41        311.27        33.85 o                         
   1   9   0         79.59         36.88        15.33 o                         
   3   9   0        281.66        253.22        33.26 o                         
   5   9   0        144.63        115.34        51.58 o                         
   7   9   0         58.40        107.64        34.61 o                         
   9   9   0        143.94        202.67        48.06 o                         
 -23   1   1         23.95         17.90        13.76 o                         
 -21   1   1          0.81        -13.47        14.17 o                         
 -19   1   1        417.53        410.30        33.35 o                         
 -17   1   1        537.75        535.56        35.92 o                         
 -15   1   1       1589.87       1727.97        58.53 o                         
 -13   1   1       2958.98       3023.34        70.63 o                         
 -11   1   1       8881.93       9322.73       112.86 o                         
  -9   1   1       4099.70       4416.59        69.74 o                         
  -7   1   1        282.48        164.21        12.68 o                         
  -5   1   1        506.03       1035.53        36.72 o                         
  -3   1   1       4559.12       9039.19       273.80 o                         
   1   1   1      17485.40      23102.98        68.05 o                         
   3   1   1       3530.77       2030.52        44.38 o                         
   5   1   1      21658.59      19333.38       222.97 o                         
   7   1   1          6.07         10.38         5.74 o                         
   9   1   1      12757.82      14063.31       441.73 o                         
  11   1   1         80.86         70.63        14.45 o                         
  13   1   1       2189.66       2155.37        62.08 o                         
  15   1   1        134.94        137.34        20.26 o                         
  17   1   1        120.93        174.12        22.74 o                         
  19   1   1        100.16         44.23        14.94 o                         
  21   1   1          6.55         -1.95        12.40 o                         
 -22   2   1         24.86         13.20        13.68 o                         
 -20   2   1        264.59        235.69        26.37 o                         
 -18   2   1        698.48        659.31        41.55 o                         
 -16   2   1        810.31        863.07        43.87 o                         
 -14   2   1       1620.29       1428.55        51.33 o                         
 -12   2   1        675.61        744.71        87.21 o                         
 -10   2   1         41.40         47.81        11.77 o                         
  -8   2   1       1327.96       1224.42        40.75 o                         
  -6   2   1       3000.15       3153.77        34.22 o                         
  -4   2   1      29529.01      31912.57       160.53 o                         
  -2   2   1       4953.15       3617.97        71.62 o                         
   0   2   1      20747.76      18798.84       305.26 o                         
   2   2   1      21561.53      23444.96       111.63 o                         
   4   2   1      21567.28      21688.34       140.91 o                         
   6   2   1        590.18        693.35        15.37 o                         
   8   2   1       1181.78       1209.16        37.20 o                         
  10   2   1        347.44        365.75        23.54 o                         
  12   2   1        478.03        442.83        29.19 o                         
  14   2   1        105.65        100.81        16.40 o                         
  16   2   1         95.18        169.46        24.01 o                         
  18   2   1          0.47          5.99        11.99 o                         
  20   2   1         34.61         22.04        17.27 o                         
  22   2   1          3.71         14.63        13.46 o                         
 -21   3   1          8.23         12.98        18.35 o                         
 -19   3   1         58.40         83.16        19.46 o                         
 -17   3   1        640.75        576.63        42.85 o                         
 -15   3   1       1233.59       1251.69        64.02 o                         
 -13   3   1         46.89         55.44        15.49 o                         
 -11   3   1         21.70         59.47        15.11 o                         
  -9   3   1       2842.59       3010.51        72.78 o                         
  -7   3   1       4544.22       4600.88        64.83 o                         
  -5   3   1        522.62        641.49        13.07 o                         
  -3   3   1       4269.54       3933.19        37.78 o                         
  -1   3   1      43870.41      42622.41       137.40 o                         
   1   3   1       5865.54       7457.60        73.42 o                         
   3   3   1       3918.17       3828.69        37.24 o                         
   5   3   1        132.07        124.64         8.50 o                         
   7   3   1        453.26        459.18        14.22 o                         
   9   3   1        731.73        692.29        30.50 o                         
  11   3   1        667.69        667.28        33.98 o                         
  13   3   1        269.66        246.82        37.24 o                         
  15   3   1        241.67        231.45        35.59 o                         
  17   3   1         24.91         24.12        14.64 o                         
  19   3   1        447.42        469.29        38.15 o                         
  21   3   1         17.41         -0.43        14.50 o                         
 -20   4   1        155.74        166.54        25.26 o                         
 -18   4   1        152.52        128.07        22.01 o                         
 -16   4   1       6171.70       6005.84       139.47 o                         
 -14   4   1       2496.93       2501.24        77.28 o                         
 -12   4   1       3170.95       3166.77        59.18 o                         
 -10   4   1        715.08        753.01        34.10 o                         
  -8   4   1       5843.62       6129.62       107.87 o                         
  -6   4   1        188.43        589.68        17.14 o                         
  -4   4   1       5366.54       5888.52        76.64 o                         
  -2   4   1        371.00        674.81        56.07 o                         
   0   4   1        218.11        313.32        12.91 o                         
   2   4   1        121.07        159.20        10.79 o                         
   4   4   1       5403.38       5498.68        47.17 o                         
   6   4   1        122.26        198.48        16.28 o                         
   8   4   1       9578.75       9563.88       125.17 o                         
  10   4   1       1075.35       1080.05        33.84 o                         
  12   4   1       1661.18       1735.88        45.75 o                         
  14   4   1        856.48        777.19        33.21 o                         
  16   4   1        739.43        840.91        45.43 o                         
  18   4   1         16.13         37.12        15.30 o                         
  20   4   1        734.82        733.66        53.43 o                         
 -19   5   1         13.49         38.04        10.53 o                         
 -17   5   1         43.28        130.39        22.14 o                         
 -15   5   1        948.86        930.12        46.29 o                         
 -13   5   1        570.04        439.88        30.63 o                         
 -11   5   1        185.19        114.55        14.41 o                         
  -9   5   1        885.62       1010.54        53.76 o                         
  -7   5   1       5086.90       4778.74        68.20 o                         
  -5   5   1         22.97         79.07        16.22 o                         
  -3   5   1       4629.64       4144.92        50.74 o                         
  -1   5   1       4240.73       3672.50        44.61 o                         
   1   5   1       2367.00       2145.57        38.84 o                         
   3   5   1       4093.50       4574.38        87.79 o                         
   5   5   1        623.44        680.07        18.63 o                         
   7   5   1        579.65        592.53        37.71 o                         
   9   5   1         34.06          0.81        10.98 o                         
  11   5   1        481.39        596.59        35.54 o                         
  13   5   1        101.03        118.94        18.05 o                         
  15   5   1         67.16         39.95         9.96 o                         
  17   5   1         90.67        127.99        16.66 o                         
  19   5   1         50.87         20.25        14.84 o                         
 -18   6   1         11.83         17.91        14.21 o                         
 -16   6   1        204.85        173.32        23.47 o                         
 -14   6   1        122.60         93.14        14.85 o                         
 -12   6   1         65.20         35.14        16.88 o                         
 -10   6   1        252.70        293.58        38.25 o                         
  -8   6   1       1727.73       1902.96        84.54 o                         
  -6   6   1       2332.91       2198.72        32.81 o                         
  -4   6   1        530.49        460.54        19.18 o                         
  -2   6   1       3244.03       3228.75        45.42 o                         
   0   6   1          1.50         11.62         6.35 o                         
   2   6   1       4505.12       4697.94        57.85 o                         
   4   6   1        660.65        633.84        17.70 o                         
   6   6   1        432.40        476.30        24.02 o                         
   8   6   1        356.19        388.85        32.64 o                         
  10   6   1         30.39         51.25        24.53 o                         
  12   6   1         19.60         29.25        15.03 o                         
  14   6   1        152.11        164.18        22.89 o                         
  16   6   1         15.06         67.98        19.55 o                         
 -17   7   1         12.97         42.91        24.25 o                         
 -15   7   1         43.59         77.07        26.51 o                         
 -13   7   1          1.55          4.06        16.93 o                         
 -11   7   1       1605.95       1894.97        97.50 o                         
  -9   7   1         65.13         91.21        25.99 o                         
  -7   7   1        370.43        529.60        30.14 o                         
  -5   7   1       1194.60       1253.26        43.64 o                         
  -3   7   1        312.99        292.04        15.31 o                         
  -1   7   1       1547.55       1495.07        39.21 o                         
   1   7   1       1307.89       1231.54        31.35 o                         
   3   7   1        745.96        831.82        26.63 o                         
   5   7   1       3956.07       3973.43        59.06 o                         
   7   7   1         40.82        125.97        40.15 o                         
   9   7   1       2128.36       2293.79        95.86 o                         
  11   7   1        163.69        230.81        41.04 o                         
  13   7   1        348.75        356.59        50.25 o                         
  15   7   1          3.48         -9.76        19.11 o                         
 -14   8   1         41.35         52.74        22.55 o                         
 -12   8   1          5.86         -1.69        14.65 o                         
 -10   8   1         87.87         99.72        16.40 o                         
  -8   8   1          4.08         -4.01        10.38 o                         
  -6   8   1         27.32         53.05        10.75 o                         
  -4   8   1         36.78         -0.20         9.37 o                         
  -2   8   1        286.43        282.63        31.33 o                         
   0   8   1        687.60        644.74        47.93 o                         
   2   8   1         73.93         -0.79        45.28 o                         
   4   8   1        451.80        462.97        38.68 o                         
   6   8   1        113.11        123.58        16.54 o                         
   8   8   1          6.01         -4.55         9.35 o                         
  10   8   1        265.70        268.25        31.76 o                         
  12   8   1        108.45        158.75        26.84 o                         
  -9   9   1         52.50        109.51        39.68 o                         
  -7   9   1        293.68        312.81        53.48 o                         
  -5   9   1          4.20         11.49        14.75 o                         
  -3   9   1         39.58         13.95        27.28 o                         
  -1   9   1        284.10        308.85        34.94 o                         
   1   9   1         89.18        103.19        22.23 o                         
   3   9   1         58.04         41.57        22.61 o                         
   5   9   1        128.56        174.57        44.64 o                         
   7   9   1        113.64         70.29        33.27 o                         
   9   9   1         23.41         20.19        28.15 o                         
 -24   0   2         59.88         97.16        31.94 o                         
 -22   0   2        147.53        170.49        37.39 o                         
 -20   0   2          0.23          7.30        16.37 o                         
 -18   0   2        808.49        646.55        55.60 o                         
 -16   0   2        598.80        464.69        44.28 o                         
 -14   0   2        318.13        290.62        32.02 o                         
 -12   0   2       4329.03       4507.98       113.52 o                         
 -10   0   2        199.51        269.88        25.28 o                         
  -8   0   2       4653.07       3108.66        75.43 o                         
  -6   0   2      17913.95      20197.28       161.63 o                         
  -4   0   2      12936.19       8353.06        82.75 o                         
   2   0   2      24098.73      21326.24       143.29 o                         
   4   0   2      19605.24      19512.29       162.52 o                         
   6   0   2       1229.59       1118.04        45.73 o                         
   8   0   2       1259.36       1092.67        51.49 o                         
  10   0   2        142.68        127.17        20.46 o                         
  12   0   2        768.48        924.91        56.28 o                         
  14   0   2       1260.93       1395.72        74.71 o                         
  16   0   2        201.84        120.34        25.96 o                         
  18   0   2        121.02         62.16        23.77 o                         
  20   0   2         35.10         11.42        19.76 o                         
  22   0   2         62.64         65.48        23.50 o                         
 -23   1   2        135.25        159.70        24.98 o                         
 -21   1   2        111.87        100.86        19.99 o                         
 -19   1   2         19.56         20.65        14.35 o                         
 -17   1   2        728.50        777.69        41.76 o                         
 -15   1   2       2320.40       2368.46       127.88 o                         
 -13   1   2       2637.43       2754.93        74.50 o                         
 -11   1   2         23.86        204.80        21.51 o                         
  -9   1   2       1039.23        833.94        29.71 o                         
  -7   1   2       9347.87       9921.60       236.63 o                         
  -5   1   2      37899.23      34828.55       759.40 o                         
  -3   1   2         17.94         30.71         4.73 o                         
  -1   1   2      22136.66      19207.90        85.95 o                         
   1   1   2       8170.16       7950.07       102.17 o                         
   3   1   2      25965.63      27631.44       146.86 o                         
   5   1   2        710.72        470.24        18.59 o                         
   7   1   2       7177.45       7340.44        87.88 o                         
   9   1   2        326.31        300.69        21.59 o                         
  11   1   2         50.17         80.65        15.06 o                         
  13   1   2          5.98         25.88        14.09 o                         
  15   1   2       1712.96       1530.61        58.54 o                         
  17   1   2        616.89        664.19        41.92 o                         
  19   1   2         76.61         67.16        16.68 o                         
  21   1   2         26.67          8.53        14.53 o                         
 -22   2   2         53.54         32.11        15.94 o                         
 -20   2   2         20.73         20.26        12.81 o                         
 -18   2   2        951.40        848.72        45.35 o                         
 -16   2   2        314.80        375.53        29.32 o                         
 -14   2   2        590.62        640.27        34.42 o                         
 -12   2   2       3438.20       2903.37        65.63 o                         
 -10   2   2       1159.99       1307.27        40.14 o                         
  -8   2   2       2548.70       3286.87        75.29 o                         
  -6   2   2        599.25        408.52        10.59 o                         
  -4   2   2       7513.27      10511.50        90.60 o                         
  -2   2   2       7676.84       7533.33        69.82 o                         
   0   2   2       2243.47       1584.00        30.05 o                         
   2   2   2        729.46       1022.00        11.88 o                         
   4   2   2        951.57        839.92        14.66 o                         
   6   2   2       1970.42       1790.23        27.22 o                         
   8   2   2         17.97         14.06         7.03 o                         
  10   2   2       2953.78       3079.05        67.89 o                         
  12   2   2       2209.22       2208.09       111.62 o                         
  14   2   2       1343.96       1147.62        49.02 o                         
  16   2   2        338.84        294.80        27.63 o                         
  18   2   2          0.19        -14.87        14.87 o                         
  20   2   2         37.99         42.42        16.78 o                         
 -23   3   2        511.48        512.62        42.95 o                         
 -21   3   2          3.91         -7.27        11.64 o                         
 -19   3   2        371.51        427.21        49.91 o                         
 -17   3   2        388.07        330.14        28.37 o                         
 -15   3   2        131.36        149.20        20.31 o                         
 -13   3   2       2053.45       1913.11        56.79 o                         
 -11   3   2        590.02        714.06        32.49 o                         
  -9   3   2       5277.24       5268.68        58.17 o                         
  -7   3   2       4447.81       4485.35        43.34 o                         
  -5   3   2       3989.75       4709.63        36.83 o                         
  -3   3   2      17416.44      16655.98       181.21 o                         
  -1   3   2        554.90        525.71        16.42 o                         
   1   3   2        778.36        901.84        15.75 o                         
   3   3   2        301.01        244.87         8.01 o                         
   5   3   2      14697.07      14718.82       101.00 o                         
   7   3   2        105.12        142.60         8.07 o                         
   9   3   2        555.19        517.13        20.78 o                         
  11   3   2       4443.64       4622.66        87.30 o                         
  13   3   2        498.89        596.58        34.54 o                         
  15   3   2        959.87        766.58        41.99 o                         
  17   3   2         19.32         45.48        20.15 o                         
  19   3   2        397.34        383.52        35.94 o                         
 -22   4   2        130.46         90.67        20.96 o                         
 -20   4   2         24.66         25.57        16.06 o                         
 -18   4   2        563.33        693.30        38.59 o                         
 -16   4   2        705.12        889.35        69.52 o                         
 -14   4   2         46.31        140.11        37.29 o                         
 -12   4   2         19.54         74.15        15.14 o                         
 -10   4   2         19.80         87.94         9.57 o                         
  -8   4   2          0.09         12.24         6.29 o                         
  -6   4   2        215.84        336.55        25.14 o                         
  -4   4   2        843.16        917.55        46.07 o                         
  -2   4   2        669.16        603.66        17.72 o                         
   0   4   2        656.72        895.26        23.37 o                         
   2   4   2          4.91         31.26         5.15 o                         
   4   4   2        158.86        151.75         8.14 o                         
   6   4   2         97.66        102.83        15.10 o                         
   8   4   2        861.34       1057.22        30.70 o                         
  10   4   2         52.07        135.19        15.89 o                         
  12   4   2        291.60        289.23        33.71 o                         
  14   4   2        390.99        315.72        23.29 o                         
  16   4   2          0.14         38.46        16.58 o                         
  18   4   2        125.34        139.89        22.64 o                         
  20   4   2        165.50        241.80        31.15 o                         
 -21   5   2         74.08         35.47        41.17 o                         
 -19   5   2        419.21        394.20        33.45 o                         
 -17   5   2        651.44        733.07        42.99 o                         
 -15   5   2        512.65        478.80        83.06 o                         
 -13   5   2        535.92        509.08        48.15 o                         
 -11   5   2         35.26         19.93        15.29 o                         
  -9   5   2        148.07        198.10        15.11 o                         
  -7   5   2        267.20        273.09        15.02 o                         
  -5   5   2       2132.33       2222.13        34.63 o                         
  -3   5   2       2192.64       2242.25        34.92 o                         
  -1   5   2       1374.62       1281.31        28.46 o                         
   1   5   2        163.27        138.87         8.63 o                         
   3   5   2        163.90        164.89         9.42 o                         
   5   5   2          0.91          0.60         4.49 o                         
   7   5   2        123.49        116.84        15.09 o                         
   9   5   2         24.16          4.75        10.91 o                         
  11   5   2        108.99         77.89        19.14 o                         
  13   5   2         14.25         -6.85         9.07 o                         
  15   5   2          0.27         -3.73         9.15 o                         
  17   5   2         91.78         81.64        15.22 o                         
 -18   6   2        124.85        225.49        43.89 o                         
 -16   6   2        419.20        275.16        26.25 o                         
 -14   6   2          0.42         13.95        18.58 o                         
 -12   6   2         15.52         19.82        16.29 o                         
 -10   6   2       1745.35       1748.02        83.49 o                         
  -8   6   2       2693.85       2472.54        91.74 o                         
  -6   6   2       1275.20       1428.78        97.72 o                         
  -4   6   2       2448.25       2311.55        35.88 o                         
  -2   6   2          0.11          1.14         5.92 o                         
   0   6   2        516.80        458.73        18.25 o                         
   2   6   2        499.10        412.87        14.62 o                         
   4   6   2         21.19         19.00         5.29 o                         
   6   6   2       1078.02       1124.80        37.00 o                         
   8   6   2          0.88         29.19        13.50 o                         
  10   6   2       2039.09       1837.45        66.08 o                         
  12   6   2        715.78        785.96        46.23 o                         
  14   6   2          0.01        -12.32        13.46 o                         
  16   6   2         48.78         19.13        12.60 o                         
 -17   7   2         20.25         47.18        24.95 o                         
 -15   7   2         60.66         72.56        28.46 o                         
 -13   7   2        219.47        261.07        40.51 o                         
 -11   7   2        118.01        139.25        28.71 o                         
  -9   7   2       2220.78       2122.52        66.52 o                         
  -7   7   2       2978.49       2689.45        71.56 o                         
  -5   7   2        456.85        402.95        27.00 o                         
  -3   7   2       1357.89       1180.23        46.11 o                         
  -1   7   2        173.56        155.59        18.93 o                         
   1   7   2        254.39        239.18        14.43 o                         
   3   7   2        557.82        534.30        22.10 o                         
   5   7   2        313.87        317.09        22.15 o                         
   7   7   2       1303.04       1444.24        98.71 o                         
   9   7   2        669.91        878.51        54.40 o                         
  11   7   2       1498.15       1609.73        73.33 o                         
  13   7   2        103.09        191.57        41.62 o                         
  15   7   2          3.02         13.35        12.44 o                         
 -14   8   2         24.46         -1.66        15.77 o                         
 -12   8   2         60.24         28.49        13.62 o                         
 -10   8   2        166.45        197.55        20.39 o                         
  -8   8   2        631.69        495.01        30.30 o                         
  -6   8   2        728.49        722.99        29.88 o                         
  -4   8   2         23.38          7.59         8.89 o                         
  -2   8   2        215.75        176.99        25.26 o                         
   0   8   2       2136.43       2305.31        85.64 o                         
   2   8   2        396.36        358.08        35.31 o                         
   4   8   2         82.28         49.58        16.42 o                         
   6   8   2         35.64         -9.59        26.18 o                         
   8   8   2        133.88        113.32        22.46 o                         
  10   8   2        152.50        177.46        27.62 o                         
  12   8   2        178.84        216.27        30.02 o                         
  -9   9   2         67.04        193.37        45.20 o                         
  -7   9   2        338.45        406.74        62.62 o                         
  -5   9   2        150.63        110.11        31.86 o                         
  -3   9   2         10.46         17.46        15.46 o                         
  -1   9   2        119.81         99.86        22.50 o                         
   1   9   2         22.21         -0.82        27.02 o                         
   3   9   2        211.51        254.49        32.33 o                         
   5   9   2        218.97        235.51        32.47 o                         
   7   9   2        223.01        282.30        32.55 o                         
 -23   1   3         17.88         39.96        22.04 o                         
 -21   1   3         67.29         99.84        20.40 o                         
 -19   1   3          0.83          7.96        13.42 o                         
 -17   1   3       1668.35       1708.77        82.16 o                         
 -15   1   3       2968.14       2993.73        73.12 o                         
 -13   1   3       1694.88       2142.82        81.14 o                         
 -11   1   3      27569.45      27854.30       184.96 o                         
  -9   1   3       2567.83       2606.99       157.75 o                         
  -7   1   3       3276.66       2989.48       119.40 o                         
  -5   1   3     111169.32      87293.91      6369.26 o                         
  -3   1   3      17269.78      20944.66        66.18 o                         
  -1   1   3      30943.95      32185.21       190.00 o                         
   1   1   3      96498.02      85072.21      3237.84 o                         
   3   1   3      62094.16      58500.11      1492.00 o                         
   5   1   3         61.73         88.35         9.94 o                         
   7   1   3       1589.65       1604.97        57.50 o                         
   9   1   3       5769.79       5539.92        88.82 o                         
  11   1   3       3408.61       3604.51        78.05 o                         
  13   1   3       2244.13       2535.10        71.22 o                         
  15   1   3         53.11         26.01        13.07 o                         
  17   1   3        181.24        149.37        23.13 o                         
  19   1   3          0.82         10.11        17.08 o                         
  21   1   3          0.91          3.61        13.08 o                         
 -24   2   3        794.86       1044.89        58.80 o                         
 -22   2   3          3.62         -2.11        12.69 o                         
 -20   2   3         91.90         81.22        16.50 o                         
 -18   2   3        622.68        603.27        38.52 o                         
 -16   2   3        144.16        227.57        23.74 o                         
 -14   2   3          0.65         35.29        13.75 o                         
 -12   2   3        340.48        383.01        25.76 o                         
 -10   2   3        132.59        183.89        16.13 o                         
  -8   2   3       1741.26       1739.79        49.29 o                         
  -6   2   3        323.39        674.82        14.65 o                         
  -4   2   3      20102.88      18511.32       228.88 o                         
  -2   2   3      99377.15      88377.04      5481.93 o                         
   0   2   3      11357.01      11515.25        98.92 o                         
   2   2   3        363.14        427.15         8.65 o                         
   4   2   3       4268.59       4035.18        33.23 o                         
   6   2   3        373.45        342.10        12.23 o                         
   8   2   3       2256.69       2468.18        56.28 o                         
  10   2   3       1771.57       1637.43        50.77 o                         
  12   2   3        165.63        130.73        17.78 o                         
  14   2   3         14.70         -3.62        10.78 o                         
  16   2   3         15.75          0.21        10.28 o                         
  18   2   3          0.09         -9.06        21.23 o                         
  20   2   3        137.75        131.88        23.21 o                         
 -23   3   3        556.81        581.02        44.21 o                         
 -21   3   3        296.48        283.17        29.95 o                         
 -19   3   3        113.10        112.68        42.54 o                         
 -17   3   3          0.14         -6.67        11.98 o                         
 -15   3   3         10.79          0.11         9.81 o                         
 -13   3   3        316.34        289.95        23.27 o                         
 -11   3   3       1765.39       2069.17        41.40 o                         
  -9   3   3      17054.96      18315.48       218.05 o                         
  -7   3   3       2089.44       2134.11        47.52 o                         
  -5   3   3        864.23        927.88        25.22 o                         
  -3   3   3      12645.35      12289.82       111.51 o                         
  -1   3   3        252.39        344.59        21.39 o                         
   1   3   3       4019.65       3789.28        52.98 o                         
   3   3   3       9500.94      10332.91        79.52 o                         
   5   3   3        247.08        408.51        12.49 o                         
   7   3   3        448.68        532.79        19.06 o                         
   9   3   3        224.39        227.30        20.30 o                         
  11   3   3        815.19        821.68        38.94 o                         
  13   3   3        156.56        153.04        20.43 o                         
  15   3   3          0.52         16.98        13.55 o                         
  17   3   3        364.92        375.32        39.23 o                         
  19   3   3        148.82        137.31        23.97 o                         
 -22   4   3         25.11         37.67        15.09 o                         
 -20   4   3         23.50         -0.46        11.69 o                         
 -18   4   3       1723.96       1833.08        53.11 o                         
 -16   4   3       1794.13       2043.29        52.14 o                         
 -14   4   3       5402.87       5609.61        96.15 o                         
 -12   4   3       3932.57       3524.92        83.77 o                         
 -10   4   3        262.65        307.02        15.42 o                         
  -8   4   3       5281.71       5285.54        92.48 o                         
  -6   4   3      14166.27      12653.39       446.79 o                         
  -4   4   3       7992.47       8506.89       104.87 o                         
  -2   4   3       5110.06       6174.43        54.10 o                         
   0   4   3       2073.55       2137.65        55.13 o                         
   2   4   3        180.34        170.98         8.11 o                         
   4   4   3       2231.06       2486.96        32.59 o                         
   6   4   3        305.41        331.43        13.54 o                         
   8   4   3       3604.36       3664.98        57.87 o                         
  10   4   3       4568.96       4434.02       110.03 o                         
  12   4   3        285.72        332.89        44.42 o                         
  14   4   3       1999.63       2013.12        98.66 o                         
  16   4   3        526.08        608.04        40.66 o                         
  18   4   3       1034.13        974.49        53.33 o                         
 -21   5   3         58.59         27.10        19.88 o                         
 -19   5   3        158.44        243.78        26.89 o                         
 -17   5   3        153.13        123.88        19.19 o                         
 -15   5   3       1004.71       1192.93        58.41 o                         
 -13   5   3         59.71         25.25        35.92 o                         
 -11   5   3        104.81        115.53        12.37 o                         
  -9   5   3        647.37        591.52        28.00 o                         
  -7   5   3        452.30        481.53        27.54 o                         
  -5   5   3        171.04        134.22        11.68 o                         
  -3   5   3       5644.24       5957.61        93.67 o                         
  -1   5   3       5713.20       5665.22        77.39 o                         
   1   5   3       1750.12       1866.64        66.42 o                         
   3   5   3       2680.46       2262.66        37.64 o                         
   5   5   3         33.96         22.52         5.52 o                         
   7   5   3         91.70         54.33         8.16 o                         
   9   5   3        510.90        471.86        25.76 o                         
  11   5   3        309.29        212.90        23.13 o                         
  13   5   3          3.33          3.62        13.13 o                         
  15   5   3         15.65         12.16         9.33 o                         
  17   5   3        243.08        267.81        23.92 o                         
 -20   6   3          0.06          2.52        18.52 o                         
 -18   6   3        118.02        129.68        32.22 o                         
 -16   6   3         68.53         38.17        18.69 o                         
 -14   6   3         27.50         36.99        18.89 o                         
 -12   6   3         96.42        104.45        24.19 o                         
 -10   6   3         22.44         22.53        15.23 o                         
  -8   6   3        177.78        170.62        18.47 o                         
  -6   6   3          2.59         64.16        43.05 o                         
  -4   6   3      10693.81      10009.67       241.65 o                         
  -2   6   3        786.73        732.37        20.44 o                         
   0   6   3       2696.67       2671.63        43.01 o                         
   2   6   3       1085.03       1077.89        30.41 o                         
   4   6   3       1061.23       1048.09        50.12 o                         
   6   6   3        197.86        263.84        23.83 o                         
   8   6   3        429.82        474.82        32.61 o                         
  10   6   3        486.28        632.78        41.45 o                         
  12   6   3         43.93         59.48        23.51 o                         
  14   6   3         28.23         34.59        33.86 o                         
  16   6   3          6.13         -1.55        12.94 o                         
 -17   7   3         99.05        219.62        40.27 o                         
 -15   7   3         38.67         43.54        22.35 o                         
 -13   7   3         89.50        157.58        30.52 o                         
 -11   7   3        666.02        724.18        41.52 o                         
  -9   7   3        161.44        135.68        22.60 o                         
  -7   7   3       1048.34        893.27        57.94 o                         
  -5   7   3        365.34        330.76        24.09 o                         
  -3   7   3       3162.22       3005.37        66.12 o                         
  -1   7   3          3.49          7.73         7.13 o                         
   1   7   3       1853.41       1474.66        35.24 o                         
   3   7   3        193.63        214.47        14.94 o                         
   5   7   3        647.57        623.51        30.25 o                         
   7   7   3        399.79        397.36        30.84 o                         
   9   7   3        190.21        319.21        35.75 o                         
  11   7   3         54.50         72.64        23.69 o                         
  13   7   3        732.61        753.94        59.43 o                         
 -14   8   3         74.04         79.03        18.84 o                         
 -12   8   3        118.82        137.51        20.42 o                         
 -10   8   3         88.62        127.05        19.89 o                         
  -8   8   3        273.05        270.69        29.26 o                         
  -6   8   3        332.69        364.53        27.11 o                         
  -4   8   3         19.56         42.53        16.15 o                         
  -2   8   3       1030.86       1177.47        44.46 o                         
   0   8   3        234.31        169.74        53.71 o                         
   2   8   3        535.99        442.08        38.98 o                         
   4   8   3        232.57        213.14        30.65 o                         
   6   8   3          4.22        -24.40        26.62 o                         
   8   8   3        179.80        105.43        33.47 o                         
  10   8   3        108.83        113.10        27.69 o                         
 -11   9   3        276.14        305.70        55.15 o                         
  -9   9   3         24.28         32.88        27.95 o                         
  -7   9   3        117.53        175.36        46.97 o                         
  -5   9   3         41.46         47.57        45.11 o                         
  -3   9   3         77.88         65.20        36.96 o                         
  -1   9   3         32.31         66.53        19.38 o                         
   1   9   3         77.04         23.85        22.03 o                         
   3   9   3         59.55         74.15        20.08 o                         
   5   9   3        104.89        130.16        27.46 o                         
   7   9   3          0.38         28.92        21.19 o                         
 -24   0   4        457.30        447.51        55.15 o                         
 -22   0   4       1636.44       1900.19       103.74 o                         
 -20   0   4        329.25        401.81        46.11 o                         
 -18   0   4        701.26        836.41        59.46 o                         
 -16   0   4       1096.06        846.82        55.72 o                         
 -14   0   4        341.18        501.28        39.17 o                         
 -12   0   4       8747.35       8869.08       151.91 o                         
 -10   0   4        585.43        486.80        32.47 o                         
  -8   0   4       1955.61       2199.58        60.50 o                         
  -6   0   4      45934.31      36670.90       210.51 o                         
  -4   0   4         63.25        130.62        11.23 o                         
  -2   0   4       1627.80       1890.37        40.66 o                         
   0   0   4      12854.92      13562.88        97.40 o                         
   2   0   4     554702.44     340597.09      1719.92 o                         
   4   0   4      70180.08      65667.45       362.04 o                         
   6   0   4       4040.37       3948.33        94.46 o                         
   8   0   4       3304.04       3387.21        97.38 o                         
  10   0   4       2985.95       3196.14       102.84 o                         
  12   0   4         93.54         93.98        18.87 o                         
  14   0   4       1256.29       1312.10        75.33 o                         
  16   0   4        760.02        822.17        66.01 o                         
  18   0   4        254.50        240.92        40.06 o                         
  20   0   4         31.29         87.15        30.17 o                         
 -25   1   4          2.92         10.32        13.66 o                         
 -23   1   4          7.87         21.50        23.96 o                         
 -21   1   4        284.30        250.02        26.72 o                         
 -19   1   4        713.74        697.15        40.96 o                         
 -17   1   4        203.45        222.32        24.25 o                         
 -15   1   4       3968.82       4204.09        84.59 o                         
 -13   1   4      12092.62      11973.31       175.25 o                         
 -11   1   4          7.11         78.37        27.61 o                         
  -9   1   4       2326.92       2818.47        52.12 o                         
  -7   1   4      13197.37      12315.07       257.96 o                         
  -5   1   4       3927.32       4376.82        45.90 o                         
  -3   1   4       1594.71       1461.57        15.01 o                         
  -1   1   4       3103.72       3129.53        31.40 o                         
   1   1   4      30202.22      31428.79       114.15 o                         
   3   1   4      17582.33      17596.47       384.40 o                         
   5   1   4       6357.48       7204.59       100.61 o                         
   7   1   4       7847.21       8333.15       101.47 o                         
   9   1   4        517.87        474.19        27.32 o                         
  11   1   4        132.44         35.52        28.86 o                         
  13   1   4          0.19          4.90        10.02 o                         
  15   1   4        165.94        225.92        28.74 o                         
  17   1   4       1443.27       1309.01        87.91 o                         
  19   1   4         43.85         32.59        15.32 o                         
 -24   2   4        115.98        126.96        24.12 o                         
 -22   2   4          3.33         18.96        13.93 o                         
 -20   2   4        381.27        391.95        32.79 o                         
 -18   2   4       1943.05       1945.68        65.74 o                         
 -16   2   4       2958.08       2443.49        68.97 o                         
 -14   2   4       1734.55       2104.80        58.54 o                         
 -12   2   4      16328.81      17065.09       157.15 o                         
 -10   2   4       5395.35       5176.42       107.68 o                         
  -8   2   4       2391.80       2685.82        34.85 o                         
  -6   2   4      37678.07      36737.84       211.97 o                         
  -4   2   4        292.30        376.44        16.13 o                         
  -2   2   4       2946.93       3405.02        45.29 o                         
   0   2   4       1037.23       1118.54        18.00 o                         
   2   2   4        713.53        860.37        13.53 o                         
   4   2   4       3588.76       3339.76        42.28 o                         
   6   2   4        610.02        510.97        14.78 o                         
   8   2   4        652.44        628.33        20.75 o                         
  10   2   4        495.60        498.72        29.39 o                         
  12   2   4        456.29        457.07        30.73 o                         
  14   2   4        287.17        205.78        23.71 o                         
  16   2   4          5.93         -0.50        11.62 o                         
  18   2   4        112.79        120.29        21.70 o                         
  20   2   4         47.20         50.09        17.26 o                         
 -23   3   4        469.24        551.09        43.05 o                         
 -21   3   4          4.00         11.30        30.81 o                         
 -19   3   4       2486.80       2401.13        76.52 o                         
 -17   3   4       1222.08       1153.51        49.76 o                         
 -15   3   4       1627.45       1502.93        53.37 o                         
 -13   3   4        802.31        747.42        41.89 o                         
 -11   3   4        370.47        382.25        16.85 o                         
  -9   3   4      14384.88      14355.55        86.31 o                         
  -7   3   4       1030.75        833.96        20.15 o                         
  -5   3   4      20818.25      21064.91       150.66 o                         
  -3   3   4      70271.73      67745.26       544.36 o                         
  -1   3   4       3263.68       2863.30        34.72 o                         
   1   3   4        873.53        819.89        13.84 o                         
   3   3   4        779.53        680.63        18.95 o                         
   5   3   4         49.44         60.98         9.48 o                         
   7   3   4       1086.29       1358.72        30.33 o                         
   9   3   4       1314.12       1664.73        37.01 o                         
  11   3   4          1.58          9.38        11.23 o                         
  13   3   4          2.12         10.52        12.11 o                         
  15   3   4       1056.10       1128.23        97.88 o                         
  17   3   4          0.01          5.36        13.22 o                         
  19   3   4        291.81        354.94        34.93 o                         
 -22   4   4          2.35          2.07        12.20 o                         
 -20   4   4          6.68          8.61        10.19 o                         
 -18   4   4       1562.35       1589.69        47.87 o                         
 -16   4   4         67.04        107.82        14.84 o                         
 -14   4   4        518.75        816.14       171.45 o                         
 -12   4   4        147.37        126.79        15.07 o                         
 -10   4   4       2179.14       2289.60        48.95 o                         
  -8   4   4         10.02         24.16         4.86 o                         
  -6   4   4       2414.99       2447.40        39.57 o                         
  -4   4   4       4381.77       4899.25        79.53 o                         
  -2   4   4       2006.46       2291.62        69.39 o                         
   0   4   4       3908.28       4021.98       162.60 o                         
   2   4   4       4954.29       5134.45        61.93 o                         
   4   4   4         49.79         45.21         5.47 o                         
   6   4   4        165.43        144.70        17.00 o                         
   8   4   4       1134.22       1193.05        34.34 o                         
  10   4   4         25.66         49.55        13.66 o                         
  12   4   4         64.60        148.43        16.81 o                         
  14   4   4         12.43         30.37        17.98 o                         
  16   4   4          3.00         33.79        16.38 o                         
  18   4   4          7.49         22.90        14.68 o                         
 -21   5   4         12.62         79.71        30.95 o                         
 -19   5   4       1436.20       1403.30        92.26 o                         
 -17   5   4        469.12        461.30        31.54 o                         
 -15   5   4        201.52        234.00        23.58 o                         
 -13   5   4        287.64        297.90        36.70 o                         
 -11   5   4        110.11         75.39        13.88 o                         
  -9   5   4       2858.22       2756.99       161.14 o                         
  -7   5   4          1.15          1.44        11.73 o                         
  -5   5   4        359.88        367.72        29.55 o                         
  -3   5   4       4857.62       4697.57       108.80 o                         
  -1   5   4       1716.90       1607.68        74.88 o                         
   1   5   4        113.64        136.90         9.48 o                         
   3   5   4       2200.27       2363.55        40.75 o                         
   5   5   4          0.60         14.29         6.72 o                         
   7   5   4        176.76        129.34        10.90 o                         
   9   5   4       2425.79       2473.00        85.15 o                         
  11   5   4          0.21         -7.44         8.78 o                         
  13   5   4          0.37        -10.01        10.01 o                         
  15   5   4         94.60         84.40        14.40 o                         
  17   5   4         13.68         30.96        16.31 o                         
 -20   6   4         76.68        111.57        33.48 o                         
 -18   6   4          6.05         13.49        19.18 o                         
 -16   6   4        454.39        492.85        51.39 o                         
 -14   6   4       1482.20       1355.05        78.18 o                         
 -12   6   4        449.37        478.56        43.21 o                         
 -10   6   4        899.43        870.32        40.36 o                         
  -8   6   4         23.75          7.03         7.89 o                         
  -6   6   4        433.67        519.55        46.36 o                         
  -4   6   4       1719.30       1639.24        50.07 o                         
  -2   6   4          6.75          6.29         5.47 o                         
   0   6   4        721.53        692.45        17.59 o                         
   2   6   4        685.50        729.12        30.47 o                         
   4   6   4        490.51        524.44        26.06 o                         
   6   6   4       1699.63       1555.50        80.66 o                         
   8   6   4          3.60         16.21         9.16 o                         
  10   6   4       1640.10       1850.64        58.84 o                         
  12   6   4        311.43        339.64        87.21 o                         
  14   6   4         95.41        120.99        22.43 o                         
 -17   7   4        192.46        209.46        39.14 o                         
 -15   7   4         17.39         28.37        18.91 o                         
 -13   7   4        740.84        579.65        52.22 o                         
 -11   7   4         30.38         42.31        13.00 o                         
  -9   7   4          0.41          8.87        11.26 o                         
  -7   7   4          7.85         17.61         9.41 o                         
  -5   7   4       3317.50       3125.29        53.59 o                         
  -3   7   4        400.84        376.49        18.24 o                         
  -1   7   4          0.91        -11.06        11.06 o                         
   1   7   4        173.53        115.93        15.84 o                         
   3   7   4          6.08         -3.70         8.44 o                         
   5   7   4        164.84        171.51        26.83 o                         
   7   7   4         14.35          8.27        12.81 o                         
   9   7   4       1772.40       1734.68       111.04 o                         
  11   7   4        294.41        276.98        34.56 o                         
  13   7   4          2.17          3.06        10.95 o                         
 -14   8   4          4.28          1.38        14.96 o                         
 -12   8   4          2.23         -2.54        16.43 o                         
 -10   8   4        367.74        381.79        45.67 o                         
  -8   8   4        634.84        682.48        44.64 o                         
  -6   8   4       1456.19       1415.62        51.74 o                         
  -4   8   4         50.33         57.68        16.72 o                         
  -2   8   4        220.27        273.58        22.96 o                         
   0   8   4       1056.59       1066.31        58.58 o                         
   2   8   4       1400.94       1364.57        65.57 o                         
   4   8   4        333.26        373.01        60.00 o                         
   6   8   4         74.41         50.40        20.64 o                         
   8   8   4         28.85        -21.85        27.04 o                         
  10   8   4        149.29        140.82        26.40 o                         
 -11   9   4         47.65         33.60        26.65 o                         
  -9   9   4         78.41         33.77        26.77 o                         
  -7   9   4        534.11        657.39        75.80 o                         
  -5   9   4        292.80        320.19        38.31 o                         
  -3   9   4         12.84          4.74        15.46 o                         
  -1   9   4        718.27        697.83        51.34 o                         
   1   9   4         54.04         44.33        24.24 o                         
   3   9   4         10.43         15.99        20.68 o                         
   5   9   4        207.84        222.62        47.05 o                         
 -25   1   5         18.58         12.83        15.28 o                         
 -23   1   5        382.01        365.67        35.15 o                         
 -21   1   5          1.54         12.63        13.21 o                         
 -19   1   5       1689.21       1589.72        59.79 o                         
 -17   1   5       3232.24       3237.57       134.10 o                         
 -15   1   5          0.68         20.37        11.87 o                         
 -13   1   5        492.66        674.65        76.04 o                         
 -11   1   5       2448.54       2555.24        55.41 o                         
  -9   1   5         20.36        150.42        16.99 o                         
  -7   1   5       2608.45       2592.44        42.43 o                         
  -5   1   5       1760.99       2110.42        34.94 o                         
  -3   1   5         89.89         34.55         6.04 o                         
  -1   1   5        905.27       1614.08        23.80 o                         
   1   1   5       5674.23       7329.44        51.94 o                         
   3   1   5        661.21        645.72        18.76 o                         
   5   1   5        600.51        619.96        26.56 o                         
   7   1   5         85.74         31.51        24.80 o                         
   9   1   5         80.64         58.17        10.55 o                         
  11   1   5       1069.38       1258.19        48.92 o                         
  13   1   5        228.58        165.25        25.54 o                         
  15   1   5        223.46        169.38        22.75 o                         
  17   1   5         43.13         42.41        29.31 o                         
  19   1   5         48.60         51.29        15.08 o                         
 -24   2   5        247.04        258.63        30.08 o                         
 -22   2   5         33.88         44.47        18.04 o                         
 -20   2   5        962.91       1000.62        50.71 o                         
 -18   2   5        142.00        160.73        21.79 o                         
 -16   2   5        293.52        358.09        28.74 o                         
 -14   2   5        402.03        363.80        24.87 o                         
 -12   2   5          0.01        244.60        66.93 o                         
 -10   2   5       8215.42       9351.07       400.09 o                         
  -8   2   5       2561.29       2901.68        32.98 o                         
  -6   2   5       1745.38       1901.63        29.56 o                         
  -4   2   5       4830.69       4254.46        22.02 o                         
  -2   2   5       7649.76       9045.35        55.55 o                         
   0   2   5       4098.32       3339.89        25.11 o                         
   2   2   5        841.59        513.69        19.77 o                         
   4   2   5       1310.77       1308.94        40.08 o                         
   6   2   5       5031.98       5237.64       130.89 o                         
   8   2   5        223.17        180.74        10.96 o                         
  10   2   5         12.82          4.58         8.64 o                         
  12   2   5        176.68         98.30        18.47 o                         
  14   2   5        358.59        339.53        29.60 o                         
  16   2   5          0.21        -13.75        13.75 o                         
  18   2   5          1.62         15.59        13.86 o                         
 -23   3   5          4.25         16.78        13.97 o                         
 -21   3   5        624.74        703.08        45.06 o                         
 -19   3   5         70.38         93.12        21.71 o                         
 -17   3   5         66.29         73.89        16.88 o                         
 -15   3   5        494.03        417.49        28.45 o                         
 -13   3   5       1939.87       1917.26        40.32 o                         
 -11   3   5        362.04        346.39        18.47 o                         
  -9   3   5       3869.92       4012.60        81.06 o                         
  -7   3   5      18426.98      19330.23       168.16 o                         
  -5   3   5       1210.21       1272.51        29.13 o                         
  -3   3   5       2080.25       2199.72        40.38 o                         
  -1   3   5         68.80         74.73         6.94 o                         
   1   3   5       5481.91       5285.23        52.67 o                         
   3   3   5        203.82        205.09         8.86 o                         
   5   3   5        114.01        118.15        10.35 o                         
   7   3   5        414.27        369.09        15.80 o                         
   9   3   5        180.95        235.47        14.51 o                         
  11   3   5       1243.77       1227.41        99.01 o                         
  13   3   5        340.26        347.05        32.53 o                         
  15   3   5        144.97        154.54        23.06 o                         
  17   3   5          0.43         10.01        11.94 o                         
 -22   4   5         70.54         68.58        17.53 o                         
 -20   4   5        290.62        308.19        30.66 o                         
 -18   4   5        961.56        950.90        42.48 o                         
 -16   4   5        229.19        321.84        55.65 o                         
 -14   4   5      15784.73      15267.84       471.87 o                         
 -12   4   5        345.67        295.60        15.03 o                         
 -10   4   5          0.00         25.88         6.93 o                         
  -8   4   5       1988.04       1841.62        35.58 o                         
  -6   4   5        180.96        152.70         9.62 o                         
  -4   4   5       6035.24       6316.87        61.99 o                         
  -2   4   5        170.81        137.24         9.69 o                         
   0   4   5       1487.99       1748.43        34.34 o                         
   2   4   5       1002.78       1014.41        18.93 o                         
   4   4   5       1343.92       1335.98        21.09 o                         
   6   4   5       2187.28       2375.26        35.00 o                         
   8   4   5        485.74        448.87        24.19 o                         
  10   4   5       3188.21       2983.44        92.68 o                         
  12   4   5        720.31        782.52        34.42 o                         
  14   4   5        367.37        414.12        33.08 o                         
  16   4   5         11.03         19.66        12.16 o                         
  18   4   5        151.55        144.05        22.67 o                         
 -21   5   5        222.80        225.97        41.82 o                         
 -19   5   5          4.63         48.01        27.64 o                         
 -17   5   5         80.81        122.25        17.91 o                         
 -15   5   5        165.54        321.44        40.95 o                         
 -13   5   5       2168.22       1989.87        85.57 o                         
 -11   5   5         59.08         62.47         7.23 o                         
  -9   5   5       3852.36       4138.04        77.12 o                         
  -7   5   5       1974.46       1957.56        48.90 o                         
  -5   5   5       3567.40       3053.86        47.99 o                         
  -3   5   5        890.32        899.03        61.80 o                         
  -1   5   5       1288.41       1189.56        28.79 o                         
   1   5   5       4934.45       4995.00        86.10 o                         
   3   5   5       1749.71       1514.38        37.21 o                         
   5   5   5        524.40        523.82        19.47 o                         
   7   5   5       1703.99       1607.17        47.47 o                         
   9   5   5        537.70        674.81        26.00 o                         
  11   5   5         79.63         75.99        11.87 o                         
  13   5   5         26.65         21.79         9.14 o                         
  15   5   5         24.66         29.57        14.80 o                         
 -20   6   5         13.13        -10.08        20.43 o                         
 -18   6   5        809.06        712.05        65.16 o                         
 -16   6   5        262.20        216.76        36.34 o                         
 -14   6   5        291.54        313.50        38.46 o                         
 -12   6   5        212.57        186.19        26.59 o                         
 -10   6   5        109.22        113.33        15.33 o                         
  -8   6   5         95.09         76.61        11.31 o                         
  -6   6   5       2675.76       2551.04        49.81 o                         
  -4   6   5      11119.82      11051.58        92.54 o                         
  -2   6   5        474.53        356.79        13.93 o                         
   0   6   5         57.90         39.20         4.25 o                         
   2   6   5        405.05        363.22        34.59 o                         
   4   6   5          1.23         13.32         8.63 o                         
   6   6   5         32.79         22.22        11.33 o                         
   8   6   5         40.03         20.38        10.11 o                         
  10   6   5        173.66        269.09        25.37 o                         
  12   6   5          2.47          3.87        11.91 o                         
  14   6   5         74.17         33.24        17.26 o                         
 -17   7   5        329.00        406.17        50.33 o                         
 -15   7   5         61.90         43.70        17.33 o                         
 -13   7   5         64.47         97.17        18.89 o                         
 -11   7   5         89.69        167.59        21.37 o                         
  -9   7   5       2983.57       3054.74        74.32 o                         
  -7   7   5        508.63        498.06        27.96 o                         
  -5   7   5        280.18        358.38        23.06 o                         
  -3   7   5       1691.64       1576.94        49.34 o                         
  -1   7   5         24.90         -9.33         9.89 o                         
   1   7   5        865.58        878.32        29.15 o                         
   3   7   5        225.09        226.80        20.52 o                         
   5   7   5        898.70        911.61        38.03 o                         
   7   7   5        555.42        625.09        40.97 o                         
   9   7   5        826.01        942.83        86.05 o                         
  11   7   5        457.83        414.76        41.63 o                         
  13   7   5          0.22          3.92        12.07 o                         
 -14   8   5          6.87         -0.72        14.49 o                         
 -12   8   5        137.42         94.88        26.68 o                         
 -10   8   5         21.39         11.17        14.40 o                         
  -8   8   5        152.60        144.52        23.94 o                         
  -6   8   5          0.03         20.15        12.88 o                         
  -4   8   5          5.91          8.49        10.97 o                         
  -2   8   5         91.82        157.21        18.77 o                         
   0   8   5        186.21        200.61        21.12 o                         
   2   8   5        528.63        462.10        38.96 o                         
   4   8   5         28.54        -27.56        30.10 o                         
   6   8   5          4.49        -37.60        37.60 o                         
   8   8   5        139.19        155.92        38.62 o                         
  10   8   5          4.54          5.14        14.48 o                         
 -11   9   5         34.65         30.23        15.55 o                         
  -9   9   5          1.39         33.96        24.89 o                         
  -7   9   5        432.67        531.20        70.29 o                         
  -5   9   5        158.26        227.41        48.83 o                         
  -3   9   5         74.81        108.74        23.74 o                         
  -1   9   5          7.61         12.13        12.91 o                         
   1   9   5        111.83        103.40        30.50 o                         
   3   9   5         42.17         44.25        32.57 o                         
   5   9   5          8.86         41.14        47.78 o                         
 -26   0   6        285.22        315.58        48.88 o                         
 -24   0   6         35.87         66.96        29.79 o                         
 -22   0   6        205.61        257.81        41.15 o                         
 -20   0   6        278.18        269.07        37.49 o                         
 -18   0   6       1022.66       1005.29        64.74 o                         
 -16   0   6       1171.79       1398.89        69.59 o                         
 -14   0   6        780.81        916.41        52.20 o                         
 -12   0   6      10284.19      11264.04       167.60 o                         
 -10   0   6       2414.53       2690.16        74.39 o                         
  -8   0   6      16097.80      15496.69       160.88 o                         
  -6   0   6      12799.38      13279.87       300.05 o                         
  -4   0   6     101253.31      91019.16      1908.38 o                         
  -2   0   6        382.82        465.49        25.18 o                         
   0   0   6       1568.27       1113.17        22.83 o                         
   2   0   6      55797.71      53300.48       967.15 o                         
   4   0   6         74.94         92.39         8.10 o                         
   6   0   6      14453.66      15599.53       205.45 o                         
   8   0   6        902.29        811.50        52.45 o                         
  10   0   6       1382.95       1249.54        69.01 o                         
  12   0   6        274.54        364.01        39.96 o                         
  14   0   6         84.53        130.25        28.52 o                         
  16   0   6        481.79        662.22        61.74 o                         
  18   0   6         55.04         60.11        28.27 o                         
 -25   1   6         61.31         93.04        20.91 o                         
 -23   1   6        104.59        149.04        40.90 o                         
 -21   1   6        619.38        601.57        39.83 o                         
 -19   1   6          3.54          6.02        12.05 o                         
 -17   1   6         12.05         34.98        14.64 o                         
 -15   1   6        800.32        730.44        35.64 o                         
 -13   1   6       1263.41       1187.80        40.67 o                         
 -11   1   6       6876.46       7394.44       232.80 o                         
  -9   1   6       2956.40       3360.81        65.12 o                         
  -7   1   6      10847.19      10572.44       186.65 o                         
  -5   1   6      10437.99      11879.30        67.26 o                         
  -3   1   6       1816.69       1408.53        20.64 o                         
  -1   1   6       2982.64       2827.34        28.06 o                         
   1   1   6      25060.18      26006.23       263.70 o                         
   3   1   6        661.88        568.08        18.63 o                         
   5   1   6       1976.23       2412.44        58.73 o                         
   7   1   6        208.58        107.43        33.86 o                         
   9   1   6       1266.96       1036.18        42.39 o                         
  11   1   6        144.53        152.61        41.72 o                         
  13   1   6         41.56         28.72        18.03 o                         
  15   1   6        112.56         84.36        16.47 o                         
  17   1   6        197.65        139.75        22.00 o                         
  19   1   6         25.45         20.79        14.69 o                         
 -24   2   6         36.44         27.51        15.35 o                         
 -22   2   6        834.84        907.09        58.79 o                         
 -20   2   6       1673.81       1911.18        68.70 o                         
 -18   2   6        912.15        834.97        42.46 o                         
 -16   2   6       7166.96       7481.80       194.03 o                         
 -14   2   6        217.93        168.94        17.54 o                         
 -12   2   6       5958.02       6563.02        94.19 o                         
 -10   2   6       4660.81       4248.68        70.57 o                         
  -8   2   6       4518.64       5570.10        66.32 o                         
  -6   2   6      23566.39      24409.13       185.97 o                         
  -4   2   6        172.10        128.98         5.07 o                         
  -2   2   6       1750.42       2172.50        25.21 o                         
   0   2   6      12345.22      13113.08        79.28 o                         
   2   2   6       4584.87       4660.95        60.29 o                         
   4   2   6       1381.27       1139.65        28.17 o                         
   6   2   6          4.32          7.48         7.21 o                         
   8   2   6         15.19          8.41         4.84 o                         
  10   2   6         41.85         97.15        14.67 o                         
  12   2   6       1263.02       1038.76        48.11 o                         
  14   2   6        874.67        937.71        48.77 o                         
  16   2   6        153.61        108.95        25.14 o                         
  18   2   6          5.09         13.05        14.68 o                         
 -23   3   6          4.03         36.21        16.14 o                         
 -21   3   6        204.80        193.04        25.67 o                         
 -19   3   6        529.10        480.87        35.20 o                         
 -17   3   6       2405.59       2614.79        73.39 o                         
 -15   3   6          0.91         -2.16         6.28 o                         
 -13   3   6        161.17        128.03        12.23 o                         
 -11   3   6       3016.99       3474.16        52.37 o                         
  -9   3   6       1313.77       1171.45        47.29 o                         
  -7   3   6       7276.88       7581.99        82.19 o                         
  -5   3   6       1724.41       1698.38        31.51 o                         
  -3   3   6       2939.82       3060.48        58.29 o                         
  -1   3   6       5240.00       4299.53        52.03 o                         
   1   3   6        138.31        177.30         6.57 o                         
   3   3   6       1732.60       1800.22        25.38 o                         
   5   3   6       1148.25       1094.93        26.77 o                         
   7   3   6       1544.92       1176.74        40.39 o                         
   9   3   6       2534.81       2459.19       154.32 o                         
  11   3   6       1123.28        933.22        44.55 o                         
  13   3   6        208.38        211.22        24.07 o                         
  15   3   6        202.36        262.30        28.00 o                         
  17   3   6        187.36        137.40        22.96 o                         
 -24   4   6          0.63        -16.44        16.44 o                         
 -22   4   6         53.69         22.95        17.12 o                         
 -20   4   6        591.94        626.77        60.06 o                         
 -18   4   6         14.58         27.65        11.82 o                         
 -16   4   6       1127.68        931.65        37.31 o                         
 -14   4   6         33.07        243.35        55.47 o                         
 -12   4   6        118.75        144.13        13.09 o                         
 -10   4   6       2521.61       2485.80        39.46 o                         
  -8   4   6       3731.26       3788.36        48.92 o                         
  -6   4   6          0.24         15.21        27.15 o                         
  -4   4   6        156.03        159.77         8.78 o                         
  -2   4   6        174.60        183.45        12.22 o                         
   0   4   6        478.03        512.93        17.56 o                         
   2   4   6        440.62        335.18        15.69 o                         
   4   4   6        143.74        149.85         9.44 o                         
   6   4   6       1351.19       1443.85        32.57 o                         
   8   4   6        109.79        216.36        15.35 o                         
  10   4   6        314.85        197.27        18.27 o                         
  12   4   6         62.94        129.53        19.22 o                         
  14   4   6         56.27         71.63        18.06 o                         
  16   4   6         19.89         26.90        14.46 o                         
 -21   5   6         15.48         35.78        24.56 o                         
 -19   5   6        606.61        558.31        56.24 o                         
 -17   5   6        411.43        422.26        27.83 o                         
 -15   5   6       3150.01       3312.31       116.21 o                         
 -13   5   6         84.90         67.72        18.90 o                         
 -11   5   6        146.87        139.37         8.09 o                         
  -9   5   6       1373.52       1425.66        78.28 o                         
  -7   5   6        239.45        249.33        41.39 o                         
  -5   5   6        124.38        142.38        16.81 o                         
  -3   5   6       2652.53       2393.61        81.87 o                         
  -1   5   6        103.88         65.14         7.11 o                         
   1   5   6       1500.63       1566.14        56.27 o                         
   3   5   6          0.49          1.86         5.97 o                         
   5   5   6        203.43        241.14        18.60 o                         
   7   5   6        234.21        273.97        21.35 o                         
   9   5   6        234.89        274.07        17.80 o                         
  11   5   6        670.47        528.76        25.44 o                         
  13   5   6         37.25         32.59        10.87 o                         
  15   5   6         10.17        -15.93        15.93 o                         
 -20   6   6        128.15        105.21        29.66 o                         
 -18   6   6          0.77         22.23        17.15 o                         
 -16   6   6        429.45        487.93        48.38 o                         
 -14   6   6        571.47        531.70        46.43 o                         
 -12   6   6        445.96        534.38        32.20 o                         
 -10   6   6          0.66        -11.93        13.00 o                         
  -8   6   6        780.83        691.23        31.42 o                         
  -6   6   6       1960.91       1513.20        38.21 o                         
  -4   6   6       3698.03       3228.71        76.78 o                         
  -2   6   6       3107.74       2906.90        70.66 o                         
   0   6   6        583.66        593.84        37.53 o                         
   2   6   6        160.76        110.84        25.59 o                         
   4   6   6        143.18        195.48        17.23 o                         
   6   6   6        639.33        722.46        34.51 o                         
   8   6   6        738.42        746.66        36.39 o                         
  10   6   6         31.31         19.97        12.28 o                         
  12   6   6        684.78        727.14        41.14 o                         
  14   6   6         94.45        136.05        19.74 o                         
 -19   7   6          0.35         33.26        23.49 o                         
 -17   7   6          5.35          1.47        15.97 o                         
 -15   7   6        255.23        247.67        27.24 o                         
 -13   7   6          0.40         27.87        21.31 o                         
 -11   7   6        313.71        323.64        27.03 o                         
  -9   7   6        386.93        379.56        26.92 o                         
  -7   7   6       2183.29       1950.64        90.94 o                         
  -5   7   6       3217.89       2904.39        89.82 o                         
  -3   7   6        179.09        190.52        19.86 o                         
  -1   7   6        264.04        216.31        18.96 o                         
   1   7   6         10.14          6.17        18.59 o                         
   3   7   6         27.27         19.19        11.24 o                         
   5   7   6        626.32        725.88        38.15 o                         
   7   7   6        327.06        371.18        33.79 o                         
   9   7   6        463.56        530.44        40.73 o                         
  11   7   6        157.00        248.27        26.92 o                         
 -16   8   6          3.15          7.52        20.47 o                         
 -14   8   6        143.67        131.77        31.41 o                         
 -12   8   6         67.95        104.23        28.09 o                         
 -10   8   6        230.84        221.40        35.27 o                         
  -8   8   6         48.67         34.69        17.77 o                         
  -6   8   6       1229.78       1128.79        59.21 o                         
  -4   8   6        253.28        164.48        19.43 o                         
  -2   8   6         12.83         28.97        14.39 o                         
   0   8   6        112.51         94.63        19.60 o                         
   2   8   6        768.27        656.73        45.68 o                         
   4   8   6         24.86         49.32        52.59 o                         
   6   8   6        100.53         28.82        29.04 o                         
   8   8   6         37.41         25.71        20.87 o                         
 -11   9   6          3.62         14.42        14.83 o                         
  -9   9   6          8.40         -8.64        14.53 o                         
  -7   9   6        182.04        304.10        53.90 o                         
  -5   9   6        160.60        213.69        32.81 o                         
  -3   9   6        136.97        110.01        22.39 o                         
  -1   9   6          5.14         -6.56        14.32 o                         
   1   9   6         35.58         16.34        14.95 o                         
   3   9   6          2.49        -15.72        15.72 o                         
   5   9   6         81.04         29.89        23.98 o                         
 -25   1   7         62.75         55.24        17.58 o                         
 -23   1   7       1914.51       1739.91        74.72 o                         
 -21   1   7        120.79        193.48        25.63 o                         
 -19   1   7        895.44        891.55        44.60 o                         
 -17   1   7       1593.45       1622.76        55.09 o                         
 -15   1   7       1701.59       1690.07        52.69 o                         
 -13   1   7        764.93        937.02        36.59 o                         
 -11   1   7        629.40        523.76        30.47 o                         
  -9   1   7      27406.35      27603.25       157.38 o                         
  -7   1   7      24816.41      23172.12       135.02 o                         
  -5   1   7       1786.59       2459.05        25.08 o                         
  -3   1   7      28422.19      24886.88       198.31 o                         
  -1   1   7      12033.93      14393.57        77.36 o                         
   1   1   7       4182.23       4107.14        49.97 o                         
   3   1   7       2741.79       2652.64        43.16 o                         
   5   1   7      26547.71      27136.80       300.10 o                         
   7   1   7         77.17        141.67        23.73 o                         
   9   1   7        719.21        562.62        60.24 o                         
  11   1   7        544.45        436.87        30.27 o                         
  13   1   7        732.51        702.72        42.01 o                         
  15   1   7        371.02        329.37        31.01 o                         
  17   1   7         42.48         57.71        18.14 o                         
 -24   2   7        185.69        174.83        42.92 o                         
 -22   2   7       1769.56       1971.18        73.26 o                         
 -20   2   7       1598.41       1515.05        60.91 o                         
 -18   2   7       2208.42       2276.31       154.83 o                         
 -16   2   7        372.15        388.47        29.45 o                         
 -14   2   7        311.60        369.28        28.79 o                         
 -12   2   7        963.82       1202.15        54.67 o                         
 -10   2   7       3200.62       3603.76        84.50 o                         
  -8   2   7       7814.65       6976.31        54.54 o                         
  -6   2   7        767.39       1026.61        14.42 o                         
  -4   2   7      12806.47      14746.28        60.36 o                         
  -2   2   7      10465.54       9559.37       101.15 o                         
   0   2   7       3816.59       4398.69        38.58 o                         
   2   2   7         28.81         55.67         7.43 o                         
   4   2   7        108.89         69.04         8.52 o                         
   6   2   7        194.29        222.43        14.93 o                         
   8   2   7        188.37        294.06        22.55 o                         
  10   2   7       1112.84       1049.25        55.19 o                         
  12   2   7       1007.61        824.10        78.43 o                         
  14   2   7         15.09         21.94        13.26 o                         
  16   2   7         12.92         14.89        11.58 o                         
  18   2   7          0.08         36.61        16.96 o                         
 -25   3   7          4.41         13.29        21.12 o                         
 -23   3   7        162.98        149.40        23.41 o                         
 -21   3   7       1313.04       1236.08        57.85 o                         
 -19   3   7        498.09        499.56        36.10 o                         
 -17   3   7        120.27        160.65        21.26 o                         
 -15   3   7         36.34         51.96        15.57 o                         
 -13   3   7          8.14         18.79         7.76 o                         
 -11   3   7       2284.67       2725.04        80.85 o                         
  -9   3   7        691.65        573.24        14.75 o                         
  -7   3   7      24703.33      26175.32       255.64 o                         
  -5   3   7        480.15        443.44        10.64 o                         
  -3   3   7        356.86        317.09        21.03 o                         
  -1   3   7        117.05        109.66         8.32 o                         
   1   3   7       2359.27       2305.69        25.04 o                         
   3   3   7       3352.52       3509.66        44.12 o                         
   5   3   7       3147.58       3039.92        68.26 o                         
   7   3   7       1429.74       1433.64        39.17 o                         
   9   3   7        232.96        286.72        20.74 o                         
  11   3   7         14.30         22.33        15.36 o                         
  13   3   7        119.35        118.96        20.67 o                         
  15   3   7          0.08          1.10        11.86 o                         
  17   3   7         68.38         44.92        16.94 o                         
 -24   4   7          0.72         -1.16        16.99 o                         
 -22   4   7        189.96        210.59        39.32 o                         
 -20   4   7        772.70        736.29        63.98 o                         
 -18   4   7        541.03        512.75        28.66 o                         
 -16   4   7        244.88        262.94        27.23 o                         
 -14   4   7       7630.80       7717.11       308.15 o                         
 -12   4   7       3697.43       3549.07       128.02 o                         
 -10   4   7        400.25        365.62         9.57 o                         
  -8   4   7       9921.29       9324.55       155.87 o                         
  -6   4   7       5086.93       5261.33        60.90 o                         
  -4   4   7       7824.77       7071.58        85.35 o                         
  -2   4   7       4839.32       5103.06        67.92 o                         
   0   4   7       2734.75       3094.26        40.33 o                         
   2   4   7        841.73        803.11        24.26 o                         
   4   4   7       1094.02       1005.13        25.04 o                         
   6   4   7        776.14        711.37        24.01 o                         
   8   4   7         64.18         93.48        11.21 o                         
  10   4   7       2355.68       2671.79        74.64 o                         
  12   4   7        644.34        507.96        28.97 o                         
  14   4   7        687.88        688.56        43.06 o                         
  16   4   7        344.47        315.52        32.17 o                         
 -23   5   7        138.15        113.83        32.30 o                         
 -21   5   7        539.67        621.46        62.46 o                         
 -19   5   7        403.69        388.65        48.02 o                         
 -17   5   7        167.03        201.91        35.64 o                         
 -15   5   7        369.20        430.36        43.90 o                         
 -13   5   7        313.59        264.87        44.40 o                         
 -11   5   7        657.07        479.10        28.25 o                         
  -9   5   7         66.72        119.33        15.41 o                         
  -7   5   7       5787.61       5505.28        98.76 o                         
  -5   5   7       1873.83       1764.39       145.95 o                         
  -3   5   7         49.18         30.62         5.35 o                         
  -1   5   7       1304.25       1417.55        33.14 o                         
   1   5   7       3783.44       3638.29        64.72 o                         
   3   5   7       1683.84       1612.13        38.05 o                         
   5   5   7          8.53         -2.02         9.02 o                         
   7   5   7         51.86         46.51         8.18 o                         
   9   5   7          0.40          8.54         7.15 o                         
  11   5   7          6.66          3.48        10.59 o                         
  13   5   7          9.34         19.64        11.74 o                         
  15   5   7          0.29          6.62        10.20 o                         
 -20   6   7          0.52         11.66        17.54 o                         
 -18   6   7         14.07         14.12        17.55 o                         
 -16   6   7        181.81        211.82        33.17 o                         
 -14   6   7        264.02        241.63        25.34 o                         
 -12   6   7         24.29         17.25        12.60 o                         
 -10   6   7         66.49         63.40        11.90 o                         
  -8   6   7        172.78        179.81        15.44 o                         
  -6   6   7         11.21          8.04        10.61 o                         
  -4   6   7         32.98        118.40        89.65 o                         
  -2   6   7      11133.26      11211.49       123.59 o                         
   0   6   7          8.43         17.12         9.92 o                         
   2   6   7         48.36         56.25        16.61 o                         
   4   6   7       1666.10       1784.16        49.48 o                         
   6   6   7        161.46        129.51        19.26 o                         
   8   6   7         21.45          6.93        11.10 o                         
  10   6   7        120.08        174.99        22.15 o                         
  12   6   7         46.31         61.91        15.56 o                         
 -19   7   7        103.76        108.82        31.00 o                         
 -17   7   7        392.97        429.48        36.20 o                         
 -15   7   7        194.13        287.42        27.74 o                         
 -13   7   7        228.95        142.84        19.15 o                         
 -11   7   7        375.12        466.02        30.16 o                         
  -9   7   7       1916.72       1957.62        95.77 o                         
  -7   7   7        343.47        414.33        44.97 o                         
  -5   7   7        105.58        143.99        18.70 o                         
  -3   7   7       1342.12       1293.42        46.61 o                         
  -1   7   7        431.80        452.60        27.88 o                         
   1   7   7        512.38        392.43        24.97 o                         
   3   7   7        399.12        396.07        26.13 o                         
   5   7   7       1291.89       1322.33        61.64 o                         
   7   7   7       1222.85       1097.19       112.57 o                         
   9   7   7         30.43         98.63        20.14 o                         
  11   7   7        617.61        729.54        43.68 o                         
 -16   8   7        122.21        111.91        31.14 o                         
 -14   8   7        255.29        276.82        45.17 o                         
 -12   8   7        306.44        235.71        39.41 o                         
 -10   8   7         16.12          1.93        15.11 o                         
  -8   8   7          3.62        -22.81        22.81 o                         
  -6   8   7        540.71        558.87        34.65 o                         
  -4   8   7        360.93        430.68        30.42 o                         
  -2   8   7         34.17         56.76        14.33 o                         
   0   8   7        632.81        785.53        38.01 o                         
   2   8   7        590.95        626.00        34.31 o                         
   4   8   7         25.88         26.12        22.98 o                         
   6   8   7          0.41        -32.47        37.62 o                         
   8   8   7         44.62        -37.41        37.41 o                         
 -11   9   7         65.59         89.81        29.72 o                         
  -9   9   7         31.14         24.24        13.69 o                         
  -7   9   7         77.30        252.61        52.31 o                         
  -5   9   7        252.98        284.86        73.74 o                         
  -3   9   7          0.09         -6.73        18.18 o                         
  -1   9   7         39.27          2.21        13.19 o                         
   1   9   7        124.60         97.38        21.56 o                         
   3   9   7         40.98         89.13        33.16 o                         
 -26   0   8        168.12        206.22        40.03 o                         
 -24   0   8         11.10         20.68        20.36 o                         
 -22   0   8       3626.44       3343.31       129.03 o                         
 -20   0   8        961.46        899.76        63.74 o                         
 -18   0   8        435.65        442.92        43.08 o                         
 -16   0   8        263.27        252.58        30.78 o                         
 -14   0   8       2571.95       3273.87        97.61 o                         
 -12   0   8        525.82        673.09        41.77 o                         
 -10   0   8      22320.08      24883.48       163.85 o                         
  -8   0   8       3445.19       3399.81        47.97 o                         
  -6   0   8        501.54        751.63        18.14 o                         
  -4   0   8      26900.24      23931.72       206.08 o                         
  -2   0   8       2867.82       3905.42        87.28 o                         
   0   0   8       1752.50       2112.24        36.49 o                         
   2   0   8        544.72        441.00        37.23 o                         
   4   0   8      56782.09      54519.84      1258.23 o                         
   6   0   8      12016.06      11076.90       250.12 o                         
   8   0   8       1399.03       1322.04        58.48 o                         
  10   0   8        494.10        412.65        43.56 o                         
  12   0   8        625.43        649.78        55.57 o                         
  14   0   8        154.60         91.37        23.02 o                         
  16   0   8          2.15         -5.94        15.90 o                         
 -25   1   8          3.05         12.34        12.51 o                         
 -23   1   8        247.18        328.62        34.16 o                         
 -21   1   8       1252.87       1283.97        73.58 o                         
 -19   1   8        243.11        279.95        26.50 o                         
 -17   1   8         93.81        121.64        28.43 o                         
 -15   1   8       2097.43       1956.58        56.63 o                         
 -13   1   8       5480.58       6206.07        93.05 o                         
 -11   1   8       7778.79       8370.84       135.04 o                         
  -9   1   8       3456.21       3622.96        61.99 o                         
  -7   1   8        285.33        340.86        10.40 o                         
  -5   1   8      32076.85      31702.80       153.34 o                         
  -3   1   8        101.69         78.25         5.89 o                         
  -1   1   8        172.26        260.85        13.46 o                         
   1   1   8         63.05         63.42         8.00 o                         
   3   1   8       2644.87       2427.79        42.76 o                         
   5   1   8      14259.25      14470.42       117.64 o                         
   7   1   8        412.86        419.73        19.92 o                         
   9   1   8       1280.00       1263.11        50.00 o                         
  11   1   8         93.81         75.57        25.28 o                         
  13   1   8         15.89         19.92        12.75 o                         
  15   1   8         38.81         43.05        15.01 o                         
  17   1   8         40.95         79.57        26.46 o                         
 -26   2   8          2.12         15.50        15.26 o                         
 -24   2   8        100.21        149.44        24.57 o                         
 -22   2   8       1368.33       1411.95        68.38 o                         
 -20   2   8         65.24        131.65        23.55 o                         
 -18   2   8       2069.00       2102.10        66.10 o                         
 -16   2   8       3995.06       3982.36        84.60 o                         
 -14   2   8        210.44        184.91        24.90 o                         
 -12   2   8        158.89        235.45        23.50 o                         
 -10   2   8      13185.35      14169.31        94.69 o                         
  -8   2   8       2723.81       3367.19        59.41 o                         
  -6   2   8       1051.19       1294.46        20.23 o                         
  -4   2   8       2334.98       2294.73        35.73 o                         
  -2   2   8        441.56        431.15        14.62 o                         
   0   2   8       5592.66       5741.18        60.55 o                         
   2   2   8       1825.44       1611.17        33.61 o                         
   4   2   8       1491.45       1984.90        40.81 o                         
   6   2   8       1899.43       1909.17        42.64 o                         
   8   2   8       1313.76       1111.10        46.79 o                         
  10   2   8          2.18         -0.26        10.14 o                         
  12   2   8          2.25         15.67        26.30 o                         
  14   2   8         46.97         26.48        12.52 o                         
  16   2   8          5.22         -2.23        10.92 o                         
 -25   3   8        454.60        567.66        44.10 o                         
 -23   3   8         78.90         64.72        17.04 o                         
 -21   3   8        152.01        146.29        21.46 o                         
 -19   3   8       1142.15       1183.63        73.04 o                         
 -17   3   8       3100.35       2964.15        58.50 o                         
 -15   3   8        647.74        532.83        21.84 o                         
 -13   3   8        483.07        550.68        40.85 o                         
 -11   3   8       7609.61       7842.03        70.68 o                         
  -9   3   8       2601.23       2354.85        29.75 o                         
  -7   3   8       2787.77       2864.60        29.95 o                         
  -5   3   8        382.51        410.11        10.04 o                         
  -3   3   8       7574.74       7415.72        80.31 o                         
  -1   3   8       5774.73       5855.40        60.80 o                         
   1   3   8        117.66        100.65         6.35 o                         
   3   3   8        932.51        931.40        39.47 o                         
   5   3   8        210.98        133.21        12.46 o                         
   7   3   8        886.56        894.01        33.13 o                         
   9   3   8        389.81        348.91        21.71 o                         
  11   3   8       1108.36       1207.44        41.97 o                         
  13   3   8          8.64         -0.40         9.14 o                         
  15   3   8         51.11         43.15        15.13 o                         
 -24   4   8          9.06         13.05        16.78 o                         
 -22   4   8        261.34        265.91        42.64 o                         
 -20   4   8         11.41         51.79        25.74 o                         
 -18   4   8          8.50          9.13        16.63 o                         
 -16   4   8       1489.36       1513.44        75.67 o                         
 -14   4   8        502.55        544.78        81.23 o                         
 -12   4   8       1161.00       1312.52        43.27 o                         
 -10   4   8        144.72        145.39         5.40 o                         
  -8   4   8       5065.70       5535.01        55.37 o                         
  -6   4   8        385.79        409.17        16.03 o                         
  -4   4   8       1301.37       1348.56        31.06 o                         
  -2   4   8       2156.56       2352.16        51.19 o                         
   0   4   8       1089.53        972.06        26.72 o                         
   2   4   8        170.04        191.15         8.68 o                         
   4   4   8       1090.29       1158.27        29.99 o                         
   6   4   8        293.99        214.61        14.11 o                         
   8   4   8        592.17        714.39        29.39 o                         
  10   4   8        170.98        211.78        19.95 o                         
  12   4   8        268.73        308.94        23.73 o                         
  14   4   8         31.81         46.39        12.30 o                         
 -23   5   8         24.54         35.59        23.46 o                         
 -21   5   8         15.24         34.94        23.62 o                         
 -19   5   8        539.99        536.74        53.40 o                         
 -17   5   8       2388.32       2243.10        98.80 o                         
 -15   5   8       4583.81       4897.25       132.48 o                         
 -13   5   8          9.93         23.44        10.94 o                         
 -11   5   8        279.57        261.75        20.51 o                         
  -9   5   8       2702.83       2663.37        56.73 o                         
  -7   5   8       4361.82       4299.67        59.83 o                         
  -5   5   8        443.89        464.63        35.42 o                         
  -3   5   8       2622.65       2660.98        43.56 o                         
  -1   5   8        229.45        235.31        13.82 o                         
   1   5   8          0.38         -3.38         7.63 o                         
   3   5   8        527.94        568.84        23.10 o                         
   5   5   8         22.32         17.96         9.89 o                         
   7   5   8         47.79         53.74         8.18 o                         
   9   5   8         52.40         35.12        11.98 o                         
  11   5   8         57.25         42.42        12.70 o                         
  13   5   8         13.38          7.32        11.93 o                         
 -20   6   8          5.43          5.49        15.75 o                         
 -18   6   8        650.69        638.14        56.91 o                         
 -16   6   8         29.06         28.39        12.96 o                         
 -14   6   8        177.17        122.35        18.28 o                         
 -12   6   8         58.43        156.99        26.83 o                         
 -10   6   8       2249.19       2073.86        55.69 o                         
  -8   6   8        219.59        127.85        12.42 o                         
  -6   6   8        153.84        134.82        22.19 o                         
  -4   6   8       1701.71       1866.62        90.86 o                         
  -2   6   8        657.01        749.02        35.31 o                         
   0   6   8        126.64        129.13        14.93 o                         
   2   6   8        191.33        198.84        18.06 o                         
   4   6   8        312.88        356.52        22.55 o                         
   6   6   8        410.48        389.23        27.92 o                         
   8   6   8        368.74        331.10        27.05 o                         
  10   6   8        193.65        184.92        19.67 o                         
  12   6   8        453.08        500.39        36.05 o                         
 -19   7   8          0.47         52.87        18.75 o                         
 -17   7   8         40.99         62.49        16.74 o                         
 -15   7   8        591.97        547.86        37.04 o                         
 -13   7   8         91.46         60.16        22.27 o                         
 -11   7   8       1297.00       1079.87        76.62 o                         
  -9   7   8         14.17         35.77        17.29 o                         
  -7   7   8          6.47         -6.30        16.68 o                         
  -5   7   8         25.45        134.55       100.65 o                         
  -3   7   8        858.12        863.47        39.14 o                         
  -1   7   8          3.81         23.32        12.07 o                         
   1   7   8         12.90          0.18        10.81 o                         
   3   7   8        189.39        124.52        14.40 o                         
   5   7   8        109.03         76.51        23.86 o                         
   7   7   8          2.59         10.97        13.48 o                         
   9   7   8          4.63         32.19        14.38 o                         
 -16   8   8         11.98          3.62        17.55 o                         
 -14   8   8         22.89         25.41        22.70 o                         
 -12   8   8         58.91         57.34        24.03 o                         
 -10   8   8        162.14        145.67        30.52 o                         
  -8   8   8         36.61        -12.49        22.79 o                         
  -6   8   8       2849.50       2623.86       106.98 o                         
  -4   8   8       1316.28       1344.72        51.97 o                         
  -2   8   8        600.42        665.50        36.47 o                         
   0   8   8        669.47        549.93        37.32 o                         
   2   8   8        200.95        272.39        23.66 o                         
   4   8   8         18.48        -11.61        19.65 o                         
   6   8   8        374.19        336.00        53.60 o                         
 -11   9   8        337.54        302.30        45.10 o                         
  -9   9   8         98.44        113.27        38.50 o                         
  -7   9   8        188.21        273.93        33.35 o                         
  -5   9   8        157.24        263.46        35.29 o                         
  -3   9   8          4.86         29.45        45.25 o                         
  -1   9   8          4.85         -5.20        14.03 o                         
   1   9   8          0.24         10.35        13.60 o                         
 -25   1   9         28.53         22.73        12.60 o                         
 -23   1   9        516.77        560.65        40.23 o                         
 -21   1   9        215.72        247.63        28.21 o                         
 -19   1   9        226.62        259.88        26.72 o                         
 -17   1   9        568.33        627.86        35.05 o                         
 -15   1   9       1181.65       1057.97        58.20 o                         
 -13   1   9       1892.21       2082.23        74.63 o                         
 -11   1   9       4264.73       4680.55        64.64 o                         
  -9   1   9       3781.83       4577.72        71.58 o                         
  -7   1   9         53.92         62.85         4.04 o                         
  -5   1   9         34.91        106.02         7.79 o                         
  -3   1   9       3706.80       4388.74        41.70 o                         
  -1   1   9       1333.27       1731.19        35.39 o                         
   1   1   9          8.80         20.91         7.39 o                         
   3   1   9       1119.20        978.48        28.49 o                         
   5   1   9       2080.90       2457.51       114.80 o                         
   7   1   9        415.09        274.87        17.04 o                         
   9   1   9        182.44        176.53        15.90 o                         
  11   1   9         68.46         27.51        11.30 o                         
  13   1   9        211.72        208.42        25.12 o                         
  15   1   9          6.81         25.10        11.90 o                         
 -26   2   9        369.38        282.74        32.61 o                         
 -24   2   9        155.43        135.51        22.76 o                         
 -22   2   9        899.04       1008.45        52.01 o                         
 -20   2   9         40.17         40.69        15.21 o                         
 -18   2   9       1381.47       1551.83        57.54 o                         
 -16   2   9        582.51        572.03        45.24 o                         
 -14   2   9       2482.20       2752.49        88.64 o                         
 -12   2   9        199.68        178.69        15.15 o                         
 -10   2   9        127.55        122.28        11.43 o                         
  -8   2   9      10799.66      12648.77       152.20 o                         
  -6   2   9         19.75          4.03         3.67 o                         
  -4   2   9       1830.82       1796.88        29.62 o                         
  -2   2   9       3858.78       4141.15        67.03 o                         
   0   2   9       1926.77       1925.75        35.06 o                         
   2   2   9          0.02         16.74         6.62 o                         
   4   2   9        815.50        842.03        27.96 o                         
   6   2   9       2314.67       2108.21        55.81 o                         
   8   2   9        502.20        513.76        24.87 o                         
  10   2   9        137.86         67.86        15.23 o                         
  12   2   9         31.10          5.59        10.38 o                         
  14   2   9          3.65          2.67        12.50 o                         
  16   2   9         82.15         63.80        20.99 o                         
 -25   3   9         65.91        144.25        25.95 o                         
 -23   3   9         27.55          5.50        14.62 o                         
 -21   3   9        404.39        430.22        46.48 o                         
 -19   3   9          7.33         33.72        20.44 o                         
 -17   3   9        224.98        191.88        14.73 o                         
 -15   3   9          0.13         -4.45        13.10 o                         
 -13   3   9       4895.29       5556.87        67.00 o                         
 -11   3   9       6300.58       6173.72        63.42 o                         
  -9   3   9       6131.67       6129.74        81.61 o                         
  -7   3   9       6722.71       7154.29        47.43 o                         
  -5   3   9         39.26         24.99         3.37 o                         
  -3   3   9         32.91         46.99         3.96 o                         
  -1   3   9        351.36        531.04        13.57 o                         
   1   3   9       3125.05       3087.09        33.45 o                         
   3   3   9       2475.23       2507.42        41.63 o                         
   5   3   9        581.24        577.75        24.56 o                         
   7   3   9         97.23        118.20        14.04 o                         
   9   3   9       1821.66       1857.96        58.00 o                         
  11   3   9         23.36         44.80        11.38 o                         
  13   3   9         45.19         96.82        19.19 o                         
  15   3   9          0.88         15.25        15.01 o                         
 -24   4   9          3.07        -18.42        18.42 o                         
 -22   4   9        474.45        539.80        56.08 o                         
 -20   4   9        883.87        791.16        62.81 o                         
 -18   4   9        723.68        775.79        57.86 o                         
 -16   4   9        142.93         92.63        20.68 o                         
 -14   4   9       2718.90       2613.23        68.14 o                         
 -12   4   9       7734.09       8065.59       128.77 o                         
 -10   4   9       1000.82       1033.21        24.00 o                         
  -8   4   9         19.82         36.93        25.25 o                         
  -6   4   9       1374.54       1291.52        42.54 o                         
  -4   4   9       1613.65       1541.47        33.54 o                         
  -2   4   9        464.51        489.95        21.80 o                         
   0   4   9        900.19        932.43        32.85 o                         
   2   4   9         20.49         18.54         4.10 o                         
   4   4   9        385.14        379.25        17.10 o                         
   6   4   9         34.06         25.60         7.25 o                         
   8   4   9        373.66        451.49        22.13 o                         
  10   4   9        545.89        568.69        26.78 o                         
  12   4   9       1036.77        909.73        47.12 o                         
  14   4   9          7.52         49.49        31.28 o                         
 -23   5   9         12.45         12.57        21.56 o                         
 -21   5   9        696.97        695.35        63.15 o                         
 -19   5   9       1093.70        997.08        69.84 o                         
 -17   5   9          7.41         80.11        25.59 o                         
 -15   5   9        548.02        493.46        40.13 o                         
 -13   5   9        296.48        271.51        45.32 o                         
 -11   5   9       1040.64        866.36        35.71 o                         
  -9   5   9          2.48          7.07         9.63 o                         
  -7   5   9       2227.00       2044.98        44.86 o                         
  -5   5   9       1081.66       1296.93        53.50 o                         
  -3   5   9       1165.90        983.51        47.08 o                         
  -1   5   9        217.03        318.50        17.62 o                         
   1   5   9        784.44        726.51        26.07 o                         
   3   5   9        973.39       1144.46        35.50 o                         
   5   5   9          0.11         -0.30        10.17 o                         
   7   5   9        163.43        241.66        21.47 o                         
   9   5   9         54.55         35.02        12.02 o                         
  11   5   9          1.23          4.00        11.28 o                         
  13   5   9          1.32         24.18        12.58 o                         
 -22   6   9         23.37         23.29        19.91 o                         
 -20   6   9        606.53        557.21        55.69 o                         
 -18   6   9        386.47        285.90        29.39 o                         
 -16   6   9        731.25        661.75        39.92 o                         
 -14   6   9         85.66         89.42        16.18 o                         
 -12   6   9       4683.12       4415.58        86.14 o                         
 -10   6   9        727.51        769.37        44.26 o                         
  -8   6   9         43.70         31.32         6.69 o                         
  -6   6   9         22.06         26.39        11.61 o                         
  -4   6   9       1862.25       2164.75        70.99 o                         
  -2   6   9       5219.48       5026.32       150.26 o                         
   0   6   9         27.02         69.95        13.67 o                         
   2   6   9          2.95        -11.28        11.28 o                         
   4   6   9         40.00         -6.45        17.26 o                         
   6   6   9        368.01        417.59        28.74 o                         
   8   6   9        315.24        423.46        30.56 o                         
  10   6   9          0.15         15.95        11.50 o                         
 -19   7   9         11.39         17.85        12.72 o                         
 -17   7   9        910.54       1177.01        91.46 o                         
 -15   7   9          9.22         17.56        22.31 o                         
 -13   7   9        229.67        223.45        38.35 o                         
 -11   7   9        430.44        483.48        53.69 o                         
  -9   7   9         53.29         60.82        23.57 o                         
  -7   7   9       1422.83       1593.51        87.32 o                         
  -5   7   9        621.56        604.93        69.72 o                         
  -3   7   9         14.74         73.48        23.51 o                         
  -1   7   9       1299.24       1492.93        68.74 o                         
   1   7   9         94.22         81.63        12.40 o                         
   3   7   9        189.22        144.23        21.11 o                         
   5   7   9         15.60          9.23        13.36 o                         
   7   7   9        325.76        378.23        36.80 o                         
   9   7   9        344.38        349.23        29.36 o                         
 -16   8   9         89.53        105.87        29.73 o                         
 -14   8   9        189.82        201.81        37.00 o                         
 -12   8   9         12.44         15.76        15.88 o                         
 -10   8   9          3.32          1.17        15.18 o                         
  -8   8   9         69.51         69.66        20.15 o                         
  -6   8   9        267.91        284.75        28.20 o                         
  -4   8   9        292.16        347.84        37.30 o                         
  -2   8   9         63.88        146.54        20.70 o                         
   0   8   9         49.25         49.56        13.30 o                         
   2   8   9         15.28         27.13        14.16 o                         
   4   8   9        175.67        187.37        43.18 o                         
   6   8   9         13.84        -13.49        27.26 o                         
 -11   9   9        235.17        266.00        43.75 o                         
  -9   9   9         17.81         37.98        21.55 o                         
  -7   9   9         30.29         44.39        29.20 o                         
  -5   9   9        145.91        250.80        84.28 o                         
  -3   9   9         17.86         32.42        38.22 o                         
  -1   9   9         19.67         36.50        16.61 o                         
   1   9   9          1.56         51.03        30.93 o                         
 -26   0  10        245.18        254.91        41.04 o                         
 -24   0  10          0.02        -13.48        15.35 o                         
 -22   0  10       3146.88       3141.19       126.43 o                         
 -20   0  10        213.20        180.91        28.74 o                         
 -18   0  10       1174.68       1073.29        64.96 o                         
 -16   0  10       3948.14       3789.02       115.33 o                         
 -14   0  10       1138.34       1038.80        56.96 o                         
 -12   0  10        193.02        203.17        23.28 o                         
 -10   0  10       4453.54       5091.57        60.10 o                         
  -8   0  10       1577.48       1384.86        54.92 o                         
  -6   0  10       6171.92       5526.50        66.95 o                         
  -4   0  10       2317.35       2303.58        72.68 o                         
  -2   0  10      28288.85      29844.23       397.17 o                         
   0   0  10       2453.59       2525.11        72.11 o                         
   2   0  10       3241.84       3105.83       102.63 o                         
   4   0  10      10253.45       8906.78       182.12 o                         
   6   0  10       4102.51       3588.72       290.56 o                         
   8   0  10       9551.39       8959.69       361.56 o                         
  10   0  10        623.73        436.12        46.27 o                         
  12   0  10         31.35         57.51        19.90 o                         
  14   0  10         20.24         11.28        15.14 o                         
  16   0  10          0.02        -24.40        24.40 o                         
 -27   1  10        209.71        186.71        26.73 o                         
 -25   1  10         90.48         68.28        17.23 o                         
 -23   1  10        110.35        141.62        36.25 o                         
 -21   1  10        731.53        835.56        57.71 o                         
 -19   1  10       2566.59       2514.76        72.84 o                         
 -17   1  10         14.27         19.39        10.70 o                         
 -15   1  10        210.93        193.23        25.25 o                         
 -13   1  10       3292.72       3013.45        52.12 o                         
 -11   1  10       3516.12       4077.33       127.09 o                         
  -9   1  10       5091.85       5078.51       109.29 o                         
  -7   1  10       9627.20       9814.15        63.76 o                         
  -5   1  10       4306.08       4093.41        45.79 o                         
  -3   1  10       4629.66       4387.77        56.78 o                         
  -1   1  10        898.52       1043.19        28.75 o                         
   1   1  10       2210.76       2269.20        60.01 o                         
   3   1  10      10775.20      10538.41        93.39 o                         
   5   1  10        690.98        711.11        29.39 o                         
   7   1  10        469.02        508.79        23.39 o                         
   9   1  10         10.68          9.61         8.07 o                         
  11   1  10        431.02        311.25        45.64 o                         
  13   1  10         82.55         63.74        16.95 o                         
  15   1  10          0.10          4.99        12.19 o                         
 -26   2  10          0.51         23.91        23.37 o                         
 -24   2  10         11.81         -8.92        20.85 o                         
 -22   2  10        253.97        235.30        25.87 o                         
 -20   2  10        691.38        690.22        41.18 o                         
 -18   2  10       4831.70       4780.09       137.12 o                         
 -16   2  10        491.45        548.96        43.53 o                         
 -14   2  10       3551.87       3792.71        72.11 o                         
 -12   2  10       3589.32       3773.53        84.36 o                         
 -10   2  10      16887.40      17864.47       114.05 o                         
  -8   2  10       3922.92       3930.10        41.88 o                         
  -6   2  10       1622.65       1739.32        26.75 o                         
  -4   2  10       3988.07       5025.70        72.77 o                         
  -2   2  10       6583.95       7622.46        81.38 o                         
   0   2  10        266.31        233.58        15.15 o                         
   2   2  10        259.63        215.94        23.03 o                         
   4   2  10          9.24          2.82         6.35 o                         
   6   2  10        957.57        686.05        43.79 o                         
   8   2  10        603.24        800.92        40.61 o                         
  10   2  10         12.02         18.90        12.07 o                         
  12   2  10        176.24        142.76        21.43 o                         
  14   2  10        139.31        168.79        23.85 o                         
 -25   3  10        364.89        352.77        51.10 o                         
 -23   3  10        219.11        223.82        36.45 o                         
 -21   3  10          1.48        -15.07        19.07 o                         
 -19   3  10          5.09         33.71        23.75 o                         
 -17   3  10       1159.34       1084.81        27.48 o                         
 -15   3  10        991.43        949.50        41.21 o                         
 -13   3  10        933.51       1036.26        29.26 o                         
 -11   3  10        445.85        500.00        18.67 o                         
  -9   3  10         17.03         41.19         4.96 o                         
  -7   3  10       8206.44       8107.36        67.36 o                         
  -5   3  10       2930.24       3334.05        33.30 o                         
  -3   3  10        137.15         78.05         7.31 o                         
  -1   3  10       4647.68       5038.05        83.79 o                         
   1   3  10        976.17        901.64        26.90 o                         
   3   3  10        697.00        659.62        22.59 o                         
   5   3  10        472.17        511.65        23.89 o                         
   7   3  10       1440.08       1504.86        45.02 o                         
   9   3  10        246.39        109.12        16.89 o                         
  11   3  10       1062.59        980.13        46.86 o                         
  13   3  10         76.42         33.93        14.25 o                         
 -24   4  10        123.30        147.99        31.32 o                         
 -22   4  10         72.21         58.19        21.70 o                         
 -20   4  10         61.06         33.90        17.35 o                         
 -18   4  10        499.80        506.96        48.52 o                         
 -16   4  10        445.26        498.00        22.90 o                         
 -14   4  10        712.35        545.20        44.55 o                         
 -12   4  10       2394.79       2127.83        79.64 o                         
 -10   4  10       1711.58       1418.47        24.46 o                         
  -8   4  10        514.20        473.59        12.93 o                         
  -6   4  10         91.11         80.80         9.58 o                         
  -4   4  10        451.86        495.15        46.41 o                         
  -2   4  10        165.19        196.66        13.13 o                         
   0   4  10         90.97         76.43         8.81 o                         
   2   4  10        295.73        283.17        11.38 o                         
   4   4  10         28.74          0.14         8.95 o                         
   6   4  10         41.52         53.60        10.57 o                         
   8   4  10          0.03         13.90         8.14 o                         
  10   4  10          0.57         15.19         8.34 o                         
  12   4  10          0.16          8.19        11.35 o                         
 -23   5  10          8.71          6.29        18.62 o                         
 -21   5  10          2.38         78.60        29.19 o                         
 -19   5  10         10.37         72.97        18.48 o                         
 -17   5  10        902.83        809.30        43.98 o                         
 -15   5  10        721.10        713.74        38.41 o                         
 -13   5  10       1953.34       2025.80        66.13 o                         
 -11   5  10        430.01        418.65        17.20 o                         
  -9   5  10         61.42         64.41         7.25 o                         
  -7   5  10       2132.80       2053.67        90.80 o                         
  -5   5  10        841.44        822.31        57.94 o                         
  -3   5  10          8.60          9.26         5.98 o                         
  -1   5  10       3088.01       3203.48        63.03 o                         
   1   5  10          0.03         -6.71         7.57 o                         
   3   5  10         22.28         39.34        13.49 o                         
   5   5  10       1779.90       1755.19        61.71 o                         
   7   5  10         53.87         55.45        12.24 o                         
   9   5  10        249.43        245.22        23.36 o                         
  11   5  10        480.71        520.98        35.49 o                         
 -22   6  10        265.17        339.62        53.73 o                         
 -20   6  10        135.92        201.79        42.39 o                         
 -18   6  10        380.60        320.77        30.24 o                         
 -16   6  10          4.40          1.09        21.02 o                         
 -14   6  10        744.79        691.90        37.11 o                         
 -12   6  10        477.79        404.86        26.65 o                         
 -10   6  10       2371.74       2233.74        51.48 o                         
  -8   6  10        236.20        233.49        34.98 o                         
  -6   6  10         57.06         62.80        21.35 o                         
  -4   6  10       1267.66       1408.58        58.41 o                         
  -2   6  10       4005.09       4217.44        79.29 o                         
   0   6  10        170.34        189.36        18.98 o                         
   2   6  10       1276.48       1114.49        39.67 o                         
   4   6  10          0.04         -8.71        12.66 o                         
   6   6  10        433.30        390.84        29.17 o                         
   8   6  10        479.73        530.64        34.46 o                         
  10   6  10        128.93        150.56        17.87 o                         
 -19   7  10         83.93         69.91        26.61 o                         
 -17   7  10         45.81         63.93        30.82 o                         
 -15   7  10          0.10         16.04        19.46 o                         
 -13   7  10         21.72         46.65        19.00 o                         
 -11   7  10         63.45        136.13        33.45 o                         
  -9   7  10        652.06        648.24        61.24 o                         
  -7   7  10        393.95        370.29        44.46 o                         
  -5   7  10         77.07        192.65        85.88 o                         
  -3   7  10       2642.50       2610.91        97.30 o                         
  -1   7  10         34.65         30.61        12.76 o                         
   1   7  10        230.67        192.84        18.92 o                         
   3   7  10          6.83        -15.84        15.84 o                         
   5   7  10        173.98        163.49        24.87 o                         
   7   7  10         70.92         80.56        17.04 o                         
 -16   8  10         25.50         16.38        19.05 o                         
 -14   8  10          0.95        -18.96        21.28 o                         
 -12   8  10        114.17         81.50        24.41 o                         
 -10   8  10         95.25         61.27        22.18 o                         
  -8   8  10          0.07        -10.51        16.24 o                         
  -6   8  10         97.02        220.79        29.92 o                         
  -4   8  10       1590.98       1411.83        59.39 o                         
  -2   8  10        212.29        272.50        25.17 o                         
   0   8  10        140.54        107.32        16.57 o                         
   2   8  10        381.68        386.20        37.10 o                         
   4   8  10        254.71        327.71        52.23 o                         
  -9   9  10          2.36         21.80        16.85 o                         
  -7   9  10        114.29        154.55        36.98 o                         
  -5   9  10        403.85        510.04        70.71 o                         
  -3   9  10         20.19         36.10        26.65 o                         
  -1   9  10          0.20         41.56        36.57 o                         
 -27   1  11         33.53         57.19        20.06 o                         
 -25   1  11        122.93         83.63        17.30 o                         
 -23   1  11        262.48        225.29        26.45 o                         
 -21   1  11       5175.51       5146.85       110.95 o                         
 -19   1  11        968.88       1098.62        49.58 o                         
 -17   1  11       1186.42       1142.24        64.37 o                         
 -15   1  11        237.70        240.79        16.14 o                         
 -13   1  11        497.22        573.25        37.31 o                         
 -11   1  11         16.97        107.62         9.99 o                         
  -9   1  11       7744.60       7154.31        70.80 o                         
  -7   1  11      27672.87      28199.84       141.57 o                         
  -5   1  11       8042.75       7848.26        86.60 o                         
  -3   1  11       3302.83       3900.46        56.43 o                         
  -1   1  11       3925.82       3332.28        53.44 o                         
   1   1  11          4.05         33.88        29.77 o                         
   3   1  11       3085.91       3259.31        76.85 o                         
   5   1  11        144.19        129.54        12.29 o                         
   7   1  11      11494.68      10756.43       107.46 o                         
   9   1  11         50.52        103.20        19.56 o                         
  11   1  11         24.21         46.64        16.15 o                         
  13   1  11        275.31        337.85        32.43 o                         
 -26   2  11        598.61        637.63        46.27 o                         
 -24   2  11        101.71         82.19        45.36 o                         
 -22   2  11        207.05        166.43        60.01 o                         
 -20   2  11       1437.59       1331.60        78.38 o                         
 -18   2  11       1057.35       1115.94        66.68 o                         
 -16   2  11        933.36        850.33        44.18 o                         
 -14   2  11          4.84         26.32         7.63 o                         
 -12   2  11         50.54         73.99         8.83 o                         
 -10   2  11       1096.06       1318.62        39.11 o                         
  -8   2  11       4296.22       4111.93        44.35 o                         
  -6   2  11       6078.93       6494.33        50.70 o                         
  -4   2  11       2521.24       2522.23        46.71 o                         
  -2   2  11       7114.03       7134.62       117.27 o                         
   0   2  11        764.37        794.80        28.35 o                         
   2   2  11         21.61         18.26         6.78 o                         
   4   2  11       1190.05       1122.22        33.95 o                         
   6   2  11        352.76        318.59        21.57 o                         
   8   2  11        169.53        218.82        17.14 o                         
  10   2  11        988.06       1022.75        51.58 o                         
  12   2  11        160.31        139.34        22.35 o                         
  14   2  11          0.02         -1.80        12.03 o                         
 -25   3  11         23.35         37.21        24.90 o                         
 -23   3  11         54.26         60.54        22.08 o                         
 -21   3  11         16.38         39.05        21.47 o                         
 -19   3  11       4679.57       4413.31       133.97 o                         
 -17   3  11       1246.25       1229.26        51.04 o                         
 -15   3  11        445.95        394.59        20.14 o                         
 -13   3  11        125.72        121.52        10.61 o                         
 -11   3  11          7.84         32.36         7.16 o                         
  -9   3  11       2800.74       3097.59        43.38 o                         
  -7   3  11       3072.00       3124.02        42.72 o                         
  -5   3  11      11432.73      12086.84       147.64 o                         
  -3   3  11         23.61         17.99         7.37 o                         
  -1   3  11        824.38       1019.21        29.78 o                         
   1   3  11       1325.30       1253.32        49.76 o                         
   3   3  11       1985.85       2193.82        41.96 o                         
   5   3  11        183.26        177.07        15.12 o                         
   7   3  11        105.04         83.03        12.42 o                         
   9   3  11        295.08        177.57        16.69 o                         
  11   3  11          2.74         13.53        12.34 o                         
  13   3  11          2.79         13.18        15.59 o                         
 -24   4  11          0.83        -16.56        19.07 o                         
 -22   4  11          1.48         -4.50        15.51 o                         
 -20   4  11        621.90        732.92        58.69 o                         
 -18   4  11       1881.28       1824.20        46.31 o                         
 -16   4  11        185.70        191.33        14.91 o                         
 -14   4  11       2168.92       2291.17        42.18 o                         
 -12   4  11       6761.54       6521.33        63.09 o                         
 -10   4  11        202.99        173.75        10.08 o                         
  -8   4  11       4320.46       4328.00        43.93 o                         
  -6   4  11       4325.15       4451.40        71.62 o                         
  -4   4  11       1882.44       1731.02        47.62 o                         
  -2   4  11        192.52        180.25        19.09 o                         
   0   4  11        286.13        280.61        10.03 o                         
   2   4  11       3020.55       2812.40        38.80 o                         
   4   4  11       1028.45       1070.90        30.26 o                         
   6   4  11        596.35        502.93        22.69 o                         
   8   4  11        323.72        286.12        24.10 o                         
  10   4  11        132.83        143.94        18.75 o                         
  12   4  11        160.58        187.78        30.17 o                         
 -23   5  11          5.58          1.56        15.45 o                         
 -21   5  11       1062.67       1100.97        57.40 o                         
 -19   5  11        780.36        763.22        44.99 o                         
 -17   5  11        157.67        169.29        22.14 o                         
 -15   5  11        180.56        123.47        19.56 o                         
 -13   5  11       2718.87       2782.26        88.44 o                         
 -11   5  11         36.20         39.38        10.72 o                         
  -9   5  11         21.56         26.16        15.66 o                         
  -7   5  11        558.79        706.05        56.26 o                         
  -5   5  11       1617.88       1516.15        39.49 o                         
  -3   5  11        311.78        295.45        37.41 o                         
  -1   5  11        375.67        397.66        23.33 o                         
   1   5  11          0.31         -4.04         6.76 o                         
   3   5  11       1886.08       1890.06        57.05 o                         
   5   5  11        266.52        182.34        20.33 o                         
   7   5  11        555.99        428.84        30.83 o                         
   9   5  11        164.96        185.82        20.69 o                         
  11   5  11         11.83         14.34        11.04 o                         
 -22   6  11         98.52        111.13        22.22 o                         
 -20   6  11        220.23        222.65        27.26 o                         
 -18   6  11          1.49         10.81        13.19 o                         
 -16   6  11        110.81         97.33        45.45 o                         
 -14   6  11         18.09          9.45         8.09 o                         
 -12   6  11        335.95        414.41        48.78 o                         
 -10   6  11        253.09        237.85        37.56 o                         
  -8   6  11       1484.38       1398.64        81.58 o                         
  -6   6  11          0.03         -0.89        15.97 o                         
  -4   6  11         76.76        126.15        68.07 o                         
  -2   6  11       1572.57       1736.81        61.92 o                         
   0   6  11       2503.22       2468.98        60.53 o                         
   2   6  11        465.68        430.81        36.22 o                         
   4   6  11        110.01        109.73        16.09 o                         
   6   6  11          5.88         -8.88        11.67 o                         
   8   6  11         13.44         24.94        13.59 o                         
 -19   7  11         33.48          5.12        22.24 o                         
 -17   7  11        730.41        750.75        72.70 o                         
 -15   7  11        612.20        602.51        63.15 o                         
 -13   7  11         11.43         19.87        20.25 o                         
 -11   7  11        306.87        255.92        38.07 o                         
  -9   7  11       2828.23       2926.61       125.54 o                         
  -7   7  11        607.44        675.99        60.61 o                         
  -5   7  11       1705.88       1826.10        94.91 o                         
  -3   7  11          2.76         36.93        16.66 o                         
  -1   7  11         24.96         27.68        11.96 o                         
   1   7  11          2.85        -13.92        14.77 o                         
   3   7  11         20.09         14.79        13.59 o                         
   5   7  11        129.81        128.09        24.05 o                         
   7   7  11        408.22        484.61        35.21 o                         
 -16   8  11         22.90         48.15        24.53 o                         
 -14   8  11          7.61         30.67        24.84 o                         
 -12   8  11         12.11        -19.37        20.02 o                         
 -10   8  11         94.31         57.65        20.42 o                         
  -8   8  11          7.07         12.39        15.81 o                         
  -6   8  11        203.99        249.32        30.38 o                         
  -4   8  11         16.14         90.86        22.93 o                         
  -2   8  11        308.81        354.66        43.97 o                         
   0   8  11          6.70         25.49        57.81 o                         
   2   8  11         24.94         34.59        17.07 o                         
  -9   9  11        207.28        157.50        39.08 o                         
  -7   9  11        183.67        214.90        50.64 o                         
  -5   9  11        185.87        141.74        24.68 o                         
 -26   0  12        152.84        156.68        33.99 o                         
 -24   0  12         24.45          5.46        18.49 o                         
 -22   0  12          0.44        -21.14        24.84 o                         
 -20   0  12       5422.95       4568.30       145.70 o                         
 -18   0  12       3060.86       2992.30       111.73 o                         
 -16   0  12        931.65       1063.17        60.53 o                         
 -14   0  12       4518.30       4501.50        64.24 o                         
 -12   0  12       1545.37       1931.21        40.09 o                         
 -10   0  12        906.68       1143.20        54.60 o                         
  -8   0  12        219.53        216.14        14.74 o                         
  -6   0  12       2907.25       2722.14       119.51 o                         
  -4   0  12       5621.39       6287.16       134.61 o                         
  -2   0  12       9045.45       8270.34       151.50 o                         
   0   0  12       4788.39       4055.87        59.95 o                         
   2   0  12       2141.95       1975.50        90.62 o                         
   4   0  12       1582.27       1971.71        93.95 o                         
   6   0  12       1731.55       1513.84        81.26 o                         
   8   0  12       2500.52       2087.19        99.02 o                         
  10   0  12          8.18         31.77        18.31 o                         
  12   0  12        310.29        380.63        49.28 o                         
  14   0  12          3.23          8.00        16.42 o                         
 -27   1  12         32.46         21.78        14.96 o                         
 -25   1  12          8.76         -1.00        11.86 o                         
 -23   1  12        156.16        182.42        24.44 o                         
 -21   1  12         78.73        164.85        27.16 o                         
 -19   1  12       1034.92        993.31        65.50 o                         
 -17   1  12        147.80        146.31        14.10 o                         
 -15   1  12        456.28        378.80        12.17 o                         
 -13   1  12        927.42        904.27        27.66 o                         
 -11   1  12       8526.16       8951.70       113.99 o                         
  -9   1  12       3500.04       3789.59        48.79 o                         
  -7   1  12       9481.81      10434.02       218.58 o                         
  -5   1  12        528.96        466.99        21.10 o                         
  -3   1  12       1230.88       1262.82        33.68 o                         
  -1   1  12       1012.17       1116.88        32.45 o                         
   1   1  12         15.03         12.90        31.18 o                         
   3   1  12       1616.99       1606.11        59.11 o                         
   5   1  12        569.47        592.01        42.58 o                         
   7   1  12       3531.42       3974.50       155.77 o                         
   9   1  12          0.62         22.31        12.91 o                         
  11   1  12         22.82         19.78        17.91 o                         
  13   1  12          0.18          3.06        12.12 o                         
 -26   2  12          1.21         51.50        26.30 o                         
 -24   2  12        302.14        376.96        51.47 o                         
 -22   2  12         71.61        123.52        31.16 o                         
 -20   2  12       2202.42       2082.65        95.52 o                         
 -18   2  12       1645.39       1736.84        73.90 o                         
 -16   2  12       2488.78       2413.08        56.76 o                         
 -14   2  12       2089.33       1862.40        51.55 o                         
 -12   2  12       1242.79       1278.21        41.13 o                         
 -10   2  12         82.48         42.62        10.21 o                         
  -8   2  12      14026.95      14515.09       178.69 o                         
  -6   2  12        646.82        675.68        24.64 o                         
  -4   2  12       2785.69       2182.31        45.72 o                         
  -2   2  12        753.32        690.29        28.05 o                         
   0   2  12        130.57         64.97        12.94 o                         
   2   2  12        683.04        662.64        25.73 o                         
   4   2  12        102.48         49.50         9.15 o                         
   6   2  12       2013.19       2206.63        85.80 o                         
   8   2  12        369.18        307.98        29.32 o                         
  10   2  12         15.67         26.76        13.87 o                         
  12   2  12        146.24        175.51        24.29 o                         
 -25   3  12        305.44        353.69        48.34 o                         
 -23   3  12        594.89        594.83        56.71 o                         
 -21   3  12          2.92         43.27        22.42 o                         
 -19   3  12        123.11        207.10        27.89 o                         
 -17   3  12       1375.20       1332.55        39.27 o                         
 -15   3  12        829.69        816.68        28.90 o                         
 -13   3  12         95.45         91.92         8.93 o                         
 -11   3  12        795.47        813.64        31.42 o                         
  -9   3  12       6827.07       6493.92        55.40 o                         
  -7   3  12        916.00        850.92        19.90 o                         
  -5   3  12       3212.28       3075.04        35.02 o                         
  -3   3  12        149.17        191.55        15.44 o                         
  -1   3  12        606.59        559.70        26.84 o                         
   1   3  12        338.43        247.11        14.35 o                         
   3   3  12        714.18        653.70        24.35 o                         
   5   3  12        871.60        908.49        43.49 o                         
   7   3  12         24.83         44.43        10.02 o                         
   9   3  12         39.74         34.36        14.44 o                         
  11   3  12        163.77        168.07        23.14 o                         
 -24   4  12        195.35        148.61        31.20 o                         
 -22   4  12         40.13         11.11        13.77 o                         
 -20   4  12        728.30        596.35        72.45 o                         
 -18   4  12         68.01         66.66        10.74 o                         
 -16   4  12        793.05        699.31        26.09 o                         
 -14   4  12       2421.06       2313.14        51.24 o                         
 -12   4  12        408.90        322.66        19.10 o                         
 -10   4  12       2840.51       2977.56        41.48 o                         
  -8   4  12         29.39         31.74         4.58 o                         
  -6   4  12       1448.06       1685.72        36.87 o                         
  -4   4  12          0.27          7.63         8.19 o                         
  -2   4  12         22.16          3.14         9.09 o                         
   0   4  12        263.16        269.38        10.72 o                         
   2   4  12        294.52        329.90        16.33 o                         
   4   4  12        673.60        686.04        25.34 o                         
   6   4  12          0.01        -11.87        11.87 o                         
   8   4  12         53.92         25.27        15.95 o                         
  10   4  12          1.49         16.47        16.81 o                         
 -23   5  12        118.71        143.16        25.65 o                         
 -21   5  12          8.80         95.83        22.25 o                         
 -19   5  12         22.81         39.72        15.75 o                         
 -17   5  12         21.10         29.10        12.86 o                         
 -15   5  12        832.82        634.19        35.14 o                         
 -13   5  12       5729.39       5670.93        94.97 o                         
 -11   5  12       1465.80       1481.51        85.42 o                         
  -9   5  12        743.96        782.68        59.98 o                         
  -7   5  12        677.17        561.22        51.44 o                         
  -5   5  12       1306.26       1304.53        78.07 o                         
  -3   5  12        356.82        349.09        30.20 o                         
  -1   5  12        956.93       1171.81        38.10 o                         
   1   5  12        767.64        715.90        35.48 o                         
   3   5  12         22.02         13.28        10.52 o                         
   5   5  12        305.72        394.42        28.81 o                         
   7   5  12        274.69        229.02        23.03 o                         
   9   5  12          6.35         20.00        11.96 o                         
 -22   6  12        211.28        227.47        59.51 o                         
 -20   6  12        360.16        359.77        34.14 o                         
 -18   6  12        204.55        177.64        23.07 o                         
 -16   6  12       1118.63       1065.86        47.82 o                         
 -14   6  12        547.47        464.47        53.88 o                         
 -12   6  12        110.11         88.31        24.49 o                         
 -10   6  12         57.82         68.29        24.00 o                         
  -8   6  12        725.55        705.74        62.58 o                         
  -6   6  12        152.56        154.38        30.00 o                         
  -4   6  12         15.73         21.54        52.06 o                         
  -2   6  12        345.45        431.70        40.06 o                         
   0   6  12        522.73        518.27        77.46 o                         
   2   6  12        551.12        660.70        43.32 o                         
   4   6  12         60.12         48.07        12.99 o                         
   6   6  12        178.71        197.30        22.56 o                         
   8   6  12         75.64         82.69        20.85 o                         
 -19   7  12        227.24        172.49        39.99 o                         
 -17   7  12         82.38         72.26        27.06 o                         
 -15   7  12         25.96         34.12        22.17 o                         
 -13   7  12        640.50        553.71        59.17 o                         
 -11   7  12        301.57        285.84        41.45 o                         
  -9   7  12       1542.96       1324.12        87.15 o                         
  -7   7  12         40.52         26.42        22.61 o                         
  -5   7  12          5.87         21.94        14.31 o                         
  -3   7  12        159.41        212.23        25.14 o                         
  -1   7  12        208.61        310.65        69.98 o                         
   1   7  12          0.29          0.46        15.40 o                         
   3   7  12          5.33        -14.87        14.87 o                         
   5   7  12         47.51          9.03        25.41 o                         
 -16   8  12        207.72        231.18        42.40 o                         
 -14   8  12        250.60        272.27        46.67 o                         
 -12   8  12         98.03         70.89        25.29 o                         
 -10   8  12         79.04         58.00        22.57 o                         
  -8   8  12          4.76         22.27        16.24 o                         
  -6   8  12          0.26         16.87        13.56 o                         
  -4   8  12       1028.66        967.05        46.36 o                         
  -2   8  12         21.05         70.81        59.63 o                         
   0   8  12        383.56        388.24        37.75 o                         
   2   8  12        116.48        160.16        27.46 o                         
 -27   1  13          2.52         22.00        16.56 o                         
 -25   1  13         34.94         12.51        14.00 o                         
 -23   1  13        541.40        612.83        41.33 o                         
 -21   1  13       1155.31       1113.77        72.93 o                         
 -19   1  13          2.16          0.67        14.50 o                         
 -17   1  13         35.01         22.54         4.15 o                         
 -15   1  13         89.10        153.42        17.29 o                         
 -13   1  13       1811.34       1770.56        39.26 o                         
 -11   1  13       4020.57       3813.14        56.54 o                         
  -9   1  13        694.83        660.16        21.00 o                         
  -7   1  13       7221.98       8525.50       104.98 o                         
  -5   1  13        103.72        114.63        11.80 o                         
  -3   1  13        885.88        707.29        36.73 o                         
  -1   1  13         73.89        116.59         7.63 o                         
   1   1  13        467.02        495.39        33.05 o                         
   3   1  13       2038.57       1818.61        65.24 o                         
   5   1  13        345.60        389.33        51.00 o                         
   7   1  13       1362.29       1600.06       132.32 o                         
   9   1  13        153.83        179.34        23.31 o                         
  11   1  13        113.91        119.07        28.90 o                         
  13   1  13          0.53        -13.01        14.10 o                         
 -26   2  13         47.69         56.67        24.89 o                         
 -24   2  13       2093.64       2038.74       107.30 o                         
 -22   2  13        100.14        114.69        28.37 o                         
 -20   2  13       2292.59       2230.03        57.16 o                         
 -18   2  13         18.70         44.78        11.47 o                         
 -16   2  13       2106.23       2104.11        49.47 o                         
 -14   2  13        191.95        150.97        16.77 o                         
 -12   2  13          5.01         26.72        31.81 o                         
 -10   2  13         21.52         33.08         4.88 o                         
  -8   2  13        504.21        692.71        33.91 o                         
  -6   2  13       4703.02       4746.83        75.55 o                         
  -4   2  13        350.82        369.20        20.60 o                         
  -2   2  13       2771.53       2873.85        58.26 o                         
   0   2  13        865.70        792.51        40.13 o                         
   2   2  13        198.41        174.53        28.12 o                         
   4   2  13        101.51        105.97        14.02 o                         
   6   2  13         67.50        191.07        17.46 o                         
   8   2  13       1426.57       1247.71       124.97 o                         
  10   2  13         46.67         19.54        13.42 o                         
  12   2  13        107.42         71.40        18.18 o                         
 -25   3  13        249.82        280.42        43.65 o                         
 -23   3  13         22.27         23.10        19.74 o                         
 -21   3  13         90.03         92.13        14.28 o                         
 -19   3  13       1559.99       1433.47        43.94 o                         
 -17   3  13         36.41         45.57        10.33 o                         
 -15   3  13       1471.97       1368.50        37.21 o                         
 -13   3  13          3.69          4.11         6.31 o                         
 -11   3  13       2918.45       3244.64        64.14 o                         
  -9   3  13       1153.56       1029.12        24.08 o                         
  -7   3  13        562.26        490.70        15.95 o                         
  -5   3  13       2594.84       2496.56        53.08 o                         
  -3   3  13        901.43        851.76        31.41 o                         
  -1   3  13         41.67         74.33        12.38 o                         
   1   3  13          3.29          1.69         8.28 o                         
   3   3  13        416.89        519.07        22.38 o                         
   5   3  13        142.35        167.46        16.07 o                         
   7   3  13         12.79          6.67         8.21 o                         
   9   3  13        121.96        174.40        29.43 o                         
  11   3  13         43.90         50.36        27.97 o                         
 -24   4  13          7.48          7.98        11.54 o                         
 -22   4  13          7.64          3.26        12.86 o                         
 -20   4  13        269.55        282.67        28.07 o                         
 -18   4  13        628.70        602.93        26.68 o                         
 -16   4  13        197.97        181.45        14.04 o                         
 -14   4  13        336.40        418.86        26.57 o                         
 -12   4  13       6510.32       6226.27       110.27 o                         
 -10   4  13       4236.33       4313.32        52.52 o                         
  -8   4  13        905.31        897.76        19.35 o                         
  -6   4  13       1103.32        961.66        42.68 o                         
  -4   4  13       2987.96       3071.49        81.32 o                         
  -2   4  13        354.09        301.68        19.62 o                         
   0   4  13        552.93        583.73        17.58 o                         
   2   4  13         73.44         96.94         9.52 o                         
   4   4  13        448.28        419.19        28.24 o                         
   6   4  13         31.29         39.10        12.01 o                         
   8   4  13          6.16         -3.77        10.47 o                         
  10   4  13        189.49        283.15        35.43 o                         
 -23   5  13          1.37         10.36        18.68 o                         
 -21   5  13         57.74        102.42        26.43 o                         
 -19   5  13       1002.34       1071.95        82.54 o                         
 -17   5  13        501.89        481.26        32.28 o                         
 -15   5  13        122.49        137.84        18.14 o                         
 -13   5  13         54.18        120.52        18.27 o                         
 -11   5  13       1668.32       1621.05        92.51 o                         
  -9   5  13        754.97        886.88        64.95 o                         
  -7   5  13        480.38        438.97        47.34 o                         
  -5   5  13        915.77        819.95        64.76 o                         
  -3   5  13         85.14        183.34        59.22 o                         
  -1   5  13        924.64       1022.93        32.63 o                         
   1   5  13         88.88        182.38        20.98 o                         
   3   5  13        257.06        213.09        22.15 o                         
   5   5  13        623.11        705.34        38.57 o                         
   7   5  13          0.32          3.30        10.93 o                         
   9   5  13         74.43         39.91        16.02 o                         
 -22   6  13          4.05        -10.94        14.14 o                         
 -20   6  13        201.63        205.87        31.78 o                         
 -18   6  13        207.83        182.40        38.23 o                         
 -16   6  13        375.04        343.78        51.19 o                         
 -14   6  13       2551.97       2391.67       118.67 o                         
 -12   6  13         12.69        -10.81        20.38 o                         
 -10   6  13       1105.92       1060.19        75.78 o                         
  -8   6  13        119.81        173.48        38.64 o                         
  -6   6  13        664.13        593.38        56.31 o                         
  -4   6  13        104.24         52.57        18.72 o                         
  -2   6  13        200.66        251.12        21.80 o                         
   0   6  13       3726.64       3733.98       164.44 o                         
   2   6  13        127.48         73.03        18.19 o                         
   4   6  13        902.84        965.82        46.22 o                         
   6   6  13        210.20        190.19        24.62 o                         
 -19   7  13          2.73         16.06        18.63 o                         
 -17   7  13          7.51         -2.72        21.72 o                         
 -15   7  13        264.65        328.65        47.38 o                         
 -13   7  13        150.22        116.65        29.88 o                         
 -11   7  13         62.20         86.15        24.58 o                         
  -9   7  13        936.46        927.86        74.61 o                         
  -7   7  13        286.33        285.30        43.84 o                         
  -5   7  13        513.39        517.10        38.49 o                         
  -3   7  13        348.33        347.03        35.95 o                         
  -1   7  13          0.16         18.11        15.40 o                         
   1   7  13          5.66         10.67        14.94 o                         
   3   7  13        436.97        477.90        42.47 o                         
 -14   8  13        229.04        263.30        45.05 o                         
 -12   8  13         39.62         29.31        17.35 o                         
 -10   8  13        133.93        171.60        35.71 o                         
  -8   8  13          0.04         25.28        21.17 o                         
  -6   8  13         29.96         44.60        14.59 o                         
  -4   8  13        102.97        110.94        30.60 o                         
  -2   8  13        323.40        374.38        95.24 o                         
   0   8  13          0.87         41.04        23.47 o                         
 -26   0  14       1931.44       2097.51       116.46 o                         
 -24   0  14         42.90         19.70        20.08 o                         
 -22   0  14        246.97        184.79        54.80 o                         
 -20   0  14       5353.83       5244.04       151.37 o                         
 -18   0  14        701.46        681.30        52.70 o                         
 -16   0  14       3106.46       2828.74        53.76 o                         
 -14   0  14        827.88        930.09        56.10 o                         
 -12   0  14        807.48        807.62        50.46 o                         
 -10   0  14        431.58        390.13        35.76 o                         
  -8   0  14       6741.29       6750.18       254.70 o                         
  -6   0  14       1305.68       1146.92        60.87 o                         
  -4   0  14      10342.09       9602.97       110.51 o                         
  -2   0  14        600.60        713.14        29.12 o                         
   0   0  14        421.63        379.44        40.63 o                         
   2   0  14       7937.69       7907.71       193.58 o                         
   4   0  14       1250.08       1165.13        78.96 o                         
   6   0  14        709.35        693.61        60.35 o                         
   8   0  14       2614.60       2472.14       115.45 o                         
  10   0  14        500.73        430.42        52.36 o                         
  12   0  14        166.60        187.07        37.80 o                         
 -27   1  14         16.85         13.30        14.56 o                         
 -25   1  14        168.25        140.43        31.19 o                         
 -23   1  14          3.35         12.89        18.53 o                         
 -21   1  14        955.65        967.94        39.79 o                         
 -19   1  14       1077.07       1188.43        42.89 o                         
 -17   1  14        811.22        826.30        40.15 o                         
 -15   1  14        418.28        346.76        24.98 o                         
 -13   1  14       1519.46       1327.61        65.07 o                         
 -11   1  14       7297.39       7364.77       104.72 o                         
  -9   1  14       6600.39       7012.34       141.28 o                         
  -7   1  14        119.61        128.98        12.58 o                         
  -5   1  14       8552.02       8588.39        94.54 o                         
  -3   1  14       1191.68       1072.33        45.41 o                         
  -1   1  14        224.59        193.69        16.32 o                         
   1   1  14         19.12         19.10        13.07 o                         
   3   1  14        643.12        729.98        67.43 o                         
   5   1  14       2640.35       2293.25        74.61 o                         
   7   1  14        404.34        394.49        29.91 o                         
   9   1  14        157.18        169.25        24.78 o                         
  11   1  14         21.82         17.62        13.55 o                         
 -26   2  14          1.10        -14.57        16.17 o                         
 -24   2  14         49.53        216.39        45.40 o                         
 -22   2  14          5.73         11.07         8.77 o                         
 -20   2  14       1967.04       2193.70        56.62 o                         
 -18   2  14        462.99        525.50        27.13 o                         
 -16   2  14       7614.21       7212.79       111.71 o                         
 -14   2  14       1799.52       1601.92        50.13 o                         
 -12   2  14        228.75        308.36        27.65 o                         
 -10   2  14       6505.36       6763.62        63.70 o                         
  -8   2  14      17466.32      17456.30       314.34 o                         
  -6   2  14        114.48         38.57        15.88 o                         
  -4   2  14       3465.68       3574.19       103.70 o                         
  -2   2  14       1603.60       1788.72        48.46 o                         
   0   2  14          9.19         10.50        21.60 o                         
   2   2  14       2246.68       2129.43        63.97 o                         
   4   2  14        319.12        297.66        26.25 o                         
   6   2  14        419.85        423.87        37.26 o                         
   8   2  14        574.04        570.92        34.41 o                         
  10   2  14         17.06         17.67        13.06 o                         
 -25   3  14        272.32        319.78        34.08 o                         
 -23   3  14        904.22        966.70        40.57 o                         
 -21   3  14       1003.11        905.37        37.35 o                         
 -19   3  14          1.65          6.70         8.49 o                         
 -17   3  14         22.74         20.27         8.76 o                         
 -15   3  14        962.61        918.98        37.47 o                         
 -13   3  14        462.37        452.38        25.72 o                         
 -11   3  14       1492.56       1612.97        47.25 o                         
  -9   3  14         62.07         84.37         9.23 o                         
  -7   3  14        470.19        467.81        25.79 o                         
  -5   3  14       2114.76       1947.94        47.64 o                         
  -3   3  14         21.96         21.60         9.68 o                         
  -1   3  14       3194.43       2629.63        65.42 o                         
   1   3  14       1696.02       1855.46        47.05 o                         
   3   3  14        270.36        345.97        37.55 o                         
   5   3  14       2466.48       2340.76        99.07 o                         
   7   3  14        349.55        409.85        32.09 o                         
   9   3  14         42.70         -2.07        17.97 o                         
 -24   4  14         74.53         86.75        20.60 o                         
 -22   4  14         10.77          1.20        11.83 o                         
 -20   4  14         12.24         10.72         9.46 o                         
 -18   4  14        626.73        610.56        38.22 o                         
 -16   4  14        327.30        314.30        18.21 o                         
 -14   4  14         26.65         79.33        11.62 o                         
 -12   4  14         49.72         75.47        76.86 o                         
 -10   4  14         28.36         79.54        10.74 o                         
  -8   4  14         17.33         16.79         3.74 o                         
  -6   4  14        255.78        196.53        13.87 o                         
  -4   4  14        208.94        191.68        21.95 o                         
  -2   4  14        185.03        181.16        15.60 o                         
   0   4  14          0.69         11.82         9.43 o                         
   2   4  14         50.38         41.57        11.33 o                         
   4   4  14        110.60        122.45        17.82 o                         
   6   4  14         71.29         58.90        12.94 o                         
   8   4  14         81.84         54.94        28.46 o                         
 -23   5  14        181.18        193.27        27.96 o                         
 -21   5  14        213.90        193.68        26.26 o                         
 -19   5  14         30.71         64.85        18.10 o                         
 -17   5  14        132.82        120.62        17.48 o                         
 -15   5  14       1086.12        826.93        81.75 o                         
 -13   5  14       1057.29       1013.35        77.11 o                         
 -11   5  14       4095.15       3988.04       142.33 o                         
  -9   5  14        696.17        649.34        58.93 o                         
  -7   5  14       1503.65       1467.27        87.07 o                         
  -5   5  14       1517.27       1728.70        94.85 o                         
  -3   5  14         37.28         57.07        23.37 o                         
  -1   5  14       2079.55       2211.76        62.53 o                         
   1   5  14        115.51        219.95        22.78 o                         
   3   5  14       1046.56       1033.95        45.78 o                         
   5   5  14         20.64         35.09        13.66 o                         
   7   5  14         40.23          4.62        10.12 o                         
 -22   6  14         43.34         51.45        31.47 o                         
 -20   6  14        487.52        529.45        63.92 o                         
 -18   6  14         11.11         22.86        23.61 o                         
 -16   6  14       1959.45       1715.73       105.39 o                         
 -14   6  14          0.24         61.63        31.81 o                         
 -12   6  14         42.61         16.78        16.50 o                         
 -10   6  14         52.70         52.31        22.01 o                         
  -8   6  14       3181.08       3466.52       140.52 o                         
  -6   6  14         12.49         25.89        22.82 o                         
  -4   6  14         80.04        114.90        28.36 o                         
  -2   6  14        393.68        439.19        73.73 o                         
   0   6  14        784.56        916.31        54.64 o                         
   2   6  14         66.99        106.34        18.71 o                         
   4   6  14        709.29        685.50        40.00 o                         
   6   6  14         98.78        112.67        19.12 o                         
 -19   7  14         94.00        104.04        34.30 o                         
 -17   7  14          0.19        -20.58        20.58 o                         
 -15   7  14          9.73         11.26        18.75 o                         
 -13   7  14         33.63          9.96        15.18 o                         
 -11   7  14        156.73        169.81        36.08 o                         
  -9   7  14         12.42         62.99        28.33 o                         
  -7   7  14          2.37         12.86        20.71 o                         
  -5   7  14        198.74        198.19        25.25 o                         
  -3   7  14         14.34         76.96        81.42 o                         
  -1   7  14        344.90        331.90        70.13 o                         
   1   7  14          4.91         -0.36        15.26 o                         
   3   7  14          3.48         20.94        15.38 o                         
 -14   8  14          8.50          8.30        20.17 o                         
 -12   8  14         12.29        -17.42        21.55 o                         
 -10   8  14        197.60        166.69        34.31 o                         
  -8   8  14        368.72        384.13        53.08 o                         
  -6   8  14        252.51        217.10        28.51 o                         
  -4   8  14        472.85        530.13        62.30 o                         
  -2   8  14        364.66        537.61       133.03 o                         
 -27   1  15          5.86         -2.18        20.09 o                         
 -25   1  15        136.42        150.18        19.46 o                         
 -23   1  15        278.69        241.68        21.91 o                         
 -21   1  15        442.90        405.82        26.73 o                         
 -19   1  15       6112.93       5897.07       137.51 o                         
 -17   1  15       5161.88       4949.16        97.78 o                         
 -15   1  15       2255.14       1958.37        69.14 o                         
 -13   1  15        821.48        871.59        39.05 o                         
 -11   1  15       5212.65       5558.19       172.16 o                         
  -9   1  15       2641.53       2723.05        63.41 o                         
  -7   1  15       5134.23       4956.60        72.40 o                         
  -5   1  15         13.15         13.66         8.96 o                         
  -3   1  15       1738.65       1691.89        38.51 o                         
  -1   1  15         69.89         48.77         7.41 o                         
   1   1  15       2434.28       2303.87        75.01 o                         
   3   1  15         29.84         81.61        24.42 o                         
   5   1  15         85.60        146.60        22.31 o                         
   7   1  15        676.22        812.46        47.65 o                         
   9   1  15        645.48        567.62        42.58 o                         
 -26   2  15          1.59         27.39        12.00 o                         
 -24   2  15       1260.23       1193.60        47.37 o                         
 -22   2  15        187.36        163.12        17.89 o                         
 -20   2  15        929.70        940.32        37.75 o                         
 -18   2  15       1298.44       1152.58        47.64 o                         
 -16   2  15       1015.44        933.83        43.12 o                         
 -14   2  15        304.77        282.04        22.78 o                         
 -12   2  15       2353.83       2389.80       116.33 o                         
 -10   2  15       1319.08       1350.41        47.21 o                         
  -8   2  15       3023.98       3365.94        78.06 o                         
  -6   2  15       5833.18       5483.47        80.31 o                         
  -4   2  15         25.10         19.91        10.91 o                         
  -2   2  15       1777.45       1833.20        51.02 o                         
   0   2  15       3449.78       3226.48        86.29 o                         
   2   2  15        635.80        534.89        34.41 o                         
   4   2  15       1195.01       1208.19        54.94 o                         
   6   2  15         18.28         28.86        14.22 o                         
   8   2  15         19.53         24.10        15.77 o                         
  10   2  15        134.64        136.56        22.46 o                         
 -25   3  15        190.26        223.94        29.93 o                         
 -23   3  15         10.63         45.72        15.33 o                         
 -21   3  15          1.81         11.21         9.01 o                         
 -19   3  15        319.71        399.75        23.52 o                         
 -17   3  15       2602.72       2300.64        63.51 o                         
 -15   3  15        275.82        320.39        27.51 o                         
 -13   3  15         24.79         41.47        16.50 o                         
 -11   3  15       1119.44       1161.76        79.81 o                         
  -9   3  15        289.56        383.04        25.68 o                         
  -7   3  15        253.55        248.40        14.61 o                         
  -5   3  15       2044.19       1978.10        50.19 o                         
  -3   3  15        262.98        377.16        23.26 o                         
  -1   3  15        309.89        316.79        24.01 o                         
   1   3  15        708.37        924.30        67.09 o                         
   3   3  15         41.61         54.60        13.12 o                         
   5   3  15        340.01        405.11        32.13 o                         
   7   3  15          2.84         -4.56        18.08 o                         
   9   3  15         68.78        138.61        38.77 o                         
 -24   4  15        248.90        223.56        28.22 o                         
 -22   4  15          5.02         -9.19        12.91 o                         
 -20   4  15        226.04        311.38        29.07 o                         
 -18   4  15       1602.16       1603.95        61.36 o                         
 -16   4  15        703.49        602.90        30.45 o                         
 -14   4  15       1596.75       1433.51        44.53 o                         
 -12   4  15       8739.61       8278.18       106.39 o                         
 -10   4  15       3219.43       3088.73        66.67 o                         
  -8   4  15        127.29        101.85        13.29 o                         
  -6   4  15       1353.16       1420.23        49.19 o                         
  -4   4  15         84.26         89.28        18.71 o                         
  -2   4  15         11.47         -0.59        12.63 o                         
   0   4  15         11.94          1.04        12.65 o                         
   2   4  15        350.72        377.52        29.72 o                         
   4   4  15       1395.04       1317.54        62.40 o                         
   6   4  15        107.55         96.75        21.22 o                         
   8   4  15          9.37         -3.74        17.74 o                         
 -23   5  15        130.50        135.31        24.17 o                         
 -21   5  15        193.02        222.36        27.10 o                         
 -19   5  15       1287.58       1205.41        54.64 o                         
 -17   5  15         66.62        100.20        16.88 o                         
 -15   5  15         12.21         22.70        19.00 o                         
 -13   5  15         64.15         59.89        27.71 o                         
 -11   5  15       2150.12       2393.76       115.09 o                         
  -9   5  15         81.86         75.14        24.56 o                         
  -7   5  15         95.89         64.54        17.37 o                         
  -5   5  15          8.53         27.54        19.26 o                         
  -3   5  15        116.46        213.93        38.52 o                         
  -1   5  15         34.70         51.94        25.99 o                         
   1   5  15        424.51        454.94        31.54 o                         
   3   5  15        208.04        247.33        25.15 o                         
   5   5  15         78.29         76.42        21.49 o                         
   7   5  15          3.41          8.38        21.76 o                         
 -22   6  15         45.87         69.73        31.55 o                         
 -20   6  15        103.81        111.54        33.22 o                         
 -18   6  15        179.72        159.79        35.77 o                         
 -16   6  15        136.89        131.43        36.03 o                         
 -14   6  15          7.39         22.26        25.07 o                         
 -12   6  15          1.96         -5.72        19.16 o                         
 -10   6  15       1061.32       1031.99        79.49 o                         
  -8   6  15          8.84         79.94        32.35 o                         
  -6   6  15       1042.52        909.75        75.07 o                         
  -4   6  15        497.82        465.50        54.01 o                         
  -2   6  15         92.82         52.88        21.86 o                         
   0   6  15        844.97       1070.73        82.92 o                         
   2   6  15        280.84        255.76        26.30 o                         
   4   6  15         85.25        109.33        19.42 o                         
 -19   7  15         52.80         32.81        21.13 o                         
 -17   7  15        174.38        190.68        40.48 o                         
 -15   7  15        740.72        755.12        73.60 o                         
 -13   7  15          0.34         -0.01        18.29 o                         
 -11   7  15         71.36         66.58        28.48 o                         
  -9   7  15        316.35        325.54        49.73 o                         
  -7   7  15        571.21        651.69        66.57 o                         
  -5   7  15          4.93         25.29        16.55 o                         
  -3   7  15        645.72        754.19        71.92 o                         
  -1   7  15         57.65         35.77        60.34 o                         
   1   7  15         73.68         91.99        26.06 o                         
 -12   8  15          4.52          2.22        17.08 o                         
 -10   8  15         18.46         24.24        19.40 o                         
  -8   8  15          7.69         13.09        17.57 o                         
  -6   8  15          1.24        -10.99        18.42 o                         
  -4   8  15        109.57        144.97        36.91 o                         
 -28   0  16        548.12        615.12        65.49 o                         
 -26   0  16       2283.20       2327.42       120.02 o                         
 -24   0  16        366.11        296.36        42.83 o                         
 -22   0  16        212.40        182.17        31.60 o                         
 -20   0  16          2.80         -3.94        15.27 o                         
 -18   0  16       4021.49       3731.55       124.81 o                         
 -16   0  16        839.93        846.05        57.83 o                         
 -14   0  16          5.84        -16.75        16.75 o                         
 -12   0  16       2300.94       2406.32        92.68 o                         
 -10   0  16       1525.25       1541.97        61.23 o                         
  -8   0  16         76.34         66.54        11.90 o                         
  -6   0  16       2247.61       2151.64        91.22 o                         
  -4   0  16       1057.77       1065.22        67.88 o                         
  -2   0  16         27.66         35.21        10.72 o                         
   0   0  16        504.49        545.89        53.70 o                         
   2   0  16        718.43        644.51        60.87 o                         
   4   0  16        157.68        262.73        43.91 o                         
   6   0  16        283.74        215.44        37.76 o                         
   8   0  16        193.14        126.11        32.66 o                         
 -27   1  16          4.65         -3.74        11.74 o                         
 -25   1  16          0.88          8.68        12.42 o                         
 -23   1  16        101.84        104.29        23.52 o                         
 -21   1  16        892.49        912.98        46.75 o                         
 -19   1  16         15.11         35.83        16.51 o                         
 -17   1  16       1968.63       2155.14        66.23 o                         
 -15   1  16        466.19        435.20        38.14 o                         
 -13   1  16       1779.89       1628.47        53.72 o                         
 -11   1  16       2183.27       1968.63        39.93 o                         
  -9   1  16       3632.66       3622.35        72.09 o                         
  -7   1  16        436.43        464.91        23.95 o                         
  -5   1  16       1531.78       1538.68        44.64 o                         
  -3   1  16        328.79        333.17        18.00 o                         
  -1   1  16          0.63        -10.92        12.41 o                         
   1   1  16        161.17        254.41        29.06 o                         
   3   1  16          8.46         24.55        14.60 o                         
   5   1  16        287.51        272.22        28.83 o                         
   7   1  16          0.49         65.37        18.52 o                         
   9   1  16        559.51        647.19        45.92 o                         
 -26   2  16        112.60        109.17        17.51 o                         
 -24   2  16         64.14         64.67        16.26 o                         
 -22   2  16        375.38        391.46        27.20 o                         
 -20   2  16        172.72        186.88        20.91 o                         
 -18   2  16        952.04        798.10        40.84 o                         
 -16   2  16       7126.52       6496.21       152.15 o                         
 -14   2  16       2595.55       2685.42        89.11 o                         
 -12   2  16         11.56         20.32         4.30 o                         
 -10   2  16       4236.07       4008.81        83.87 o                         
  -8   2  16        899.48        901.26        33.17 o                         
  -6   2  16       1579.22       1733.01        47.02 o                         
  -4   2  16        780.70        680.08        31.28 o                         
  -2   2  16        494.53        419.97        32.85 o                         
   0   2  16         13.81         32.15        20.99 o                         
   2   2  16          0.23         -2.30        11.33 o                         
   4   2  16         10.99         41.04        18.95 o                         
   6   2  16         69.30         77.73        18.42 o                         
   8   2  16        180.62        229.36        27.99 o                         
 -25   3  16        225.51        319.29        34.16 o                         
 -23   3  16        871.07        906.24        40.07 o                         
 -21   3  16        592.94        658.22        32.02 o                         
 -19   3  16          0.19          7.39         9.85 o                         
 -17   3  16         51.71         59.17        13.84 o                         
 -15   3  16         34.24         43.22         9.24 o                         
 -13   3  16       1076.85       1091.03        42.63 o                         
 -11   3  16        212.24        205.23        19.23 o                         
  -9   3  16         73.09         84.94        15.03 o                         
  -7   3  16       3352.64       3187.18        63.28 o                         
  -5   3  16          2.18          7.21         8.73 o                         
  -3   3  16        167.62        220.41        19.98 o                         
  -1   3  16        647.95        698.64        34.39 o                         
   1   3  16         39.88         27.21         9.91 o                         
   3   3  16         79.00         76.98        12.37 o                         
   5   3  16         48.85         55.97        24.30 o                         
   7   3  16         24.28         51.42        26.87 o                         
 -24   4  16         37.96         27.78        13.28 o                         
 -22   4  16        124.01        130.90        20.79 o                         
 -20   4  16         28.67         29.73        10.50 o                         
 -18   4  16        420.81        395.49        51.29 o                         
 -16   4  16         87.83        100.78        30.92 o                         
 -14   4  16       1056.39        879.60        37.23 o                         
 -12   4  16        430.99        513.78        40.51 o                         
 -10   4  16       1182.91       1207.20        45.02 o                         
  -8   4  16        310.04        272.32        22.08 o                         
  -6   4  16         23.80         34.70        11.22 o                         
  -4   4  16        284.35        296.59        28.51 o                         
  -2   4  16         10.76         -2.65        13.06 o                         
   0   4  16        160.22        117.86        20.52 o                         
   2   4  16          4.15          3.65        14.83 o                         
   4   4  16        134.58        190.42        35.75 o                         
   6   4  16          0.63         -6.02        15.51 o                         
 -23   5  16        426.05        460.22        39.70 o                         
 -21   5  16         98.20        101.27        20.79 o                         
 -19   5  16          0.76          9.74        12.09 o                         
 -17   5  16          0.40         -5.13        22.13 o                         
 -15   5  16          7.22        -23.31        25.28 o                         
 -13   5  16        228.24        171.11        34.50 o                         
 -11   5  16       6098.51       5958.55       182.22 o                         
  -9   5  16        412.45        351.95        46.98 o                         
  -7   5  16        248.62        261.40        43.30 o                         
  -5   5  16        138.32        122.59        33.51 o                         
  -3   5  16         80.39         70.72        17.46 o                         
  -1   5  16       1262.36       1179.90        61.34 o                         
   1   5  16        450.33        615.49        36.72 o                         
   3   5  16       1033.96       1082.41        87.81 o                         
   5   5  16         85.59         80.66        21.02 o                         
 -20   6  16        146.71        151.21        34.44 o                         
 -18   6  16         67.01         68.20        26.02 o                         
 -16   6  16        652.85        582.48        64.36 o                         
 -14   6  16        765.22        735.47        70.85 o                         
 -12   6  16        446.13        296.57        43.89 o                         
 -10   6  16         13.98         53.27        25.98 o                         
  -8   6  16         74.85        122.21        32.27 o                         
  -6   6  16        624.95        709.15        69.53 o                         
  -4   6  16          3.79          6.92        20.36 o                         
  -2   6  16         37.29         21.19        19.02 o                         
   0   6  16         93.10        149.33        21.43 o                         
   2   6  16         38.35         41.50        18.28 o                         
 -17   7  16         19.60        -27.31        27.31 o                         
 -15   7  16        176.93        188.52        41.40 o                         
 -13   7  16         27.92         12.36        18.77 o                         
 -11   7  16        493.28        409.42        54.93 o                         
  -9   7  16        119.64        129.63        34.43 o                         
  -7   7  16        583.89        556.72        64.68 o                         
  -5   7  16         39.87         20.18        22.02 o                         
  -3   7  16         32.96         55.56        26.95 o                         
  -1   7  16         35.28         67.44        24.88 o                         
 -10   8  16         38.43         61.76        26.92 o                         
  -8   8  16        139.29        117.07        32.19 o                         
 -27   1  17         85.15         91.16        19.86 o                         
 -25   1  17        172.48        172.92        23.93 o                         
 -23   1  17         13.19          5.08        12.17 o                         
 -21   1  17       1015.33       1203.29        54.51 o                         
 -19   1  17       1221.03       1011.11        47.77 o                         
 -17   1  17       2463.52       2158.86       158.59 o                         
 -15   1  17       1124.71       1256.61        49.71 o                         
 -13   1  17        527.81        575.27        33.77 o                         
 -11   1  17        349.25        432.01        20.37 o                         
  -9   1  17       4868.81       4864.49        66.19 o                         
  -7   1  17        497.50        435.14        34.65 o                         
  -5   1  17        348.18        367.86        24.57 o                         
  -3   1  17        445.70        326.62        35.24 o                         
  -1   1  17         20.28         17.34        12.50 o                         
   1   1  17         18.07         12.44        13.15 o                         
   3   1  17        764.58        779.60        49.29 o                         
   5   1  17        411.74        331.64        33.05 o                         
   7   1  17         23.88         35.21        14.60 o                         
 -26   2  17          0.44         -3.92         9.83 o                         
 -24   2  17        270.97        232.44        26.58 o                         
 -22   2  17       2026.65       1851.85        68.12 o                         
 -20   2  17        361.35        296.58        26.94 o                         
 -18   2  17       2314.48       2195.06        67.45 o                         
 -16   2  17        110.09        248.36       107.40 o                         
 -14   2  17       1416.98       1594.86       144.25 o                         
 -12   2  17        210.39        200.10        12.72 o                         
 -10   2  17       1321.39       1285.38        75.95 o                         
  -8   2  17          1.23          3.14         7.94 o                         
  -6   2  17       1094.70       1063.66        38.61 o                         
  -4   2  17        667.11        590.70        30.41 o                         
  -2   2  17        602.99        556.99        38.30 o                         
   0   2  17       2362.25       2500.33        82.25 o                         
   2   2  17        490.71        477.90        34.74 o                         
   4   2  17        243.48        173.82        22.84 o                         
   6   2  17         41.66         54.43        16.00 o                         
   8   2  17         36.16         36.41        24.66 o                         
 -25   3  17        396.39        433.08        50.17 o                         
 -23   3  17        659.37        845.26        61.97 o                         
 -21   3  17         89.58         95.30        17.35 o                         
 -19   3  17        366.61        386.21        28.67 o                         
 -17   3  17       1207.76       1152.01        46.83 o                         
 -15   3  17        459.88        512.12        31.63 o                         
 -13   3  17        389.06        452.49        68.76 o                         
 -11   3  17        494.29        408.41        28.59 o                         
  -9   3  17       1498.74       1537.64        54.61 o                         
  -7   3  17       1192.64       1219.98        44.14 o                         
  -5   3  17       1283.34       1294.09        43.94 o                         
  -3   3  17       1319.87       1214.76        44.46 o                         
  -1   3  17        153.47        199.09        32.85 o                         
   1   3  17        235.38        265.04        30.90 o                         
   3   3  17          1.03         25.88        17.09 o                         
   5   3  17          0.70         23.15        15.67 o                         
   7   3  17          3.49         15.67        20.43 o                         
 -24   4  17         97.41         72.68        17.24 o                         
 -22   4  17          2.85         -3.97        10.62 o                         
 -20   4  17          0.20        -16.11        18.79 o                         
 -18   4  17       1381.18       1213.22        88.30 o                         
 -16   4  17        750.73        757.63        68.56 o                         
 -14   4  17        216.27        223.21        21.92 o                         
 -12   4  17       3946.24       3782.29       107.54 o                         
 -10   4  17       3429.34       3651.06        85.88 o                         
  -8   4  17        163.57        197.51        20.93 o                         
  -6   4  17        849.82        894.24        36.53 o                         
  -4   4  17         28.49         19.95        12.54 o                         
  -2   4  17          7.24        -17.48        17.48 o                         
   0   4  17        320.27        284.07        30.98 o                         
   2   4  17        194.56        214.02        38.31 o                         
   4   4  17        224.27        210.67        29.78 o                         
   6   4  17         92.18         79.68        20.98 o                         
 -23   5  17       1089.92       1151.22        60.89 o                         
 -21   5  17        180.39        224.86        46.51 o                         
 -19   5  17        196.31        187.64        37.71 o                         
 -17   5  17        450.31        511.54        59.45 o                         
 -15   5  17        105.47        109.00        29.23 o                         
 -13   5  17          0.88        -22.64        26.29 o                         
 -11   5  17        104.68        215.12        44.48 o                         
  -9   5  17         96.75        162.31        37.73 o                         
  -7   5  17        646.35        620.74        63.58 o                         
  -5   5  17        240.82        300.30        45.59 o                         
  -3   5  17        236.44        156.05        23.03 o                         
  -1   5  17        278.38        311.83        39.04 o                         
   1   5  17        191.51        230.49        32.98 o                         
   3   5  17        515.90        556.68        92.21 o                         
 -20   6  17         28.12         33.79        21.03 o                         
 -18   6  17         32.89         22.21        21.75 o                         
 -16   6  17        220.75        190.60        39.70 o                         
 -14   6  17        286.15        330.37        52.82 o                         
 -12   6  17          1.84          2.76        15.79 o                         
 -10   6  17        166.14         72.68        27.28 o                         
  -8   6  17        866.17        839.04        75.51 o                         
  -6   6  17         31.33         14.79        23.63 o                         
  -4   6  17         58.97         39.25        22.63 o                         
  -2   6  17        161.11        194.89        41.87 o                         
   0   6  17          9.66         -0.57        14.47 o                         
   2   6  17        271.83        166.43        27.22 o                         
 -17   7  17        207.55        174.93        40.05 o                         
 -15   7  17        278.58        345.47        53.91 o                         
 -13   7  17        441.14        489.01        60.48 o                         
 -11   7  17         16.57          2.79        20.96 o                         
  -9   7  17        718.37        762.90        76.09 o                         
  -7   7  17        954.03        995.26        86.38 o                         
  -5   7  17          8.46        -15.42        22.94 o                         
  -3   7  17         11.97          5.92        19.96 o                         
 -26   0  18       1359.12       1370.70        94.02 o                         
 -24   0  18       3696.39       3738.01       144.79 o                         
 -22   0  18          0.02          5.33        16.21 o                         
 -20   0  18        833.78        850.30        63.39 o                         
 -18   0  18       3890.11       3854.65       131.06 o                         
 -16   0  18       4751.23       4535.69       138.77 o                         
 -14   0  18        131.09        147.64        26.87 o                         
 -12   0  18          0.07          4.88        12.55 o                         
 -10   0  18       1853.62       1846.02        53.98 o                         
  -8   0  18        165.87        137.35        16.92 o                         
  -6   0  18         32.47         29.88        16.41 o                         
  -4   0  18       4965.21       4852.11       154.81 o                         
  -2   0  18       1584.62       1258.21        84.75 o                         
   0   0  18        450.30        399.10        49.71 o                         
   2   0  18        914.88        990.85        79.19 o                         
   4   0  18        562.83        665.72        68.06 o                         
   6   0  18         51.95         15.08        18.72 o                         
 -27   1  18        157.88        128.50        23.11 o                         
 -25   1  18         10.90          3.56        21.61 o                         
 -23   1  18        404.20        370.98        32.35 o                         
 -21   1  18        139.48        152.91        20.26 o                         
 -19   1  18        654.55        607.41        37.78 o                         
 -17   1  18        723.54        731.60        49.12 o                         
 -15   1  18        734.81        818.98        43.30 o                         
 -13   1  18       1266.27       1157.30        48.62 o                         
 -11   1  18       3326.03       3227.00        88.16 o                         
  -9   1  18       2105.08       2273.43        43.39 o                         
  -7   1  18         73.88         56.15        10.74 o                         
  -5   1  18       1696.58       1712.81        50.94 o                         
  -3   1  18        156.31        145.98        22.12 o                         
  -1   1  18        630.22        508.35        39.08 o                         
   1   1  18          8.06         15.06        13.48 o                         
   3   1  18         96.10        136.39        24.43 o                         
   5   1  18        134.22        125.43        22.41 o                         
   7   1  18        240.70        188.86        26.78 o                         
 -26   2  18         43.91         50.21        15.45 o                         
 -24   2  18         83.79         91.06        17.89 o                         
 -22   2  18         14.54         43.03        15.63 o                         
 -20   2  18        396.17        350.39        28.98 o                         
 -18   2  18       1099.26       1190.00        50.79 o                         
 -16   2  18       2461.90       2330.00        68.81 o                         
 -14   2  18       9290.42       8701.61       325.77 o                         
 -12   2  18        200.60        175.78        12.43 o                         
 -10   2  18        949.28        921.35        44.05 o                         
  -8   2  18        547.65        483.67        26.24 o                         
  -6   2  18       2620.19       2674.58        62.78 o                         
  -4   2  18        661.12        725.87        35.08 o                         
  -2   2  18          8.99          0.95        11.92 o                         
   0   2  18       1032.71       1136.68        58.85 o                         
   2   2  18         75.11         78.40        27.25 o                         
   4   2  18         76.00         54.24        17.70 o                         
   6   2  18          8.33         22.05        25.73 o                         
 -25   3  18        180.75        143.38        37.84 o                         
 -23   3  18        977.52        987.22        84.06 o                         
 -21   3  18        698.15        777.35        42.45 o                         
 -19   3  18         50.17         71.63        35.72 o                         
 -17   3  18       1014.49       1044.66        45.94 o                         
 -15   3  18         96.67         78.68        13.84 o                         
 -13   3  18        255.16        205.83        20.44 o                         
 -11   3  18       3302.73       3072.69        78.52 o                         
  -9   3  18         75.87         58.88        13.23 o                         
  -7   3  18        628.89        519.15        28.39 o                         
  -5   3  18         45.05         55.27        12.17 o                         
  -3   3  18        288.50        328.68        25.29 o                         
  -1   3  18       1043.79       1033.32        64.11 o                         
   1   3  18        936.25        943.80        56.06 o                         
   3   3  18         19.82         19.60        15.99 o                         
   5   3  18        118.63        186.25        29.52 o                         
 -24   4  18          0.06        -15.30        20.11 o                         
 -22   4  18        196.17        190.26        39.07 o                         
 -20   4  18         24.89         46.81        22.88 o                         
 -18   4  18        108.81        115.85        35.36 o                         
 -16   4  18        196.12        177.40        36.73 o                         
 -14   4  18         31.53         35.93        21.36 o                         
 -12   4  18        643.77        641.27        35.78 o                         
 -10   4  18         10.26         46.06        15.74 o                         
  -8   4  18        238.77        277.96        47.72 o                         
  -6   4  18        100.87         95.29        13.62 o                         
  -4   4  18         19.78         -0.40        12.66 o                         
  -2   4  18         86.47         75.89        17.66 o                         
   0   4  18        158.19        159.23        25.40 o                         
   2   4  18        182.33        152.47        28.10 o                         
   4   4  18         34.35         75.54        21.45 o                         
 -23   5  18        609.99        664.70        76.50 o                         
 -21   5  18         20.93         14.33        20.52 o                         
 -19   5  18          9.92         20.10        22.26 o                         
 -17   5  18        259.15        252.69        45.05 o                         
 -15   5  18        224.96        212.13        39.43 o                         
 -13   5  18         16.17          0.75        18.62 o                         
 -11   5  18       1779.65       1886.99       110.39 o                         
  -9   5  18        202.06        391.60        56.02 o                         
  -7   5  18       1341.80       1335.63        93.91 o                         
  -5   5  18        150.13        158.73        35.28 o                         
  -3   5  18         37.00        -18.32        18.32 o                         
  -1   5  18        230.14        251.07        32.10 o                         
   1   5  18        902.34       1084.25        64.69 o                         
 -20   6  18         89.26         78.81        28.56 o                         
 -18   6  18         24.23         48.22        23.88 o                         
 -16   6  18        511.54        487.30        60.23 o                         
 -14   6  18       1860.69       2038.38       118.98 o                         
 -12   6  18        138.56        108.08        32.55 o                         
 -10   6  18         13.47          7.58        21.08 o                         
  -8   6  18         91.64         46.72        23.59 o                         
  -6   6  18        808.47        987.81        84.60 o                         
  -4   6  18        111.77        122.47        35.14 o                         
  -2   6  18        187.94        340.10        54.18 o                         
   0   6  18        166.68        198.59        30.61 o                         
 -15   7  18        245.97        229.61        43.87 o                         
 -13   7  18         59.19         62.24        29.61 o                         
 -11   7  18         64.50         66.00        25.80 o                         
  -9   7  18          9.55         44.60        28.26 o                         
  -7   7  18         14.41         46.39        29.89 o                         
  -5   7  18          1.79         12.43        21.40 o                         
 -27   1  19        263.81        270.34        31.53 o                         
 -25   1  19        215.58        254.34        29.72 o                         
 -23   1  19          0.63         29.47        14.30 o                         
 -21   1  19          8.08          8.39        14.15 o                         
 -19   1  19        398.70        424.73        32.99 o                         
 -17   1  19        137.76         96.76        16.48 o                         
 -15   1  19      11703.63      11211.13       155.82 o                         
 -13   1  19        466.52        385.43        29.26 o                         
 -11   1  19        438.97        451.97        19.68 o                         
  -9   1  19       1177.79       1218.75        41.20 o                         
  -7   1  19        144.42        169.13        17.40 o                         
  -5   1  19        110.54         83.44        15.64 o                         
  -3   1  19         98.60         84.71        20.33 o                         
  -1   1  19         61.80         74.25        19.48 o                         
   1   1  19         67.93         49.09        24.04 o                         
   3   1  19         14.02         35.89        16.72 o                         
   5   1  19          3.75          4.21        11.46 o                         
 -26   2  19        127.96        114.53        20.78 o                         
 -24   2  19        268.75        250.25        27.30 o                         
 -22   2  19       1566.81       1351.42        59.05 o                         
 -20   2  19         57.04         19.77        10.86 o                         
 -18   2  19          1.60        -10.71        10.71 o                         
 -16   2  19        227.55        248.13        25.50 o                         
 -14   2  19         45.16        230.85        29.25 o                         
 -12   2  19        144.56        134.51        11.84 o                         
 -10   2  19        308.08        213.15        17.65 o                         
  -8   2  19         23.04         11.16         7.67 o                         
  -6   2  19        866.50        860.60        38.17 o                         
  -4   2  19          2.92         27.59        11.77 o                         
  -2   2  19        702.42        699.58        37.84 o                         
   0   2  19        281.47        339.93        36.27 o                         
   2   2  19         82.78        105.08        30.18 o                         
   4   2  19        141.39        140.49        35.22 o                         
 -25   3  19        161.49        156.50        38.91 o                         
 -23   3  19        311.83        252.26        45.23 o                         
 -21   3  19        100.24         40.05        23.80 o                         
 -19   3  19          6.70         12.83        29.24 o                         
 -17   3  19         12.73         19.79        10.20 o                         
 -15   3  19        604.39        572.01        34.64 o                         
 -13   3  19        349.53        282.44        27.95 o                         
 -11   3  19        193.42        147.89        21.30 o                         
  -9   3  19         63.62         32.01        11.27 o                         
  -7   3  19        209.64        180.36        18.15 o                         
  -5   3  19         19.74         35.16        10.47 o                         
  -3   3  19        373.90        376.34        27.21 o                         
  -1   3  19         72.87        124.49        39.45 o                         
   1   3  19        108.32        144.56        25.54 o                         
   3   3  19         43.42         73.55        21.54 o                         
 -24   4  19          2.48         10.30        16.91 o                         
 -22   4  19        117.38        132.33        34.13 o                         
 -20   4  19        426.78        413.16        55.53 o                         
 -18   4  19       1568.34       1570.06       101.42 o                         
 -16   4  19        783.05        647.50        64.51 o                         
 -14   4  19        331.50        253.89        41.85 o                         
 -12   4  19       3430.41       3058.90       116.73 o                         
 -10   4  19       2127.55       2160.69        68.31 o                         
  -8   4  19         92.88        115.59        23.35 o                         
  -6   4  19        166.40        130.59        16.30 o                         
  -4   4  19          2.81        -16.74        16.74 o                         
  -2   4  19         63.64         45.00        15.93 o                         
   0   4  19         29.84         22.72        17.35 o                         
   2   4  19          2.47         35.53        18.03 o                         
 -21   5  19          9.16          1.32        23.52 o                         
 -19   5  19        665.88        754.84        75.31 o                         
 -17   5  19        375.35        382.63        52.14 o                         
 -15   5  19        330.60        310.81        48.58 o                         
 -13   5  19          5.74         18.67        23.41 o                         
 -11   5  19        275.78        248.10        48.62 o                         
  -9   5  19       1070.69       1128.63        89.02 o                         
  -7   5  19        188.67        297.13        50.60 o                         
  -5   5  19         92.96         77.51        26.52 o                         
  -3   5  19          0.66         -8.98        16.61 o                         
  -1   5  19          0.60        -14.50        14.73 o                         
   1   5  19         39.95         40.61        20.56 o                         
 -20   6  19         45.40         70.02        32.50 o                         
 -18   6  19        146.04        110.98        33.19 o                         
 -16   6  19         41.72         10.17        22.00 o                         
 -14   6  19         16.45         30.30        23.90 o                         
 -12   6  19          2.18         -9.06        20.28 o                         
 -10   6  19          0.84         -0.52        17.26 o                         
  -8   6  19        596.76        587.17        66.53 o                         
  -6   6  19         33.60         62.33        29.96 o                         
  -4   6  19         35.83         39.02        24.53 o                         
  -2   6  19        355.78        375.02        60.36 o                         
 -13   7  19        658.99        618.50        70.79 o                         
 -11   7  19          6.94         -1.39        25.03 o                         
  -9   7  19          8.44         40.22        25.39 o                         
  -7   7  19        181.88        174.69        42.61 o                         
 -26   0  20       1245.25       1453.42        96.14 o                         
 -24   0  20       1985.81       1646.02        97.82 o                         
 -22   0  20        167.35        179.69        32.67 o                         
 -20   0  20        367.27        329.66        41.95 o                         
 -18   0  20        657.32        651.72        55.98 o                         
 -16   0  20         23.06         18.54        14.00 o                         
 -14   0  20        447.99        385.29        44.26 o                         
 -12   0  20          2.72         -3.27         7.81 o                         
 -10   0  20          2.74          0.30         7.43 o                         
  -8   0  20         79.81         66.56        14.37 o                         
  -6   0  20         97.75         93.18        27.64 o                         
  -4   0  20         57.99         67.90        23.73 o                         
  -2   0  20        313.00        334.08        47.92 o                         
   0   0  20        168.31        199.15        40.84 o                         
   2   0  20         12.51         18.15        22.37 o                         
   4   0  20        134.06         97.01        32.64 o                         
 -27   1  20          3.86         15.33        15.48 o                         
 -25   1  20         47.36         60.99        17.37 o                         
 -23   1  20         65.86         53.69        15.47 o                         
 -21   1  20        174.63        166.72        30.38 o                         
 -19   1  20       1717.77       1616.42        62.47 o                         
 -17   1  20         39.87         80.91        18.40 o                         
 -15   1  20       1295.57       1776.56        66.06 o                         
 -13   1  20        286.68        258.42        32.97 o                         
 -11   1  20       1593.26       1573.40        37.17 o                         
  -9   1  20       1638.89       1577.10        48.07 o                         
  -7   1  20        955.66        937.95        39.16 o                         
  -5   1  20          6.71          3.48        10.46 o                         
  -3   1  20        763.63        800.31        49.81 o                         
  -1   1  20         38.05         20.56        13.64 o                         
   1   1  20         18.87         45.36        17.09 o                         
   3   1  20         17.47          5.36        10.86 o                         
 -26   2  20          9.20          5.97        11.23 o                         
 -24   2  20          3.34         13.10        11.08 o                         
 -22   2  20          5.88         18.22        13.66 o                         
 -20   2  20        617.68        713.46        42.88 o                         
 -18   2  20        350.92        362.44        30.84 o                         
 -16   2  20        119.04        139.38        19.96 o                         
 -14   2  20       5034.78       4734.76       103.42 o                         
 -12   2  20        105.05        106.94        11.48 o                         
 -10   2  20        187.23        139.78        15.06 o                         
  -8   2  20        154.92        124.17        15.58 o                         
  -6   2  20          7.20         22.38        11.71 o                         
  -4   2  20        161.91        204.54        21.66 o                         
  -2   2  20        420.50        410.12        30.55 o                         
   0   2  20        102.83         73.51        20.10 o                         
   2   2  20          4.95         42.34        26.96 o                         
   4   2  20          0.98          7.82        18.86 o                         
 -25   3  20          3.42         33.45        26.23 o                         
 -23   3  20        576.77        582.04        66.19 o                         
 -21   3  20        300.68        299.91        44.76 o                         
 -19   3  20          0.09         -5.78         9.74 o                         
 -17   3  20         57.23         61.08        13.85 o                         
 -15   3  20         14.81         21.13        14.85 o                         
 -13   3  20         12.03          4.61        17.43 o                         
 -11   3  20        243.64        249.08        25.84 o                         
  -9   3  20         46.39         32.56        11.89 o                         
  -7   3  20        202.82        216.30        20.28 o                         
  -5   3  20        218.59        207.98        20.79 o                         
  -3   3  20         33.00         26.03        12.21 o                         
  -1   3  20         20.55         42.81        16.51 o                         
   1   3  20        543.76        656.62        50.24 o                         
   3   3  20         39.03         31.68        18.82 o                         
 -24   4  20         54.17        111.81        35.52 o                         
 -22   4  20         60.46         74.78        30.79 o                         
 -20   4  20         28.96         14.59        21.36 o                         
 -18   4  20         11.89         34.96        25.18 o                         
 -16   4  20        441.47        405.86        53.89 o                         
 -14   4  20          0.08         13.96        21.28 o                         
 -12   4  20        490.05        545.04        62.93 o                         
 -10   4  20        308.37        301.45        40.26 o                         
  -8   4  20        531.22        597.68        38.97 o                         
  -6   4  20         70.87         30.10         9.29 o                         
  -4   4  20          0.81          3.66        13.23 o                         
  -2   4  20        189.30        169.32        26.77 o                         
   0   4  20         68.49         96.98        22.86 o                         
 -21   5  20        132.30        178.81        46.10 o                         
 -19   5  20         60.15        133.25        42.26 o                         
 -17   5  20        250.21        309.97        49.94 o                         
 -15   5  20         29.99         39.32        25.19 o                         
 -13   5  20         73.02         81.34        27.86 o                         
 -11   5  20         12.42         84.32        30.75 o                         
  -9   5  20       1644.94       1703.15       109.72 o                         
  -7   5  20        609.02        596.01        67.56 o                         
  -5   5  20         35.63         57.56        30.72 o                         
  -3   5  20         42.77         48.82        17.30 o                         
  -1   5  20          0.26          0.50        13.05 o                         
 -18   6  20         40.70         50.88        22.54 o                         
 -16   6  20         99.56         82.57        28.21 o                         
 -14   6  20       1066.21       1024.99        89.36 o                         
 -12   6  20        189.15        230.67        44.03 o                         
 -10   6  20        449.41        464.76        61.53 o                         
  -8   6  20          1.55         14.06        23.54 o                         
  -6   6  20         10.86         52.39        29.17 o                         
  -4   6  20         80.55         75.46        33.06 o                         
 -25   1  21         90.22         91.33        22.63 o                         
 -23   1  21         84.00        101.39        21.98 o                         
 -21   1  21        169.39        189.00        23.75 o                         
 -19   1  21        717.00        793.00        45.86 o                         
 -17   1  21        450.16        386.36        31.73 o                         
 -15   1  21       6193.75       6015.12       172.46 o                         
 -13   1  21        748.04        725.07        31.50 o                         
 -11   1  21         32.65         54.31        10.31 o                         
  -9   1  21         35.46         34.11         8.75 o                         
  -7   1  21        571.03        644.74        33.75 o                         
  -5   1  21         11.42          6.78        10.42 o                         
  -3   1  21        472.14        520.81        80.23 o                         
  -1   1  21        193.42        205.67        29.12 o                         
   1   1  21          4.45         25.10        14.66 o                         
   3   1  21          5.62          7.53        13.78 o                         
 -26   2  21        143.49        115.91        31.56 o                         
 -24   2  21         65.15         50.28        15.89 o                         
 -22   2  21        282.39        264.83        27.76 o                         
 -20   2  21        782.18        747.94        44.13 o                         
 -18   2  21        418.99        410.90        32.76 o                         
 -16   2  21        342.51        308.36        27.81 o                         
 -14   2  21        529.22        619.90        40.91 o                         
 -12   2  21        154.63        188.25        23.99 o                         
 -10   2  21        520.22        430.40        26.48 o                         
  -8   2  21         67.53         71.98        12.86 o                         
  -6   2  21        855.66        874.96        40.73 o                         
  -4   2  21        901.63        886.87        56.08 o                         
  -2   2  21         98.21        174.69        21.20 o                         
   0   2  21        747.34        735.75        42.18 o                         
   2   2  21        415.90        475.39        65.26 o                         
 -25   3  21        426.72        391.18        56.07 o                         
 -23   3  21        334.08        364.21        54.45 o                         
 -21   3  21         10.29         30.17        25.72 o                         
 -19   3  21         55.82         45.87        24.95 o                         
 -17   3  21          4.01         19.11        11.38 o                         
 -15   3  21         84.91        108.25        18.83 o                         
 -13   3  21          1.10         17.06        10.35 o                         
 -11   3  21        128.28        133.19        23.81 o                         
  -9   3  21          1.63          6.54         8.69 o                         
  -7   3  21         34.44         49.37        10.69 o                         
  -5   3  21         75.03         85.35        14.64 o                         
  -3   3  21         65.80         59.93        14.46 o                         
  -1   3  21        114.68        115.45        23.93 o                         
   1   3  21          0.61         45.44        20.16 o                         
 -22   4  21        180.21        174.87        38.06 o                         
 -20   4  21        522.37        479.16        60.46 o                         
 -18   4  21        666.25        703.79        70.60 o                         
 -16   4  21       1652.08       1606.10       105.50 o                         
 -14   4  21          7.69         15.25        20.86 o                         
 -12   4  21        389.02        519.51        62.30 o                         
 -10   4  21       1575.32       1501.44        61.33 o                         
  -8   4  21        221.93        257.87        27.39 o                         
  -6   4  21          9.66          7.20         9.80 o                         
  -4   4  21        183.64        233.22        29.99 o                         
  -2   4  21          1.95         -2.80        14.12 o                         
 -21   5  21        372.02        333.01        53.49 o                         
 -19   5  21        900.15        904.75        84.46 o                         
 -17   5  21        308.81        365.77        54.52 o                         
 -15   5  21          0.12         -8.98        19.21 o                         
 -13   5  21         76.74        122.69        33.02 o                         
 -11   5  21         13.26         23.64        21.63 o                         
  -9   5  21          5.08         32.89        26.84 o                         
  -7   5  21         43.20         86.36        34.60 o                         
  -5   5  21        313.04        324.56        36.74 o                         
  -3   5  21        224.76        300.64        36.35 o                         
 -16   6  21         59.20         57.42        29.30 o                         
 -14   6  21         25.20         49.71        31.26 o                         
 -12   6  21         36.83         40.05        27.27 o                         
 -10   6  21          0.00         35.53        28.34 o                         
  -8   6  21         91.64        119.82        35.05 o                         
 -26   0  22       3006.70       3209.60       144.85 o                         
 -24   0  22       1058.08       1059.09        79.64 o                         
 -22   0  22        410.50        407.81        48.68 o                         
 -20   0  22        725.21        752.08        64.83 o                         
 -18   0  22        488.55        451.15        49.00 o                         
 -16   0  22         59.08         82.95        24.02 o                         
 -14   0  22       2169.38       2198.30       106.69 o                         
 -12   0  22        598.00        610.32        35.07 o                         
 -10   0  22         89.58         75.12        14.63 o                         
  -8   0  22          2.52          1.89        11.37 o                         
  -6   0  22        968.45        922.08        76.11 o                         
  -4   0  22        485.68        374.54        51.57 o                         
  -2   0  22        457.94        594.12        66.15 o                         
   0   0  22         48.75         53.34        27.52 o                         
 -25   1  22         56.20         39.11        13.42 o                         
 -23   1  22        118.73        112.87        18.86 o                         
 -21   1  22        514.00        533.40        39.02 o                         
 -19   1  22        667.23        640.95        42.18 o                         
 -17   1  22        586.79        559.48        38.41 o                         
 -15   1  22        331.77        373.63        33.67 o                         
 -13   1  22        345.47        393.20        35.43 o                         
 -11   1  22        801.44        740.04        27.79 o                         
  -9   1  22        260.38        280.77        18.88 o                         
  -7   1  22         31.71         38.03        15.99 o                         
  -5   1  22         13.71          9.70         9.45 o                         
  -3   1  22         80.79        137.80        25.94 o                         
  -1   1  22         22.60         34.77        14.55 o                         
   1   1  22        104.57        107.82        23.97 o                         
 -24   2  22        134.36        137.91        20.93 o                         
 -22   2  22          6.41         11.86        11.97 o                         
 -20   2  22        150.25        127.29        19.26 o                         
 -18   2  22         19.00         -0.53        11.17 o                         
 -16   2  22         92.60         48.59        15.12 o                         
 -14   2  22       2435.96       2391.25        78.31 o                         
 -12   2  22       1556.20       1696.89        67.57 o                         
 -10   2  22        145.31        127.72        16.43 o                         
  -8   2  22         89.02        123.14        16.14 o                         
  -6   2  22          3.84         29.48        13.13 o                         
  -4   2  22        275.49        317.03        27.83 o                         
  -2   2  22        388.17        443.80        32.94 o                         
   0   2  22         46.59        121.01        20.83 o                         
 -23   3  22        590.81        657.39        71.85 o                         
 -21   3  22        464.65        576.84        65.18 o                         
 -19   3  22        128.26        107.70        28.58 o                         
 -17   3  22        625.23        615.50        40.31 o                         
 -15   3  22        112.90        165.94        22.69 o                         
 -13   3  22        128.01        127.84        20.39 o                         
 -11   3  22        264.39        259.58        28.46 o                         
  -9   3  22         46.64         66.78        12.94 o                         
  -7   3  22        370.06        367.25        27.22 o                         
  -5   3  22        227.77        181.01        20.87 o                         
  -3   3  22        100.28         75.91        15.68 o                         
  -1   3  22         89.01        147.83        27.15 o                         
 -22   4  22          0.73        -29.35        29.35 o                         
 -20   4  22          3.19         49.04        24.27 o                         
 -18   4  22        241.04        242.25        45.24 o                         
 -16   4  22         13.39         53.93        29.91 o                         
 -14   4  22        410.69        377.85        54.56 o                         
 -12   4  22          5.44         -8.60        14.76 o                         
 -10   4  22         16.51         -0.66        23.02 o                         
  -8   4  22        114.53        129.79        21.41 o                         
  -6   4  22          0.56          1.14        15.40 o                         
  -4   4  22          0.50         -6.43        12.79 o                         
 -19   5  22        118.81        199.58        46.57 o                         
 -17   5  22         70.28         76.88        28.30 o                         
 -15   5  22         69.59         88.78        32.10 o                         
 -13   5  22        107.96         96.95        32.46 o                         
 -11   5  22        111.83        151.52        39.31 o                         
  -9   5  22        497.74        549.36        70.16 o                         
  -7   5  22          0.76         46.82        28.90 o                         
  -5   5  22        624.00        628.53        51.09 o                         
 -25   1  23        102.36        110.47        20.38 o                         
 -23   1  23         50.33         37.28        11.45 o                         
 -21   1  23        466.01        511.39        39.57 o                         
 -19   1  23         62.22         72.71        17.71 o                         
 -17   1  23          0.57          2.30        11.72 o                         
 -15   1  23         21.24         24.01        22.77 o                         
 -13   1  23       2717.36       2891.83        89.68 o                         
 -11   1  23          1.78         27.32         9.31 o                         
  -9   1  23          4.50         14.93        10.55 o                         
  -7   1  23         14.72         16.83        10.65 o                         
  -5   1  23          2.00         18.78        19.17 o                         
  -3   1  23          5.20         15.97        11.65 o                         
  -1   1  23         32.58         73.58        22.53 o                         
 -24   2  23         11.28         24.12        17.43 o                         
 -22   2  23        124.74        139.35        22.03 o                         
 -20   2  23         80.70         79.15        16.64 o                         
 -18   2  23        265.15        240.71        35.44 o                         
 -16   2  23         39.94         21.75        11.22 o                         
 -14   2  23         31.85         72.63        20.26 o                         
 -12   2  23        413.70        539.06        41.09 o                         
 -10   2  23          2.45          1.82         8.79 o                         
  -8   2  23         79.11         58.55        12.91 o                         
  -6   2  23         10.43          4.39        10.21 o                         
  -4   2  23        350.01        377.73        29.89 o                         
  -2   2  23         18.40         57.12        16.01 o                         
 -23   3  23        142.80        139.01        36.09 o                         
 -21   3  23         78.45        132.14        36.82 o                         
 -19   3  23        185.24        212.80        40.78 o                         
 -17   3  23         36.50         25.68        21.74 o                         
 -15   3  23          0.05          7.59        13.20 o                         
 -13   3  23        357.74        400.53        34.64 o                         
 -11   3  23        277.05        254.50        27.94 o                         
  -9   3  23          8.70         -8.24         9.26 o                         
  -7   3  23         47.35         67.54        14.14 o                         
  -5   3  23         60.34         46.19        14.39 o                         
  -3   3  23         25.56         41.26        13.40 o                         
 -20   4  23        125.81        114.21        36.03 o                         
 -18   4  23        981.71        924.49        84.44 o                         
 -16   4  23        717.43        840.46        80.70 o                         
 -14   4  23         26.20         13.67        21.52 o                         
 -12   4  23        114.35        157.52        40.06 o                         
 -10   4  23        384.80        392.80        56.18 o                         
  -8   4  23         46.27         89.34        31.58 o                         
  -6   4  23          0.26        -12.03        14.91 o                         
 -17   5  23        357.17        472.24        64.81 o                         
 -15   5  23         29.92          5.46        25.84 o                         
 -13   5  23        108.77        108.97        32.75 o                         
 -11   5  23         68.53         51.38        27.47 o                         
  -9   5  23         85.77        108.89        34.64 o                         
 -24   0  24        190.78        242.83        41.50 o                         
 -22   0  24        891.65        814.18        70.15 o                         
 -20   0  24        288.35        220.97        38.06 o                         
 -18   0  24        316.89        296.01        42.05 o                         
 -16   0  24          0.18        -21.59        21.59 o                         
 -14   0  24        168.61        105.73        30.18 o                         
 -12   0  24        188.50        163.80        20.78 o                         
 -10   0  24          4.60         -4.72        10.61 o                         
  -8   0  24        149.14        119.76        20.30 o                         
  -6   0  24        298.08        297.58        31.04 o                         
  -4   0  24        161.36        176.46        38.49 o                         
 -23   1  24          2.97          8.16        10.94 o                         
 -21   1  24        215.90        173.75        24.80 o                         
 -19   1  24        113.63        122.29        21.49 o                         
 -17   1  24        339.58        388.74        34.66 o                         
 -15   1  24          1.29         -8.41        12.81 o                         
 -13   1  24        777.98        773.41        50.56 o                         
 -11   1  24        400.91        399.33        27.66 o                         
  -9   1  24        981.41       1039.63        37.40 o                         
  -7   1  24         49.04         47.68        12.68 o                         
  -5   1  24         25.77         32.19        11.98 o                         
  -3   1  24        127.31        132.76        19.89 o                         
 -24   2  24        166.42        170.96        36.64 o                         
 -22   2  24         33.71         42.81        16.16 o                         
 -20   2  24         70.88         66.81        17.30 o                         
 -18   2  24        272.76        250.30        28.45 o                         
 -16   2  24         85.52         72.60        16.61 o                         
 -14   2  24        158.46        182.22        25.58 o                         
 -12   2  24       1367.14       1377.89        65.10 o                         
 -10   2  24        112.86        111.97        16.31 o                         
  -8   2  24         41.65         53.05        12.01 o                         
  -6   2  24         42.53         73.66        15.88 o                         
  -4   2  24         73.06         97.89        18.19 o                         
 -21   3  24        500.07        517.74        64.01 o                         
 -19   3  24          1.67         15.73        19.13 o                         
 -17   3  24        102.87        106.24        31.02 o                         
 -15   3  24        250.86        284.48        47.45 o                         
 -13   3  24         98.92        110.58        20.53 o                         
 -11   3  24          0.12         11.44        17.48 o                         
  -9   3  24        207.88        214.20        21.97 o                         
  -7   3  24         23.12         -5.91         9.99 o                         
  -5   3  24        359.78        367.82        30.16 o                         
 -20   4  24          1.84          2.00        20.11 o                         
 -18   4  24        186.44        244.12        49.02 o                         
 -16   4  24          2.54         19.63        24.77 o                         
 -14   4  24          1.06         16.97        21.99 o                         
 -12   4  24         28.01         49.10        23.52 o                         
 -10   4  24         52.65         64.77        31.17 o                         
  -8   4  24          2.69         43.87        32.35 o                         
 -23   1  25         11.41          1.81        10.72 o                         
 -21   1  25         57.04         33.47        13.44 o                         
 -19   1  25        415.67        445.32        38.76 o                         
 -17   1  25        359.19        363.81        34.32 o                         
 -15   1  25        109.24         91.73        18.93 o                         
 -13   1  25       2862.75       3119.29       127.43 o                         
 -11   1  25         18.43         51.03        14.40 o                         
  -9   1  25        238.81        297.85        25.04 o                         
  -7   1  25        101.05        115.07        17.75 o                         
  -5   1  25         23.30         47.21        13.73 o                         
 -22   2  25        409.03        441.14        58.99 o                         
 -20   2  25        141.37        136.78        20.67 o                         
 -18   2  25          4.23         10.64        11.13 o                         
 -16   2  25        316.86        283.43        29.90 o                         
 -14   2  25        127.85         88.27        18.91 o                         
 -12   2  25        140.71        160.03        25.73 o                         
 -10   2  25          9.65          6.37        15.80 o                         
  -8   2  25          3.51          4.21         9.58 o                         
  -6   2  25         66.28         90.55        18.88 o                         
 -21   3  25        205.80        211.86        45.18 o                         
 -19   3  25          0.25          0.54        19.15 o                         
 -17   3  25         62.15         63.42        24.38 o                         
 -15   3  25          1.86         23.21        25.44 o                         
 -13   3  25         30.88         33.56        30.08 o                         
 -11   3  25          6.50         27.10        13.48 o                         
  -9   3  25          1.88         -2.20        13.11 o                         
 -16   4  25        497.05        491.54        64.92 o                         
 -14   4  25        400.06        422.65        62.23 o                         
 -12   4  25         24.99         23.08        26.89 o                         
 -22   0  26          0.27        -18.46        27.00 o                         
 -20   0  26          0.01         13.25        17.74 o                         
 -18   0  26        411.44        353.19        50.33 o                         
 -16   0  26        458.49        468.71        57.64 o                         
 -14   0  26          5.69        -16.34        21.31 o                         
 -12   0  26        302.34        390.15        53.74 o                         
 -10   0  26        302.30        230.30        26.47 o                         
  -8   0  26         20.85         41.47        22.78 o                         
 -21   1  26          4.37         -3.59        11.47 o                         
 -19   1  26        430.82        454.11        39.72 o                         
 -17   1  26        214.23        179.99        24.80 o                         
 -15   1  26         77.85         39.45        15.70 o                         
 -13   1  26        230.26        330.22        37.46 o                         
 -11   1  26        164.17        178.33        21.87 o                         
  -9   1  26        544.88        638.68        38.33 o                         
 -20   2  26         46.34         36.39        15.26 o                         
 -18   2  26        100.50         82.91        18.12 o                         
 -16   2  26         11.49         -1.92        12.84 o                         
 -14   2  26         53.39         67.99        18.09 o                         
 -12   2  26        419.64        436.91        40.02 o                         
 -10   2  26         66.17         70.36        14.72 o                         
 -17   3  26        140.25        121.52        37.27 o                         
 -15   3  26        120.64        151.59        39.24 o                         
 -13   3  26          0.25        -12.62        18.47 o                         
 -19   1  27        418.99        413.99        39.17 o                         
 -17   1  27         30.70         41.25        15.12 o                         
 -15   1  27        122.19        103.40        21.36 o                         
 -13   1  27        197.08        223.94        31.28 o                         
 -16   2  27        172.67        238.82        30.78 o                         
                                                                                
