# Supplementary material for: Supramolecular synthon hierarchy in sulfonamide cocrystals with syn-amides and N-oxides
Source: IUCrJ. 2019 Jun 21;6(Pt 4):751–60. doi: 10.1107/S2052252519005037 (PMC6608642; doi:10.1107/S2052252519005037)
Supplement: Supplementary file 7 [file m-06-00751-FUROSCPRsup7.hkl]

data_FUROSCPR                                                                   
_shelx_title ' an1804_m in P-1'                                                 
_shelx_refln_list_code          4                                               
_shelx_F_calc_maximum      204.05                                               
_exptl_crystal_F_000       464.00                                               
_reflns_d_resolution_high  0.8500                                               
                                                                                
loop_                                                                           
 _space_group_symop_operation_xyz                                               
 'x, y, z'                                                                      
 '-x, -y, -z'                                                                   
                                                                                
_cell_length_a     8.5442                                                       
_cell_length_b    11.3615                                                       
_cell_length_c    12.1409                                                       
_cell_angle_alpha  63.447                                                       
_cell_angle_beta   88.724                                                       
_cell_angle_gamma  75.712                                                       
                                                                                
_shelx_F_squared_multiplier     1.000                                           
                                                                                
loop_                                                                           
 _refln_index_h                                                                 
 _refln_index_k                                                                 
 _refln_index_l                                                                 
 _refln_F_squared_calc                                                          
 _refln_F_squared_meas                                                          
 _refln_F_squared_sigma                                                         
 _refln_observed_status                                                         
   1   0   0       3509.64       3618.99        48.57 o                         
   2   0   0       1660.16       1593.05        18.68 o                         
   3   0   0         59.00         51.20         2.47 o                         
   4   0   0        360.76        301.36         4.79 o                         
   5   0   0        152.23        100.50         3.87 o                         
   6   0   0        402.09        382.94         7.76 o                         
   7   0   0          0.09         -0.47         0.77 o                         
   8   0   0         13.57          8.92         2.33 o                         
   9   0   0         10.44         16.67         3.00 o                         
  -9   1   0          0.88          2.08         2.48 o                         
  -8   1   0          6.17         11.43         2.62 o                         
  -7   1   0         20.05         21.25         2.62 o                         
  -6   1   0         89.28         79.40         3.11 o                         
  -5   1   0          3.06          9.91         1.28 o                         
  -4   1   0        171.61        168.59         3.18 o                         
  -3   1   0       1509.51       1855.56        22.09 o                         
  -2   1   0         68.59         35.96         1.40 o                         
  -1   1   0       3426.00       3756.02        43.03 o                         
   0   1   0       2447.12       2748.93        45.38 o                         
   1   1   0       1162.20       1339.64        17.98 o                         
   2   1   0        726.65        586.92         7.40 o                         
   3   1   0        154.00        162.79         2.90 o                         
   4   1   0        784.21        615.58         8.44 o                         
   5   1   0        443.75        506.36         7.55 o                         
   6   1   0        538.36        618.09         9.21 o                         
   7   1   0          0.65          2.36         0.87 o                         
   8   1   0         19.41         16.31         1.87 o                         
   9   1   0          0.06          0.94         2.09 o                         
  -9   2   0         27.41         24.28         2.95 o                         
  -8   2   0          3.67          5.94         1.74 o                         
  -7   2   0         96.13         95.56         3.81 o                         
  -6   2   0          4.11          3.18         1.07 o                         
  -5   2   0        277.33        268.65         7.31 o                         
  -4   2   0        112.59        157.27         4.46 o                         
  -3   2   0         15.83         33.39         2.40 o                         
  -2   2   0       2911.60       2881.97        33.42 o                         
  -1   2   0       6706.62       7440.01        84.18 o                         
   0   2   0         12.44         10.29         0.58 o                         
   1   2   0      11781.67      10853.88       132.00 o                         
   2   2   0       6470.32       6853.00        77.56 o                         
   3   2   0         47.60         40.40         1.27 o                         
   4   2   0        244.18        161.18         3.16 o                         
   5   2   0        974.46        965.77        12.84 o                         
   6   2   0       1209.15       1214.96        18.39 o                         
   7   2   0         13.64         13.10         1.21 o                         
   8   2   0         73.89         68.30         3.14 o                         
   9   2   0          4.92          5.85         1.83 o                         
  -8   3   0         16.74         17.82         3.00 o                         
  -7   3   0         29.63         30.25         2.47 o                         
  -6   3   0        136.91        150.18         4.70 o                         
  -5   3   0        337.70        329.98         7.16 o                         
  -4   3   0          0.64          0.42         0.67 o                         
  -3   3   0        108.09         95.04         2.23 o                         
  -2   3   0         60.39         57.14         1.67 o                         
  -1   3   0          5.57         19.30         2.64 o                         
   0   3   0         18.25         33.12         1.72 o                         
   1   3   0        817.44        864.64        10.61 o                         
   2   3   0        980.06       1026.19        12.54 o                         
   3   3   0         16.78         15.78         0.84 o                         
   4   3   0        146.84        249.96         4.30 o                         
   5   3   0        601.47        606.03        10.22 o                         
   6   3   0         27.16         42.90         1.82 o                         
   7   3   0        240.77        253.47         8.05 o                         
   8   3   0        357.30        379.22         8.32 o                         
   9   3   0         10.31         17.22         2.47 o                         
  10   3   0          5.39          5.44         2.78 o                         
  -8   4   0          8.41         13.12         4.54 o                         
  -7   4   0         10.82         11.27         1.90 o                         
  -6   4   0         89.35         80.30         3.47 o                         
  -5   4   0         12.83         13.21         2.86 o                         
  -4   4   0         22.10         23.38         1.76 o                         
  -3   4   0        592.79        552.81         8.02 o                         
  -2   4   0         94.81         74.01         2.06 o                         
  -1   4   0          8.79         11.86         0.84 o                         
   0   4   0       2117.15       2558.52        29.91 o                         
   1   4   0        320.36        302.20         4.47 o                         
   2   4   0       1456.19       1463.01        17.65 o                         
   3   4   0        744.33        700.66         9.29 o                         
   4   4   0        811.21        803.49        10.76 o                         
   5   4   0         90.84         88.47         2.43 o                         
   6   4   0          1.24          0.74         0.51 o                         
   7   4   0         16.14         18.05         1.43 o                         
   8   4   0        187.97        181.47         7.15 o                         
   9   4   0         20.11         22.49         2.39 o                         
  -7   5   0        143.85        139.07         6.57 o                         
  -6   5   0          0.91          0.96         1.03 o                         
  -5   5   0          0.00          0.22         0.91 o                         
  -4   5   0        154.40        129.81         8.27 o                         
  -3   5   0        251.69        214.12         5.21 o                         
  -2   5   0        108.08         82.88         2.34 o                         
  -1   5   0        539.80        630.53         8.77 o                         
   0   5   0         30.90         27.90         1.19 o                         
   1   5   0          1.95          3.13         0.50 o                         
   2   5   0        418.58        383.87         5.65 o                         
   3   5   0        507.75        566.01         7.92 o                         
   4   5   0          5.38          2.26         0.63 o                         
   5   5   0         51.00         60.42         2.00 o                         
   6   5   0          3.16          7.00         0.93 o                         
   7   5   0         46.96         43.58         1.98 o                         
   8   5   0        198.05        230.52         5.17 o                         
   9   5   0          6.25         12.83         3.05 o                         
  -7   6   0         75.60         67.40         4.60 o                         
  -6   6   0        125.11        131.55         4.83 o                         
  -5   6   0          0.98          2.79         1.19 o                         
  -4   6   0          2.39          2.45         1.18 o                         
  -3   6   0        226.88        229.11         5.63 o                         
  -2   6   0        262.44        238.92         5.40 o                         
  -1   6   0        117.41        113.50         2.78 o                         
   0   6   0          4.01          6.00         0.77 o                         
   1   6   0        633.03        679.80         9.34 o                         
   2   6   0          8.84          8.89         0.76 o                         
   3   6   0        177.65        180.14         5.21 o                         
   4   6   0         75.05         74.97         3.16 o                         
   5   6   0        116.80         95.75         3.76 o                         
   6   6   0        121.76        110.12         4.27 o                         
   7   6   0        280.19        274.18         6.48 o                         
   8   6   0          1.30          3.06         1.17 o                         
   9   6   0         32.34         36.68         2.94 o                         
  -6   7   0         97.25        105.38         8.35 o                         
  -5   7   0          0.03          1.61         1.16 o                         
  -4   7   0        141.76        138.50         8.76 o                         
  -3   7   0        617.33        588.99        12.72 o                         
  -2   7   0          0.75          0.41         0.96 o                         
  -1   7   0        202.55        203.68         5.40 o                         
   0   7   0        232.07        253.68         5.77 o                         
   1   7   0         45.43         34.98         3.94 o                         
   2   7   0          0.25          0.74         0.63 o                         
   3   7   0         18.63         16.49         1.46 o                         
   4   7   0         11.77         11.33         1.52 o                         
   5   7   0        181.68        170.43         6.08 o                         
   6   7   0          2.91          4.18         1.03 o                         
   7   7   0          5.40          8.44         1.80 o                         
   8   7   0         10.99         12.63         2.25 o                         
   9   7   0         15.03         18.07         2.46 o                         
  -5   8   0         11.76          8.76         1.68 o                         
  -4   8   0          6.57          4.90         1.77 o                         
  -3   8   0         10.12         11.94         2.29 o                         
  -2   8   0         57.06         47.91         3.35 o                         
  -1   8   0          4.74          5.20         1.73 o                         
   0   8   0        180.17        165.31         5.89 o                         
   1   8   0          1.77          1.09         0.88 o                         
   2   8   0        102.43        100.22         3.57 o                         
   3   8   0          4.00          4.02         1.03 o                         
   4   8   0         38.00         40.95         2.24 o                         
   5   8   0          2.16          5.04         1.16 o                         
   6   8   0          4.59          3.82         1.35 o                         
   7   8   0         26.38         20.11         2.58 o                         
   8   8   0         58.98         63.92         4.02 o                         
  -4   9   0          2.90          1.89         1.44 o                         
  -3   9   0         48.49         47.59         4.07 o                         
  -2   9   0         16.63         15.92         2.40 o                         
  -1   9   0        113.32         98.97         4.87 o                         
   0   9   0          0.69          1.14         1.01 o                         
   1   9   0         12.19         14.46         1.74 o                         
   2   9   0         77.34         86.66         3.55 o                         
   3   9   0          4.90          7.55         1.39 o                         
   4   9   0         37.72         36.07         2.31 o                         
   5   9   0        153.47        134.69         5.70 o                         
   6   9   0        110.15        107.85         5.24 o                         
   7   9   0          0.04          3.40         2.17 o                         
   8   9   0         10.76         14.85         2.57 o                         
  -3  10   0          3.03          4.93         1.63 o                         
  -2  10   0          3.20          8.75         2.16 o                         
  -1  10   0         14.94         20.51         2.60 o                         
   0  10   0         26.96         21.78         3.07 o                         
   1  10   0          0.01         -0.96         1.05 o                         
   2  10   0         18.52         23.66         2.17 o                         
   3  10   0          0.58          1.30         0.95 o                         
   4  10   0         36.57         37.63         3.15 o                         
   5  10   0         60.29         70.52         4.28 o                         
   6  10   0          5.60          6.64         1.82 o                         
   7  10   0         63.43         77.17         4.72 o                         
  -1  11   0         19.97         20.10         2.97 o                         
   0  11   0          1.57          5.28         1.95 o                         
   1  11   0         13.44         19.25         2.60 o                         
   2  11   0         16.62         16.57         2.84 o                         
   3  11   0          2.77          3.41         1.37 o                         
   4  11   0          4.60          6.26         4.87 o                         
   5  11   0          1.27          1.90         1.70 o                         
   6  11   0          9.76         20.96         2.88 o                         
  -5 -11   1          2.09          0.81         1.19 o                         
  -4 -11   1         28.36         34.76         3.26 o                         
  -3 -11   1          1.45          4.48         1.40 o                         
  -2 -11   1         42.17         43.28         2.89 o                         
  -1 -11   1        131.11        144.28         6.61 o                         
   0 -11   1          9.38          6.45         2.14 o                         
  -7 -10   1          7.42          8.54         2.02 o                         
  -6 -10   1          2.40          4.09         1.68 o                         
  -5 -10   1          0.32          0.99         2.35 o                         
  -4 -10   1         32.86         34.69         2.50 o                         
  -3 -10   1         29.91         26.20         2.19 o                         
  -2 -10   1          4.68          5.22         1.42 o                         
  -1 -10   1         52.75         53.14         3.08 o                         
   0 -10   1         16.86         20.81         2.64 o                         
   1 -10   1          0.22          3.41         2.35 o                         
   2 -10   1         11.75         20.97         3.21 o                         
  -8  -9   1         38.49         41.15         3.40 o                         
  -7  -9   1         39.08         42.39         3.39 o                         
  -6  -9   1          9.96         14.74         2.46 o                         
  -5  -9   1        191.13        217.83         6.08 o                         
  -4  -9   1         38.51         37.37         3.29 o                         
  -3  -9   1         58.93         55.56         2.91 o                         
  -2  -9   1          0.96          1.45         1.03 o                         
  -1  -9   1          2.22          4.67         1.38 o                         
   0  -9   1         19.53         16.56         2.37 o                         
   1  -9   1         19.14         25.47         2.80 o                         
   2  -9   1          0.78          3.13         1.58 o                         
   3  -9   1         68.58         68.56         4.42 o                         
  -8  -8   1         37.13         36.77         3.09 o                         
  -7  -8   1        166.92        158.13         6.41 o                         
  -6  -8   1         27.06         25.89         2.00 o                         
  -5  -8   1          0.34          1.43         0.84 o                         
  -4  -8   1         30.85         25.85         1.94 o                         
  -3  -8   1          0.01          0.12         0.75 o                         
  -2  -8   1         71.01         61.19         2.87 o                         
  -1  -8   1         32.54         26.58         3.19 o                         
   0  -8   1         21.42         23.29         1.92 o                         
   1  -8   1         52.78         41.96         3.28 o                         
   2  -8   1         51.33         41.39         3.33 o                         
   3  -8   1         67.77         65.33         4.24 o                         
   4  -8   1         30.30         33.91         3.23 o                         
  -9  -7   1          0.74          4.65         1.84 o                         
  -8  -7   1         69.92         68.43         5.55 o                         
  -7  -7   1        256.43        261.55         6.74 o                         
  -6  -7   1         29.73         36.67         3.16 o                         
  -5  -7   1        136.59        122.47         4.00 o                         
  -4  -7   1        387.45        401.44         9.80 o                         
  -3  -7   1         12.84         12.33         1.37 o                         
  -2  -7   1         18.30         20.82         1.95 o                         
  -1  -7   1        119.26        113.39         4.55 o                         
   0  -7   1         48.43         53.94         2.49 o                         
   1  -7   1        253.22        218.15         5.38 o                         
   2  -7   1         10.49          9.83         2.10 o                         
   3  -7   1         29.89         39.52         4.83 o                         
   4  -7   1        100.26         99.39         5.13 o                         
   5  -7   1         23.31         31.55         2.39 o                         
  -8  -6   1         23.45         24.67         2.01 o                         
  -7  -6   1         20.67         27.85         3.32 o                         
  -6  -6   1        213.11        185.72         6.90 o                         
  -5  -6   1        925.51        958.37        15.58 o                         
  -4  -6   1        281.66        265.04         5.94 o                         
  -3  -6   1         39.05         33.34         2.14 o                         
  -2  -6   1        173.38        162.36         5.16 o                         
  -1  -6   1        411.02        392.96         7.52 o                         
   0  -6   1         56.02         55.37         2.22 o                         
   1  -6   1        165.35        158.08        10.93 o                         
   2  -6   1         63.02         78.33         2.95 o                         
   3  -6   1         60.80         58.92         3.55 o                         
   4  -6   1          1.09          2.26         1.13 o                         
   5  -6   1         15.57         18.35         1.99 o                         
   6  -6   1          0.69          1.17         1.57 o                         
  -9  -5   1         12.22          9.27         2.97 o                         
  -8  -5   1        171.16        164.33         5.86 o                         
  -7  -5   1          0.26          0.53         0.89 o                         
  -6  -5   1         27.76         36.31         2.03 o                         
  -5  -5   1         53.57         41.22         2.04 o                         
  -4  -5   1        342.88        316.71         5.25 o                         
  -3  -5   1        446.10        486.51         6.99 o                         
  -2  -5   1         25.56         17.64         1.30 o                         
  -1  -5   1        108.89        120.81         4.05 o                         
   0  -5   1        256.68        265.09         4.45 o                         
   1  -5   1        221.49        212.73         3.94 o                         
   2  -5   1          0.76          4.73         0.79 o                         
   3  -5   1         51.86         42.55         3.24 o                         
   4  -5   1          4.09          4.49         1.20 o                         
   5  -5   1          4.63          2.77         1.17 o                         
   6  -5   1        270.50        293.32         7.56 o                         
   7  -5   1          7.83         10.94         1.87 o                         
  -9  -4   1          1.60          1.00         1.22 o                         
  -8  -4   1          7.14          4.75         1.16 o                         
  -7  -4   1         10.17         11.38         1.57 o                         
  -6  -4   1          0.65          0.49         0.48 o                         
  -5  -4   1        306.71        270.25         4.90 o                         
  -4  -4   1         62.60         57.12         1.86 o                         
  -3  -4   1         11.38         10.70         0.72 o                         
  -2  -4   1         24.84         35.08         1.56 o                         
  -1  -4   1         45.69         35.33         1.02 o                         
   0  -4   1       2164.50       2275.65        26.89 o                         
   1  -4   1       1581.35       1591.42        19.40 o                         
   2  -4   1         46.12         43.99         3.90 o                         
   3  -4   1        717.70        754.11        12.54 o                         
   4  -4   1         34.96         31.58         2.11 o                         
   5  -4   1          3.40          6.50         1.55 o                         
   6  -4   1        395.69        394.64         8.93 o                         
   7  -4   1          1.59          4.27         1.40 o                         
   8  -4   1        148.82        135.71         6.65 o                         
 -10  -3   1         13.86         11.45         2.31 o                         
  -9  -3   1         54.45         51.84         3.57 o                         
  -8  -3   1         43.78         40.73         2.36 o                         
  -7  -3   1        474.69        464.30        10.71 o                         
  -6  -3   1          9.06         15.87         1.20 o                         
  -5  -3   1         15.86         17.41         1.14 o                         
  -4  -3   1        929.76       1249.47        15.76 o                         
  -3  -3   1        604.71        731.24         9.57 o                         
  -2  -3   1        173.61        154.95         2.61 o                         
  -1  -3   1       1819.19       1709.18        23.52 o                         
   0  -3   1         61.54         81.11         1.73 o                         
   1  -3   1       1724.62       1823.80        30.08 o                         
   2  -3   1        125.18        112.50         3.08 o                         
   3  -3   1        193.06        162.15         4.24 o                         
   4  -3   1         75.52         65.94         2.75 o                         
   5  -3   1         40.99         39.17         2.35 o                         
   6  -3   1        445.63        498.01        11.73 o                         
   7  -3   1        213.18        210.37         6.16 o                         
   8  -3   1         26.01         34.24         4.61 o                         
  -9  -2   1         23.22         29.46         2.86 o                         
  -8  -2   1        235.63        269.35         7.46 o                         
  -7  -2   1          0.09          0.64         0.59 o                         
  -6  -2   1         20.52         31.62         1.59 o                         
  -5  -2   1         83.04         66.36         2.07 o                         
  -4  -2   1       1054.03       1129.81        14.33 o                         
  -3  -2   1       3216.74       3615.33        41.72 o                         
  -2  -2   1        269.67        220.32         3.32 o                         
  -1  -2   1         77.79         44.16         1.63 o                         
   0  -2   1        190.02        306.75         4.23 o                         
   1  -2   1       2946.14       3092.42        35.61 o                         
   2  -2   1         67.78         71.25         2.21 o                         
   3  -2   1        149.67        179.88         5.08 o                         
   4  -2   1        103.69         87.74         3.77 o                         
   5  -2   1          0.72          0.22         0.81 o                         
   6  -2   1        123.41        100.25         3.82 o                         
   7  -2   1        637.31        624.45        16.03 o                         
   8  -2   1          0.02          0.81         1.43 o                         
  -9  -1   1         16.78         18.69         2.74 o                         
  -8  -1   1         71.74         61.94         4.07 o                         
  -7  -1   1         79.92         61.28         3.52 o                         
  -6  -1   1         68.06         86.48         2.53 o                         
  -5  -1   1         36.82         15.89         1.54 o                         
  -4  -1   1        133.92        115.61         2.55 o                         
  -3  -1   1       1794.00       1941.99        22.99 o                         
  -2  -1   1       6768.72       7394.34        83.53 o                         
  -1  -1   1        577.80        626.78         7.63 o                         
   0  -1   1        395.25        344.54         5.03 o                         
   1  -1   1       2626.05       2597.98        30.01 o                         
   2  -1   1        305.84        383.78         6.38 o                         
   3  -1   1       2545.56       2544.35        34.80 o                         
   4  -1   1        110.87         96.07         2.98 o                         
   5  -1   1          9.08         12.95         1.38 o                         
   6  -1   1         22.04         23.76         2.30 o                         
   7  -1   1        147.97        168.35         6.30 o                         
   8  -1   1         23.41         27.11         2.28 o                         
   9  -1   1          2.72          3.93         1.79 o                         
  -9   0   1          0.42          0.04         1.24 o                         
  -8   0   1        466.33        468.19        12.56 o                         
  -7   0   1        281.95        294.90         6.71 o                         
  -6   0   1        129.04        122.35         9.93 o                         
  -5   0   1        129.22        141.29         3.09 o                         
  -4   0   1       1218.79       1545.60        18.93 o                         
  -3   0   1       3149.86       3158.67        36.51 o                         
  -2   0   1        904.24        951.52        11.53 o                         
  -1   0   1        426.66        450.10         5.54 o                         
   0   0   1          1.13          1.30         0.16 o                         
   1   0   1        425.13        573.21         8.17 o                         
   2   0   1       6222.24       6294.04        71.60 o                         
   3   0   1         96.54         71.19         1.65 o                         
   4   0   1        294.16        236.94         4.98 o                         
   5   0   1        493.28        515.74         7.60 o                         
   6   0   1        185.82        188.98         5.64 o                         
   7   0   1         49.83         52.52         3.71 o                         
   8   0   1          8.89         11.18         1.79 o                         
   9   0   1         61.71         69.17         6.49 o                         
  -9   1   1          2.36          3.55         1.67 o                         
  -8   1   1         65.79         53.36         3.82 o                         
  -7   1   1          2.33          2.95         1.06 o                         
  -6   1   1        179.60        209.83         5.21 o                         
  -5   1   1         40.44         26.86         1.27 o                         
  -4   1   1          0.02          1.16         0.44 o                         
  -3   1   1        224.41        241.15         3.84 o                         
  -2   1   1       1670.29       1635.03        19.23 o                         
  -1   1   1       1211.84       1240.57        14.56 o                         
   0   1   1         81.64         63.76         1.05 o                         
   1   1   1         56.00         95.68         1.57 o                         
   2   1   1       1293.54       1207.26        16.49 o                         
   3   1   1        106.22         73.64         2.37 o                         
   4   1   1        299.35        204.38         4.38 o                         
   5   1   1        638.63        624.84        10.56 o                         
   6   1   1        172.73        146.46         4.16 o                         
   7   1   1        170.58        164.31         5.70 o                         
   8   1   1         32.49         39.96         2.54 o                         
   9   1   1         79.26         97.63         4.11 o                         
  -9   2   1          5.44         11.22         3.07 o                         
  -8   2   1          9.43          4.56         1.75 o                         
  -7   2   1         68.40         56.23         3.76 o                         
  -6   2   1        139.35        125.91         5.59 o                         
  -5   2   1        267.16        268.59         5.92 o                         
  -4   2   1        145.51        127.80         2.75 o                         
  -3   2   1         21.32         25.86         1.78 o                         
  -2   2   1       3120.12       3062.15        35.36 o                         
  -1   2   1       3061.20       3542.99        40.47 o                         
   0   2   1       2877.64       3260.40        37.22 o                         
   1   2   1         19.47         12.93         1.06 o                         
   2   2   1        233.85        191.06         2.94 o                         
   3   2   1       5765.50       5665.90        74.38 o                         
   4   2   1         77.40        132.89         2.77 o                         
   5   2   1        518.70        533.91         9.20 o                         
   6   2   1        154.37        157.32         3.53 o                         
   7   2   1        191.89        172.56        11.17 o                         
   8   2   1          2.84          4.79         1.16 o                         
   9   2   1          1.09          2.24         1.12 o                         
  -8   3   1         13.59         14.79         2.74 o                         
  -7   3   1          2.57          3.49         1.53 o                         
  -6   3   1        255.59        229.60         8.58 o                         
  -5   3   1         22.03         20.69         1.62 o                         
  -4   3   1        132.69        148.72         3.09 o                         
  -3   3   1        283.08        251.38         4.22 o                         
  -2   3   1          8.17          3.89         0.61 o                         
  -1   3   1       2544.56       2694.67        31.25 o                         
   0   3   1      41636.51      37350.93       959.52 o                         
   1   3   1        602.14        673.59         8.40 o                         
   2   3   1         44.58         69.66         1.52 o                         
   3   3   1         28.03         12.77         0.76 o                         
   4   3   1        120.98         71.69         2.28 o                         
   5   3   1         71.48         81.35         2.67 o                         
   6   3   1        682.78        624.10         9.27 o                         
   7   3   1        117.27        118.34         3.21 o                         
   8   3   1          9.07         13.39         1.75 o                         
   9   3   1          2.14          0.72         1.13 o                         
  10   3   1          1.85          3.05         2.27 o                         
  -8   4   1          1.65          0.35         1.45 o                         
  -7   4   1         41.14         36.84         3.29 o                         
  -6   4   1         53.64         62.61         3.00 o                         
  -5   4   1         36.46         28.14         1.97 o                         
  -4   4   1         44.30         30.76         5.75 o                         
  -3   4   1       1609.08       1572.75        19.49 o                         
  -2   4   1        304.01        294.37         6.23 o                         
  -1   4   1        479.28        539.60         7.41 o                         
   0   4   1       4786.71       5418.83        61.79 o                         
   1   4   1         16.01         18.80         0.88 o                         
   2   4   1       1029.86       1035.83        12.81 o                         
   3   4   1         96.25        118.46         2.42 o                         
   4   4   1          9.28          6.62         0.68 o                         
   5   4   1        319.03        297.89         5.16 o                         
   6   4   1        667.22        776.49        11.11 o                         
   7   4   1         11.90         14.23         1.24 o                         
   8   4   1         91.56         87.90         7.41 o                         
   9   4   1          0.15          2.57         1.38 o                         
  10   4   1          5.02          9.93         3.09 o                         
  -7   5   1         88.28         91.39         5.30 o                         
  -6   5   1         63.55         52.85         2.83 o                         
  -5   5   1        126.09        122.90         6.11 o                         
  -4   5   1        143.09        128.68         4.59 o                         
  -3   5   1         70.64         55.06         2.00 o                         
  -2   5   1       1165.13       1242.56        15.87 o                         
  -1   5   1        357.99        394.17         6.03 o                         
   0   5   1          3.41          1.66         0.53 o                         
   1   5   1        234.84        218.59         3.70 o                         
   2   5   1       1412.99       1356.21        26.27 o                         
   3   5   1         65.23         81.29         2.00 o                         
   4   5   1         37.64         47.55         1.59 o                         
   5   5   1        395.24        445.28         7.01 o                         
   6   5   1        356.64        354.08         6.19 o                         
   7   5   1         19.76         19.21         1.65 o                         
   8   5   1          8.66         11.20         1.61 o                         
   9   5   1         31.62         38.05         4.99 o                         
  -7   6   1         38.32         38.41         5.55 o                         
  -6   6   1        149.38        149.61         6.60 o                         
  -5   6   1        227.60        235.75         7.52 o                         
  -4   6   1          0.88          1.97         0.94 o                         
  -3   6   1         20.57         15.61         1.54 o                         
  -2   6   1        393.26        386.66         6.39 o                         
  -1   6   1         40.44         47.96         1.79 o                         
   0   6   1         31.31         30.20         1.76 o                         
   1   6   1         34.98         39.34         1.47 o                         
   2   6   1        455.31        466.88         6.85 o                         
   3   6   1          1.07          2.23         0.91 o                         
   4   6   1        165.31        158.23         3.76 o                         
   5   6   1         11.41          8.01         0.82 o                         
   6   6   1         14.08         13.86         1.09 o                         
   7   6   1        193.68        184.50         5.06 o                         
   8   6   1        272.23        259.59         8.06 o                         
   9   6   1          3.69          4.96         1.64 o                         
  -6   7   1        101.54        110.76         8.41 o                         
  -5   7   1          1.05          1.22         1.02 o                         
  -4   7   1         32.34         34.02         2.23 o                         
  -3   7   1        205.91        202.65         9.94 o                         
  -2   7   1        103.16         84.10         3.10 o                         
  -1   7   1        163.07        149.97         3.51 o                         
   0   7   1          6.75         11.44         1.06 o                         
   1   7   1         45.81         48.98         1.75 o                         
   2   7   1        727.51        741.81        10.31 o                         
   3   7   1         91.03         89.19         4.29 o                         
   4   7   1        559.17        593.82        15.84 o                         
   5   7   1         47.12         50.33         4.14 o                         
   6   7   1          0.85          0.57         1.06 o                         
   7   7   1         68.59         59.71         3.63 o                         
   8   7   1        151.06        147.41         5.99 o                         
   9   7   1          0.06          1.23         1.33 o                         
  -5   8   1          5.36          8.65         1.69 o                         
  -4   8   1         16.18         16.29         1.85 o                         
  -3   8   1        149.85        138.30         9.41 o                         
  -2   8   1          6.80          7.30         1.45 o                         
  -1   8   1          4.80          5.85         1.02 o                         
   0   8   1          6.33          6.48         1.27 o                         
   1   8   1          0.09         -0.45         0.70 o                         
   2   8   1        194.15        196.87         5.06 o                         
   3   8   1        228.82        233.42         8.28 o                         
   4   8   1         19.51         24.48         2.19 o                         
   5   8   1          1.88          7.02         1.66 o                         
   6   8   1          6.80          9.90         1.96 o                         
   7   8   1         50.42         52.79         6.90 o                         
   8   8   1         81.07         76.08         4.37 o                         
   9   8   1         10.37         11.11         2.21 o                         
  -4   9   1         15.03         16.91         5.53 o                         
  -3   9   1         29.81         29.68         2.86 o                         
  -2   9   1         21.67         22.84         2.48 o                         
  -1   9   1          1.33         -0.39         1.68 o                         
   0   9   1          0.21          0.29         0.99 o                         
   1   9   1        154.40        160.49         4.78 o                         
   2   9   1         18.36         21.61         3.30 o                         
   3   9   1        378.44        375.76        10.05 o                         
   4   9   1        119.59        115.88         5.11 o                         
   5   9   1         44.08         49.91         3.41 o                         
   6   9   1         26.67         23.60         3.87 o                         
   7   9   1         65.62         67.60         4.21 o                         
   8   9   1         13.04         14.95         2.54 o                         
  -3  10   1         59.50         53.41         3.82 o                         
  -2  10   1          4.42          4.44         1.70 o                         
  -1  10   1         88.76         84.62         4.51 o                         
   0  10   1         37.05         36.14         2.54 o                         
   1  10   1         23.07         20.18         1.97 o                         
   2  10   1         30.48         31.60         2.51 o                         
   3  10   1         44.84         45.34         2.69 o                         
   4  10   1          0.98          5.66         1.71 o                         
   5  10   1          0.32         -1.05         1.05 o                         
   6  10   1          3.06          6.81         1.86 o                         
   7  10   1         34.61         47.28         3.72 o                         
  -2  11   1          1.33          3.17         1.44 o                         
  -1  11   1         12.70         13.11         2.43 o                         
   0  11   1         27.84         32.26         3.08 o                         
   1  11   1          9.36         10.73         1.87 o                         
   2  11   1         10.69         10.97         1.90 o                         
   3  11   1          7.23         11.74         2.32 o                         
   4  11   1          5.22          5.63         1.94 o                         
   5  11   1          3.22          4.08         1.66 o                         
   6  11   1         23.18         20.05         2.59 o                         
   1  12   1          6.11          9.07         3.09 o                         
   2  12   1          8.05         10.19         2.40 o                         
   3  12   1          0.46          3.50         1.81 o                         
   4  12   1         26.35         27.82         3.05 o                         
  -6 -10   2          7.00         13.06         2.38 o                         
  -5 -10   2          2.49          4.04         1.22 o                         
  -4 -10   2          2.57          4.64         1.33 o                         
  -3 -10   2          0.32          1.36         1.12 o                         
  -2 -10   2         49.96         46.59         4.87 o                         
  -1 -10   2          2.77          3.31         2.31 o                         
   0 -10   2          9.77          8.07         2.21 o                         
   1 -10   2          4.27          7.83         2.29 o                         
  -7  -9   2         16.98         18.30         3.44 o                         
  -6  -9   2          0.17          0.03         2.06 o                         
  -5  -9   2         12.18         11.53         1.82 o                         
  -4  -9   2         70.33         70.23         3.38 o                         
  -3  -9   2          7.14          3.90         1.87 o                         
  -2  -9   2         75.84         70.53         3.34 o                         
  -1  -9   2          4.44          7.03         1.47 o                         
   0  -9   2         27.14         23.59         2.72 o                         
   1  -9   2         19.90         29.69         3.13 o                         
   2  -9   2         10.40         10.44         2.44 o                         
   3  -9   2          2.84          7.66         2.10 o                         
  -8  -8   2          7.07         13.14         3.17 o                         
  -7  -8   2         35.59         47.16         2.80 o                         
  -6  -8   2          7.80          9.56         1.58 o                         
  -5  -8   2         99.16         97.54         3.87 o                         
  -4  -8   2         25.35         29.06         4.73 o                         
  -3  -8   2          4.23          5.13         1.26 o                         
  -2  -8   2         21.59         20.54         1.93 o                         
  -1  -8   2        315.33        299.58        10.08 o                         
   0  -8   2          6.12          9.33         2.00 o                         
   1  -8   2          5.54          6.33         1.88 o                         
   2  -8   2          3.02          4.32         2.62 o                         
   3  -8   2          0.44          2.90         2.37 o                         
   4  -8   2          9.38         13.35         6.08 o                         
  -8  -7   2         41.09         36.43         3.13 o                         
  -7  -7   2        136.43        130.67         4.55 o                         
  -6  -7   2         36.77         34.72         2.25 o                         
  -5  -7   2         58.25         52.88         2.88 o                         
  -4  -7   2         17.32         22.16         1.78 o                         
  -3  -7   2          7.54         11.09         1.47 o                         
  -2  -7   2        273.13        250.76         7.43 o                         
  -1  -7   2        401.23        396.90         8.17 o                         
   0  -7   2         32.56         31.06         2.04 o                         
   1  -7   2         11.23         12.60         2.35 o                         
   2  -7   2          0.35         -0.50         1.18 o                         
   3  -7   2         78.50         65.04         6.37 o                         
   4  -7   2          0.79          2.95         2.62 o                         
   5  -7   2          1.49          3.17         1.67 o                         
  -9  -6   2          9.47         15.52         3.95 o                         
  -8  -6   2        138.66        142.98         4.79 o                         
  -7  -6   2         88.83         92.85        14.21 o                         
  -6  -6   2          2.31          3.49         1.27 o                         
  -5  -6   2        156.65        164.54         5.02 o                         
  -4  -6   2         29.47         26.66         1.76 o                         
  -3  -6   2         49.28         37.34         2.19 o                         
  -2  -6   2         18.18         21.34         2.39 o                         
  -1  -6   2          5.78          7.18         1.22 o                         
   0  -6   2         21.42         22.41         2.48 o                         
   1  -6   2          1.55          1.38         0.75 o                         
   2  -6   2        118.11        123.98         4.37 o                         
   3  -6   2        183.54        167.20         9.27 o                         
   4  -6   2          9.74         11.24         2.13 o                         
   5  -6   2          4.36          5.01         1.38 o                         
   6  -6   2         20.75         23.10         2.30 o                         
  -9  -5   2          0.69          2.52         1.40 o                         
  -8  -5   2         35.27         25.27         4.01 o                         
  -7  -5   2        249.05        225.02         8.81 o                         
  -6  -5   2        327.77        353.33         7.58 o                         
  -5  -5   2          4.65          4.62         0.99 o                         
  -4  -5   2          6.90          9.71         1.20 o                         
  -3  -5   2         25.33         24.11         1.52 o                         
  -2  -5   2        400.13        396.27         8.20 o                         
  -1  -5   2        349.54        313.65         6.31 o                         
   0  -5   2          0.12          0.80         0.41 o                         
   1  -5   2        559.45        575.84         8.41 o                         
   2  -5   2         35.01         30.33         1.88 o                         
   3  -5   2        276.82        289.10         8.54 o                         
   4  -5   2        233.15        227.17        12.40 o                         
   5  -5   2         28.62         30.06         2.32 o                         
   6  -5   2         41.42         37.80         2.62 o                         
   7  -5   2          8.10         18.09         2.18 o                         
  -9  -4   2          7.37         14.57         3.15 o                         
  -8  -4   2         73.17         76.30         4.17 o                         
  -7  -4   2        544.98        562.60         9.04 o                         
  -6  -4   2          0.45          1.92         0.53 o                         
  -5  -4   2        540.26        545.34         8.35 o                         
  -4  -4   2        138.66        126.57         2.74 o                         
  -3  -4   2        170.05        149.89         2.79 o                         
  -2  -4   2       1721.64       1787.68        25.31 o                         
  -1  -4   2        496.54        574.60         9.48 o                         
   0  -4   2         90.09         96.68         2.22 o                         
   1  -4   2        218.70        156.84         3.62 o                         
   2  -4   2         12.41         13.03         0.94 o                         
   3  -4   2         96.30        105.51         3.57 o                         
   4  -4   2        328.48        319.01         7.19 o                         
   5  -4   2         68.27         56.75         3.75 o                         
   6  -4   2          0.06          0.80         1.32 o                         
   7  -4   2         60.49         67.16         3.51 o                         
  -9  -3   2         35.50         30.93         2.81 o                         
  -8  -3   2         38.14         39.22         2.40 o                         
  -7  -3   2          3.66          0.58         0.61 o                         
  -6  -3   2        484.04        462.14         8.57 o                         
  -5  -3   2        953.34        942.96        12.95 o                         
  -4  -3   2        593.09        650.81         9.00 o                         
  -3  -3   2        164.32        160.99         2.95 o                         
  -2  -3   2        108.10        144.66         3.38 o                         
  -1  -3   2       2590.99       2784.95        37.67 o                         
   0  -3   2         71.55         71.06         1.70 o                         
   1  -3   2        872.74        823.44        10.70 o                         
   2  -3   2         47.98         45.88         1.56 o                         
   3  -3   2          8.17         10.88         1.28 o                         
   4  -3   2        114.33        130.31         5.16 o                         
   5  -3   2         21.25         16.35         1.78 o                         
   6  -3   2          0.77          1.04         1.14 o                         
   7  -3   2          1.16         -0.83         2.39 o                         
   8  -3   2         11.51         18.34         2.30 o                         
  -9  -2   2         28.80         32.71         2.97 o                         
  -8  -2   2        216.92        197.30         6.98 o                         
  -7  -2   2          8.43         21.59         2.66 o                         
  -6  -2   2         59.31         73.61         2.69 o                         
  -5  -2   2        224.50        265.07         4.87 o                         
  -4  -2   2        211.20        195.14         3.62 o                         
  -3  -2   2        246.55        237.73         3.86 o                         
  -2  -2   2        138.72        200.99         3.24 o                         
  -1  -2   2        450.72        456.94         7.27 o                         
   0  -2   2       1088.32        997.37        17.83 o                         
   1  -2   2        881.60        987.90        12.28 o                         
   2  -2   2         30.98         23.33         0.90 o                         
   3  -2   2         11.99         11.17         1.35 o                         
   4  -2   2        300.39        292.88         6.36 o                         
   5  -2   2          3.08          4.67         1.27 o                         
   6  -2   2        467.64        471.58         9.80 o                         
   7  -2   2         58.02         40.06         2.78 o                         
   8  -2   2         23.32         35.75         3.25 o                         
  -9  -1   2         15.83         21.58         2.48 o                         
  -8  -1   2          1.27          1.83         1.30 o                         
  -7  -1   2          5.96          9.97         1.40 o                         
  -6  -1   2          2.89          2.57         0.76 o                         
  -5  -1   2        260.65        166.99         4.86 o                         
  -4  -1   2         23.80         35.04         1.32 o                         
  -3  -1   2        580.14        622.74         8.24 o                         
  -2  -1   2        769.88        653.96         8.98 o                         
  -1  -1   2          8.34         -0.36         0.36 o                         
   0  -1   2       6955.82       8233.70       160.55 o                         
   1  -1   2       1444.27       1356.85        17.21 o                         
   2  -1   2        159.82        140.81         3.29 o                         
   3  -1   2       1314.07       1454.67        20.97 o                         
   4  -1   2          0.30          1.54         0.76 o                         
   5  -1   2         21.11         19.10         1.69 o                         
   6  -1   2        445.39        452.63         9.55 o                         
   7  -1   2          0.22          1.66         1.10 o                         
   8  -1   2        128.40        127.78         5.38 o                         
   9  -1   2         10.84          6.87         5.47 o                         
  -9   0   2         28.77         22.72         2.64 o                         
  -8   0   2         23.77         26.77         2.70 o                         
  -7   0   2        152.11        134.69         5.47 o                         
  -6   0   2          7.36          4.05         0.73 o                         
  -5   0   2         83.73         97.54         3.38 o                         
  -4   0   2       1291.15       1566.38        19.17 o                         
  -3   0   2       1392.36       1529.97        18.38 o                         
  -2   0   2         17.75         16.69         0.81 o                         
  -1   0   2       5173.38       5644.90        64.23 o                         
   0   0   2          3.51          0.42         0.26 o                         
   1   0   2        144.34        211.97         3.15 o                         
   2   0   2       1311.38       1483.78        17.71 o                         
   3   0   2       1323.26       1491.30        21.15 o                         
   4   0   2         13.83          7.86         0.78 o                         
   5   0   2        279.70        257.67         5.81 o                         
   6   0   2       1015.65       1005.44        18.97 o                         
   7   0   2        388.30        406.09         8.77 o                         
   8   0   2        111.23        117.11         4.48 o                         
   9   0   2         49.74         60.65         3.59 o                         
  -9   1   2          0.22          0.67         1.27 o                         
  -8   1   2         18.22         20.41         4.14 o                         
  -7   1   2          6.33          5.39         1.66 o                         
  -6   1   2          7.44         10.33         1.00 o                         
  -5   1   2        257.88        225.65         4.21 o                         
  -4   1   2        769.72       1011.00        12.99 o                         
  -3   1   2       1733.82       1867.31        22.53 o                         
  -2   1   2        112.60        102.18         1.89 o                         
  -1   1   2        113.27        207.03         3.64 o                         
   0   1   2         17.83         58.94         1.84 o                         
   1   1   2       8306.00       7815.46       183.37 o                         
   2   1   2       2109.27       2323.67        26.98 o                         
   3   1   2       5805.97       5704.46        65.04 o                         
   4   1   2        107.40        154.26         3.01 o                         
   5   1   2         13.02         14.05         0.95 o                         
   6   1   2        666.36        656.60        15.67 o                         
   7   1   2        529.78        538.15        11.85 o                         
   8   1   2          9.17         14.55         2.22 o                         
   9   1   2         18.93         20.43         2.30 o                         
  -9   2   2          1.61          1.15         2.13 o                         
  -8   2   2         97.67         99.53         5.35 o                         
  -7   2   2         23.51         22.99         2.76 o                         
  -6   2   2         21.94         21.35         1.63 o                         
  -5   2   2        304.12        300.50         5.85 o                         
  -4   2   2        402.65        468.36         7.96 o                         
  -3   2   2        889.00        866.27        11.07 o                         
  -2   2   2       2049.22       2025.70        23.76 o                         
  -1   2   2        608.97        736.40         9.08 o                         
   0   2   2       1866.07       1861.24        21.55 o                         
   1   2   2       4714.06       5008.43        65.16 o                         
   2   2   2       4243.90       4267.63        48.73 o                         
   3   2   2       2097.36       2574.65        30.08 o                         
   4   2   2        877.13        761.07        10.11 o                         
   5   2   2        346.55        325.40         5.39 o                         
   6   2   2        192.69        195.70         4.07 o                         
   7   2   2        226.19        223.84         5.79 o                         
   8   2   2         58.56         52.35         7.45 o                         
   9   2   2         33.82         29.33         2.93 o                         
  -8   3   2        135.59        135.60        16.99 o                         
  -7   3   2         26.97         26.50         2.78 o                         
  -6   3   2          6.17          9.75         2.02 o                         
  -5   3   2          0.32          2.79         0.85 o                         
  -4   3   2        849.36        841.30        11.30 o                         
  -3   3   2        600.08        641.22         8.71 o                         
  -2   3   2        269.42        279.87         4.32 o                         
  -1   3   2          0.04          0.69         0.41 o                         
   0   3   2         74.22         73.05         1.69 o                         
   1   3   2         15.65         13.57         0.75 o                         
   2   3   2        439.67        543.50         7.09 o                         
   3   3   2        780.75        567.68         7.65 o                         
   4   3   2          2.97          3.43         0.71 o                         
   5   3   2       1190.59       1175.29        15.19 o                         
   6   3   2        130.18        159.05         3.57 o                         
   7   3   2         38.19         30.61         2.04 o                         
   8   3   2        285.00        299.54         8.94 o                         
   9   3   2         88.84         91.55         4.83 o                         
  -8   4   2         23.36         23.82         2.87 o                         
  -7   4   2         22.76         28.58         2.97 o                         
  -6   4   2        189.03        174.61         6.72 o                         
  -5   4   2         42.07         46.11         4.83 o                         
  -4   4   2        327.43        346.39         5.75 o                         
  -3   4   2          1.88          7.71         0.87 o                         
  -2   4   2        373.29        366.36         5.59 o                         
  -1   4   2        251.58        256.12         4.14 o                         
   0   4   2       3114.87       3869.61        44.43 o                         
   1   4   2       2729.63       2879.98        33.34 o                         
   2   4   2        501.00        653.24         8.48 o                         
   3   4   2         74.17         66.04         1.78 o                         
   4   4   2        177.17        185.34         3.46 o                         
   5   4   2        134.98        147.46         3.22 o                         
   6   4   2         68.67         52.42         1.97 o                         
   7   4   2        569.91        611.13         9.49 o                         
   8   4   2         59.62         71.16         4.14 o                         
   9   4   2         95.24         95.75         4.89 o                         
  -8   5   2          6.23          8.32         2.31 o                         
  -7   5   2          2.20          5.45         1.80 o                         
  -6   5   2        145.82        170.27         6.91 o                         
  -5   5   2         66.37         60.66         2.88 o                         
  -4   5   2          6.25          4.52         0.96 o                         
  -3   5   2          0.02          1.15         0.62 o                         
  -2   5   2        344.36        303.37         5.12 o                         
  -1   5   2        310.33        273.19         4.58 o                         
   0   5   2         17.87         18.52         1.07 o                         
   1   5   2        237.11        248.85         4.03 o                         
   2   5   2        108.90        103.11         2.24 o                         
   3   5   2        433.46        459.19         6.63 o                         
   4   5   2         56.85         51.02         1.61 o                         
   5   5   2        167.05        142.05         3.16 o                         
   6   5   2        132.10        145.74         4.13 o                         
   7   5   2         53.13         45.96         2.38 o                         
   8   5   2          0.73          1.71         1.01 o                         
   9   5   2         27.62         34.08         2.98 o                         
  -7   6   2          7.32          6.87         2.16 o                         
  -6   6   2        102.13         94.59         5.23 o                         
  -5   6   2         49.25         48.62         2.62 o                         
  -4   6   2          1.07          3.17         0.98 o                         
  -3   6   2         45.87         30.22         1.84 o                         
  -2   6   2         41.99         45.64         1.88 o                         
  -1   6   2       1947.12       2150.11        26.06 o                         
   0   6   2       8573.16       9772.75       110.87 o                         
   1   6   2         25.24         36.62         1.45 o                         
   2   6   2        193.66        212.79         3.84 o                         
   3   6   2          0.28          0.80         0.40 o                         
   4   6   2         35.93         45.90         1.61 o                         
   5   6   2         59.85         60.44         2.86 o                         
   6   6   2         52.73         44.24         2.27 o                         
   7   6   2         24.31         28.02         1.93 o                         
   8   6   2          0.02          1.31         0.92 o                         
   9   6   2          6.13          5.63         2.58 o                         
  -6   7   2         43.95         50.56         4.20 o                         
  -5   7   2         63.56         66.73         4.17 o                         
  -4   7   2          1.02          1.10         0.89 o                         
  -3   7   2        213.62        197.63         5.17 o                         
  -2   7   2          3.10          4.45         0.95 o                         
  -1   7   2         31.24         27.80         2.09 o                         
   0   7   2       2163.76       2301.27        27.93 o                         
   1   7   2        114.57        131.67         3.02 o                         
   2   7   2         29.17         28.44         1.73 o                         
   3   7   2         18.09         14.91         1.04 o                         
   4   7   2          7.39         10.30         0.90 o                         
   5   7   2         88.58         98.53         3.30 o                         
   6   7   2        137.98        131.86         5.24 o                         
   7   7   2          5.84          5.44         1.92 o                         
   8   7   2         20.23         22.13         2.37 o                         
   9   7   2          3.11          0.97         1.43 o                         
  -6   8   2         28.09         32.61         3.22 o                         
  -5   8   2         17.51         21.72         2.63 o                         
  -4   8   2         26.02         22.56         1.94 o                         
  -3   8   2         14.70         12.57         1.57 o                         
  -2   8   2        198.72        186.25         5.69 o                         
  -1   8   2         12.69         12.06         1.28 o                         
   0   8   2        750.35        838.62        13.71 o                         
   1   8   2        388.20        361.13        10.39 o                         
   2   8   2         91.61         80.43         3.00 o                         
   3   8   2          7.72          9.63         1.33 o                         
   4   8   2          2.23          1.20         1.00 o                         
   5   8   2        146.91        135.59         5.41 o                         
   6   8   2        138.27        138.88         5.66 o                         
   7   8   2         18.20         18.33         2.36 o                         
   8   8   2          4.31          2.49         1.45 o                         
   9   8   2         29.43         36.29         5.36 o                         
  -5   9   2         39.25         52.98         4.44 o                         
  -4   9   2          0.15          2.80         1.11 o                         
  -3   9   2         10.81         15.82         1.80 o                         
  -2   9   2        190.16        171.95         6.49 o                         
  -1   9   2          4.28          2.80         1.21 o                         
   0   9   2          5.89          6.21         1.50 o                         
   1   9   2        190.94        189.56         7.73 o                         
   2   9   2         80.09         85.50         3.34 o                         
   3   9   2          2.55          3.38         1.13 o                         
   4   9   2         14.77         18.34         2.30 o                         
   5   9   2         68.86         82.71         4.34 o                         
   6   9   2          1.02          1.84         1.24 o                         
   7   9   2         90.69         93.02         4.94 o                         
   8   9   2         78.60         87.56         6.98 o                         
  -4  10   2         17.48         27.80         4.38 o                         
  -3  10   2         26.34         25.84         2.68 o                         
  -2  10   2          1.20          2.78         1.47 o                         
  -1  10   2          5.71          6.36         1.73 o                         
   0  10   2          5.91         10.31         1.75 o                         
   1  10   2         12.06         13.18         1.85 o                         
   2  10   2        211.39        222.16         9.52 o                         
   3  10   2          3.95          2.06         1.35 o                         
   4  10   2         12.67          8.53         2.02 o                         
   5  10   2          8.58         11.25         4.18 o                         
   6  10   2          1.55          1.10         1.26 o                         
   7  10   2          6.20          7.11         2.64 o                         
   8  10   2         50.79         45.34         5.28 o                         
  -2  11   2          0.01          2.24         1.45 o                         
  -1  11   2          0.74          2.53         1.70 o                         
   0  11   2         25.01         26.86         3.05 o                         
   1  11   2          5.45          4.36         1.49 o                         
   2  11   2         27.84         26.18         2.84 o                         
   3  11   2        182.34        168.10         6.78 o                         
   4  11   2         25.84         23.33         2.85 o                         
   5  11   2          0.00          1.55         1.35 o                         
   6  11   2          7.54         10.37         2.39 o                         
   7  11   2          7.15          7.17         2.33 o                         
   0  12   2          4.52          4.78         3.87 o                         
   1  12   2         42.71         43.21         7.19 o                         
   2  12   2         36.83         40.92         3.46 o                         
   3  12   2         74.63         68.01         4.46 o                         
   4  12   2          3.88          1.78         1.55 o                         
   5  12   2          0.15          0.78         1.44 o                         
  -5 -10   3         57.16         54.37         3.17 o                         
  -4 -10   3         83.51         93.31         4.11 o                         
  -3 -10   3          0.23          0.02         1.07 o                         
  -2 -10   3          9.48         13.18         1.96 o                         
  -1 -10   3          3.72          8.60         2.23 o                         
   0 -10   3          0.30          1.44         2.09 o                         
  -6  -9   3         42.53         47.90         3.50 o                         
  -5  -9   3         16.00         13.98         2.97 o                         
  -4  -9   3         98.59        103.74         4.20 o                         
  -3  -9   3          8.82         10.99         1.80 o                         
  -2  -9   3         35.25         35.44         2.85 o                         
  -1  -9   3         26.61         28.53         2.94 o                         
   0  -9   3          0.80          1.04         3.46 o                         
   1  -9   3         50.98         40.93         6.37 o                         
   2  -9   3         35.90         35.54         3.60 o                         
  -7  -8   3          4.28          7.94         1.50 o                         
  -6  -8   3         21.16         20.64         2.03 o                         
  -5  -8   3          1.04          1.10         0.97 o                         
  -4  -8   3        160.53        162.28         5.17 o                         
  -3  -8   3         59.13         62.45         3.77 o                         
  -2  -8   3         33.45         36.09         2.39 o                         
  -1  -8   3        121.02        112.71         4.11 o                         
   0  -8   3          8.49          9.75         2.16 o                         
   1  -8   3         85.06         80.92         4.73 o                         
   2  -8   3         22.27         26.83         3.25 o                         
   3  -8   3          1.13          3.52         1.87 o                         
  -8  -7   3          0.03          1.06         1.18 o                         
  -7  -7   3          5.05         13.18         1.89 o                         
  -6  -7   3          2.59          6.50         1.36 o                         
  -5  -7   3         23.18         17.69         1.83 o                         
  -4  -7   3        130.42        114.76         4.04 o                         
  -3  -7   3         47.92         42.18         2.42 o                         
  -2  -7   3         84.18         90.59         4.93 o                         
  -1  -7   3        290.76        263.10         8.11 o                         
   0  -7   3          6.99          6.13         1.30 o                         
   1  -7   3          5.86          9.10         2.20 o                         
   2  -7   3          9.48          6.49         2.18 o                         
   3  -7   3          1.21          1.23         2.09 o                         
   4  -7   3         33.84         35.56         6.20 o                         
  -8  -6   3          0.01          2.73         1.43 o                         
  -7  -6   3         13.21         12.97         1.54 o                         
  -6  -6   3         59.82         54.88         2.76 o                         
  -5  -6   3        200.89        200.96         5.48 o                         
  -4  -6   3        174.79        180.86         7.98 o                         
  -3  -6   3          4.26          7.25         1.19 o                         
  -2  -6   3        101.04         86.82         3.22 o                         
  -1  -6   3          4.71          3.57         1.01 o                         
   0  -6   3        169.29        163.14         7.66 o                         
   1  -6   3         13.07         11.16         2.24 o                         
   2  -6   3        101.38         96.01         5.00 o                         
   3  -6   3         64.69         69.22         6.71 o                         
   4  -6   3        107.57         94.45         5.08 o                         
   5  -6   3         12.04         12.26         2.51 o                         
  -9  -5   3          0.01          1.83         2.07 o                         
  -8  -5   3          1.31          1.48         2.11 o                         
  -7  -5   3        157.85        173.74         8.47 o                         
  -6  -5   3          7.98          7.70         1.30 o                         
  -5  -5   3        273.36        265.62         7.57 o                         
  -4  -5   3        496.86        510.29        43.91 o                         
  -3  -5   3         14.15         16.87         1.63 o                         
  -2  -5   3       1289.94       1324.22        19.96 o                         
  -1  -5   3        693.97        712.80        19.79 o                         
   0  -5   3          1.21          2.52         0.84 o                         
   1  -5   3        381.48        367.62        10.55 o                         
   2  -5   3         39.47         38.03         2.17 o                         
   3  -5   3          1.51          5.46         1.29 o                         
   4  -5   3          4.69          3.40         1.23 o                         
   5  -5   3          7.98         13.18         1.96 o                         
   6  -5   3          0.00          1.86         1.20 o                         
  -9  -4   3          9.65         10.46         2.05 o                         
  -8  -4   3         77.22         75.53         4.23 o                         
  -7  -4   3         55.31         44.70         3.16 o                         
  -6  -4   3          1.22          1.31         0.70 o                         
  -5  -4   3          5.20          4.68         0.97 o                         
  -4  -4   3         57.00         62.46         3.07 o                         
  -3  -4   3        420.29        461.49         8.43 o                         
  -2  -4   3        716.22        738.10        11.94 o                         
  -1  -4   3       2443.54       2526.44        35.05 o                         
   0  -4   3        637.77        718.21         9.79 o                         
   1  -4   3        274.96        279.03         4.84 o                         
   2  -4   3          0.47          1.65         0.78 o                         
   3  -4   3         75.77         59.55         2.78 o                         
   4  -4   3         44.44         37.17         2.39 o                         
   5  -4   3          0.31         -0.93         0.93 o                         
   6  -4   3          4.43          5.56         2.05 o                         
   7  -4   3         16.01         17.95         2.36 o                         
  -9  -3   3          4.99         12.59         3.44 o                         
  -8  -3   3         56.12         56.37         4.04 o                         
  -7  -3   3         22.74         29.85         1.96 o                         
  -6  -3   3          0.52          2.92         0.67 o                         
  -5  -3   3        792.23        929.81        12.62 o                         
  -4  -3   3         77.80         75.47         2.04 o                         
  -3  -3   3         19.00         20.12         0.95 o                         
  -2  -3   3         62.49         34.88         2.38 o                         
  -1  -3   3        756.61        745.06        11.63 o                         
   0  -3   3         19.80         38.71         1.31 o                         
   1  -3   3         91.49        110.69         2.54 o                         
   2  -3   3         98.81        106.21         2.51 o                         
   3  -3   3       1311.28       1381.14        21.38 o                         
   4  -3   3        138.66        116.57         3.90 o                         
   5  -3   3         30.68         30.47         2.80 o                         
   6  -3   3          0.81          0.30         1.23 o                         
   7  -3   3         27.93         28.57         2.47 o                         
  -9  -2   3          0.35         -1.09         1.09 o                         
  -8  -2   3         33.25         27.29         2.07 o                         
  -7  -2   3        280.28        220.36         5.72 o                         
  -6  -2   3        137.69        130.40         5.28 o                         
  -5  -2   3         39.09         30.48         1.39 o                         
  -4  -2   3         78.47         67.75         1.90 o                         
  -3  -2   3         41.81         63.70         1.98 o                         
  -2  -2   3        437.96        496.41         6.76 o                         
  -1  -2   3        125.44        110.83         2.14 o                         
   0  -2   3          0.26          4.67         0.52 o                         
   1  -2   3        341.00        291.77         4.59 o                         
   2  -2   3        216.32        228.88         3.91 o                         
   3  -2   3       1449.49       1576.82        23.09 o                         
   4  -2   3        814.16        790.74        13.90 o                         
   5  -2   3          6.57          6.57         1.43 o                         
   6  -2   3         31.82         31.32         2.52 o                         
   7  -2   3          1.92          2.01         1.20 o                         
   8  -2   3         15.53         18.19         3.16 o                         
  -9  -1   3          4.96          6.17         1.86 o                         
  -8  -1   3        178.07        170.12         6.55 o                         
  -7  -1   3        476.99        520.01        11.48 o                         
  -6  -1   3          4.21          4.20         1.19 o                         
  -5  -1   3        794.66        921.74        12.37 o                         
  -4  -1   3         49.60         56.08         2.19 o                         
  -3  -1   3          0.81          0.94         0.34 o                         
  -2  -1   3        234.29        190.27         3.12 o                         
  -1  -1   3          2.25          3.31         0.48 o                         
   0  -1   3         87.65         34.58         1.10 o                         
   1  -1   3        895.25        884.50        11.15 o                         
   2  -1   3         78.69        104.24         2.19 o                         
   3  -1   3        434.14        467.50         8.34 o                         
   4  -1   3        847.59        905.30        14.56 o                         
   5  -1   3         70.61         67.48         6.03 o                         
   6  -1   3         32.20         28.16         2.19 o                         
   7  -1   3        114.98        129.99         5.17 o                         
   8  -1   3         18.29         19.19         2.28 o                         
  -9   0   3         18.57         18.87         2.61 o                         
  -8   0   3          0.50          1.88         1.28 o                         
  -7   0   3         40.47         29.43         1.98 o                         
  -6   0   3        400.33        443.50        22.43 o                         
  -5   0   3        795.69        692.24         9.72 o                         
  -4   0   3        453.24        466.10         6.76 o                         
  -3   0   3        658.25        742.45         9.63 o                         
  -2   0   3         34.40         29.12         0.92 o                         
  -1   0   3       2404.30       3188.15        36.57 o                         
   0   0   3        772.54       1096.47        13.23 o                         
   1   0   3       3536.88       3876.07        44.37 o                         
   2   0   3        224.98        263.92         4.15 o                         
   3   0   3        242.28        214.44         3.63 o                         
   4   0   3        107.52         87.44         2.93 o                         
   5   0   3         61.26         45.92         2.33 o                         
   6   0   3          1.42          2.52         1.09 o                         
   7   0   3         10.84          8.16         1.59 o                         
   8   0   3         32.09         29.29         2.36 o                         
   9   0   3         50.32         54.82         5.90 o                         
  -9   1   3         21.28         20.25         2.52 o                         
  -8   1   3         73.61         54.33         3.73 o                         
  -7   1   3        126.89        119.78         9.36 o                         
  -6   1   3         12.95         10.05         1.60 o                         
  -5   1   3        468.32        466.01         9.28 o                         
  -4   1   3        734.02        763.50        10.17 o                         
  -3   1   3        728.48        745.40         9.65 o                         
  -2   1   3          0.54          0.43         0.45 o                         
  -1   1   3         14.09         45.03         1.56 o                         
   0   1   3       5102.06       5385.37        61.11 o                         
   1   1   3          7.83          7.48         0.63 o                         
   2   1   3        105.76         66.32         1.68 o                         
   3   1   3        122.30        199.96         3.52 o                         
   4   1   3          5.08         12.19         0.99 o                         
   5   1   3        275.32        256.32         5.71 o                         
   6   1   3        435.72        436.78        16.29 o                         
   7   1   3        199.28        190.45         6.26 o                         
   8   1   3          0.10         -0.18         0.94 o                         
   9   1   3          0.21          0.73         1.35 o                         
  -9   2   3          2.02          2.59         1.56 o                         
  -8   2   3          0.42          0.22         1.26 o                         
  -7   2   3         16.19         22.95         2.51 o                         
  -6   2   3         12.42         18.11         3.03 o                         
  -5   2   3        377.28        367.56         8.24 o                         
  -4   2   3         10.59          5.11         0.65 o                         
  -3   2   3         14.69         16.20         0.83 o                         
  -2   2   3        182.93        220.40         3.39 o                         
  -1   2   3         26.25          9.61         1.25 o                         
   0   2   3       1766.80       1925.35        22.42 o                         
   1   2   3       2283.53       2432.91        28.25 o                         
   2   2   3         70.85         38.99         1.45 o                         
   3   2   3       7362.83       7536.99        96.79 o                         
   4   2   3        539.10        629.73         8.72 o                         
   5   2   3        103.44        111.08         2.73 o                         
   6   2   3        573.59        530.10        14.58 o                         
   7   2   3          1.15          1.80         0.90 o                         
   8   2   3        227.99        229.03         7.78 o                         
   9   2   3         33.12         35.53         3.22 o                         
  -8   3   3         19.00         19.58         2.80 o                         
  -7   3   3         54.11         59.16        13.76 o                         
  -6   3   3          3.46          1.64         1.27 o                         
  -5   3   3         39.71         23.30         1.28 o                         
  -4   3   3         33.46         38.64         2.18 o                         
  -3   3   3          9.69          9.40         0.81 o                         
  -2   3   3        153.00        201.74         3.36 o                         
  -1   3   3          1.35         -0.41         0.64 o                         
   0   3   3       1528.71       1751.61        20.62 o                         
   1   3   3       1822.31       1743.09        20.65 o                         
   2   3   3       4860.12       5064.75        66.48 o                         
   3   3   3        806.70       1044.44        13.10 o                         
   4   3   3        112.51        115.28         2.58 o                         
   5   3   3         14.88          5.87         0.79 o                         
   6   3   3       2147.85       2407.16        35.52 o                         
   7   3   3         60.18         55.35         2.69 o                         
   8   3   3        312.36        337.65         9.89 o                         
   9   3   3         69.83         72.48         4.39 o                         
  -8   4   3         24.28         28.04         3.02 o                         
  -7   4   3          0.63          2.18         2.62 o                         
  -6   4   3          1.62          0.86         1.01 o                         
  -5   4   3        277.24        282.42         8.38 o                         
  -4   4   3        376.71        390.56         6.26 o                         
  -3   4   3        224.49        245.92         4.29 o                         
  -2   4   3        509.73        514.88         7.26 o                         
  -1   4   3          5.25         12.29         0.81 o                         
   0   4   3        174.02        155.50         2.82 o                         
   1   4   3       1686.34       1800.98        21.34 o                         
   2   4   3         33.74         18.94         1.49 o                         
   3   4   3        725.34        711.51         9.37 o                         
   4   4   3        761.63        812.39        10.83 o                         
   5   4   3         17.00         29.60         1.38 o                         
   6   4   3        446.83        404.83         7.70 o                         
   7   4   3        560.72        553.67        13.01 o                         
   8   4   3          9.78          7.65         1.89 o                         
   9   4   3        111.93        119.87         5.65 o                         
  -8   5   3         27.47         24.49         2.97 o                         
  -7   5   3         12.21          9.57         2.24 o                         
  -6   5   3         25.69         33.00         3.04 o                         
  -5   5   3         79.96         66.87         3.88 o                         
  -4   5   3          0.40         -0.32         0.53 o                         
  -3   5   3        428.26        392.36         6.28 o                         
  -2   5   3        595.36        631.07         8.88 o                         
  -1   5   3         12.70          9.63         1.19 o                         
   0   5   3          4.72         11.96         0.89 o                         
   1   5   3        304.71        313.64         4.82 o                         
   2   5   3        367.27        329.72         4.97 o                         
   3   5   3       1765.32       1804.00        21.84 o                         
   4   5   3          0.11          0.89         0.35 o                         
   5   5   3          2.02          8.57         0.78 o                         
   6   5   3         18.20         21.28         1.74 o                         
   7   5   3        458.12        483.78        10.03 o                         
   8   5   3        186.83        202.42         7.13 o                         
   9   5   3         36.27         37.55         3.15 o                         
  -7   6   3         14.29         21.94         2.97 o                         
  -6   6   3          1.10          0.58         1.88 o                         
  -5   6   3          5.70          4.91         3.93 o                         
  -4   6   3         42.97         58.29         3.99 o                         
  -3   6   3        724.73        727.28        23.19 o                         
  -2   6   3         68.57         59.27         2.07 o                         
  -1   6   3          1.23          7.99         0.96 o                         
   0   6   3        694.71        792.15        10.65 o                         
   1   6   3         53.34         52.16         1.72 o                         
   2   6   3        276.26        251.33         4.28 o                         
   3   6   3        155.20        140.55         3.92 o                         
   4   6   3        177.37        192.16         3.68 o                         
   5   6   3        129.76        110.02         3.46 o                         
   6   6   3         66.17         83.18         3.15 o                         
   7   6   3         22.48         25.66         1.94 o                         
   8   6   3        116.07         99.58         3.86 o                         
   9   6   3         16.98         20.97         2.46 o                         
  -6   7   3         66.46         60.48         4.26 o                         
  -5   7   3         14.83         12.16         2.33 o                         
  -4   7   3         44.14         40.53         2.50 o                         
  -3   7   3        151.41        142.53         4.14 o                         
  -2   7   3        259.18        270.56         5.20 o                         
  -1   7   3          1.04          0.46         0.59 o                         
   0   7   3        233.62        244.43         6.75 o                         
   1   7   3        175.08        206.83         4.99 o                         
   2   7   3        310.06        315.63         6.12 o                         
   3   7   3         16.20         11.86         1.20 o                         
   4   7   3          4.03          3.69         0.91 o                         
   5   7   3        219.40        195.67         5.21 o                         
   6   7   3         57.69         50.23         3.26 o                         
   7   7   3         83.93         78.32         5.22 o                         
   8   7   3          5.48         15.66         1.82 o                         
   9   7   3         89.98         94.43         7.04 o                         
  -6   8   3         18.07         28.47         3.01 o                         
  -5   8   3         22.49         27.71         2.90 o                         
  -4   8   3         35.98         33.32         2.95 o                         
  -3   8   3         31.11         38.05         2.65 o                         
  -2   8   3         13.27         13.29         1.37 o                         
  -1   8   3        312.20        321.97         5.94 o                         
   0   8   3          2.25          1.48         1.33 o                         
   1   8   3          8.76          8.66         1.08 o                         
   2   8   3        240.99        213.17         5.93 o                         
   3   8   3        374.00        414.92         8.51 o                         
   4   8   3         43.19         38.77         2.06 o                         
   5   8   3         37.98         43.19         3.20 o                         
   6   8   3          5.38          7.89         1.84 o                         
   7   8   3         30.17         32.80         3.46 o                         
   8   8   3          2.26          3.80         1.86 o                         
   9   8   3          4.48          7.64         2.03 o                         
  -5   9   3         21.96         23.93         2.95 o                         
  -4   9   3          0.00          0.69         2.21 o                         
  -3   9   3          0.24          0.84         1.29 o                         
  -2   9   3         33.88         31.49         2.11 o                         
  -1   9   3        622.61        575.57         9.30 o                         
   0   9   3       2127.60       2328.90        28.99 o                         
   1   9   3         52.91         49.38         2.12 o                         
   2   9   3          2.88          5.28         1.30 o                         
   3   9   3          7.72          9.21         1.84 o                         
   4   9   3         22.52         21.12         2.39 o                         
   5   9   3         23.63         21.69         2.41 o                         
   6   9   3         61.45         61.75         3.92 o                         
   7   9   3         41.89         43.19         3.40 o                         
   8   9   3          2.44          0.82         1.31 o                         
  -4  10   3          0.17          3.50         1.66 o                         
  -3  10   3          3.99          8.72         2.33 o                         
  -2  10   3          1.36          1.72         1.41 o                         
  -1  10   3        128.76        139.01         4.71 o                         
   0  10   3        550.92        528.34        24.36 o                         
   1  10   3         48.21         39.52         2.54 o                         
   2  10   3         42.97         44.78         3.22 o                         
   3  10   3          7.47          5.49         2.29 o                         
   4  10   3         13.95         15.36         2.52 o                         
   5  10   3        137.29        154.70         6.43 o                         
   6  10   3         88.32         86.74         4.83 o                         
   7  10   3         17.59         15.73         2.67 o                         
   8  10   3         20.40         21.13         2.78 o                         
  -2  11   3         32.14         31.97         2.85 o                         
  -1  11   3          8.69          8.26         1.84 o                         
   0  11   3        243.02        233.41         6.45 o                         
   1  11   3        159.14        144.61         5.98 o                         
   2  11   3         17.08         16.42         2.30 o                         
   3  11   3          0.00         -1.15         1.15 o                         
   4  11   3          7.99         12.44         2.50 o                         
   5  11   3        112.69        108.42         5.60 o                         
   6  11   3         77.49         70.81        12.65 o                         
   7  11   3          1.61          3.46         1.74 o                         
  -1  12   3         13.47          8.17         1.86 o                         
   0  12   3          0.01          1.68         1.84 o                         
   1  12   3          2.71         -1.28         1.28 o                         
   2  12   3         20.91         20.96         6.18 o                         
   3  12   3          0.75          0.65         1.37 o                         
   4  12   3          0.77          2.84         1.67 o                         
   5  12   3         30.25         28.69         3.12 o                         
   6  12   3          2.71          1.26         1.55 o                         
  -5  -9   4          6.72          8.58         1.79 o                         
  -4  -9   4         18.44         24.23         2.72 o                         
  -3  -9   4         13.45         17.97         3.50 o                         
  -2  -9   4          0.49          1.31         1.19 o                         
  -1  -9   4         14.68         19.32         3.01 o                         
   0  -9   4         12.95         20.01         2.75 o                         
   1  -9   4          0.01         -0.40         1.57 o                         
  -7  -8   4          3.74          4.70         1.66 o                         
  -6  -8   4          0.23          1.48         1.08 o                         
  -5  -8   4        150.33        129.84         4.76 o                         
  -4  -8   4         18.41         15.03         1.91 o                         
  -3  -8   4         49.79         40.79         2.63 o                         
  -2  -8   4         52.87         46.57         2.82 o                         
  -1  -8   4         54.96         69.27         5.29 o                         
   0  -8   4          2.48          3.55         1.75 o                         
   1  -8   4          4.31          9.15         2.42 o                         
   2  -8   4          3.66          2.55         1.95 o                         
  -7  -7   4         42.79         36.25         4.99 o                         
  -6  -7   4         33.53         43.13         3.85 o                         
  -5  -7   4        185.98        198.65         7.11 o                         
  -4  -7   4        209.87        210.98         5.91 o                         
  -3  -7   4         14.11         11.78         1.76 o                         
  -2  -7   4          7.51          8.58         1.47 o                         
  -1  -7   4          0.79          1.03         1.09 o                         
   0  -7   4         27.89         27.88         3.01 o                         
   1  -7   4          0.32          3.58         1.65 o                         
   2  -7   4         45.81         46.20         3.80 o                         
   3  -7   4          1.49          1.47         1.55 o                         
   4  -7   4          0.72          1.65         1.57 o                         
  -8  -6   4          0.19          1.99         1.20 o                         
  -7  -6   4         69.19         61.79         4.07 o                         
  -6  -6   4         99.88         86.00         5.25 o                         
  -5  -6   4        203.47        189.19         8.05 o                         
  -4  -6   4        838.01        833.94        14.49 o                         
  -3  -6   4          0.58          2.20         0.95 o                         
  -2  -6   4         53.90         53.28         2.64 o                         
  -1  -6   4        251.72        239.20         7.65 o                         
   0  -6   4         15.95         19.33         1.78 o                         
   1  -6   4        351.90        353.66        10.11 o                         
   2  -6   4         13.93         11.78         2.53 o                         
   3  -6   4         12.78         21.47         3.21 o                         
   4  -6   4         39.65         35.70         6.47 o                         
   5  -6   4          0.01          2.06         2.76 o                         
  -8  -5   4          3.85          8.16         3.58 o                         
  -7  -5   4         34.59         25.86         2.55 o                         
  -6  -5   4         89.60        112.41         3.98 o                         
  -5  -5   4         84.64         85.10         3.34 o                         
  -4  -5   4        540.89        540.21        10.21 o                         
  -3  -5   4        221.04        198.92         5.13 o                         
  -2  -5   4         26.39         24.58         1.77 o                         
  -1  -5   4         99.39         99.20         4.35 o                         
   0  -5   4        135.81        131.86         4.09 o                         
   1  -5   4        147.60        127.90         5.31 o                         
   2  -5   4         57.38         53.39         4.01 o                         
   3  -5   4         44.90         38.63         3.38 o                         
   4  -5   4          0.55          2.16         1.74 o                         
   5  -5   4          4.14          4.00         1.98 o                         
   6  -5   4          0.09          0.69         1.10 o                         
  -9  -4   4          8.80          8.70         2.23 o                         
  -8  -4   4          0.45          1.51         1.27 o                         
  -7  -4   4          5.68          8.67         1.89 o                         
  -6  -4   4          0.91          4.26         1.03 o                         
  -5  -4   4          2.31          1.42         1.13 o                         
  -4  -4   4        550.28        519.04        12.80 o                         
  -3  -4   4          0.04         -0.05         0.48 o                         
  -2  -4   4        625.34        615.41        13.56 o                         
  -1  -4   4        549.94        583.15        10.13 o                         
   0  -4   4         29.09         30.19         1.90 o                         
   1  -4   4        555.29        581.31         9.90 o                         
   2  -4   4        621.77        626.46        11.18 o                         
   3  -4   4        124.51        122.18         6.25 o                         
   4  -4   4        170.25        170.51         5.23 o                         
   5  -4   4         22.77         22.92         2.18 o                         
   6  -4   4         66.64         70.68         4.72 o                         
  -9  -3   4          2.68          5.01         1.68 o                         
  -8  -3   4          0.60         -0.34         1.04 o                         
  -7  -3   4         11.60          9.63         2.50 o                         
  -6  -3   4          0.33          1.04         0.95 o                         
  -5  -3   4        266.04        264.65         6.29 o                         
  -4  -3   4        604.10        617.37         8.84 o                         
  -3  -3   4        252.31        226.60         3.94 o                         
  -2  -3   4        106.50        102.70         2.17 o                         
  -1  -3   4        406.44        398.95         7.48 o                         
   0  -3   4          0.98          2.34         0.90 o                         
   1  -3   4        901.68        932.02        12.42 o                         
   2  -3   4        168.09        145.61         3.77 o                         
   3  -3   4        141.56        136.25         4.20 o                         
   4  -3   4         91.36         78.88         4.10 o                         
   5  -3   4          0.85          1.87         1.14 o                         
   6  -3   4         42.32         42.59         2.82 o                         
   7  -3   4          0.17          3.51         1.43 o                         
  -9  -2   4          0.20         -0.78         1.64 o                         
  -8  -2   4         29.69         31.56         4.59 o                         
  -7  -2   4         64.23         69.58         3.74 o                         
  -6  -2   4         41.10         36.72         1.98 o                         
  -5  -2   4        353.65        333.81         9.46 o                         
  -4  -2   4        173.18        199.73         3.78 o                         
  -3  -2   4        151.76        109.58         2.42 o                         
  -2  -2   4       2218.26       2336.94        27.69 o                         
  -1  -2   4       1758.42       1719.19        20.75 o                         
   0  -2   4         58.36         55.08         1.63 o                         
   1  -2   4        954.69        997.68        12.92 o                         
   2  -2   4       1244.76       1312.36        16.61 o                         
   3  -2   4        117.19        120.34         3.71 o                         
   4  -2   4        241.15        240.02         5.92 o                         
   5  -2   4         60.57         59.68         3.03 o                         
   6  -2   4          0.20          0.24         1.05 o                         
   7  -2   4         32.60         29.05         2.48 o                         
   8  -2   4         12.42         19.78         2.44 o                         
  -9  -1   4          1.24          3.27         1.35 o                         
  -8  -1   4         68.29         71.41         3.31 o                         
  -7  -1   4          6.13          6.78         1.33 o                         
  -6  -1   4         37.64         47.58         3.06 o                         
  -5  -1   4         67.19         55.20         1.90 o                         
  -4  -1   4         43.70         66.28         2.09 o                         
  -3  -1   4        804.86        868.15        12.77 o                         
  -2  -1   4       2578.87       2751.21        38.43 o                         
  -1  -1   4        798.20       1080.97        13.43 o                         
   0  -1   4        160.98        146.99         2.79 o                         
   1  -1   4       2114.87       2130.81        25.38 o                         
   2  -1   4          3.11          2.55         0.53 o                         
   3  -1   4        267.77        263.09         4.45 o                         
   4  -1   4        104.29         77.07         3.05 o                         
   5  -1   4          0.31          1.12         0.93 o                         
   6  -1   4         89.21         69.47         3.31 o                         
   7  -1   4        152.28        157.83         5.33 o                         
   8  -1   4         11.30         10.19         1.95 o                         
  -9   0   4          6.71          6.79         1.88 o                         
  -8   0   4         59.01         53.63         3.65 o                         
  -7   0   4        120.48        122.66         7.68 o                         
  -6   0   4          3.50          1.87         0.82 o                         
  -5   0   4       1010.19       1170.39        18.29 o                         
  -4   0   4         72.65         75.17         1.96 o                         
  -3   0   4          5.25          3.10         0.47 o                         
  -2   0   4        469.66        422.33         5.89 o                         
  -1   0   4        701.25        494.83         6.67 o                         
   0   0   4        305.93        322.28         4.78 o                         
   1   0   4        514.64        472.30         6.64 o                         
   2   0   4        827.04        989.43        12.59 o                         
   3   0   4       1730.03       1783.91        21.74 o                         
   4   0   4         71.48         65.25         2.66 o                         
   5   0   4        102.57         95.94         3.47 o                         
   6   0   4         14.25         15.04         1.80 o                         
   7   0   4        102.22         86.29         5.08 o                         
   8   0   4          0.82          0.62         1.09 o                         
  -9   1   4          0.08         -1.15         1.15 o                         
  -8   1   4        158.95        140.79         6.13 o                         
  -7   1   4        371.98        349.38        18.40 o                         
  -6   1   4         73.29         60.21         3.43 o                         
  -5   1   4          1.92          1.59         0.69 o                         
  -4   1   4        197.50        207.74         3.64 o                         
  -3   1   4          2.05          0.83         0.51 o                         
  -2   1   4        366.01        253.09         4.90 o                         
  -1   1   4       2044.47       1893.81        25.52 o                         
   0   1   4       2194.83       2404.02        28.06 o                         
   1   1   4        461.89        512.70         6.95 o                         
   2   1   4        563.78        566.20         7.72 o                         
   3   1   4       3023.92       3656.51        42.56 o                         
   4   1   4        291.21        271.12         4.69 o                         
   5   1   4         48.20         48.90         2.41 o                         
   6   1   4        207.36        215.20         5.62 o                         
   7   1   4         30.46         29.06         2.30 o                         
   8   1   4          9.84         12.27         2.38 o                         
   9   1   4         46.21         51.32         3.93 o                         
  -9   2   4          0.11          0.78         1.47 o                         
  -8   2   4        141.32        157.86        17.34 o                         
  -7   2   4        281.98        280.08         8.90 o                         
  -6   2   4        132.55        121.01         4.83 o                         
  -5   2   4        224.45        199.36         5.01 o                         
  -4   2   4        113.25        126.80         2.59 o                         
  -3   2   4         71.83         51.91         2.07 o                         
  -2   2   4        240.83        278.65         5.35 o                         
  -1   2   4         26.80         18.18         0.81 o                         
   0   2   4         13.64         12.17         0.69 o                         
   1   2   4       2101.71       1981.28        25.68 o                         
   2   2   4          0.00         -0.37         0.37 o                         
   3   2   4        199.10        187.13         3.51 o                         
   4   2   4        483.20        512.85         7.88 o                         
   5   2   4        754.86        713.03        10.12 o                         
   6   2   4          5.07          9.73         1.44 o                         
   7   2   4        228.80        209.17         5.70 o                         
   8   2   4         69.57         68.36         4.23 o                         
   9   2   4         39.46         41.79         3.55 o                         
  -8   3   4          0.04          0.36         1.37 o                         
  -7   3   4        185.31        170.94         6.84 o                         
  -6   3   4        130.28        105.20         4.95 o                         
  -5   3   4        647.79        672.70        11.90 o                         
  -4   3   4         26.84         30.63         1.46 o                         
  -3   3   4         67.47         62.12         1.64 o                         
  -2   3   4       1895.32       1894.25        22.63 o                         
  -1   3   4       2877.86       3097.02        35.87 o                         
   0   3   4        552.05        506.21         6.90 o                         
   1   3   4       1590.48       1751.78        20.84 o                         
   2   3   4        503.59        734.22         9.53 o                         
   3   3   4        130.00        138.30         3.59 o                         
   4   3   4          1.56          0.77         0.48 o                         
   5   3   4         82.09        106.59         2.73 o                         
   6   3   4          0.19          1.73         0.83 o                         
   7   3   4        169.78        171.01         6.34 o                         
   8   3   4         22.87         18.69         2.36 o                         
   9   3   4         34.39         31.21         3.40 o                         
  -8   4   4          6.15          4.38         1.78 o                         
  -7   4   4         30.51         31.96         3.11 o                         
  -6   4   4         73.56         97.74         4.91 o                         
  -5   4   4         33.09         23.12         2.20 o                         
  -4   4   4        625.23        561.71        21.43 o                         
  -3   4   4         15.64         23.95         1.39 o                         
  -2   4   4         47.47         55.09         1.59 o                         
  -1   4   4        364.27        491.44         6.87 o                         
   0   4   4        139.10        150.38         2.82 o                         
   1   4   4         42.90         32.36         1.05 o                         
   2   4   4        224.75        259.50         5.10 o                         
   3   4   4        100.15        121.64         3.29 o                         
   4   4   4          2.69          0.13         0.38 o                         
   5   4   4         53.67         41.91         1.83 o                         
   6   4   4        436.69        464.43         8.87 o                         
   7   4   4        125.96        127.62         5.36 o                         
   8   4   4          4.19          3.53         1.41 o                         
   9   4   4         10.31          8.97         2.20 o                         
  -8   5   4         23.53         28.18         3.21 o                         
  -7   5   4          0.43         -0.40         2.23 o                         
  -6   5   4          3.90         10.99         2.18 o                         
  -5   5   4        279.91        286.23        10.32 o                         
  -4   5   4        119.93        146.80         4.47 o                         
  -3   5   4        136.34        133.89         3.01 o                         
  -2   5   4         36.54         42.22         1.64 o                         
  -1   5   4        467.11        391.56         5.98 o                         
   0   5   4        912.40        956.93        12.28 o                         
   1   5   4        628.42        668.24         8.94 o                         
   2   5   4          0.76          1.65         0.70 o                         
   3   5   4       1173.02       1351.31        19.79 o                         
   4   5   4        140.50        153.77         2.99 o                         
   5   5   4        232.13        252.75        11.07 o                         
   6   5   4        349.14        310.41         6.85 o                         
   7   5   4         66.20         81.34         3.67 o                         
   8   5   4         59.82         43.58         3.26 o                         
   9   5   4         49.95         53.10         3.80 o                         
  -7   6   4          3.78          2.63         1.67 o                         
  -6   6   4          6.94         15.66         2.68 o                         
  -5   6   4         25.20         38.60         3.06 o                         
  -4   6   4        185.70        207.77         9.87 o                         
  -3   6   4          7.91         11.81         1.10 o                         
  -2   6   4         12.49         10.99         1.03 o                         
  -1   6   4        178.39        164.37         3.46 o                         
   0   6   4        247.80        222.24         4.06 o                         
   1   6   4        237.10        225.46         4.00 o                         
   2   6   4        104.22         96.09         2.23 o                         
   3   6   4          3.77          0.86         0.60 o                         
   4   6   4         57.41         55.14         2.35 o                         
   5   6   4          2.13          2.62         1.15 o                         
   6   6   4        748.93        825.00        18.51 o                         
   7   6   4         27.56         35.75         2.32 o                         
   8   6   4        211.44        222.73        12.22 o                         
   9   6   4         72.39         72.71         5.04 o                         
  -6   7   4          9.61          6.61         1.89 o                         
  -5   7   4         10.22          5.88         1.87 o                         
  -4   7   4        168.37        139.32         5.74 o                         
  -3   7   4        200.54        200.37         6.13 o                         
  -2   7   4         34.59         28.90         2.66 o                         
  -1   7   4          0.05          1.19         0.59 o                         
   0   7   4        167.25        194.25         3.94 o                         
   1   7   4       1064.67       1067.04        13.96 o                         
   2   7   4         48.35         34.86         1.50 o                         
   3   7   4        369.49        393.16         7.58 o                         
   4   7   4         16.67         19.88         1.56 o                         
   5   7   4         37.66         34.75         2.07 o                         
   6   7   4        597.42        644.41        11.84 o                         
   7   7   4        319.23        295.55         7.19 o                         
   8   7   4         12.44         10.86         1.75 o                         
   9   7   4         26.03         25.34         2.68 o                         
  -6   8   4          6.06          8.75         2.19 o                         
  -5   8   4         38.77         52.76         3.89 o                         
  -4   8   4         54.15         53.19         3.57 o                         
  -3   8   4        446.36        440.14         8.75 o                         
  -2   8   4        206.51        221.02         4.81 o                         
  -1   8   4        122.80        124.56         3.40 o                         
   0   8   4         17.15         13.30         1.19 o                         
   1   8   4         13.09          9.84         1.09 o                         
   2   8   4        349.23        358.19         6.04 o                         
   3   8   4        354.27        315.67         7.68 o                         
   4   8   4         11.17          9.77         1.73 o                         
   5   8   4         20.67         21.58         1.77 o                         
   6   8   4         39.20         45.35         4.36 o                         
   7   8   4        252.42        263.47        15.29 o                         
   8   8   4         31.86         41.73         2.67 o                         
   9   8   4          4.60          5.94         2.74 o                         
  -5   9   4          6.62          6.46         1.80 o                         
  -4   9   4          0.58          0.30         1.17 o                         
  -3   9   4        299.31        267.25         8.51 o                         
  -2   9   4         57.71         65.50         3.17 o                         
  -1   9   4         14.12          8.41         1.30 o                         
   0   9   4         59.40         66.27         2.54 o                         
   1   9   4         26.43         28.60         2.58 o                         
   2   9   4        250.51        258.33         6.03 o                         
   3   9   4         98.51         91.05         3.29 o                         
   4   9   4         25.37         29.51         1.97 o                         
   5   9   4         37.05         38.51         3.06 o                         
   6   9   4         51.73         52.42         3.65 o                         
   7   9   4          5.67          6.00         1.88 o                         
   8   9   4         40.51         44.89         4.24 o                         
  -4  10   4         33.02         32.45         3.26 o                         
  -3  10   4         40.82         45.63         3.40 o                         
  -2  10   4         38.49         38.87         2.69 o                         
  -1  10   4          8.14         12.16         1.95 o                         
   0  10   4         84.44         92.21         3.11 o                         
   1  10   4          7.81          8.92         2.09 o                         
   2  10   4         29.07         25.38         2.69 o                         
   3  10   4        131.28        132.80         5.56 o                         
   4  10   4          3.40          3.51         2.21 o                         
   5  10   4         61.16         50.10         3.64 o                         
   6  10   4         15.19         16.17         2.39 o                         
   7  10   4         50.26         49.99         3.80 o                         
   8  10   4         21.97         25.73         2.98 o                         
  -3  11   4          1.66          6.14         2.66 o                         
  -2  11   4          0.01          4.60         3.71 o                         
  -1  11   4         85.62         75.68         4.95 o                         
   0  11   4          0.88          1.09         1.41 o                         
   1  11   4          8.03          5.95         2.89 o                         
   2  11   4         74.85         65.70         4.13 o                         
   3  11   4        131.25        134.49         7.02 o                         
   4  11   4         14.09         14.40         4.07 o                         
   5  11   4          0.70          3.87         1.62 o                         
   6  11   4         29.61         30.10         3.15 o                         
   7  11   4         87.19         80.08         5.02 o                         
  -1  12   4        149.93        154.22         8.64 o                         
   0  12   4        158.38        145.56         6.39 o                         
   1  12   4          3.37          2.43         2.23 o                         
   2  12   4          0.10         -0.11         1.16 o                         
   3  12   4          0.01          0.94         1.52 o                         
   4  12   4          0.90          0.17         1.31 o                         
   5  12   4         16.51         21.84         2.99 o                         
   6  12   4         60.65         56.80         5.28 o                         
   2  13   4          0.01         -1.24         1.39 o                         
   3  13   4          0.03         -0.23         1.35 o                         
   4  13   4         14.60         15.94         3.00 o                         
  -3  -9   5         26.55         30.12         3.09 o                         
  -2  -9   5          0.63          1.11         1.60 o                         
  -6  -8   5          7.66         13.32         2.07 o                         
  -5  -8   5         61.79         51.96         3.11 o                         
  -4  -8   5         92.84         92.09         4.87 o                         
  -3  -8   5         16.39         27.14         2.27 o                         
  -2  -8   5          5.79          5.59         1.53 o                         
  -1  -8   5          1.18          4.15         2.85 o                         
   0  -8   5          0.44          1.02         1.38 o                         
   1  -8   5          0.73          2.56         1.53 o                         
  -7  -7   5         60.07         57.68         4.13 o                         
  -6  -7   5         30.63         22.50         2.75 o                         
  -5  -7   5        248.33        236.11         6.61 o                         
  -4  -7   5        121.26        125.40         4.55 o                         
  -3  -7   5          5.56          8.94         1.94 o                         
  -2  -7   5          0.75          3.06         1.16 o                         
  -1  -7   5         90.10         87.83         3.74 o                         
   0  -7   5          6.23          3.94         1.76 o                         
   1  -7   5          4.16          2.17         1.72 o                         
   2  -7   5         20.22         23.12         3.15 o                         
   3  -7   5         10.11         14.22         3.08 o                         
  -7  -6   5         45.49         44.47         3.55 o                         
  -6  -6   5          2.46          6.13         1.74 o                         
  -5  -6   5          5.33          7.28         1.44 o                         
  -4  -6   5         37.52         31.94         2.23 o                         
  -3  -6   5         10.43         11.85         1.55 o                         
  -2  -6   5        149.41        133.09         4.37 o                         
  -1  -6   5         49.25         45.34         2.58 o                         
   0  -6   5          1.51          0.90         1.32 o                         
   1  -6   5         30.87         30.80         3.08 o                         
   2  -6   5         21.87         19.50         3.15 o                         
   3  -6   5          0.00         -0.63         3.44 o                         
   4  -6   5         19.19         23.29         4.03 o                         
  -8  -5   5          2.75          5.84         1.70 o                         
  -7  -5   5          0.40          1.56         1.20 o                         
  -6  -5   5         12.38         14.63         2.40 o                         
  -5  -5   5        188.75        210.99         8.36 o                         
  -4  -5   5         54.67         55.51         3.67 o                         
  -3  -5   5         16.01         18.44         1.80 o                         
  -2  -5   5        217.17        201.49         5.31 o                         
  -1  -5   5        149.70        124.32         4.00 o                         
   0  -5   5         41.76         44.54         2.39 o                         
   1  -5   5         28.97         28.24         2.87 o                         
   2  -5   5          2.95          2.95         1.81 o                         
   3  -5   5          8.30          8.83         2.62 o                         
   4  -5   5         53.43         55.78         4.20 o                         
   5  -5   5        133.93        147.03        16.15 o                         
  -8  -4   5         10.91         15.67         2.66 o                         
  -7  -4   5         82.05         61.13         3.98 o                         
  -6  -4   5        147.38        153.26         6.21 o                         
  -5  -4   5        591.27        581.33        12.90 o                         
  -4  -4   5        540.67        545.64        15.51 o                         
  -3  -4   5          1.44          1.48         0.73 o                         
  -2  -4   5         84.13         82.81         3.04 o                         
  -1  -4   5        281.09        289.62         6.33 o                         
   0  -4   5          9.15          9.54         1.27 o                         
   1  -4   5        255.35        247.58         5.79 o                         
   2  -4   5         27.63         28.41         2.93 o                         
   3  -4   5         33.62         38.66         4.88 o                         
   4  -4   5         58.51         54.08         4.33 o                         
   5  -4   5          8.86         10.14         1.96 o                         
   6  -4   5          0.11          1.88         1.95 o                         
  -9  -3   5          0.49          1.66         1.27 o                         
  -8  -3   5          2.46          2.09         2.23 o                         
  -7  -3   5        224.79        232.17         8.05 o                         
  -6  -3   5         99.55         96.20         4.71 o                         
  -5  -3   5        452.81        459.06         8.89 o                         
  -4  -3   5        757.18        746.84        15.21 o                         
  -3  -3   5          0.51         -0.02         0.65 o                         
  -2  -3   5        608.09        658.04        11.13 o                         
  -1  -3   5         29.34         35.42         3.85 o                         
   0  -3   5          0.04          0.85         0.51 o                         
   1  -3   5        395.06        362.72        10.15 o                         
   2  -3   5        454.95        455.25         8.79 o                         
   3  -3   5        170.12        153.94         4.63 o                         
   4  -3   5         61.71         58.15         3.05 o                         
   5  -3   5          6.37          4.32         1.47 o                         
   6  -3   5         11.11         14.08         2.94 o                         
   7  -3   5         16.05         17.34         2.22 o                         
  -9  -2   5          5.33          7.04         3.03 o                         
  -8  -2   5         10.12          8.47         1.91 o                         
  -7  -2   5         20.60         19.29         2.28 o                         
  -6  -2   5        385.73        381.60         8.05 o                         
  -5  -2   5          1.83          4.16         0.87 o                         
  -4  -2   5       1010.99        978.81        27.38 o                         
  -3  -2   5        160.38        162.90         3.27 o                         
  -2  -2   5        113.35        103.38         3.22 o                         
  -1  -2   5        442.65        426.06         6.40 o                         
   0  -2   5          9.38          9.17         0.81 o                         
   1  -2   5       1812.40       1859.63        22.90 o                         
   2  -2   5        838.46        817.22        11.30 o                         
   3  -2   5        117.83        109.78         4.50 o                         
   4  -2   5        209.18        214.05         5.75 o                         
   5  -2   5          0.45          0.65         1.16 o                         
   6  -2   5         53.04         53.29         3.15 o                         
   7  -2   5        129.46        134.35         5.10 o                         
  -9  -1   5         18.17         26.60         2.83 o                         
  -8  -1   5          9.64         13.53         1.76 o                         
  -7  -1   5         24.86         20.57         1.84 o                         
  -6  -1   5         31.81         25.05         1.78 o                         
  -5  -1   5          0.05         -0.10         0.96 o                         
  -4  -1   5        202.45        188.23         3.66 o                         
  -3  -1   5        444.33        517.04         7.43 o                         
  -2  -1   5        254.40        318.22         5.02 o                         
  -1  -1   5       2365.35       2824.66        33.27 o                         
   0  -1   5        276.54        258.40         4.37 o                         
   1  -1   5        674.32        670.43         9.27 o                         
   2  -1   5        422.95        410.83         6.40 o                         
   3  -1   5         27.97         23.13         2.44 o                         
   4  -1   5         97.48         79.13         3.24 o                         
   5  -1   5          5.93         10.48         1.69 o                         
   6  -1   5        216.49        223.50         6.32 o                         
   7  -1   5         93.45         75.97         3.74 o                         
   8  -1   5         43.05         38.20         2.87 o                         
  -9   0   5          6.57          4.23         1.74 o                         
  -8   0   5          2.58          3.08         1.18 o                         
  -7   0   5         10.62          8.14         1.48 o                         
  -6   0   5          2.88          1.60         1.12 o                         
  -5   0   5         79.43         83.97         3.08 o                         
  -4   0   5        646.49        613.74        10.63 o                         
  -3   0   5        470.70        461.85         6.68 o                         
  -2   0   5        358.46        266.95         4.30 o                         
  -1   0   5        931.11        993.21        12.60 o                         
   0   0   5       1752.95       2031.85        24.28 o                         
   1   0   5         36.12         31.42         1.35 o                         
   2   0   5        384.02        380.92         5.95 o                         
   3   0   5        678.70        701.03         9.74 o                         
   4   0   5        362.99        377.48         7.67 o                         
   5   0   5         31.40         32.02         2.43 o                         
   6   0   5         72.94         60.40         4.38 o                         
   7   0   5         44.29         51.57         3.01 o                         
   8   0   5         46.87         45.86         4.61 o                         
  -9   1   5          0.43          1.67         1.97 o                         
  -8   1   5         16.54         16.35         2.62 o                         
  -7   1   5         59.59         66.59         3.15 o                         
  -6   1   5         17.16         13.68         1.54 o                         
  -5   1   5       1023.61       1108.87        24.09 o                         
  -4   1   5        210.09        205.88         6.56 o                         
  -3   1   5         20.05         19.66         2.49 o                         
  -2   1   5       2240.35       2710.01        34.67 o                         
  -1   1   5          5.83          2.03         0.50 o                         
   0   1   5       1179.86       1530.96        18.60 o                         
   1   1   5        998.36       1105.58        13.93 o                         
   2   1   5        572.34        617.10         9.07 o                         
   3   1   5         23.73         14.52         1.13 o                         
   4   1   5        122.60        121.85         4.08 o                         
   5   1   5          3.68          8.07         1.42 o                         
   6   1   5          0.46          0.71         0.94 o                         
   7   1   5         36.97         31.71         2.82 o                         
   8   1   5         17.44         23.04         2.75 o                         
  -9   2   5          3.29          5.33         1.88 o                         
  -8   2   5         47.13         53.73         3.88 o                         
  -7   2   5         18.99         18.90         2.44 o                         
  -6   2   5          0.01          0.27         0.73 o                         
  -5   2   5          2.05          1.31         0.77 o                         
  -4   2   5          5.49          8.48         1.15 o                         
  -3   2   5         10.22         25.48         1.57 o                         
  -2   2   5       3620.89       3695.56        50.55 o                         
  -1   2   5       1570.26       1655.52        22.71 o                         
   0   2   5         20.09         26.27         1.08 o                         
   1   2   5       1236.33       1156.02        14.37 o                         
   2   2   5        381.37        404.49         6.04 o                         
   3   2   5        103.02         94.31         2.47 o                         
   4   2   5        142.36        131.13         3.65 o                         
   5   2   5         11.60         13.38         1.56 o                         
   6   2   5         11.47         10.33         1.54 o                         
   7   2   5         49.09         42.02         6.04 o                         
   8   2   5         25.31         23.65         2.72 o                         
   9   2   5         92.05         87.39        11.57 o                         
  -8   3   5         82.79         90.83        10.07 o                         
  -7   3   5         41.42         45.90         4.73 o                         
  -6   3   5          8.66         17.43         1.75 o                         
  -5   3   5         86.70         78.20         3.10 o                         
  -4   3   5        190.69        182.17         4.70 o                         
  -3   3   5        206.38        177.43         4.38 o                         
  -2   3   5        116.12         97.92         3.96 o                         
  -1   3   5        403.89        472.71         8.17 o                         
   0   3   5          8.82         10.90         0.74 o                         
   1   3   5        150.79        130.99         2.63 o                         
   2   3   5        847.15       1042.37        13.25 o                         
   3   3   5       1372.97       1370.70        17.15 o                         
   4   3   5        211.38        194.45         3.87 o                         
   5   3   5          1.24          0.69         0.61 o                         
   6   3   5         32.47         31.61         2.67 o                         
   7   3   5        117.35        107.50         7.61 o                         
   8   3   5          2.67          4.07         1.88 o                         
   9   3   5        129.73        126.80         6.22 o                         
  -8   4   5         29.72         21.79         2.87 o                         
  -7   4   5        147.41        132.16         6.17 o                         
  -6   4   5         84.61         96.12         4.86 o                         
  -5   4   5          1.05          1.33         0.97 o                         
  -4   4   5          1.37          0.95         0.74 o                         
  -3   4   5          0.81          1.53         0.74 o                         
  -2   4   5          1.29          2.76         0.78 o                         
  -1   4   5         55.45         35.11         1.25 o                         
   0   4   5          8.63          5.74         0.64 o                         
   1   4   5          2.29          3.51         0.52 o                         
   2   4   5        116.34        112.54         3.92 o                         
   3   4   5       4042.97       4439.30        59.42 o                         
   4   4   5         53.53         50.43         1.68 o                         
   5   4   5        190.00        210.13         5.15 o                         
   6   4   5        128.02        121.90         4.11 o                         
   7   4   5         18.16         20.49         2.32 o                         
   8   4   5        110.05        117.69         5.81 o                         
   9   4   5         66.08         65.70         4.37 o                         
  -8   5   5         65.68         70.26         6.76 o                         
  -7   5   5        139.73        173.24         7.43 o                         
  -6   5   5          0.01          1.72         1.37 o                         
  -5   5   5        180.30        194.09         5.35 o                         
  -4   5   5         43.82         52.98         2.55 o                         
  -3   5   5         68.64         63.60         2.63 o                         
  -2   5   5       1210.97       1149.15        14.72 o                         
  -1   5   5        129.16        165.54         3.80 o                         
   0   5   5         84.09        123.46         2.68 o                         
   1   5   5          9.20         13.77         0.80 o                         
   2   5   5          0.24          0.02         0.62 o                         
   3   5   5        523.87        618.09        10.46 o                         
   4   5   5        366.13        334.77         6.88 o                         
   5   5   5         73.95         53.62         2.50 o                         
   6   5   5         30.25         35.49         5.23 o                         
   7   5   5        368.92        400.29        10.87 o                         
   8   5   5         46.17         41.40         3.34 o                         
   9   5   5         40.14         37.93         3.41 o                         
  -7   6   5          4.31          3.01         1.47 o                         
  -6   6   5         55.19         42.68         4.20 o                         
  -5   6   5         79.62         56.42         3.66 o                         
  -4   6   5         39.72         45.50         2.42 o                         
  -3   6   5         47.47         44.19         2.37 o                         
  -2   6   5        300.25        313.44         5.37 o                         
  -1   6   5        511.93        539.05         8.19 o                         
   0   6   5         12.39         10.97         1.02 o                         
   1   6   5        390.48        358.89         5.65 o                         
   2   6   5        145.28        153.20         4.00 o                         
   3   6   5        335.12        306.84         6.39 o                         
   4   6   5        440.97        458.92         8.73 o                         
   5   6   5          7.03          9.59         1.49 o                         
   6   6   5         12.91         15.58         1.68 o                         
   7   6   5         30.38         28.08         3.97 o                         
   8   6   5         25.64         35.03         4.34 o                         
   9   6   5         88.32         87.16         4.96 o                         
  -6   7   5         25.72         25.41         2.70 o                         
  -5   7   5        122.50        152.02         6.42 o                         
  -4   7   5        224.91        212.57         7.28 o                         
  -3   7   5        130.08        115.40         6.53 o                         
  -2   7   5          1.26          1.57         0.62 o                         
  -1   7   5         50.68         47.67         1.87 o                         
   0   7   5        327.81        299.67         5.27 o                         
   1   7   5         34.45         33.54         1.49 o                         
   2   7   5         26.83         20.38         1.54 o                         
   3   7   5         96.54        107.21         3.50 o                         
   4   7   5         43.46         49.78         2.43 o                         
   5   7   5          2.78          2.25         0.99 o                         
   6   7   5          2.07          1.24         0.92 o                         
   7   7   5         55.69         43.61         2.64 o                         
   8   7   5         55.31         56.85         5.40 o                         
   9   7   5         12.99          9.67         2.19 o                         
  -6   8   5         15.02         23.69         2.85 o                         
  -5   8   5         59.16         51.02         6.43 o                         
  -4   8   5          3.34          5.57         1.74 o                         
  -3   8   5         45.67         42.03         3.07 o                         
  -2   8   5          2.11          2.41         0.83 o                         
  -1   8   5         37.67         22.78         1.95 o                         
   0   8   5        442.04        476.28        15.10 o                         
   1   8   5        172.35        168.15         3.71 o                         
   2   8   5         15.90         16.31         2.46 o                         
   3   8   5        381.90        378.02         7.70 o                         
   4   8   5         62.24         48.39         2.50 o                         
   5   8   5         50.19         52.60         3.80 o                         
   6   8   5        129.08        124.87         7.51 o                         
   7   8   5         63.42         77.35         3.48 o                         
   8   8   5         24.44         25.78         2.34 o                         
   9   8   5          8.50         11.50         3.01 o                         
  -5   9   5          2.47         13.44         2.52 o                         
  -4   9   5          3.29          3.63         1.61 o                         
  -3   9   5          4.60          2.38         1.97 o                         
  -2   9   5         72.55         71.97         2.70 o                         
  -1   9   5        166.64        179.70         4.30 o                         
   0   9   5        135.63        122.57         4.01 o                         
   1   9   5         84.72         80.94         3.17 o                         
   2   9   5         69.92         61.50         3.80 o                         
   3   9   5         72.88         77.78         3.15 o                         
   4   9   5          0.84          1.17         0.91 o                         
   5   9   5        128.08        141.88         4.59 o                         
   6   9   5        320.71        332.83         7.85 o                         
   7   9   5          6.50         11.83         2.18 o                         
   8   9   5         72.21         72.40         4.49 o                         
  -4  10   5         34.71         39.02         3.39 o                         
  -3  10   5         34.03         37.26         3.02 o                         
  -2  10   5         11.65         16.22         2.13 o                         
  -1  10   5          0.01          0.56         0.82 o                         
   0  10   5         90.09         89.56         3.50 o                         
   1  10   5        192.35        198.71         5.36 o                         
   2  10   5        105.72         91.06         3.52 o                         
   3  10   5        286.07        261.47         6.42 o                         
   4  10   5        136.39        130.90         5.73 o                         
   5  10   5         11.59         13.01         4.16 o                         
   6  10   5        328.83        300.95        23.15 o                         
   7  10   5        112.98         98.16        10.71 o                         
   8  10   5          9.05         13.57         2.76 o                         
  -3  11   5         31.76         31.87         2.96 o                         
  -2  11   5          6.32         10.04         2.21 o                         
  -1  11   5         46.99         45.12         3.49 o                         
   0  11   5         12.18         17.11         2.39 o                         
   1  11   5         37.42         28.71         2.90 o                         
   2  11   5        115.66        113.12         5.29 o                         
   3  11   5        109.99        111.94         6.51 o                         
   4  11   5         69.37         60.23         4.10 o                         
   5  11   5         34.62         35.54         3.33 o                         
   6  11   5         68.36         72.36         4.68 o                         
   7  11   5         97.04         82.12         5.04 o                         
   0  12   5          3.30          1.27         3.70 o                         
   1  12   5          0.14          0.75         1.46 o                         
   2  12   5         22.22         27.12         3.13 o                         
   3  12   5         74.52         72.69         4.61 o                         
   4  12   5         27.20         33.08         3.35 o                         
   5  12   5         10.25         10.60         2.35 o                         
   6  12   5          7.24         10.64         2.52 o                         
   1  13   5          1.07          0.16         1.64 o                         
   2  13   5         14.28         19.71         3.12 o                         
   3  13   5          4.42          6.31         2.91 o                         
   4  13   5          2.07          8.09         2.25 o                         
  -4  -8   6         34.15         35.45         2.63 o                         
  -3  -8   6         74.53         77.27         4.52 o                         
  -2  -8   6          7.22         15.14         2.18 o                         
  -1  -8   6          6.33          5.54         1.88 o                         
  -6  -7   6          2.87          2.61         2.74 o                         
  -5  -7   6          0.02          0.52         0.99 o                         
  -4  -7   6         55.15         49.24         2.95 o                         
  -3  -7   6         19.04         19.99         2.04 o                         
  -2  -7   6         24.33         22.77         2.10 o                         
  -1  -7   6          0.07         -1.01         1.13 o                         
   0  -7   6         10.99         17.36         2.83 o                         
   1  -7   6        103.55         98.55         6.78 o                         
   2  -7   6        152.41        159.02         7.33 o                         
  -7  -6   6          2.69          5.93         1.85 o                         
  -6  -6   6          0.93          3.21         1.56 o                         
  -5  -6   6          3.42          6.87         1.48 o                         
  -4  -6   6          6.01          8.81         1.62 o                         
  -3  -6   6         67.41         72.59         3.35 o                         
  -2  -6   6         25.32         22.45         1.97 o                         
  -1  -6   6          3.09          3.66         1.10 o                         
   0  -6   6          0.08         -0.05         1.30 o                         
   1  -6   6          9.31         12.55         2.64 o                         
   2  -6   6        352.06        365.61        11.37 o                         
   3  -6   6         89.21         90.28         5.49 o                         
  -7  -5   6         25.02         24.93         2.79 o                         
  -6  -5   6         43.00         40.97         3.41 o                         
  -5  -5   6        125.50        126.82         5.85 o                         
  -4  -5   6        159.35        146.30         4.70 o                         
  -3  -5   6         48.29         49.22         2.59 o                         
  -2  -5   6         27.15         26.75         2.02 o                         
  -1  -5   6         72.63         66.36         3.23 o                         
   0  -5   6          9.14         11.84         1.67 o                         
   1  -5   6          0.10          0.27         1.47 o                         
   2  -5   6        346.59        330.61        10.32 o                         
   3  -5   6         26.31         25.59         2.96 o                         
   4  -5   6         24.41         28.98         3.45 o                         
  -8  -4   6          0.83          0.74         1.27 o                         
  -7  -4   6        253.96        280.06         9.50 o                         
  -6  -4   6         76.58         74.05         7.94 o                         
  -5  -4   6        346.75        303.25         9.52 o                         
  -4  -4   6        306.83        275.31         8.28 o                         
  -3  -4   6          1.13          1.74         1.05 o                         
  -2  -4   6        129.59        105.94         3.63 o                         
  -1  -4   6        278.04        260.79        13.63 o                         
   0  -4   6          6.29         11.50         1.84 o                         
   1  -4   6          6.34          3.58         1.68 o                         
   2  -4   6         22.37         21.25         2.79 o                         
   3  -4   6          4.15          2.99         1.85 o                         
   4  -4   6         43.98         40.89         3.74 o                         
   5  -4   6          1.62          3.94         2.05 o                         
  -8  -3   6          0.06          1.93         1.31 o                         
  -7  -3   6         26.07         23.03         2.62 o                         
  -6  -3   6         15.24         17.27         2.48 o                         
  -5  -3   6        194.99        219.49         7.53 o                         
  -4  -3   6         73.52         77.67         3.02 o                         
  -3  -3   6          4.26          6.65         1.11 o                         
  -2  -3   6        297.81        250.84        10.52 o                         
  -1  -3   6        353.99        360.34         8.76 o                         
   0  -3   6         19.64         16.79         2.05 o                         
   1  -3   6          6.28          8.27         1.55 o                         
   2  -3   6         55.83         56.93         2.70 o                         
   3  -3   6          0.34         -0.17         1.40 o                         
   4  -3   6        321.22        324.95         8.42 o                         
   5  -3   6         83.06         78.30         3.74 o                         
   6  -3   6        101.43        101.39         4.50 o                         
  -8  -2   6         23.23         20.15         2.51 o                         
  -7  -2   6         15.11         16.82         2.35 o                         
  -6  -2   6          0.85          0.02         0.90 o                         
  -5  -2   6        200.64        207.82         7.19 o                         
  -4  -2   6        359.45        343.51         9.32 o                         
  -3  -2   6         80.01         84.85         4.16 o                         
  -2  -2   6        779.40        807.67        11.04 o                         
  -1  -2   6        588.89        537.34         7.96 o                         
   0  -2   6         30.30         29.18         1.98 o                         
   1  -2   6         15.49         10.73         1.47 o                         
   2  -2   6          0.53         -0.24         0.76 o                         
   3  -2   6        164.86        168.93         4.88 o                         
   4  -2   6        573.39        593.49        11.47 o                         
   5  -2   6        276.26        260.96         9.12 o                         
   6  -2   6         33.46         28.98         2.46 o                         
   7  -2   6         23.33         24.13         5.40 o                         
  -8  -1   6         16.11         22.80         3.60 o                         
  -7  -1   6        173.55        184.85         5.42 o                         
  -6  -1   6         22.64         21.38         3.30 o                         
  -5  -1   6        854.27        928.77        15.45 o                         
  -4  -1   6          3.02          2.07         0.78 o                         
  -3  -1   6          6.43          8.70         1.54 o                         
  -2  -1   6          0.40          1.08         0.45 o                         
  -1  -1   6         28.21         20.45         1.13 o                         
   0  -1   6          5.00          4.88         0.90 o                         
   1  -1   6        302.79        309.10         5.34 o                         
   2  -1   6        290.37        271.23         4.99 o                         
   3  -1   6        104.61        102.60         3.61 o                         
   4  -1   6        176.02        163.06         5.15 o                         
   5  -1   6        158.32        135.55         4.96 o                         
   6  -1   6          0.11         -1.01         1.01 o                         
   7  -1   6         16.62         22.01         2.31 o                         
  -9   0   6          5.19         11.34         2.28 o                         
  -8   0   6          1.98          3.20         1.36 o                         
  -7   0   6        145.60        130.76         4.56 o                         
  -6   0   6         23.94         23.80         2.65 o                         
  -5   0   6        410.41        381.90         9.47 o                         
  -4   0   6        615.47        621.19        25.79 o                         
  -3   0   6        382.28        375.50         5.86 o                         
  -2   0   6        133.71        111.26         2.52 o                         
  -1   0   6        131.83        127.70         2.80 o                         
   0   0   6          0.93          1.96         0.56 o                         
   1   0   6        677.75        642.27         9.11 o                         
   2   0   6          4.97          5.30         1.28 o                         
   3   0   6        194.12        193.23        10.21 o                         
   4   0   6        343.64        326.62         7.21 o                         
   5   0   6         60.55         52.06         2.82 o                         
   6   0   6          9.93          6.46         1.50 o                         
   7   0   6         13.31         18.71         2.10 o                         
   8   0   6          1.79          2.22         1.74 o                         
  -8   1   6         12.34         16.66         2.40 o                         
  -7   1   6         37.42         41.31         2.58 o                         
  -6   1   6        553.05        527.79        10.45 o                         
  -5   1   6        132.39        142.19         4.33 o                         
  -4   1   6       1240.98       1225.04        19.60 o                         
  -3   1   6         12.09          8.82         1.10 o                         
  -2   1   6         24.94         14.14         1.00 o                         
  -1   1   6         75.09         89.45         2.64 o                         
   0   1   6          2.33         -0.09         0.43 o                         
   1   1   6        297.36        308.73         5.12 o                         
   2   1   6        502.86        517.91         7.69 o                         
   3   1   6        193.09        170.05         3.63 o                         
   4   1   6        170.26        156.17         7.01 o                         
   5   1   6          9.13         12.21         1.72 o                         
   6   1   6         49.28         44.89         2.69 o                         
   7   1   6        185.02        171.33         6.97 o                         
   8   1   6          9.55         10.66         2.49 o                         
  -8   2   6          0.68          1.01         1.27 o                         
  -7   2   6         52.36         40.88         2.57 o                         
  -6   2   6          7.90          3.22         1.12 o                         
  -5   2   6         97.90         89.22         3.37 o                         
  -4   2   6        400.83        369.07         9.68 o                         
  -3   2   6        115.00        115.15         4.91 o                         
  -2   2   6         19.78         26.26         0.91 o                         
  -1   2   6       2404.22       2621.85        30.93 o                         
   0   2   6        269.42        264.06         4.43 o                         
   1   2   6        646.05        623.67         8.65 o                         
   2   2   6          0.06          1.71         0.64 o                         
   3   2   6        827.86        840.56        11.46 o                         
   4   2   6        221.45        195.62         4.37 o                         
   5   2   6         31.31         34.76         2.18 o                         
   6   2   6        205.93        210.99         7.28 o                         
   7   2   6        102.78        102.64         9.03 o                         
   8   2   6         30.90         26.71         3.00 o                         
  -8   3   6          0.08         -0.26         1.16 o                         
  -7   3   6          4.16          2.90         1.44 o                         
  -6   3   6         33.36         32.57         2.81 o                         
  -5   3   6         65.71         69.82         3.30 o                         
  -4   3   6        967.45        928.38        24.32 o                         
  -3   3   6         12.41         10.50         1.14 o                         
  -2   3   6         93.76         84.37         2.77 o                         
  -1   3   6        749.49        902.62        11.62 o                         
   0   3   6        766.86        977.36        12.53 o                         
   1   3   6          0.86          2.66         0.62 o                         
   2   3   6        110.93        124.30         2.82 o                         
   3   3   6       1235.81       1271.21        16.28 o                         
   4   3   6        508.68        534.91         8.16 o                         
   5   3   6         64.19         58.28         3.91 o                         
   6   3   6         50.12         50.28         3.40 o                         
   7   3   6          8.56         10.33         2.14 o                         
   8   3   6         22.89         22.55         2.87 o                         
  -8   4   6          5.77          6.35         2.07 o                         
  -7   4   6         23.31         31.12         5.83 o                         
  -6   4   6         28.43         24.92         2.13 o                         
  -5   4   6        676.34        667.76        12.27 o                         
  -4   4   6        550.56        534.10        10.08 o                         
  -3   4   6         39.30         40.98         2.09 o                         
  -2   4   6       1246.49       1187.72        18.19 o                         
  -1   4   6        145.41        131.08         3.99 o                         
   0   4   6        138.35        145.33         4.44 o                         
   1   4   6       2522.14       2813.99        33.22 o                         
   2   4   6       1191.01       1217.78        22.64 o                         
   3   4   6         48.82         46.01         1.64 o                         
   4   4   6         39.13         34.48         2.05 o                         
   5   4   6         18.84         26.05         4.04 o                         
   6   4   6          0.94         -0.33         0.87 o                         
   7   4   6          9.36          6.14         1.80 o                         
   8   4   6         28.28         34.92         3.18 o                         
   9   4   6         50.57         47.14         3.88 o                         
  -7   5   6          9.20         11.56         2.45 o                         
  -6   5   6          8.78         11.35         2.29 o                         
  -5   5   6         98.17        111.62         3.97 o                         
  -4   5   6          0.04          0.15         0.85 o                         
  -3   5   6          0.27          0.73         1.07 o                         
  -2   5   6       1108.55       1181.77        18.32 o                         
  -1   5   6       1672.67       1749.02        21.43 o                         
   0   5   6        653.66        670.28         9.24 o                         
   1   5   6       1679.14       1638.58        20.17 o                         
   2   5   6         65.25         65.35         2.57 o                         
   3   5   6         52.09         85.65         3.07 o                         
   4   5   6        365.46        360.10         9.26 o                         
   5   5   6          3.45          2.11         0.98 o                         
   6   5   6          1.20          1.61         0.97 o                         
   7   5   6         39.62         42.26         3.27 o                         
   8   5   6         49.58         41.44         3.40 o                         
   9   5   6        149.88        178.13         7.56 o                         
  -7   6   6          5.29         10.79         2.57 o                         
  -6   6   6          8.29         11.50         2.29 o                         
  -5   6   6        131.94        167.59         6.61 o                         
  -4   6   6         51.47         53.51         3.73 o                         
  -3   6   6          2.44          2.35         0.92 o                         
  -2   6   6        591.47        567.76        18.97 o                         
  -1   6   6        366.99        385.57         6.21 o                         
   0   6   6          9.77          4.61         0.72 o                         
   1   6   6        294.51        281.83         4.76 o                         
   2   6   6         47.67         44.60         2.23 o                         
   3   6   6        468.95        495.81         9.23 o                         
   4   6   6         98.74         88.25         3.73 o                         
   5   6   6          0.12         -0.33         0.79 o                         
   6   6   6         84.13         82.06         4.20 o                         
   7   6   6        194.68        167.96        10.48 o                         
   8   6   6         33.41         41.56         4.14 o                         
   9   6   6         68.84         68.56         5.04 o                         
  -6   7   6         11.63         14.94         6.80 o                         
  -5   7   6          5.38          5.44         2.87 o                         
  -4   7   6          9.41          9.64         1.62 o                         
  -3   7   6        131.46        120.41         5.51 o                         
  -2   7   6          1.63          1.64         0.90 o                         
  -1   7   6         28.19         16.77         2.47 o                         
   0   7   6         36.33         37.09         1.61 o                         
   1   7   6         11.39         14.95         0.99 o                         
   2   7   6        171.34        206.13         5.12 o                         
   3   7   6        937.23        877.94        36.38 o                         
   4   7   6         57.72         48.78         2.56 o                         
   5   7   6         30.95         29.75         2.22 o                         
   6   7   6          2.13          5.21         1.31 o                         
   7   7   6         26.35         31.45         2.89 o                         
   8   7   6         17.33         18.96         3.60 o                         
   9   7   6         65.72         67.52         8.90 o                         
  -6   8   6          0.06          0.99         1.44 o                         
  -5   8   6         47.66         60.32         9.01 o                         
  -4   8   6          9.49         13.82         3.52 o                         
  -3   8   6         10.41         12.64         1.79 o                         
  -2   8   6         39.18         43.93         2.58 o                         
  -1   8   6         19.16         16.51         1.29 o                         
   0   8   6         37.06         28.44         1.77 o                         
   1   8   6         53.91         58.02         2.64 o                         
   2   8   6          0.01          0.42         0.68 o                         
   3   8   6        736.94        704.50        12.34 o                         
   4   8   6        301.02        297.23        10.99 o                         
   5   8   6         39.80         37.75         5.29 o                         
   6   8   6         12.32          9.91         2.13 o                         
   7   8   6         32.12         37.86         2.61 o                         
   8   8   6         24.37         22.21         3.60 o                         
  -5   9   6         49.70         48.24         3.72 o                         
  -4   9   6          1.50          1.52         1.23 o                         
  -3   9   6         10.54         13.17         1.94 o                         
  -2   9   6        120.32        113.79         4.22 o                         
  -1   9   6          2.50          1.80         0.82 o                         
   0   9   6        147.91        158.28         4.59 o                         
   1   9   6        137.85        117.98         6.72 o                         
   2   9   6          9.72          6.81         1.29 o                         
   3   9   6        264.47        273.32         6.54 o                         
   4   9   6         29.87         27.16         2.07 o                         
   5   9   6          3.09          3.79         1.69 o                         
   6   9   6         36.46         37.46         2.61 o                         
   7   9   6         40.42         42.77         3.61 o                         
   8   9   6         26.43         29.57         2.62 o                         
  -4  10   6         51.39         56.28         5.42 o                         
  -3  10   6          1.50          1.94         1.64 o                         
  -2  10   6          0.41          1.26         1.10 o                         
  -1  10   6         12.24         10.84         2.29 o                         
   0  10   6        125.92        129.25         6.60 o                         
   1  10   6         58.80         56.62         2.86 o                         
   2  10   6          2.57          2.88         1.16 o                         
   3  10   6          9.00          9.91         2.48 o                         
   4  10   6          9.81         14.99         1.83 o                         
   5  10   6          4.36          7.94         1.58 o                         
   6  10   6          5.81         12.16         3.93 o                         
   7  10   6          1.88         -1.25         3.13 o                         
   8  10   6         19.98         17.88         3.11 o                         
  -3  11   6          1.50          5.26         1.90 o                         
  -2  11   6          1.46          3.01         2.07 o                         
  -1  11   6          0.44          0.42         4.79 o                         
   0  11   6         96.63        100.89         4.92 o                         
   1  11   6         39.81         42.61         2.59 o                         
   2  11   6          2.71          2.98         1.66 o                         
   3  11   6         83.17         61.16         4.07 o                         
   4  11   6          2.66          5.03         1.89 o                         
   5  11   6        161.65        155.42         6.78 o                         
   6  11   6         62.00         59.60         4.37 o                         
   7  11   6         31.07         28.28         3.46 o                         
  -1  12   6          4.81          6.10         4.34 o                         
   0  12   6         20.90         22.91         2.84 o                         
   1  12   6         19.80         16.96         2.66 o                         
   2  12   6         13.38          9.12         2.40 o                         
   3  12   6         49.84         50.88         3.94 o                         
   4  12   6         14.37         13.05         2.89 o                         
   5  12   6        134.20        136.15         6.59 o                         
   6  12   6        114.59        138.41        11.93 o                         
   1  13   6         12.31         13.55         2.73 o                         
   2  13   6          8.01         16.11         3.13 o                         
   3  13   6         24.57         21.36         2.99 o                         
   4  13   6         26.70         25.60         3.22 o                         
  -4  -7   7          0.01          1.52         1.11 o                         
  -3  -7   7          2.50          4.38         1.35 o                         
  -2  -7   7          2.36          3.54         1.44 o                         
  -1  -7   7         28.10         32.43         3.27 o                         
   0  -7   7         33.94         49.18         3.97 o                         
  -6  -6   7         57.74         53.67         4.19 o                         
  -5  -6   7         10.06         11.27         2.42 o                         
  -4  -6   7          6.27          6.98         1.50 o                         
  -3  -6   7          3.58          5.35         1.31 o                         
  -2  -6   7          2.34          2.35         1.26 o                         
  -1  -6   7         95.42         93.80         5.04 o                         
   0  -6   7        142.73        153.23         7.14 o                         
   1  -6   7          3.46          4.46         1.91 o                         
   2  -6   7         27.86         26.24         3.42 o                         
  -7  -5   7          2.59          5.69         1.86 o                         
  -6  -5   7          0.32         -0.48         1.17 o                         
  -5  -5   7          2.03          7.81         2.02 o                         
  -4  -5   7        166.62        152.22         4.94 o                         
  -3  -5   7        187.66        167.98         5.14 o                         
  -2  -5   7         15.97         16.57         1.82 o                         
  -1  -5   7         10.11         12.94         1.83 o                         
   0  -5   7          0.02          0.70         1.19 o                         
   1  -5   7        195.64        185.56         7.41 o                         
   2  -5   7          2.88          3.81         1.89 o                         
   3  -5   7         55.26         56.44         4.32 o                         
  -7  -4   7          6.91         11.23         2.31 o                         
  -6  -4   7          4.92          3.20         1.42 o                         
  -5  -4   7          2.24          2.97         1.45 o                         
  -4  -4   7        201.73        188.90         7.19 o                         
  -3  -4   7          2.25          2.11         0.90 o                         
  -2  -4   7        194.03        177.69         5.07 o                         
  -1  -4   7         57.51         54.02         3.41 o                         
   0  -4   7          0.37          0.55         0.92 o                         
   1  -4   7        293.84        299.10         9.30 o                         
   2  -4   7        392.21        390.80        11.31 o                         
   3  -4   7         13.37         11.13         2.56 o                         
   4  -4   7         12.72         16.02         2.85 o                         
  -8  -3   7          0.02          1.18         1.54 o                         
  -7  -3   7          0.97          0.68         1.13 o                         
  -6  -3   7         19.01          9.76         2.10 o                         
  -5  -3   7         88.55         85.39         4.71 o                         
  -4  -3   7         19.79         17.01         2.35 o                         
  -3  -3   7        148.61        144.36         4.32 o                         
  -2  -3   7        231.64        207.50        10.96 o                         
  -1  -3   7         89.31         82.62         3.22 o                         
   0  -3   7          6.17          7.21         1.27 o                         
   1  -3   7        267.57        253.25         8.11 o                         
   2  -3   7       1291.58       1399.80        27.53 o                         
   3  -3   7         13.52         20.60         3.46 o                         
   4  -3   7          9.50         11.00         2.49 o                         
   5  -3   7          8.51         15.81         2.26 o                         
  -8  -2   7         12.81         20.70         2.60 o                         
  -7  -2   7         15.02         28.57         2.88 o                         
  -6  -2   7          3.49          7.69         1.82 o                         
  -5  -2   7         81.77         77.24         4.34 o                         
  -4  -2   7        497.37        512.77        13.65 o                         
  -3  -2   7        175.71        171.19         4.54 o                         
  -2  -2   7         91.98         74.89         4.52 o                         
  -1  -2   7         91.15         81.27         2.99 o                         
   0  -2   7         15.11         15.85         1.44 o                         
   1  -2   7         25.93         27.69         1.58 o                         
   2  -2   7        445.38        468.39         9.35 o                         
   3  -2   7         20.37         21.41         2.07 o                         
   4  -2   7         78.23         72.20         3.46 o                         
   5  -2   7         29.41         35.25         2.96 o                         
   6  -2   7         44.50         51.75         4.00 o                         
  -8  -1   7         24.41         27.65         2.93 o                         
  -7  -1   7        146.28        119.73         5.72 o                         
  -6  -1   7         73.53         71.40         4.21 o                         
  -5  -1   7        463.18        490.38        12.73 o                         
  -4  -1   7        292.21        263.93         8.18 o                         
  -3  -1   7         59.87         54.84         2.33 o                         
  -2  -1   7         15.75         18.53         2.35 o                         
  -1  -1   7        343.68        341.33         6.22 o                         
   0  -1   7        159.91        190.03         4.31 o                         
   1  -1   7         11.84         10.95         1.07 o                         
   2  -1   7        324.91        319.13         5.81 o                         
   3  -1   7          8.96          9.34         2.39 o                         
   4  -1   7        548.86        547.07        10.84 o                         
   5  -1   7          6.07          9.14         1.80 o                         
   6  -1   7         27.63         33.22         2.62 o                         
   7  -1   7         60.01         57.00         4.30 o                         
  -8   0   7          2.30          1.89         1.26 o                         
  -7   0   7         76.45        100.86         4.74 o                         
  -6   0   7         17.66         14.67         1.67 o                         
  -5   0   7        155.77        159.58         4.64 o                         
  -4   0   7        217.85        233.79         5.71 o                         
  -3   0   7         63.54         58.28         2.42 o                         
  -2   0   7        171.01        162.21         4.08 o                         
  -1   0   7          0.76          0.15         0.44 o                         
   0   0   7         51.67         52.58         1.87 o                         
   1   0   7        304.57        295.96         5.31 o                         
   2   0   7        270.27        269.34         5.11 o                         
   3   0   7         26.75         22.48         1.97 o                         
   4   0   7        442.71        397.81         8.53 o                         
   5   0   7         98.87         84.43         3.63 o                         
   6   0   7         12.74          7.63         1.69 o                         
   7   0   7          9.32         11.71         2.58 o                         
  -8   1   7          0.34          0.85         1.13 o                         
  -7   1   7          0.81          1.18         0.92 o                         
  -6   1   7         47.56         61.88         3.05 o                         
  -5   1   7         46.96         47.74         3.13 o                         
  -4   1   7        678.70        668.95        11.93 o                         
  -3   1   7        101.46         82.67         8.66 o                         
  -2   1   7        425.74        398.91         6.20 o                         
  -1   1   7        385.06        345.60         5.62 o                         
   0   1   7        112.81        127.90         2.97 o                         
   1   1   7         74.98         67.96         2.18 o                         
   2   1   7         63.58         64.05         2.17 o                         
   3   1   7          7.03          6.72         0.96 o                         
   4   1   7        899.18        910.35        15.21 o                         
   5   1   7        582.16        566.35        17.17 o                         
   6   1   7        226.99        217.41         9.44 o                         
   7   1   7         42.85         45.06         3.62 o                         
  -8   2   7          0.87          0.24         1.21 o                         
  -7   2   7        103.58        103.77         4.49 o                         
  -6   2   7          8.22         10.78         1.68 o                         
  -5   2   7        734.68        748.89        13.39 o                         
  -4   2   7          7.91          8.55         1.36 o                         
  -3   2   7         10.76         11.16         1.56 o                         
  -2   2   7         79.04         80.08         2.79 o                         
  -1   2   7          0.50          0.28         0.44 o                         
   0   2   7        228.37        236.72         4.30 o                         
   1   2   7         87.20         89.38         2.44 o                         
   2   2   7         14.06          8.31         1.01 o                         
   3   2   7          0.54          0.73         0.65 o                         
   4   2   7         84.87         74.65         3.05 o                         
   5   2   7          5.48          2.12         1.27 o                         
   6   2   7         15.24         19.98         2.59 o                         
   7   2   7          4.98          6.27         2.39 o                         
   8   2   7          2.53          2.74         1.79 o                         
  -8   3   7          0.08          1.10         1.50 o                         
  -7   3   7        204.79        211.29        11.31 o                         
  -6   3   7         10.06          6.09         1.33 o                         
  -5   3   7        690.71        745.13        14.71 o                         
  -4   3   7        519.70        524.75        13.46 o                         
  -3   3   7         53.38         44.97         2.21 o                         
  -2   3   7        131.61        140.11         3.88 o                         
  -1   3   7        316.83        295.47         4.89 o                         
   0   3   7         60.93         58.93         1.99 o                         
   1   3   7        675.92        690.05         9.62 o                         
   2   3   7         33.69         41.54         1.69 o                         
   3   3   7         26.77         30.00         1.62 o                         
   4   3   7         43.54         37.78         2.25 o                         
   5   3   7         60.01         56.49         5.49 o                         
   6   3   7         42.98         36.42         3.09 o                         
   7   3   7         21.69         27.96         2.90 o                         
   8   3   7          0.00          0.15         1.38 o                         
  -8   4   7          0.02          0.59         1.41 o                         
  -7   4   7         91.88         78.82         5.83 o                         
  -6   4   7        201.18        194.92         5.75 o                         
  -5   4   7        214.88        198.98         5.73 o                         
  -4   4   7        767.52        792.08        13.83 o                         
  -3   4   7         52.89         52.18         2.53 o                         
  -2   4   7        597.62        595.33        10.49 o                         
  -1   4   7        323.29        347.83         5.71 o                         
   0   4   7        254.49        264.09         4.58 o                         
   1   4   7        340.74        274.25         5.09 o                         
   2   4   7        358.23        377.53         6.08 o                         
   3   4   7        610.68        645.01        11.23 o                         
   4   4   7        152.84        146.90         5.26 o                         
   5   4   7         45.65         46.00         2.64 o                         
   6   4   7        127.51        145.16        11.26 o                         
   7   4   7        121.50        111.07         5.47 o                         
   8   4   7         12.15         16.07         2.69 o                         
  -7   5   7          3.07          2.46         1.74 o                         
  -6   5   7         40.44         33.05         6.63 o                         
  -5   5   7          7.46          5.50         1.40 o                         
  -4   5   7        505.53        485.42         9.71 o                         
  -3   5   7         45.02         37.65         2.23 o                         
  -2   5   7         26.29         32.37         1.97 o                         
  -1   5   7        402.32        491.94         7.32 o                         
   0   5   7         57.61         56.02         1.80 o                         
   1   5   7        809.89        864.43        20.28 o                         
   2   5   7        596.36        645.70        12.00 o                         
   3   5   7        207.68        231.76         5.97 o                         
   4   5   7         28.19         28.29         2.07 o                         
   5   5   7         41.19         36.61         2.42 o                         
   6   5   7        212.36        205.92         8.50 o                         
   7   5   7         46.20         44.51         3.44 o                         
   8   5   7         17.07         16.25         2.83 o                         
  -7   6   7          0.48          0.01         2.03 o                         
  -6   6   7          2.40          4.99         2.01 o                         
  -5   6   7         53.16         56.64         2.95 o                         
  -4   6   7        333.77        324.87        11.18 o                         
  -3   6   7        200.11        174.98         4.96 o                         
  -2   6   7          7.13          7.64         1.31 o                         
  -1   6   7       1031.71        968.60        34.43 o                         
   0   6   7          1.11          0.64         0.44 o                         
   1   6   7        571.68        529.07         9.49 o                         
   2   6   7         83.26         69.71         3.47 o                         
   3   6   7        143.36        128.70         4.05 o                         
   4   6   7          2.28          3.69         1.27 o                         
   5   6   7          6.94          6.45         1.46 o                         
   6   6   7         73.23         81.85         3.61 o                         
   7   6   7         33.34         30.71         2.90 o                         
   8   6   7         46.28         40.78         3.44 o                         
  -6   7   7          0.57          2.75         2.74 o                         
  -5   7   7         58.66         42.62         5.44 o                         
  -4   7   7          0.99          3.13         1.16 o                         
  -3   7   7          5.81          7.66         1.50 o                         
  -2   7   7        182.22        172.29         4.90 o                         
  -1   7   7          1.79          1.99         0.92 o                         
   0   7   7          0.78          2.17         0.92 o                         
   1   7   7        512.83        479.29        22.95 o                         
   2   7   7       1371.96       1366.08        52.64 o                         
   3   7   7         65.03         62.73         2.89 o                         
   4   7   7         74.54         79.56         3.39 o                         
   5   7   7         16.95         20.77         1.93 o                         
   6   7   7         31.36         23.60         2.62 o                         
   7   7   7          8.09          6.02         4.11 o                         
   8   7   7          2.04          4.63         1.63 o                         
  -6   8   7         19.11         29.53         3.15 o                         
  -5   8   7          8.43         15.91         4.48 o                         
  -4   8   7         20.18         23.86         2.08 o                         
  -3   8   7         14.11         15.05         1.96 o                         
  -2   8   7        962.77        905.20        32.33 o                         
  -1   8   7        143.03        152.56         4.62 o                         
   0   8   7          0.35          1.08         0.75 o                         
   1   8   7        743.66        779.77        13.30 o                         
   2   8   7         34.60         32.40         2.14 o                         
   3   8   7         36.14         37.03         2.34 o                         
   4   8   7         83.55         65.71         3.14 o                         
   5   8   7          9.87          5.05         1.33 o                         
   6   8   7         57.05         54.55         3.08 o                         
   7   8   7         31.92         36.16         3.25 o                         
   8   8   7          8.29         11.25         2.29 o                         
  -5   9   7          0.37          1.05         1.54 o                         
  -4   9   7          1.46          3.89         2.17 o                         
  -3   9   7         51.59         46.69         2.82 o                         
  -2   9   7         61.18         66.85         3.65 o                         
  -1   9   7         22.47         20.76         2.60 o                         
   0   9   7          0.03          1.25         0.83 o                         
   1   9   7         10.03         11.25         1.44 o                         
   2   9   7        280.14        274.21         6.66 o                         
   3   9   7         18.00         10.84         1.70 o                         
   4   9   7         55.28         53.73         4.38 o                         
   5   9   7         42.06         45.72         2.85 o                         
   6   9   7         40.39         41.75         2.73 o                         
   7   9   7        116.45        102.76         4.39 o                         
   8   9   7          0.93          4.04         1.47 o                         
  -4  10   7          1.68          8.81         5.12 o                         
  -3  10   7          3.16          5.64         1.58 o                         
  -2  10   7          4.27          4.97         3.46 o                         
  -1  10   7          4.12          6.87         1.94 o                         
   0  10   7         39.94         44.35         3.52 o                         
   1  10   7         57.83         54.67         2.85 o                         
   2  10   7         82.46         68.30         3.18 o                         
   3  10   7        357.50        344.76         7.94 o                         
   4  10   7         69.83         62.18         3.19 o                         
   5  10   7          1.88          5.71         1.42 o                         
   6  10   7          1.68          2.52         2.54 o                         
   7  10   7         23.09         26.09         2.40 o                         
  -3  11   7         25.46         30.93         3.99 o                         
  -2  11   7         21.40         27.01         3.30 o                         
  -1  11   7          0.01          4.04         1.73 o                         
   0  11   7          9.80         13.88         2.64 o                         
   1  11   7          7.94          7.70         1.55 o                         
   2  11   7         76.84         68.36         3.32 o                         
   3  11   7        394.15        364.36         8.46 o                         
   4  11   7          8.01          7.08         1.63 o                         
   5  11   7         29.69         28.08         3.13 o                         
   6  11   7         22.17         23.08         2.99 o                         
   7  11   7         77.69         74.01         4.97 o                         
  -2  12   7         22.97         26.59         3.87 o                         
  -1  12   7          5.61          6.36         2.12 o                         
   0  12   7          2.13          6.91         2.18 o                         
   1  12   7         22.67         26.19         2.93 o                         
   2  12   7         15.39         13.02         2.64 o                         
   3  12   7         71.39         69.83         4.54 o                         
   4  12   7          2.75          0.90         1.62 o                         
   5  12   7          2.77          0.48         1.70 o                         
   6  12   7          7.92          6.73         2.31 o                         
   1  13   7          0.00          2.13         1.70 o                         
   2  13   7          3.20          3.17         3.30 o                         
   3  13   7         15.41         14.97         2.99 o                         
   4  13   7         14.73         19.39         3.95 o                         
  -4  -6   8          0.83          1.03         1.34 o                         
  -3  -6   8         15.92         18.71         2.09 o                         
  -2  -6   8          9.22         11.64         2.60 o                         
  -1  -6   8        121.38        126.65         9.66 o                         
   0  -6   8         26.96         36.65         3.44 o                         
  -6  -5   8         40.04         49.89         4.19 o                         
  -5  -5   8          7.55          7.82         2.11 o                         
  -4  -5   8         10.05         12.82         2.58 o                         
  -3  -5   8          8.99         10.13         1.62 o                         
  -2  -5   8         38.86         33.08         2.33 o                         
  -1  -5   8        229.94        233.93         6.52 o                         
   0  -5   8         17.12         17.89         2.91 o                         
   1  -5   8          6.21          5.59         1.91 o                         
   2  -5   8          1.10          4.08         1.68 o                         
  -6  -4   8         84.74         72.73         4.85 o                         
  -5  -4   8         24.42         18.86         2.72 o                         
  -4  -4   8          2.22         -0.98         0.98 o                         
  -3  -4   8          0.14          1.21         0.89 o                         
  -2  -4   8          0.04          1.39         0.97 o                         
  -1  -4   8         31.08         30.56         2.24 o                         
   0  -4   8         35.71         36.26         3.11 o                         
   1  -4   8         36.27         45.98         3.72 o                         
   2  -4   8         75.29         82.96        13.31 o                         
   3  -4   8          5.33         10.43         2.43 o                         
  -7  -3   8          0.07         -0.05         1.76 o                         
  -6  -3   8        304.69        304.26        10.29 o                         
  -5  -3   8         16.54         19.36         2.43 o                         
  -4  -3   8         58.43         58.64         3.97 o                         
  -3  -3   8          0.02          0.40         1.29 o                         
  -2  -3   8          2.89          1.92         1.14 o                         
  -1  -3   8        370.86        355.29         7.87 o                         
   0  -3   8        107.94        110.23         3.97 o                         
   1  -3   8         12.23         14.39         2.51 o                         
   2  -3   8         63.78         57.78         4.01 o                         
   3  -3   8          7.98         14.20         2.87 o                         
   4  -3   8         62.81         57.60         4.22 o                         
  -7  -2   8          3.10          4.56         3.77 o                         
  -6  -2   8         14.92         10.00         2.24 o                         
  -5  -2   8          0.05         -0.51         0.99 o                         
  -4  -2   8         94.09         71.84         4.29 o                         
  -3  -2   8        324.80        308.71         9.35 o                         
  -2  -2   8        207.92        189.24         5.06 o                         
  -1  -2   8          0.04          0.53         0.83 o                         
   0  -2   8         36.73         35.12         2.22 o                         
   1  -2   8        377.04        402.60        14.17 o                         
   2  -2   8          0.46          2.53         1.70 o                         
   3  -2   8         64.25         63.25         4.21 o                         
   4  -2   8         23.14         23.51         2.23 o                         
   5  -2   8          1.86          3.23         1.32 o                         
  -8  -1   8          0.00          1.15         1.35 o                         
  -7  -1   8          0.77         -0.23         1.21 o                         
  -6  -1   8          0.77          1.13         1.15 o                         
  -5  -1   8         90.32         94.23         9.11 o                         
  -4  -1   8        288.24        304.95         9.32 o                         
  -3  -1   8         10.41          9.57         1.85 o                         
  -2  -1   8        577.58        554.40        10.09 o                         
  -1  -1   8          4.41          2.73         0.91 o                         
   0  -1   8         80.88         75.69         2.47 o                         
   1  -1   8       1254.45       1329.03        17.71 o                         
   2  -1   8        638.36        653.09        11.90 o                         
   3  -1   8          1.80          2.52         1.29 o                         
   4  -1   8          2.40          5.96         1.49 o                         
   5  -1   8          8.39         13.64         2.09 o                         
   6  -1   8          5.48          8.02         2.32 o                         
  -8   0   8          8.63         12.98         2.51 o                         
  -7   0   8          8.32          6.95         1.95 o                         
  -6   0   8        153.62        136.32        12.71 o                         
  -5   0   8        147.92        120.40         4.13 o                         
  -4   0   8         53.19         54.32         2.63 o                         
  -3   0   8          6.77          6.32         1.17 o                         
  -2   0   8         36.03         30.64         1.86 o                         
  -1   0   8         42.85         38.46         1.67 o                         
   0   0   8         31.48         28.67         1.53 o                         
   1   0   8        253.48        238.44         4.83 o                         
   2   0   8       1581.90       1675.23        21.62 o                         
   3   0   8         86.84         80.63         3.41 o                         
   4   0   8          7.99          5.56         1.46 o                         
   5   0   8         24.94         25.47         2.23 o                         
   6   0   8        224.92        216.96        16.11 o                         
  -8   1   8         22.52         24.09         2.22 o                         
  -7   1   8          7.67         13.58         2.23 o                         
  -6   1   8          2.87          6.32         1.34 o                         
  -5   1   8         53.83         56.39         2.99 o                         
  -4   1   8        277.30        283.06         6.68 o                         
  -3   1   8        493.41        513.39        12.99 o                         
  -2   1   8         32.27         36.12         2.91 o                         
  -1   1   8        100.66         84.16         2.47 o                         
   0   1   8        417.47        402.59         6.62 o                         
   1   1   8         32.79         27.24         1.58 o                         
   2   1   8       1468.25       1504.70        33.21 o                         
   3   1   8          0.20          0.80         0.86 o                         
   4   1   8        131.59        134.89         4.45 o                         
   5   1   8         14.88         18.34         2.73 o                         
   6   1   8        104.79         94.36         7.23 o                         
   7   1   8        100.12         95.14         5.77 o                         
  -8   2   8         71.43         85.91         7.31 o                         
  -7   2   8        246.19        263.90         7.23 o                         
  -6   2   8         99.17         94.66         3.93 o                         
  -5   2   8        270.69        285.49         7.02 o                         
  -4   2   8        323.54        314.33         7.20 o                         
  -3   2   8         75.77         55.88         3.64 o                         
  -2   2   8        122.74        110.78         3.54 o                         
  -1   2   8          3.53          4.74         0.74 o                         
   0   2   8        482.52        539.17         8.16 o                         
   1   2   8          6.04          4.78         0.86 o                         
   2   2   8        139.30        132.02         3.31 o                         
   3   2   8         58.60         52.27         2.18 o                         
   4   2   8         50.89         46.68         3.24 o                         
   5   2   8        128.46         96.82         4.82 o                         
   6   2   8          2.85          2.13         1.66 o                         
   7   2   8         99.43         76.89         4.81 o                         
  -7   3   8         84.66         82.24         3.86 o                         
  -6   3   8          0.62          0.06         0.88 o                         
  -5   3   8        316.09        325.74         7.64 o                         
  -4   3   8        164.45        146.11         4.60 o                         
  -3   3   8          0.29         -0.73         0.73 o                         
  -2   3   8        238.83        217.21         5.87 o                         
  -1   3   8         40.64         37.70         2.00 o                         
   0   3   8          0.03          0.22         0.90 o                         
   1   3   8         78.42         93.61         2.59 o                         
   2   3   8        604.69        568.74         8.61 o                         
   3   3   8        113.12        110.93         4.30 o                         
   4   3   8        409.04        414.78         8.43 o                         
   5   3   8          5.73          9.50         2.01 o                         
   6   3   8         94.75         97.24         5.10 o                         
   7   3   8          7.72         13.59         2.61 o                         
   8   3   8         13.53         15.72         3.62 o                         
  -7   4   8          5.73          9.89         2.37 o                         
  -6   4   8         20.92         22.44         2.02 o                         
  -5   4   8          5.03          2.63         1.17 o                         
  -4   4   8        443.61        447.53         9.28 o                         
  -3   4   8          0.65          1.07         0.84 o                         
  -2   4   8        847.09        800.24        24.59 o                         
  -1   4   8        764.06        721.53        12.24 o                         
   0   4   8         22.26         13.93         1.03 o                         
   1   4   8          5.81          2.58         0.74 o                         
   2   4   8        132.86        124.08         4.03 o                         
   3   4   8         33.59         25.51         1.92 o                         
   4   4   8        881.20        900.74        17.20 o                         
   5   4   8        107.30         91.87         4.58 o                         
   6   4   8        480.22        398.28        12.43 o                         
   7   4   8         20.28         19.46         2.99 o                         
   8   4   8          1.29          1.76         1.60 o                         
  -7   5   8         45.99         35.55         3.44 o                         
  -6   5   8          0.02          0.39         0.86 o                         
  -5   5   8        358.05        338.22         8.04 o                         
  -4   5   8         25.18         26.31         2.05 o                         
  -3   5   8         17.31         20.12         1.85 o                         
  -2   5   8        383.43        384.22         7.91 o                         
  -1   5   8        225.35        209.25         6.62 o                         
   0   5   8         82.94         84.58         2.38 o                         
   1   5   8         64.79         50.32         2.35 o                         
   2   5   8          5.98          3.40         1.13 o                         
   3   5   8          7.60         10.76         1.59 o                         
   4   5   8        111.69        112.16         4.05 o                         
   5   5   8         39.93         49.89         2.90 o                         
   6   5   8         14.87         23.06         2.53 o                         
   7   5   8          0.22          1.59         1.30 o                         
   8   5   8          6.76          4.95         1.83 o                         
  -7   6   8         81.00         80.20         5.00 o                         
  -6   6   8         12.58         17.39         2.93 o                         
  -5   6   8        399.66        400.75        10.30 o                         
  -4   6   8          4.74          6.54         1.43 o                         
  -3   6   8          2.52          5.70         1.37 o                         
  -2   6   8        264.79        245.27         7.38 o                         
  -1   6   8        111.48        108.83         3.58 o                         
   0   6   8          9.12         16.04         1.11 o                         
   1   6   8        244.51        249.21         5.80 o                         
   2   6   8          4.20         12.64         1.54 o                         
   3   6   8        313.19        278.63         8.01 o                         
   4   6   8        403.42        373.22         8.22 o                         
   5   6   8        270.46        227.61        13.36 o                         
   6   6   8         19.80         17.06         2.66 o                         
   7   6   8         29.23         21.99         2.59 o                         
   8   6   8          2.06          0.02         1.27 o                         
  -6   7   8         76.47         76.26         4.80 o                         
  -5   7   8         47.02         48.79         2.83 o                         
  -4   7   8        292.87        276.39         7.02 o                         
  -3   7   8          4.18          6.47         1.55 o                         
  -2   7   8         44.38         47.54         2.59 o                         
  -1   7   8        203.11        202.93         5.29 o                         
   0   7   8         40.20         35.85         2.00 o                         
   1   7   8        556.51        561.23        10.32 o                         
   2   7   8        401.52        380.30         8.52 o                         
   3   7   8        977.75        956.83        16.00 o                         
   4   7   8        331.93        309.93         7.35 o                         
   5   7   8          2.16          1.90         1.09 o                         
   6   7   8         56.27         45.93         2.89 o                         
   7   7   8         55.43         70.07         4.34 o                         
   8   7   8          0.33          1.22         1.32 o                         
  -5   8   8         29.60         29.21         2.87 o                         
  -4   8   8         82.37         84.19         3.69 o                         
  -3   8   8         60.59         52.65         2.91 o                         
  -2   8   8        107.27         88.38         3.60 o                         
  -1   8   8        111.19        124.31         5.54 o                         
   0   8   8        290.46        307.17         6.81 o                         
   1   8   8        205.56        179.54         5.06 o                         
   2   8   8        121.16        126.59         4.24 o                         
   3   8   8          0.47          0.91         1.04 o                         
   4   8   8          3.44          6.76         1.55 o                         
   5   8   8          8.13         10.95         2.02 o                         
   6   8   8         79.57         92.69         5.16 o                         
   7   8   8         82.67         85.22         5.05 o                         
   8   8   8         42.42         41.47         3.48 o                         
  -5   9   8          0.68          3.21         1.75 o                         
  -4   9   8         33.19         43.06         3.41 o                         
  -3   9   8         24.76         19.13         2.22 o                         
  -2   9   8         18.78         19.95         3.06 o                         
  -1   9   8         39.63         40.23         3.52 o                         
   0   9   8         36.66         38.54         3.49 o                         
   1   9   8         21.25         24.30         1.95 o                         
   2   9   8         21.40         22.77         2.02 o                         
   3   9   8        103.34        112.64         4.20 o                         
   4   9   8         12.46         10.41         1.79 o                         
   5   9   8          0.16          0.86         1.03 o                         
   6   9   8         93.74         81.00         4.75 o                         
   7   9   8         46.57         46.23         3.84 o                         
  -4  10   8         12.31         21.39         2.59 o                         
  -3  10   8         31.10         32.43         4.86 o                         
  -2  10   8        102.82         96.23         5.16 o                         
  -1  10   8         66.08         71.17         4.54 o                         
   0  10   8          2.21          1.87         1.54 o                         
   1  10   8        161.99        160.92         5.03 o                         
   2  10   8         67.60         50.15         2.84 o                         
   3  10   8         19.70         19.92         2.10 o                         
   4  10   8         52.11         45.78         2.83 o                         
   5  10   8         47.80         45.81         2.91 o                         
   6  10   8         25.50         28.41         2.44 o                         
   7  10   8          1.50          3.07         1.64 o                         
  -3  11   8          0.23         -0.20         1.72 o                         
  -2  11   8        123.58        115.27         5.83 o                         
  -1  11   8         63.57         60.76         4.34 o                         
   0  11   8         12.69         18.77         2.68 o                         
   1  11   8         15.92         16.73         1.88 o                         
   2  11   8          6.18          4.25         1.29 o                         
   3  11   8         33.78         36.04         2.56 o                         
   4  11   8         88.94         82.36         5.43 o                         
   5  11   8         10.50         14.90         2.16 o                         
   6  11   8          9.20          9.25         1.86 o                         
  -1  12   8         24.91         26.76         3.20 o                         
   0  12   8          4.11          6.20         2.21 o                         
   1  12   8          0.33          3.39         3.38 o                         
   2  12   8         24.46         29.93         2.84 o                         
   3  12   8          4.69          4.74         1.58 o                         
   4  12   8         26.46         23.64         5.51 o                         
   5  12   8          7.03          9.84         2.55 o                         
   1  13   8          2.12         -0.12         3.99 o                         
   2  13   8         20.82         19.14         4.57 o                         
   3  13   8         44.28         41.18         3.83 o                         
   4  13   8          7.33          9.92         2.62 o                         
  -4  -5   9          1.60          1.51         1.53 o                         
  -3  -5   9         43.93         42.17         3.62 o                         
  -2  -5   9          1.57          1.92         1.18 o                         
  -1  -5   9          0.57          2.83         1.52 o                         
   0  -5   9          4.71         10.13         2.24 o                         
  -5  -4   9          5.43          1.89         1.53 o                         
  -4  -4   9          0.01          1.47         1.27 o                         
  -3  -4   9         17.83         13.97         5.36 o                         
  -2  -4   9          2.67          5.89         1.32 o                         
  -1  -4   9          0.31          1.90         1.05 o                         
   0  -4   9         10.33         13.34         2.47 o                         
   1  -4   9          0.80          2.02         3.05 o                         
   2  -4   9         90.48         97.17         5.52 o                         
  -6  -3   9          2.47          4.71         1.75 o                         
  -5  -3   9          0.22          0.16         1.18 o                         
  -4  -3   9          8.22          8.25         2.10 o                         
  -3  -3   9         52.35         69.39         4.35 o                         
  -2  -3   9        104.96         87.01         3.56 o                         
  -1  -3   9        404.58        413.17         8.98 o                         
   0  -3   9         10.88         12.00         2.33 o                         
   1  -3   9          0.43          2.63         1.61 o                         
   2  -3   9          4.10          5.20         1.83 o                         
   3  -3   9         16.84         20.00         2.84 o                         
  -7  -2   9         21.28         24.01         2.94 o                         
  -6  -2   9         67.68         67.97         4.63 o                         
  -5  -2   9          1.97          4.69         3.58 o                         
  -4  -2   9         14.85         16.01         2.76 o                         
  -3  -2   9          6.60          9.02         2.72 o                         
  -2  -2   9         72.15         61.20         5.88 o                         
  -1  -2   9        348.54        337.95         7.96 o                         
   0  -2   9          4.00          6.93         1.42 o                         
   1  -2   9         19.07         21.92         2.78 o                         
   2  -2   9         83.20         94.97         7.61 o                         
   3  -2   9          1.05          1.88         1.90 o                         
   4  -2   9         62.83         61.20         4.41 o                         
  -7  -1   9         17.39         23.13         3.01 o                         
  -6  -1   9        281.67        311.25        18.67 o                         
  -5  -1   9          2.42          1.03         1.35 o                         
  -4  -1   9          2.87          1.92         1.23 o                         
  -3  -1   9        206.08        205.26         7.43 o                         
  -2  -1   9          7.60          8.31         1.75 o                         
  -1  -1   9        242.14        220.21         5.63 o                         
   0  -1   9         39.31         48.80         3.10 o                         
   1  -1   9         14.15         12.86         1.68 o                         
   2  -1   9         50.66         60.86         3.92 o                         
   3  -1   9         92.98         87.22         4.18 o                         
   4  -1   9         99.70        102.98         4.24 o                         
   5  -1   9         93.61        103.78         4.71 o                         
  -7   0   9         12.34         17.45         3.83 o                         
  -6   0   9        206.91        195.80        16.42 o                         
  -5   0   9         67.44         76.66         4.62 o                         
  -4   0   9         35.89         30.79         2.88 o                         
  -3   0   9          0.06         -0.26         0.96 o                         
  -2   0   9         60.63         64.31         2.78 o                         
  -1   0   9        628.13        629.63         9.61 o                         
   0   0   9        297.62        294.36         5.66 o                         
   1   0   9         35.79         36.97         1.89 o                         
   2   0   9        122.28        130.47         4.35 o                         
   3   0   9          2.88          2.28         1.15 o                         
   4   0   9        111.08        103.82         7.90 o                         
   5   0   9        103.76         98.15         5.14 o                         
   6   0   9         38.43         33.16         3.27 o                         
  -7   1   9         26.97         25.62         5.47 o                         
  -6   1   9         85.81        101.02         8.23 o                         
  -5   1   9         15.44         17.57         1.88 o                         
  -4   1   9        326.96        317.92         7.47 o                         
  -3   1   9        243.34        231.44         9.40 o                         
  -2   1   9         56.07         63.20         3.61 o                         
  -1   1   9        158.71        139.12         4.50 o                         
   0   1   9         32.89         33.34         1.71 o                         
   1   1   9        192.03        184.17         6.10 o                         
   2   1   9        292.50        274.39         6.15 o                         
   3   1   9        184.67        193.95         5.48 o                         
   4   1   9        175.37        169.78        10.50 o                         
   5   1   9          7.94         11.40         2.31 o                         
   6   1   9          0.98          1.34         1.60 o                         
  -7   2   9          5.58         11.28         2.17 o                         
  -6   2   9          0.06          0.60         0.96 o                         
  -5   2   9         15.99         20.90         4.77 o                         
  -4   2   9        131.62        127.40         4.36 o                         
  -3   2   9         77.65         69.86         3.07 o                         
  -2   2   9        144.43        143.03         4.38 o                         
  -1   2   9         53.13         51.36         2.93 o                         
   0   2   9        136.24        136.54         5.50 o                         
   1   2   9        853.37        863.49        18.64 o                         
   2   2   9        114.11        103.28         3.59 o                         
   3   2   9          2.82          2.99         1.24 o                         
   4   2   9          2.71          3.57         1.44 o                         
   5   2   9         80.07         69.54         4.22 o                         
   6   2   9         13.07         16.10         2.78 o                         
   7   2   9         86.78         85.42         5.18 o                         
  -7   3   9          1.74          1.98         1.14 o                         
  -6   3   9          6.48          6.14         2.20 o                         
  -5   3   9        187.12        184.01         5.95 o                         
  -4   3   9         63.87         73.41         3.28 o                         
  -3   3   9        138.54        114.90         4.15 o                         
  -2   3   9         65.50         55.91         2.66 o                         
  -1   3   9          0.71          2.58         0.80 o                         
   0   3   9          4.29          6.13         1.22 o                         
   1   3   9        315.98        270.00         5.17 o                         
   2   3   9       1418.33       1459.69        19.09 o                         
   3   3   9         11.54         14.33         1.74 o                         
   4   3   9          1.65          1.83         1.32 o                         
   5   3   9          2.60          3.22         1.80 o                         
   6   3   9        208.25        200.12         7.70 o                         
   7   3   9         80.03         85.61         5.38 o                         
  -7   4   9         11.46         12.43         1.90 o                         
  -6   4   9          0.44          4.92         1.31 o                         
  -5   4   9         79.10         87.82         4.19 o                         
  -4   4   9        579.02        551.52        10.94 o                         
  -3   4   9         66.16         69.21         3.08 o                         
  -2   4   9        240.89        231.42         5.83 o                         
  -1   4   9         85.91         96.82         3.39 o                         
   0   4   9        119.33        123.50         3.10 o                         
   1   4   9         18.64         22.49         1.41 o                         
   2   4   9       1561.08       1679.09        24.93 o                         
   3   4   9         17.46         19.36         2.89 o                         
   4   4   9         21.54         24.99         2.12 o                         
   5   4   9          2.75          8.18         3.13 o                         
   6   4   9         59.23         50.13         6.10 o                         
   7   4   9         19.13         17.10         2.95 o                         
  -7   5   9         63.90         74.21         4.77 o                         
  -6   5   9         65.48         77.80         5.43 o                         
  -5   5   9        247.20        230.15        12.83 o                         
  -4   5   9         46.66         32.12         2.30 o                         
  -3   5   9         22.48         24.68         2.07 o                         
  -2   5   9         68.66         73.54         3.08 o                         
  -1   5   9        149.30        144.51         4.28 o                         
   0   5   9          8.56          9.33         1.41 o                         
   1   5   9        128.52        119.51         3.80 o                         
   2   5   9        183.30        161.42         4.65 o                         
   3   5   9         61.22         61.19         3.01 o                         
   4   5   9          0.22          0.14         1.01 o                         
   5   5   9        102.58        104.12         5.67 o                         
   6   5   9          0.42         -0.12         1.82 o                         
   7   5   9         90.08         83.34         6.39 o                         
  -6   6   9          0.47          0.82         1.44 o                         
  -5   6   9        143.04        141.13         4.98 o                         
  -4   6   9         97.77        105.40         4.82 o                         
  -3   6   9         38.96         32.50         2.88 o                         
  -2   6   9        275.90        241.71         6.10 o                         
  -1   6   9        200.61        187.34         6.06 o                         
   0   6   9         71.74         66.98         4.01 o                         
   1   6   9        144.14        132.53         4.10 o                         
   2   6   9        503.67        487.03         9.55 o                         
   3   6   9         54.67         58.46         3.33 o                         
   4   6   9        713.44        752.12        13.73 o                         
   5   6   9         12.06         20.43         2.08 o                         
   6   6   9         21.04         21.58         2.52 o                         
   7   6   9         34.74         31.09         3.11 o                         
  -6   7   9         34.39         26.02         2.97 o                         
  -5   7   9         20.40         26.41         2.25 o                         
  -4   7   9        373.69        329.49         8.01 o                         
  -3   7   9          0.84          0.87         1.02 o                         
  -2   7   9        404.63        354.88        12.78 o                         
  -1   7   9        182.70        173.51         5.22 o                         
   0   7   9          0.53          0.63         1.47 o                         
   1   7   9         79.90         79.47         4.64 o                         
   2   7   9         28.97         30.80         2.24 o                         
   3   7   9        289.73        294.71         7.16 o                         
   4   7   9        897.62        925.97        16.12 o                         
   5   7   9        101.62         91.02         3.98 o                         
   6   7   9        101.18         91.43         4.96 o                         
   7   7   9          6.96          4.24         1.62 o                         
  -5   8   9         65.80         66.65         6.14 o                         
  -4   8   9         38.91         45.05         3.44 o                         
  -3   8   9          1.78          2.70         1.24 o                         
  -2   8   9          5.18         10.83         2.57 o                         
  -1   8   9          7.32          6.60         2.16 o                         
   0   8   9         14.17         11.21         2.44 o                         
   1   8   9         40.08         40.01         2.42 o                         
   2   8   9         39.82         44.16         2.67 o                         
   3   8   9          0.02         -0.91         0.91 o                         
   4   8   9        208.44        200.66         7.08 o                         
   5   8   9        269.88        250.82         6.91 o                         
   6   8   9          3.92          2.48         1.66 o                         
   7   8   9          0.15          0.88         1.25 o                         
  -4   9   9          4.58          6.89         2.78 o                         
  -3   9   9         58.82         51.74         2.99 o                         
  -2   9   9         31.36         31.56         3.22 o                         
  -1   9   9         23.41         28.78         3.12 o                         
   0   9   9         57.72         55.72         4.03 o                         
   1   9   9        100.85        103.93         3.89 o                         
   2   9   9         39.85         41.49         2.60 o                         
   3   9   9        138.60        125.13         4.52 o                         
   4   9   9        361.67        355.19         8.46 o                         
   5   9   9        121.86        121.50         4.73 o                         
   6   9   9         14.18         10.40         3.62 o                         
   7   9   9          1.30          1.13         1.18 o                         
  -4  10   9         44.65         47.51         5.00 o                         
  -3  10   9          8.12          9.53         2.37 o                         
  -2  10   9         27.57         32.35         3.23 o                         
  -1  10   9          0.08          1.56         1.61 o                         
   0  10   9         40.76         27.25         3.14 o                         
   1  10   9         55.68         45.84         3.85 o                         
   2  10   9         87.10         94.26         3.91 o                         
   3  10   9        277.22        273.41         7.16 o                         
   4  10   9          0.56         -0.71         0.96 o                         
   5  10   9          1.15          2.08         1.19 o                         
   6  10   9          4.92          4.14         1.58 o                         
   7  10   9         68.42         61.82         5.69 o                         
  -2  11   9         25.76         24.23         2.91 o                         
  -1  11   9         42.09         48.42         4.02 o                         
   0  11   9         57.45         60.87        10.60 o                         
   1  11   9         94.31        107.21         9.35 o                         
   2  11   9          1.50          2.18         2.05 o                         
   3  11   9         60.65         57.80         3.23 o                         
   4  11   9          1.43          2.29         1.53 o                         
   5  11   9          9.07          7.86         1.72 o                         
   6  11   9         78.45         73.40         3.97 o                         
  -1  12   9         20.73         19.28         2.84 o                         
   0  12   9          0.09          0.11         1.50 o                         
   1  12   9          1.89          1.85         1.80 o                         
   2  12   9          0.21          1.89         1.51 o                         
   3  12   9         15.68         17.56         2.02 o                         
   4  12   9          1.49          1.74         1.17 o                         
   5  12   9         29.65         27.31         2.46 o                         
   2  13   9         48.03         55.94        10.64 o                         
  -3  -4  10         66.17         63.42         4.85 o                         
  -2  -4  10          9.73         11.00         5.73 o                         
  -1  -4  10          0.23          0.71         3.52 o                         
   0  -4  10         59.91         72.57         4.57 o                         
  -5  -3  10         17.28         20.13         3.21 o                         
  -4  -3  10         10.97         14.88         2.89 o                         
  -3  -3  10        121.18        116.93         5.92 o                         
  -2  -3  10         55.07         47.30         3.71 o                         
  -1  -3  10         20.42         22.44         2.10 o                         
   0  -3  10          6.64         12.24         2.33 o                         
   1  -3  10          0.00          1.41         3.05 o                         
   2  -3  10         18.46         18.90         2.79 o                         
  -5  -2  10         70.57         69.71         4.80 o                         
  -4  -2  10         17.56         15.76         2.90 o                         
  -3  -2  10        136.34        124.45         6.06 o                         
  -2  -2  10          0.10         -0.38         1.22 o                         
  -1  -2  10         23.25         26.06         3.10 o                         
   0  -2  10          1.58          1.29         1.28 o                         
   1  -2  10         22.28         21.51         2.75 o                         
   2  -2  10         28.90         34.68         3.40 o                         
   3  -2  10         17.44         21.94         3.09 o                         
  -6  -1  10          0.43          2.94         1.46 o                         
  -5  -1  10          2.71          2.48         1.97 o                         
  -4  -1  10         37.49         45.35         3.70 o                         
  -3  -1  10         66.40         67.39         4.79 o                         
  -2  -1  10         24.56         23.53         2.70 o                         
  -1  -1  10         21.51         20.24         2.43 o                         
   0  -1  10         42.41         42.68         2.71 o                         
   1  -1  10          0.36          0.16         1.32 o                         
   2  -1  10        119.62        121.38         5.76 o                         
   3  -1  10         41.03         34.34         4.44 o                         
   4  -1  10         27.19         27.84         4.03 o                         
  -6   0  10          7.69         13.39         2.54 o                         
  -5   0  10          5.36          7.59         2.00 o                         
  -4   0  10         15.46         18.48         3.62 o                         
  -3   0  10        269.33        292.42         9.45 o                         
  -2   0  10         16.03         12.97         2.35 o                         
  -1   0  10        666.70        645.70        34.49 o                         
   0   0  10         20.88         25.71         2.13 o                         
   1   0  10         12.56         17.31         1.84 o                         
   2   0  10         14.03         16.24         3.12 o                         
   3   0  10         30.52         41.03         2.66 o                         
   4   0  10         86.12         92.62         4.94 o                         
   5   0  10        138.83        157.24         6.83 o                         
  -6   1  10         30.73         35.78         3.39 o                         
  -5   1  10         16.86         17.37         4.30 o                         
  -4   1  10          0.89          3.51         1.94 o                         
  -3   1  10        175.77        172.20         5.17 o                         
  -2   1  10        184.72        151.21         4.78 o                         
  -1   1  10        324.36        281.50         8.37 o                         
   0   1  10         16.71         20.26         1.98 o                         
   1   1  10         15.08         19.12         1.52 o                         
   2   1  10         51.79         48.77         2.69 o                         
   3   1  10          3.24          2.16         1.21 o                         
   4   1  10         47.28         47.25         6.16 o                         
   5   1  10        153.57        145.29         9.07 o                         
  -7   2  10         17.60         22.06         2.77 o                         
  -6   2  10        114.22        113.05         4.50 o                         
  -5   2  10          0.14         -0.20         0.88 o                         
  -4   2  10          7.58          4.59         1.21 o                         
  -3   2  10        151.60        147.38         4.74 o                         
  -2   2  10         43.02         44.94         2.52 o                         
  -1   2  10        198.46        192.51         5.30 o                         
   0   2  10        339.75        354.62         9.97 o                         
   1   2  10         61.95         59.99         2.41 o                         
   2   2  10         88.70         80.57         2.85 o                         
   3   2  10          2.55          5.76         1.70 o                         
   4   2  10        135.58        117.14         5.45 o                         
   5   2  10        237.67        248.85         8.62 o                         
   6   2  10          1.62          3.17         1.73 o                         
  -6   3  10        205.67        193.91         9.32 o                         
  -5   3  10          0.26         -0.07         0.96 o                         
  -4   3  10          4.54          5.60         1.36 o                         
  -3   3  10          5.88          1.69         1.03 o                         
  -2   3  10         37.78         40.01         2.41 o                         
  -1   3  10       1220.51       1155.98        18.80 o                         
   0   3  10        188.85        187.51         5.13 o                         
   1   3  10        123.74        108.63         3.20 o                         
   2   3  10        710.22        712.02        12.61 o                         
   3   3  10          1.06          1.32         0.98 o                         
   4   3  10        134.58        126.57         6.30 o                         
   5   3  10         55.22         47.27         4.71 o                         
   6   3  10         19.78         17.85         2.99 o                         
  -6   4  10         34.25         32.09         2.48 o                         
  -5   4  10         10.83         13.48         1.99 o                         
  -4   4  10        233.41        216.78         6.15 o                         
  -3   4  10        210.88        205.26         5.77 o                         
  -2   4  10        130.08        110.64         5.01 o                         
  -1   4  10         96.56         86.08         3.35 o                         
   0   4  10          0.65          2.01         0.95 o                         
   1   4  10         21.37         20.70         1.92 o                         
   2   4  10        357.57        343.08         7.53 o                         
   3   4  10        187.97        165.31         4.98 o                         
   4   4  10         84.63         79.27         4.41 o                         
   5   4  10        102.06        107.11         5.39 o                         
   6   4  10         14.13         13.88         2.63 o                         
   7   4  10         44.02         48.43         6.45 o                         
  -6   5  10          0.92          3.31         1.24 o                         
  -5   5  10          5.22          7.23         1.66 o                         
  -4   5  10        133.69        138.32         4.83 o                         
  -3   5  10         13.87         12.51         2.25 o                         
  -2   5  10         58.16         54.15         2.83 o                         
  -1   5  10         13.91         13.69         1.65 o                         
   0   5  10          4.84          4.66         1.81 o                         
   1   5  10       1292.59       1289.17        20.05 o                         
   2   5  10         34.67         44.05         2.63 o                         
   3   5  10         10.18         15.10         1.85 o                         
   4   5  10         99.16         93.76         3.84 o                         
   5   5  10        142.33        136.33         6.13 o                         
   6   5  10          5.34          6.08         1.98 o                         
   7   5  10         31.40         26.58         3.08 o                         
  -6   6  10         29.70         25.73         3.62 o                         
  -5   6  10         78.31         79.79         3.74 o                         
  -4   6  10         66.92         51.00         2.98 o                         
  -3   6  10         48.62         51.14         2.86 o                         
  -2   6  10         34.42         31.03         2.22 o                         
  -1   6  10          0.20          0.42         1.32 o                         
   0   6  10        103.95         93.80         8.52 o                         
   1   6  10       1034.58       1023.22        21.48 o                         
   2   6  10       1167.80       1089.99        26.68 o                         
   3   6  10         18.69         23.08         2.75 o                         
   4   6  10          0.00          1.04         1.09 o                         
   5   6  10         10.37         14.48         2.54 o                         
   6   6  10        149.03        132.98         6.25 o                         
   7   6  10         59.30         78.57         4.92 o                         
  -5   7  10         13.99         14.33         1.91 o                         
  -4   7  10        135.37        158.47         5.32 o                         
  -3   7  10          2.09          3.28         1.22 o                         
  -2   7  10         45.23         53.74         3.89 o                         
  -1   7  10         17.22         15.47         3.60 o                         
   0   7  10          5.07          5.27         2.05 o                         
   1   7  10        187.23        169.02         6.77 o                         
   2   7  10       1011.49       1145.08        18.68 o                         
   3   7  10         20.28         18.23         2.13 o                         
   4   7  10         13.45         12.22         2.00 o                         
   5   7  10         34.61         39.65         2.82 o                         
   6   7  10        160.89        175.71        12.38 o                         
   7   7  10         56.45         47.76         3.82 o                         
  -5   8  10         25.93         31.62         3.04 o                         
  -4   8  10          1.06          1.09         1.11 o                         
  -3   8  10         35.55         32.35         2.41 o                         
  -2   8  10          4.71          1.69         1.51 o                         
  -1   8  10         68.33         70.87         5.47 o                         
   0   8  10         47.95         51.18         4.18 o                         
   1   8  10         19.72         20.33         2.76 o                         
   2   8  10        329.43        337.55        15.08 o                         
   3   8  10         30.34         32.47         3.05 o                         
   4   8  10          2.52          7.46         1.61 o                         
   5   8  10          2.74          2.34         1.26 o                         
   6   8  10         69.72         61.74         3.61 o                         
   7   8  10        139.05        134.26         9.93 o                         
  -4   9  10         37.91         41.55         5.06 o                         
  -3   9  10          7.79         17.76         2.56 o                         
  -2   9  10         62.89         64.86         4.36 o                         
  -1   9  10          8.47          7.98         2.33 o                         
   0   9  10          0.12          0.60         1.62 o                         
   1   9  10        134.53        134.09         6.41 o                         
   2   9  10        107.80         97.55         4.00 o                         
   3   9  10          0.58          1.97         1.68 o                         
   4   9  10        218.72        194.73         7.89 o                         
   5   9  10         11.33         13.37         2.09 o                         
   6   9  10         12.05         22.72         3.88 o                         
  -3  10  10          0.24          2.14         1.41 o                         
  -2  10  10         19.03         23.15         2.90 o                         
  -1  10  10         18.44         23.48         2.93 o                         
   0  10  10          4.18          7.39         2.68 o                         
   1  10  10         13.66         17.37         3.11 o                         
   2  10  10          1.41          1.84         2.70 o                         
   3  10  10          8.99          6.84         1.55 o                         
   4  10  10        293.41        289.82         7.80 o                         
   5  10  10         22.95         25.73         2.47 o                         
   6  10  10         54.37         50.65         4.35 o                         
  -2  11  10         11.60         17.51         2.95 o                         
  -1  11  10          0.25          1.73         1.65 o                         
   0  11  10         80.02         82.44         5.28 o                         
   1  11  10          5.03          2.03         1.87 o                         
   2  11  10          7.42          7.64         2.42 o                         
   3  11  10          0.01          1.06         2.26 o                         
   4  11  10         49.79         50.14         3.19 o                         
   5  11  10         12.48          8.61         1.92 o                         
   0  12  10          0.69          3.26         1.98 o                         
   1  12  10          0.97          4.63         2.06 o                         
   2  12  10          1.39          0.32         1.60 o                         
   3  12  10         18.40         17.86         2.13 o                         
   4  12  10         13.78         14.71         2.20 o                         
  -2  -3  11         33.14         27.29         5.85 o                         
  -4  -2  11          0.06          1.73         1.50 o                         
  -3  -2  11          0.54          3.46         1.70 o                         
  -2  -2  11          8.99         11.15         2.47 o                         
  -1  -2  11          7.69          7.75         2.87 o                         
   0  -2  11         88.37         99.53         5.12 o                         
   1  -2  11          8.16          9.13         2.26 o                         
  -5  -1  11         65.45         67.83         6.94 o                         
  -4  -1  11         32.99         33.36         3.41 o                         
  -3  -1  11        227.30        191.67         7.80 o                         
  -2  -1  11         18.84         25.57         2.88 o                         
  -1  -1  11          0.03         -0.34         1.29 o                         
   0  -1  11        137.80        145.20         5.26 o                         
   1  -1  11         11.72         17.37         2.74 o                         
   2  -1  11         49.58         55.68         4.11 o                         
   3  -1  11         31.87         46.04         3.85 o                         
  -5   0  11         67.21         60.22         4.71 o                         
  -4   0  11        141.00        135.83         6.56 o                         
  -3   0  11        269.93        277.44         9.55 o                         
  -2   0  11         40.65         29.18         3.05 o                         
  -1   0  11          0.13          0.15         1.12 o                         
   0   0  11         15.07         19.75         3.54 o                         
   1   0  11          8.86         16.11         3.70 o                         
   2   0  11         42.39         53.29         3.90 o                         
   3   0  11          0.43          4.30         2.42 o                         
   4   0  11          0.74          4.46         2.46 o                         
  -6   1  11          4.33          8.59         2.18 o                         
  -5   1  11         42.12         44.13         3.77 o                         
  -4   1  11         18.11         18.24         2.86 o                         
  -3   1  11        115.04         96.77        10.21 o                         
  -2   1  11        156.60        135.50         5.96 o                         
  -1   1  11          1.95          3.05         1.32 o                         
   0   1  11          6.83          9.72         1.93 o                         
   1   1  11         34.10         32.06         2.29 o                         
   2   1  11         37.04         35.53         2.47 o                         
   3   1  11         69.24         71.06         4.42 o                         
   4   1  11          0.95          0.85         1.86 o                         
  -6   2  11         13.76         19.67         2.83 o                         
  -5   2  11         59.06         59.48         4.20 o                         
  -4   2  11          9.16         14.39         2.58 o                         
  -3   2  11        345.46        348.26         8.29 o                         
  -2   2  11         67.39         60.31         3.01 o                         
  -1   2  11          5.22          3.39         1.11 o                         
   0   2  11          0.37          2.53         0.99 o                         
   1   2  11          0.16          2.05         0.82 o                         
   2   2  11        622.88        642.55        12.04 o                         
   3   2  11         95.39         89.14         4.73 o                         
   4   2  11         25.24         27.55         2.86 o                         
   5   2  11          9.17         12.85         2.51 o                         
  -6   3  11          0.17          1.06         1.09 o                         
  -5   3  11          0.15          3.86         1.23 o                         
  -4   3  11         70.06         66.32         3.34 o                         
  -3   3  11         45.98         59.03         3.08 o                         
  -2   3  11        141.97        125.70         4.39 o                         
  -1   3  11        133.07        130.12         8.17 o                         
   0   3  11         15.92         17.61         1.75 o                         
   1   3  11         23.26         28.43         4.37 o                         
   2   3  11         64.81         56.82         4.76 o                         
   3   3  11        116.62        104.05         8.17 o                         
   4   3  11          0.08          2.01         1.49 o                         
   5   3  11        103.70        110.56         5.66 o                         
  -6   4  11         16.48         22.40         2.17 o                         
  -5   4  11          8.45          7.99         1.59 o                         
  -4   4  11         72.03         79.35         3.68 o                         
  -3   4  11         36.97         34.19         2.44 o                         
  -2   4  11         58.80         52.68         2.87 o                         
  -1   4  11        453.55        446.14         9.41 o                         
   0   4  11          0.57         -0.19         1.25 o                         
   1   4  11         15.13         18.02         2.31 o                         
   2   4  11         16.47         17.96         2.34 o                         
   3   4  11        177.82        188.41         5.56 o                         
   4   4  11         50.71         58.97         4.01 o                         
   5   4  11        180.35        196.58         7.75 o                         
   6   4  11         34.78         41.26         3.74 o                         
  -5   5  11         18.39         29.51         8.11 o                         
  -4   5  11          3.59          4.93         1.36 o                         
  -3   5  11        165.04        160.99         5.21 o                         
  -2   5  11        110.75         97.98         7.01 o                         
  -1   5  11        313.73        302.73        15.39 o                         
   0   5  11         27.15         23.04         2.72 o                         
   1   5  11         45.71         46.49         3.48 o                         
   2   5  11         27.04         26.59         2.16 o                         
   3   5  11         22.26         25.57         2.20 o                         
   4   5  11        142.46        137.55         5.99 o                         
   5   5  11        104.49        113.77         5.73 o                         
   6   5  11          5.32          6.51         2.62 o                         
  -5   6  11          0.47          3.83         1.26 o                         
  -4   6  11          0.09          1.77         1.08 o                         
  -3   6  11         19.70         17.87         2.01 o                         
  -2   6  11         32.51         31.15         4.34 o                         
  -1   6  11        475.21        450.08        12.13 o                         
   0   6  11        174.90        192.74         7.21 o                         
   1   6  11         31.43         31.56         3.20 o                         
   2   6  11         59.91         49.01         2.74 o                         
   3   6  11         31.02         33.09         2.52 o                         
   4   6  11         97.61        104.51         4.26 o                         
   5   6  11         83.67         80.20         9.05 o                         
   6   6  11          6.21          8.14         2.26 o                         
  -5   7  11          0.47          3.16         1.28 o                         
  -4   7  11         61.40         53.93         3.12 o                         
  -3   7  11         27.26         29.66         2.33 o                         
  -2   7  11         18.73         21.00         2.86 o                         
  -1   7  11        196.27        195.68         7.45 o                         
   0   7  11         25.93         26.29         3.08 o                         
   1   7  11         74.75         77.80         8.17 o                         
   2   7  11        222.17        207.64         9.56 o                         
   3   7  11          9.64         13.03         1.99 o                         
   4   7  11        203.01        203.87         6.20 o                         
   5   7  11         88.72         93.38         4.24 o                         
   6   7  11          2.83          2.62         1.41 o                         
  -4   8  11         12.70         19.82         2.08 o                         
  -3   8  11         24.28         21.13         2.91 o                         
  -2   8  11          1.81          7.14         2.13 o                         
  -1   8  11         29.05         27.30         3.12 o                         
   0   8  11          2.30          5.54         2.05 o                         
   1   8  11        453.08        422.45        12.12 o                         
   2   8  11          4.46          5.85         2.16 o                         
   3   8  11          6.82          7.32         2.07 o                         
   4   8  11         84.49         80.82         3.93 o                         
   5   8  11         48.32         59.21         4.18 o                         
   6   8  11          0.16          4.87         1.74 o                         
  -3   9  11          3.03          3.26         1.45 o                         
  -2   9  11          0.34          2.46         1.59 o                         
  -1   9  11          6.70         12.05         2.69 o                         
   0   9  11         10.17          9.75         2.54 o                         
   1   9  11        448.47        442.84        12.75 o                         
   2   9  11        299.13        313.66        10.45 o                         
   3   9  11          0.44          2.66         1.17 o                         
   4   9  11          0.02          1.12         1.36 o                         
   5   9  11          7.95         14.78         2.31 o                         
   6   9  11        137.47        128.44         5.33 o                         
  -2  10  11         12.39         16.62         2.82 o                         
  -1  10  11          1.59          3.37         1.76 o                         
   0  10  11         19.94         23.06         4.01 o                         
   1  10  11         50.81         56.64         4.39 o                         
   2  10  11        257.74        263.01         9.60 o                         
   3  10  11         31.34         29.80         2.49 o                         
   4  10  11          0.07          0.88         1.14 o                         
   5  10  11         19.50         20.58         2.48 o                         
  -1  11  11          0.49          2.06         2.13 o                         
   0  11  11         27.00         28.71         3.39 o                         
   1  11  11          0.77         -0.40         1.76 o                         
   2  11  11         76.50         83.87         5.44 o                         
   3  11  11          7.71          5.42         2.42 o                         
   4  11  11         10.07         15.75         2.46 o                         
   1  12  11         10.76         14.29         3.09 o                         
   2  12  11         35.38         41.42         3.98 o                         
   3  12  11          3.57          5.37         2.22 o                         
  -3  -1  12          1.64          0.92         1.25 o                         
  -2  -1  12         18.06         17.24         2.63 o                         
  -1  -1  12         34.88         31.69         5.44 o                         
   0  -1  12         57.71         65.57         6.49 o                         
  -4   0  12          3.53          7.90         2.24 o                         
  -3   0  12          7.81          9.15         2.22 o                         
  -2   0  12         28.05         22.85         2.80 o                         
  -1   0  12         47.72         53.41         3.95 o                         
   0   0  12         37.88         34.47         3.17 o                         
   1   0  12          9.76         14.39         3.95 o                         
   2   0  12         53.73         59.00         5.59 o                         
  -4   1  12          1.77          0.53         1.26 o                         
  -3   1  12          8.86         13.98         2.61 o                         
  -2   1  12          3.98          4.63         1.81 o                         
  -1   1  12         52.40         54.87         3.81 o                         
   0   1  12        291.36        313.17         9.69 o                         
   1   1  12          0.34          1.99         2.23 o                         
   2   1  12         34.88         50.44         5.08 o                         
   3   1  12          0.07          4.42         2.23 o                         
  -5   2  12         33.58         49.70         4.03 o                         
  -4   2  12         88.20         84.33         5.11 o                         
  -3   2  12        135.23        135.89         6.61 o                         
  -2   2  12          0.11          0.40         1.45 o                         
  -1   2  12        124.93        128.92         5.77 o                         
   0   2  12        484.89        506.14        10.56 o                         
   1   2  12          0.19         -0.07         1.12 o                         
   2   2  12         51.72         56.36         3.70 o                         
   3   2  12         51.14         51.95         3.93 o                         
   4   2  12         26.01         32.52         3.30 o                         
  -5   3  12         27.04         29.60         3.07 o                         
  -4   3  12         52.32         58.72         3.25 o                         
  -3   3  12        164.41        168.24         5.55 o                         
  -2   3  12         81.59         67.97         3.45 o                         
  -1   3  12          0.00          0.30         0.90 o                         
   0   3  12         14.34         19.67         2.29 o                         
   1   3  12          4.13          7.75         1.86 o                         
   2   3  12         39.45         47.21         2.83 o                         
   3   3  12         38.67         53.42         5.34 o                         
   4   3  12         13.65         15.81         3.34 o                         
  -5   4  12         88.94         99.15         4.35 o                         
  -4   4  12         40.71         37.19         2.63 o                         
  -3   4  12        103.96        106.28         9.97 o                         
  -2   4  12         11.61         11.28         1.72 o                         
  -1   4  12         23.63         21.40         2.58 o                         
   0   4  12         31.08         30.58         2.84 o                         
   1   4  12         15.98         15.04         2.46 o                         
   2   4  12        160.77        158.27         6.39 o                         
   3   4  12         52.51         52.31         4.89 o                         
   4   4  12         20.33         18.51         2.64 o                         
   5   4  12         74.35         74.86         4.73 o                         
  -5   5  12          9.32          9.07         1.63 o                         
  -4   5  12         10.60         18.61         1.99 o                         
  -3   5  12         35.29         32.05         2.44 o                         
  -2   5  12         20.64         18.95         2.85 o                         
  -1   5  12         15.74         11.19         2.37 o                         
   0   5  12         27.88         29.60         2.99 o                         
   1   5  12         43.23         31.01         2.97 o                         
   2   5  12        311.39        283.01         9.09 o                         
   3   5  12         38.61         41.92         2.87 o                         
   4   5  12          0.35          0.42         1.86 o                         
   5   5  12          0.00          2.67         2.76 o                         
  -4   6  12          7.87          6.74         1.73 o                         
  -3   6  12         32.30         41.51         3.99 o                         
  -2   6  12         96.56         77.53         4.66 o                         
  -1   6  12        192.44        187.09         7.28 o                         
   0   6  12         29.97         31.25         3.18 o                         
   1   6  12          9.18         11.14         2.34 o                         
   2   6  12         44.32         48.85         3.80 o                         
   3   6  12         70.93         72.68         3.51 o                         
   4   6  12         24.61         27.80         2.93 o                         
   5   6  12         79.22         94.37         5.39 o                         
  -4   7  12          0.01          0.31         1.16 o                         
  -3   7  12         19.97         20.97         2.83 o                         
  -2   7  12        127.52        115.86         5.74 o                         
  -1   7  12        133.92        125.73         6.09 o                         
   0   7  12          8.14          8.91         2.27 o                         
   1   7  12          2.93          5.98         2.19 o                         
   2   7  12         16.04         24.08         2.98 o                         
   3   7  12          1.44          2.32         1.22 o                         
   4   7  12        141.49        156.58         5.44 o                         
   5   7  12        138.59        148.65        11.95 o                         
  -3   8  12         81.59        102.24         5.53 o                         
  -2   8  12         27.37         20.98         2.76 o                         
  -1   8  12        125.25        125.95         6.25 o                         
   0   8  12         53.66         54.52         4.36 o                         
   1   8  12         29.23         25.53         5.69 o                         
   2   8  12         40.80         40.04         3.80 o                         
   3   8  12         64.87         61.36         4.58 o                         
   4   8  12        120.79        117.34         4.76 o                         
   5   8  12        128.90        144.13         5.45 o                         
  -3   9  12         10.83         16.17        11.18 o                         
  -2   9  12          9.43          9.76         2.39 o                         
  -1   9  12        230.75        227.88         8.80 o                         
   0   9  12         76.81         88.90         5.40 o                         
   1   9  12         24.21         29.49         3.41 o                         
   2   9  12         31.84         29.60         3.38 o                         
   3   9  12         15.14         15.49         2.62 o                         
   4   9  12        130.59        126.31         8.05 o                         
   5   9  12         61.86         73.82         4.02 o                         
  -2  10  12          0.11          6.11         4.89 o                         
  -1  10  12         56.82         69.06         5.20 o                         
   0  10  12          1.61          2.27         1.73 o                         
   1  10  12         22.14         24.84         3.48 o                         
   2  10  12        289.90        296.82        10.48 o                         
   3  10  12          1.18          2.02         1.55 o                         
   4  10  12         79.35         85.73         4.22 o                         
   0  11  12          0.85          3.23         1.94 o                         
   1  11  12         33.47         35.41         3.80 o                         
   2  11  12         22.24         27.49         3.43 o                         
   3  11  12          7.62          6.84         2.32 o                         
  -2   1  13         23.99         26.68         3.00 o                         
  -1   1  13        119.58        145.53         8.84 o                         
   0   1  13        150.64        188.71         7.47 o                         
  -3   2  13          9.97         13.16         3.07 o                         
  -2   2  13         14.03         14.98         2.57 o                         
  -1   2  13         36.86         31.03         3.07 o                         
   0   2  13        222.91        241.49        12.20 o                         
  -3   3  13         17.08         20.43         2.73 o                         
  -2   3  13         80.22         65.48         4.32 o                         
  -1   3  13        111.14        117.98         6.43 o                         
   0   3  13        126.94        144.63         6.23 o                         
   1   3  13          6.30          6.80         2.46 o                         
   2   3  13         16.47         21.23         3.56 o                         
   3   3  13         38.07         44.10         4.22 o                         
  -3   4  13          1.90          5.48         1.46 o                         
  -2   4  13         11.12         12.46         2.49 o                         
  -1   4  13         90.93         87.11         4.87 o                         
   0   4  13        123.41        120.55         7.59 o                         
   1   4  13          1.09          2.56         1.46 o                         
   2   4  13          4.43          8.55         2.91 o                         
   3   4  13          4.54          7.68         3.05 o                         
  -3   5  13         63.54         55.18         3.97 o                         
  -2   5  13         16.73         17.33         2.93 o                         
  -1   5  13         14.85         16.46         2.74 o                         
   0   5  13        356.77        353.89        10.73 o                         
   1   5  13          0.83          1.39         3.50 o                         
   2   5  13        111.92        105.57         5.38 o                         
   3   5  13         24.61         20.02         3.75 o                         
   4   5  13         16.31         21.15         3.22 o                         
  -3   6  13         81.90         86.74         5.09 o                         
  -2   6  13          0.28          2.39         1.59 o                         
  -1   6  13          0.86          1.29         1.51 o                         
   0   6  13          6.61          9.91         2.28 o                         
   1   6  13         30.62         26.86         2.88 o                         
   2   6  13         13.84         12.56         2.55 o                         
   3   6  13         16.13         21.08         2.67 o                         
   4   6  13         40.03         47.99         3.77 o                         
  -3   7  13         45.40         51.46         3.98 o                         
  -2   7  13         13.73         17.19         2.57 o                         
  -1   7  13         29.24         24.84         3.03 o                         
   0   7  13          0.10         -0.87         1.55 o                         
   1   7  13          4.60          6.32         1.96 o                         
   2   7  13         86.54         95.34         5.37 o                         
   3   7  13         19.70         26.60         3.13 o                         
   4   7  13          0.94          5.93         2.72 o                         
  -2   8  13         49.58         49.50         3.95 o                         
  -1   8  13          2.45          0.77         1.66 o                         
   0   8  13          5.36          4.53         2.21 o                         
   1   8  13         31.61         36.29         5.57 o                         
   2   8  13        163.60        157.85         7.59 o                         
   3   8  13          4.09          8.90         2.51 o                         
   4   8  13          6.42          9.55         2.47 o                         
  -1   9  13          5.37          7.67         2.25 o                         
   0   9  13          0.82          5.42         2.68 o                         
   1   9  13          0.34          2.98         1.82 o                         
   2   9  13         29.80         36.76         3.89 o                         
   3   9  13         19.04         26.66         3.25 o                         
   0  10  13          0.96          0.70         1.61 o                         
   1  10  13          0.65          2.74         1.96 o                         
   2  10  13          0.16          4.55         1.97 o                         
  -1   4  14         60.63         78.09         4.78 o                         
   0   4  14        171.24        185.81         7.53 o                         
   1   4  14         37.47         33.91         4.30 o                         
  -1   5  14         41.96         35.44         3.37 o                         
   0   5  14        149.02        165.52         7.08 o                         
   1   5  14         13.33         19.35         2.67 o                         
  -1   6  14         16.50         18.85         3.02 o                         
   0   6  14          5.17          9.64         2.32 o                         
   1   6  14          3.74          5.84         1.91 o                         
   2   6  14          8.69         22.48         3.79 o                         
  -1   7  14         35.91         35.49         3.50 o                         
   0   7  14         55.32         53.53         4.16 o                         
   1   7  14         16.49         18.00         3.10 o                         
   2   7  14         57.11         66.44         4.77 o                         
   0   8  14         84.05         83.80        10.66 o                         
   1   8  14         21.13         20.53         3.37 o                         
                                                                                
