# Supplementary material for: Supramolecular synthon hierarchy in sulfonamide cocrystals with syn-amides and N-oxides
Source: IUCrJ. 2019 Jun 21;6(Pt 4):751–60. doi: 10.1107/S2052252519005037 (PMC6608642; doi:10.1107/S2052252519005037)
Supplement: Supplementary file 8 [file m-06-00751-FUROSVLMsup8.hkl]

data_FUROSVLM                                                                   
_shelx_title ' L6 1 in P21/n No14' 
_shelx_refln_list_code          4                                               
_shelx_F_calc_maximum      399.27                                               
_exptl_crystal_F_000       936.00                                               
_reflns_d_resolution_high  0.8500                                               
                                                                                
loop_                                                                           
 _space_group_symop_operation_xyz                                               
 'x, y, z'                                                                      
 '-x+1/2, y+1/2, -z+1/2'                                                        
 '-x, -y, -z'                                                                   
 'x-1/2, -y-1/2, z-1/2'                                                         
                                                                                
_cell_length_a    11.1161                                                       
_cell_length_b     8.4473                                                       
_cell_length_c    21.3885                                                       
_cell_angle_alpha  90.000                                                       
_cell_angle_beta   93.123                                                       
_cell_angle_gamma  90.000                                                       
                                                                                
_shelx_F_squared_multiplier     1.000                                           
                                                                                
loop_                                                                           
 _refln_index_h                                                                 
 _refln_index_k                                                                 
 _refln_index_l                                                                 
 _refln_F_squared_calc                                                          
 _refln_F_squared_meas                                                          
 _refln_F_squared_sigma                                                         
 _refln_observed_status                                                         
   2   0   0       5990.23       5967.85       173.27 o                         
   4   0   0      24872.26      23927.59       499.82 o                         
   6   0   0       5260.48       5242.08       290.10 o                         
   8   0   0        224.51        294.94        81.22 o                         
  10   0   0        358.04        366.11       108.56 o                         
  12   0   0          0.22         -4.82        27.22 o                         
   1   1   0       6701.77       6973.01       110.88 o                         
   2   1   0       3047.74       3068.29       140.62 o                         
   3   1   0       6693.58       6322.76       155.24 o                         
   4   1   0       3922.88       4179.01       147.04 o                         
   5   1   0        330.98        443.26        53.90 o                         
   6   1   0        148.54        109.97        29.93 o                         
   7   1   0         47.54         53.96        24.43 o                         
   8   1   0         19.11         -2.19        47.78 o                         
   9   1   0        469.25        553.79        85.90 o                         
  10   1   0        139.73        181.60        50.62 o                         
  11   1   0         13.31         68.56        37.68 o                         
  12   1   0         16.78         17.94        26.05 o                         
   0   2   0       2945.83       3025.65        64.79 o                         
   1   2   0       8464.95       8252.41        88.11 o                         
   2   2   0       1315.52       1259.47        50.73 o                         
   3   2   0       1155.47       1130.67        63.44 o                         
   4   2   0        885.21        869.44       108.16 o                         
   5   2   0        118.57        163.72        41.28 o                         
   6   2   0        179.00        175.49        37.80 o                         
   7   2   0         63.82         67.39        30.30 o                         
   8   2   0          1.83         13.67        21.43 o                         
   9   2   0        169.64        168.38        49.96 o                         
  10   2   0          6.44         10.55        32.03 o                         
  11   2   0        126.47        140.89        46.71 o                         
  12   2   0          5.78         39.27        33.90 o                         
   1   3   0        179.13        179.99        13.51 o                         
   2   3   0         55.00         75.74        10.40 o                         
   3   3   0       1487.97       1625.63        81.77 o                         
   4   3   0        378.84        469.42        65.11 o                         
   5   3   0        119.98         56.60        32.29 o                         
   6   3   0        669.39        652.05        73.46 o                         
   7   3   0         82.05         68.24        28.62 o                         
   8   3   0        577.32        552.37        90.84 o                         
   9   3   0         20.50         -4.93        20.55 o                         
  10   3   0         50.54        128.06        54.21 o                         
  11   3   0          5.98        -11.73        37.61 o                         
  12   3   0         39.89         10.08        32.37 o                         
   0   4   0        821.40        867.37        42.22 o                         
   1   4   0         40.84         51.67         8.04 o                         
   2   4   0        514.61        520.27        35.27 o                         
   3   4   0        437.26        348.54        35.85 o                         
   4   4   0        108.38        156.31        37.37 o                         
   5   4   0        290.26        259.89        51.81 o                         
   6   4   0          2.03         24.20        24.96 o                         
   7   4   0          5.75         19.85        18.00 o                         
   8   4   0          1.01         -2.26        21.88 o                         
   9   4   0         69.06         24.48        19.85 o                         
  10   4   0         94.55         69.19        29.28 o                         
  11   4   0          0.71        -20.65        20.65 o                         
   1   5   0       1882.57       1802.81        50.59 o                         
   2   5   0          0.50          3.69        24.38 o                         
   3   5   0        182.26        174.52        26.30 o                         
   4   5   0          7.95          0.25        12.94 o                         
   5   5   0          0.43         15.01        22.50 o                         
   6   5   0        110.66        193.58        53.03 o                         
   7   5   0         82.23         52.93        22.41 o                         
   8   5   0          3.34          3.86        14.10 o                         
   9   5   0         65.43         84.09        40.96 o                         
  10   5   0          5.52          6.75        47.55 o                         
  11   5   0         26.32         29.05        44.06 o                         
   0   6   0       1834.94       1846.03        92.30 o                         
   1   6   0          6.53         11.49         7.42 o                         
   2   6   0        807.95        838.63        60.72 o                         
   3   6   0         15.94         40.75        28.45 o                         
   4   6   0         17.00         64.74        23.00 o                         
   5   6   0         47.36         36.56        19.23 o                         
   6   6   0         65.88         46.58        14.15 o                         
   7   6   0          8.54        -12.72        26.59 o                         
   8   6   0        177.49        237.41        87.91 o                         
   9   6   0         48.32        145.96        53.99 o                         
  10   6   0        114.44        171.32        63.15 o                         
   1   7   0         45.43         46.19        15.59 o                         
   2   7   0        516.60        551.45        46.85 o                         
   3   7   0         63.55        107.17        98.64 o                         
   4   7   0         71.68         81.26        58.30 o                         
   5   7   0         20.01         45.84        51.21 o                         
   6   7   0          0.94        -15.46        20.96 o                         
   7   7   0          0.00         18.39        28.42 o                         
   8   7   0         20.62         21.77        19.72 o                         
   9   7   0         90.11        194.98        85.32 o                         
   0   8   0        182.49        201.07        71.32 o                         
   1   8   0        302.47        282.13        63.01 o                         
   2   8   0          3.53         30.70        50.97 o                         
   3   8   0        323.11        471.11        85.11 o                         
   4   8   0        120.46         98.97        44.55 o                         
   5   8   0         39.17         63.32        67.36 o                         
   6   8   0          0.08         24.35        32.72 o                         
   7   8   0         16.40         21.07        38.45 o                         
   1   9   0         11.19        -11.55        26.32 o                         
   2   9   0         31.42        104.60        61.04 o                         
   3   9   0          0.60         75.26        49.83 o                         
   4   9   0          5.13        -38.49       113.94 o                         
   5   9   0          0.38        -30.00        30.00 o                         
 -13   0   1          0.08        -42.79        43.45 o                         
 -11   0   1         70.95        101.23        56.30 o                         
  -9   0   1        135.30        225.58        81.85 o                         
  -7   0   1        736.73        711.55       119.07 o                         
  -5   0   1         79.77         71.01        32.98 o                         
  -3   0   1       1998.54       2192.33       126.88 o                         
   3   0   1     159418.62     155495.41      1130.94 o                         
   5   0   1          6.23         13.89        26.04 o                         
   7   0   1       3597.01       3852.69       277.00 o                         
   9   0   1       2205.50       2015.64       228.46 o                         
  11   0   1         41.05        190.58        85.05 o                         
  13   0   1          3.62          0.58        36.69 o                         
 -13   1   1          3.63         54.62        39.21 o                         
 -12   1   1         19.17          1.04        27.68 o                         
 -11   1   1         37.74         61.72        33.86 o                         
 -10   1   1        160.85         99.65        47.03 o                         
  -9   1   1        197.33        220.67        52.41 o                         
  -8   1   1        251.37        204.96        47.33 o                         
  -7   1   1        491.95        500.00        68.63 o                         
  -6   1   1        829.58        899.06        84.40 o                         
  -5   1   1         52.29         20.69        19.32 o                         
  -4   1   1         37.57         39.27        15.77 o                         
  -3   1   1       1196.26       1217.59        67.37 o                         
  -2   1   1        277.33        289.04        22.40 o                         
  -1   1   1       1403.11       1356.18        54.09 o                         
   1   1   1        137.57        131.95        16.89 o                         
   2   1   1      30868.11      32429.35       330.24 o                         
   3   1   1       1081.91       1013.08        99.07 o                         
   4   1   1         74.82        117.14        70.40 o                         
   5   1   1        705.08        608.54        64.76 o                         
   6   1   1       4665.63       4829.88       199.57 o                         
   7   1   1        398.65        463.01        71.56 o                         
   8   1   1        167.87        145.58        42.36 o                         
   9   1   1          1.12          7.25        21.41 o                         
  10   1   1          0.07        -17.54        46.09 o                         
  11   1   1         35.44         99.03        44.30 o                         
  12   1   1          3.40        -14.62        57.32 o                         
 -12   2   1          4.46        -29.87        29.87 o                         
 -11   2   1          1.21         -1.77        23.36 o                         
 -10   2   1         13.90          0.97        27.13 o                         
  -9   2   1          9.00         17.07        18.05 o                         
  -8   2   1        253.03        230.51        61.39 o                         
  -7   2   1        168.97        126.35        41.72 o                         
  -6   2   1        687.07        631.65        69.97 o                         
  -5   2   1        571.82        625.20        94.66 o                         
  -4   2   1        513.96        445.98        47.62 o                         
  -3   2   1        341.20        381.63        37.00 o                         
  -2   2   1       2962.49       2820.93       104.89 o                         
  -1   2   1       2620.18       2526.00        49.99 o                         
   0   2   1       1344.13       1332.00        27.49 o                         
   1   2   1       3722.82       3931.77        59.12 o                         
   2   2   1        561.91        605.74        36.60 o                         
   3   2   1        766.69        825.68        67.29 o                         
   4   2   1        187.28        136.57        45.26 o                         
   5   2   1        446.13        326.69        72.78 o                         
   6   2   1        126.97        115.82        33.82 o                         
   7   2   1         11.75          9.81        13.52 o                         
   8   2   1        465.05        478.83        79.69 o                         
   9   2   1         24.04         15.02        16.56 o                         
  10   2   1          0.14         11.70        17.50 o                         
  11   2   1          0.98        -13.87        25.81 o                         
  12   2   1          3.69         10.98        17.90 o                         
 -12   3   1         13.83         -9.62        22.15 o                         
 -11   3   1         70.27         39.62        25.72 o                         
 -10   3   1         10.05          9.56        42.36 o                         
  -9   3   1        109.57        145.98        44.10 o                         
  -8   3   1        125.29         84.73        28.87 o                         
  -7   3   1          6.40         -8.94        19.98 o                         
  -6   3   1         68.34         59.29        21.71 o                         
  -5   3   1        636.97        736.93        58.61 o                         
  -4   3   1       1220.27       1164.56        94.52 o                         
  -3   3   1       1016.48        812.86        60.96 o                         
  -2   3   1        137.84        117.48        13.75 o                         
  -1   3   1      10032.95       9784.41       128.87 o                         
   0   3   1       9179.46       9034.81        84.87 o                         
   1   3   1         86.58         78.91         8.52 o                         
   2   3   1        155.26        167.58        14.33 o                         
   3   3   1         41.39         40.94        18.30 o                         
   4   3   1        521.43        446.63        85.30 o                         
   5   3   1         92.78         51.53        36.21 o                         
   6   3   1         50.77        112.38        50.28 o                         
   7   3   1       1143.70       1128.12       105.35 o                         
   8   3   1          5.20         10.50        17.38 o                         
   9   3   1        691.74        658.13        94.03 o                         
  10   3   1         14.89         52.42        34.00 o                         
  11   3   1         39.76         86.26        40.22 o                         
  12   3   1          5.95         24.53        71.06 o                         
 -11   4   1          2.13         10.02        18.46 o                         
 -10   4   1        164.67        193.13        45.70 o                         
  -9   4   1         17.62         16.78        19.84 o                         
  -8   4   1         68.89         69.27        28.02 o                         
  -7   4   1          2.39          6.47        19.18 o                         
  -6   4   1        278.22        280.48        40.36 o                         
  -5   4   1        118.96        113.57        39.80 o                         
  -4   4   1        976.35        959.66        81.50 o                         
  -3   4   1         43.68         45.79        12.08 o                         
  -2   4   1        231.05        294.82        28.36 o                         
  -1   4   1        179.80        196.06        17.47 o                         
   0   4   1         45.18         65.80         8.44 o                         
   1   4   1         84.43         76.68         9.19 o                         
   2   4   1        374.84        440.36        27.80 o                         
   3   4   1        327.14        388.12        32.00 o                         
   4   4   1        374.07        395.89        61.41 o                         
   5   4   1        782.02        850.66        90.16 o                         
   6   4   1        469.07        473.68        73.48 o                         
   7   4   1        205.08        136.15        37.43 o                         
   8   4   1          0.13         27.93        21.92 o                         
   9   4   1         24.94         14.00        44.16 o                         
  10   4   1          6.15         -6.89        24.32 o                         
  11   4   1         13.74          7.59        19.78 o                         
 -11   5   1          0.81         26.13        25.33 o                         
 -10   5   1         79.01        111.32        62.38 o                         
  -9   5   1          0.13         -7.49        58.90 o                         
  -8   5   1        272.42        301.08        49.11 o                         
  -7   5   1         45.05         47.58        21.90 o                         
  -6   5   1        158.32        321.08        90.55 o                         
  -5   5   1        607.60        576.11       107.02 o                         
  -4   5   1         37.00         78.91        37.67 o                         
  -3   5   1        416.58        431.65        52.78 o                         
  -2   5   1        359.25        352.92        38.08 o                         
  -1   5   1       1013.32        946.13        41.66 o                         
   0   5   1       1826.44       1806.34        45.07 o                         
   1   5   1         21.71         27.97        12.82 o                         
   2   5   1       1042.00       1155.81        56.57 o                         
   3   5   1         24.94         23.88        10.46 o                         
   4   5   1        490.03        555.22        43.83 o                         
   5   5   1         39.27         70.91        19.98 o                         
   6   5   1         88.40         74.68        34.29 o                         
   7   5   1          0.77         26.46        26.54 o                         
   8   5   1         45.81         51.86        21.73 o                         
   9   5   1          1.89          3.67        23.82 o                         
  10   5   1        133.48        133.83        47.91 o                         
  11   5   1          0.62         32.85        88.73 o                         
 -10   6   1          4.66         33.81        52.88 o                         
  -9   6   1        101.77        116.74        76.27 o                         
  -8   6   1        154.13        122.76        58.14 o                         
  -7   6   1         62.94         93.93        30.54 o                         
  -6   6   1         91.60        114.34        28.51 o                         
  -5   6   1         50.51         44.41        16.72 o                         
  -4   6   1          0.02          0.03        11.35 o                         
  -3   6   1         42.51         66.04        25.69 o                         
  -2   6   1          0.77          1.27         9.69 o                         
  -1   6   1        505.99        488.40        38.87 o                         
   0   6   1         16.24         16.73         6.59 o                         
   1   6   1       2267.29       2430.97        75.09 o                         
   2   6   1         20.22         27.71        14.68 o                         
   3   6   1        465.83        587.29        73.34 o                         
   4   6   1         11.67         12.64        11.65 o                         
   5   6   1         23.73         25.75        13.03 o                         
   6   6   1          0.82         19.97        13.57 o                         
   7   6   1         45.03         48.20        27.73 o                         
   8   6   1          7.50         32.97        46.67 o                         
   9   6   1         35.62         -4.80        15.63 o                         
  10   6   1          2.73         -2.52        42.63 o                         
  -9   7   1         88.86         97.38        74.86 o                         
  -8   7   1         81.13        120.03        42.59 o                         
  -7   7   1        224.52        289.34        72.05 o                         
  -6   7   1        146.69        119.35        47.75 o                         
  -5   7   1         12.27         -1.44        33.63 o                         
  -4   7   1          1.84         53.41       108.14 o                         
  -3   7   1        534.83        509.80        68.33 o                         
  -2   7   1         19.26         25.37        13.00 o                         
  -1   7   1        237.76        226.99        36.03 o                         
   0   7   1         28.43         18.20         9.84 o                         
   1   7   1        170.88        123.54        22.92 o                         
   2   7   1          0.64        -16.23        16.23 o                         
   3   7   1         22.86         65.90        74.03 o                         
   4   7   1          2.29         -3.93        24.27 o                         
   5   7   1        291.80        262.62        97.20 o                         
   6   7   1          9.68          5.05        17.20 o                         
   7   7   1         72.73         77.10        37.44 o                         
   8   7   1          9.29         -0.14        18.82 o                         
   9   7   1          6.38         17.37        32.00 o                         
  -7   8   1         20.65         -5.29        45.37 o                         
  -6   8   1          0.02         22.46        33.13 o                         
  -5   8   1          4.58        -10.17        28.92 o                         
  -4   8   1         29.19         32.64        17.93 o                         
  -3   8   1          4.84          6.57        31.29 o                         
  -2   8   1         76.88         24.87        17.74 o                         
  -1   8   1         77.90         27.90        19.02 o                         
   0   8   1        264.68        331.00        67.09 o                         
   1   8   1         35.78         15.16        39.30 o                         
   2   8   1          8.35        -20.64        87.84 o                         
   3   8   1         72.57        111.15        40.75 o                         
   4   8   1        485.11        364.47       119.65 o                         
   5   8   1          0.67        -18.30        45.68 o                         
   6   8   1         79.10         90.58        75.13 o                         
   7   8   1         19.41         73.94        62.31 o                         
  -5   9   1          4.01        -17.62        23.12 o                         
  -4   9   1        180.29        224.34        58.69 o                         
  -3   9   1         55.23        122.71       158.28 o                         
  -2   9   1         18.98        -10.61        39.50 o                         
  -1   9   1          2.03         -6.99        37.43 o                         
   0   9   1          8.79         44.84        92.81 o                         
   1   9   1         37.65        -30.33       118.98 o                         
   2   9   1          0.22         20.82        77.37 o                         
   3   9   1          0.97         28.97        41.46 o                         
   4   9   1          0.23          9.64        28.77 o                         
   5   9   1          7.98         44.00       103.70 o                         
 -12   0   2         28.43         53.54        40.33 o                         
 -10   0   2         29.00         15.75        45.49 o                         
  -8   0   2        826.94        930.73       139.92 o                         
  -6   0   2         21.31         12.12        18.74 o                         
  -4   0   2        321.34        275.95        37.20 o                         
  -2   0   2       7735.78       7287.87       187.45 o                         
   2   0   2       1550.78       1524.64        95.14 o                         
   4   0   2      17747.28      16808.44       436.93 o                         
   6   0   2      17499.35      18034.13       548.19 o                         
   8   0   2       1285.06       1212.31       166.81 o                         
  10   0   2        912.93       1027.24       174.79 o                         
  12   0   2         91.06        115.95        65.77 o                         
 -13   1   2         14.20         28.81        33.46 o                         
 -12   1   2          3.15         97.87        46.11 o                         
 -11   1   2          2.24         28.47        17.64 o                         
 -10   1   2          0.12         22.79        37.60 o                         
  -9   1   2          0.51        -21.54        23.27 o                         
  -8   1   2        112.50        116.66        36.12 o                         
  -7   1   2        222.43        208.03        42.59 o                         
  -6   1   2       1560.61       1479.00       106.24 o                         
  -5   1   2        201.37        228.56        46.69 o                         
  -4   1   2       1616.85       1589.34        59.36 o                         
  -3   1   2       3509.07       3271.80        72.78 o                         
  -2   1   2       5897.57       5896.74        73.93 o                         
  -1   1   2       3530.56       3573.49        64.40 o                         
   0   1   2        113.31         98.65         9.95 o                         
   1   1   2       7068.10       7131.43       132.05 o                         
   2   1   2      13456.64      13392.75       165.89 o                         
   3   1   2        947.01        858.84        49.98 o                         
   4   1   2        650.93        801.21        66.90 o                         
   5   1   2       1784.12       1572.37       105.86 o                         
   6   1   2       1745.13       1822.03       125.98 o                         
   7   1   2         10.58         17.83        14.29 o                         
   8   1   2        154.44        144.23        50.56 o                         
   9   1   2       1077.84       1109.98       121.06 o                         
  10   1   2          4.53          3.58        15.77 o                         
  11   1   2        132.39        139.72        61.37 o                         
  12   1   2          0.73         -9.08        13.20 o                         
 -12   2   2         15.98         44.10        36.10 o                         
 -11   2   2         97.62         58.06        35.76 o                         
 -10   2   2          1.86         36.94        28.75 o                         
  -9   2   2        198.49        194.49        56.46 o                         
  -8   2   2          0.39        -12.05        25.38 o                         
  -7   2   2         78.64        107.90        31.88 o                         
  -6   2   2        326.16        457.06        58.96 o                         
  -5   2   2        928.57        881.54        74.07 o                         
  -4   2   2       1133.39        993.88        59.09 o                         
  -3   2   2       1896.38       1906.80        56.87 o                         
  -2   2   2          1.49        -18.12        18.12 o                         
  -1   2   2       5132.27       5062.20        80.82 o                         
   0   2   2        417.02        390.97        17.37 o                         
   1   2   2      12080.19      11870.96       102.09 o                         
   2   2   2       2665.27       2651.88        76.45 o                         
   3   2   2         30.17         38.14        16.42 o                         
   4   2   2       1551.56       1422.97       139.54 o                         
   5   2   2         61.48        122.47        45.28 o                         
   6   2   2        327.60        466.86        63.57 o                         
   7   2   2        879.69       1028.20       102.16 o                         
   8   2   2        150.01         84.96        49.33 o                         
   9   2   2        230.27        171.17        88.06 o                         
  10   2   2          4.69         19.07        17.11 o                         
  11   2   2         74.70         41.38        26.17 o                         
  12   2   2         11.38         31.03        26.89 o                         
 -12   3   2         51.71        121.56        45.14 o                         
 -11   3   2         11.48         14.23        20.40 o                         
 -10   3   2         54.82         69.38        37.12 o                         
  -9   3   2         27.75          3.39        18.66 o                         
  -8   3   2         83.77        142.05        36.98 o                         
  -7   3   2         24.83         52.28        19.31 o                         
  -6   3   2         15.32          6.88        10.41 o                         
  -5   3   2        385.28        431.25        45.29 o                         
  -4   3   2       2188.30       2128.65        87.33 o                         
  -3   3   2          1.62         15.37        13.94 o                         
  -2   3   2       6849.80       6724.96       115.96 o                         
  -1   3   2       2516.71       2585.85        51.45 o                         
   0   3   2        310.70        299.72        16.67 o                         
   1   3   2        348.54        346.93        20.09 o                         
   2   3   2        246.32        293.05        17.56 o                         
   3   3   2       2530.84       2800.38       135.18 o                         
   4   3   2          3.15         32.48        21.33 o                         
   5   3   2        601.25        608.64       105.10 o                         
   6   3   2         26.47        -29.19        30.77 o                         
   7   3   2          4.40         16.52        35.23 o                         
   8   3   2        652.04        692.68        90.48 o                         
   9   3   2          1.96         27.43        34.13 o                         
  10   3   2        370.14        359.77        73.61 o                         
  11   3   2          5.60         33.39        57.66 o                         
  12   3   2         29.46         88.96        43.98 o                         
 -11   4   2         92.82        129.46        60.28 o                         
 -10   4   2         50.44         69.53        28.43 o                         
  -9   4   2        215.43        226.77        45.16 o                         
  -8   4   2          6.33         15.05        19.13 o                         
  -7   4   2        439.57        493.09        58.91 o                         
  -6   4   2         31.92         40.47        16.34 o                         
  -5   4   2          6.67          7.28        15.07 o                         
  -4   4   2        101.05        182.32        54.41 o                         
  -3   4   2         70.34         59.53        17.61 o                         
  -2   4   2         54.01         75.84        19.14 o                         
  -1   4   2        108.45        112.71        12.21 o                         
   0   4   2       1456.27       1451.12        42.80 o                         
   1   4   2        153.03        140.46        19.58 o                         
   2   4   2       1560.15       1747.56        73.07 o                         
   3   4   2        116.91        125.28        16.50 o                         
   4   4   2         47.25         90.10        29.70 o                         
   5   4   2          0.07         13.71        47.63 o                         
   6   4   2        422.22        501.85       108.47 o                         
   7   4   2          0.30        -21.60        39.67 o                         
   8   4   2         54.64         61.69        58.96 o                         
   9   4   2          0.39          5.28        16.33 o                         
  10   4   2         35.68         15.73        15.52 o                         
  11   4   2          2.36         46.32        33.01 o                         
 -11   5   2          3.73          6.88        41.79 o                         
 -10   5   2          0.32         32.39        71.59 o                         
  -9   5   2        123.58         86.96        42.43 o                         
  -8   5   2         91.83         75.14        76.34 o                         
  -7   5   2        531.44        567.10        71.17 o                         
  -6   5   2          8.69         13.72        15.83 o                         
  -5   5   2        107.09         73.91        25.92 o                         
  -4   5   2          0.50          2.60        21.61 o                         
  -3   5   2          2.10         22.76        34.85 o                         
  -2   5   2        317.69        350.95        34.60 o                         
  -1   5   2        622.91        605.74        33.66 o                         
   0   5   2        517.54        541.55        28.10 o                         
   1   5   2       1670.69       1724.70        96.10 o                         
   2   5   2        287.34        320.53        46.43 o                         
   3   5   2       1199.15       1219.35        71.28 o                         
   4   5   2         63.46         68.88        14.39 o                         
   5   5   2        205.42        189.91        43.26 o                         
   6   5   2          1.67         42.57        31.91 o                         
   7   5   2          5.74         49.23        37.17 o                         
   8   5   2          0.98         -7.65        21.22 o                         
   9   5   2        113.96        111.12        34.96 o                         
  10   5   2          0.65        -19.58        20.16 o                         
  11   5   2         29.70        208.84        63.40 o                         
 -10   6   2          0.01         30.59        45.12 o                         
  -9   6   2         43.24         85.27        58.20 o                         
  -8   6   2         26.65         53.59        63.66 o                         
  -7   6   2        137.71        169.26        43.39 o                         
  -6   6   2         52.31         33.91        19.24 o                         
  -5   6   2        286.42        314.82        46.55 o                         
  -4   6   2         50.15         74.58        39.34 o                         
  -3   6   2          3.74         -6.91         9.84 o                         
  -2   6   2        280.39        279.41        37.19 o                         
  -1   6   2          4.84          1.24         8.97 o                         
   0   6   2          4.42         -2.32         6.45 o                         
   1   6   2         42.19         60.17        25.87 o                         
   2   6   2        527.52        547.23        62.23 o                         
   3   6   2          1.34         -6.23        18.10 o                         
   4   6   2        559.87        593.46        39.56 o                         
   5   6   2         90.51        105.61        38.00 o                         
   6   6   2        230.07        308.56        54.38 o                         
   7   6   2          4.20         -4.05        17.08 o                         
   8   6   2          0.06          1.58        31.15 o                         
   9   6   2          2.53        -33.62        33.62 o                         
  10   6   2         23.64          7.55        73.13 o                         
  -9   7   2         78.92        125.62        68.64 o                         
  -8   7   2          0.09         30.29        26.85 o                         
  -7   7   2         18.33         31.23        35.15 o                         
  -6   7   2         80.50        154.64        75.30 o                         
  -5   7   2        245.10        220.27        83.16 o                         
  -4   7   2        206.42        193.84        64.82 o                         
  -3   7   2        220.94        173.02        26.09 o                         
  -2   7   2         88.22         69.30        14.04 o                         
  -1   7   2        128.83         89.80        30.80 o                         
   0   7   2        811.41        746.66        69.41 o                         
   1   7   2         53.53         57.66        20.64 o                         
   2   7   2        117.63        172.83        61.45 o                         
   3   7   2          5.50          8.57        27.30 o                         
   4   7   2         11.83         11.28        45.03 o                         
   5   7   2         60.60         60.99        26.32 o                         
   6   7   2        202.42        209.31        56.68 o                         
   7   7   2         25.48         48.90        32.17 o                         
   8   7   2        115.98        134.51        48.57 o                         
   9   7   2         13.47         -8.73        19.97 o                         
  -7   8   2         42.82         53.37        66.75 o                         
  -6   8   2          0.47          9.83        26.66 o                         
  -5   8   2         15.36        -10.91        22.18 o                         
  -4   8   2          0.08         -1.45        21.46 o                         
  -3   8   2         30.30         89.58        32.80 o                         
  -2   8   2         32.46         37.64        24.18 o                         
  -1   8   2        402.54        471.81        81.94 o                         
   0   8   2         64.27         45.18        31.78 o                         
   1   8   2         98.77         75.67        31.73 o                         
   2   8   2         61.35         84.87        89.26 o                         
   3   8   2         55.81        -11.29        41.46 o                         
   4   8   2         11.22          1.91        25.93 o                         
   5   8   2          0.01        -34.78        35.16 o                         
   6   8   2         37.71         32.99        22.07 o                         
   7   8   2        203.60        289.08       112.47 o                         
  -5   9   2          2.30        -30.88        73.08 o                         
  -4   9   2         34.39         80.80        27.90 o                         
  -3   9   2         90.78        111.93        73.90 o                         
  -2   9   2         28.38         97.75        49.30 o                         
  -1   9   2        180.37        236.92        63.61 o                         
   0   9   2         56.37        129.48        53.45 o                         
   1   9   2         42.34         55.92        27.73 o                         
   2   9   2          3.47         93.56       218.92 o                         
   3   9   2         14.59        -54.78        54.78 o                         
   4   9   2          5.87         24.76        30.20 o                         
   5   9   2          0.02        -10.70        29.95 o                         
 -13   0   3          5.14         15.79        62.31 o                         
 -11   0   3          0.77          7.60        27.95 o                         
  -9   0   3         18.21          1.31        21.98 o                         
  -7   0   3         21.54         42.83        23.77 o                         
  -5   0   3       1712.35       1587.39       139.66 o                         
  -3   0   3       7617.51       7794.28       169.29 o                         
  -1   0   3        211.95        242.25        32.52 o                         
   1   0   3         62.99        123.29        25.85 o                         
   3   0   3       1278.62       1113.89       101.28 o                         
   5   0   3        941.90       1068.63       124.87 o                         
   7   0   3       4746.85       4600.08       305.84 o                         
   9   0   3       1404.29       1262.51       187.74 o                         
  11   0   3        685.45        646.14       149.11 o                         
 -12   1   3          4.99         56.45        33.59 o                         
 -11   1   3          9.39         16.41        17.86 o                         
 -10   1   3         29.88         57.49        35.56 o                         
  -9   1   3         61.12         24.15        20.46 o                         
  -8   1   3         22.00         69.61        29.66 o                         
  -7   1   3         56.47         88.59        43.43 o                         
  -6   1   3        621.25        677.29        70.25 o                         
  -5   1   3       1054.06       1000.12        52.06 o                         
  -4   1   3        185.93        138.84        18.09 o                         
  -3   1   3       2936.65       2918.56        67.37 o                         
  -2   1   3          4.05         13.81         5.57 o                         
  -1   1   3       1269.22       1295.52        33.75 o                         
   0   1   3       5419.72       5457.22        78.36 o                         
   1   1   3       2328.63       2334.16        48.70 o                         
   2   1   3          0.67         11.92         6.81 o                         
   3   1   3         22.58         14.12         8.81 o                         
   4   1   3        130.94        116.70        27.70 o                         
   5   1   3       1464.75       1376.66       147.38 o                         
   6   1   3        457.89        512.70        68.72 o                         
   7   1   3        242.20        250.73        52.54 o                         
   8   1   3        217.22        158.67        44.98 o                         
   9   1   3        339.82        376.10        73.56 o                         
  10   1   3         90.49        107.66        43.39 o                         
  11   1   3        103.21         60.89        36.16 o                         
  12   1   3         77.73        143.47        59.80 o                         
 -12   2   3          3.39        -23.91        23.91 o                         
 -11   2   3          0.02         -2.43        18.63 o                         
 -10   2   3        215.35        197.67        53.76 o                         
  -9   2   3        187.01        218.84        53.90 o                         
  -8   2   3        389.56        360.57        61.53 o                         
  -7   2   3         76.53         43.82        33.94 o                         
  -6   2   3        146.06        146.74        34.35 o                         
  -5   2   3         33.72         37.69        15.78 o                         
  -4   2   3         66.86         78.75        15.00 o                         
  -3   2   3         14.43         12.52         8.29 o                         
  -2   2   3       2109.41       2094.13        98.11 o                         
  -1   2   3       3692.11       3864.72        81.39 o                         
   0   2   3      19559.19      19462.53       149.39 o                         
   1   2   3         54.98         41.24        12.24 o                         
   2   2   3       1666.30       1587.36        50.82 o                         
   3   2   3       3376.43       3484.86        91.64 o                         
   4   2   3        398.54        368.62        39.96 o                         
   5   2   3       1489.52       1685.45       168.05 o                         
   6   2   3        609.35        584.20       109.35 o                         
   7   2   3          2.91          7.65        18.52 o                         
   8   2   3        127.88         90.36        72.25 o                         
   9   2   3         36.68         31.34        70.47 o                         
  10   2   3        390.13        325.11        69.30 o                         
  11   2   3         52.03         32.84        30.09 o                         
  12   2   3         24.33         17.27        22.70 o                         
 -12   3   3          0.87          3.69        31.00 o                         
 -11   3   3        108.16        142.91        41.02 o                         
 -10   3   3        193.79        191.91        43.95 o                         
  -9   3   3        351.91        345.83        55.54 o                         
  -8   3   3        253.96        250.55        44.66 o                         
  -7   3   3          4.40         16.04        13.22 o                         
  -6   3   3         99.31        114.20        23.70 o                         
  -5   3   3         72.35         90.89        23.70 o                         
  -4   3   3       1097.36       1238.67        63.97 o                         
  -3   3   3        375.41        365.59        26.32 o                         
  -2   3   3        790.92        857.47        46.44 o                         
  -1   3   3       8027.33       7797.18        87.42 o                         
   0   3   3          1.40          5.69         6.11 o                         
   1   3   3       4914.72       4976.93        72.32 o                         
   2   3   3        692.05        686.24        34.47 o                         
   3   3   3        116.51         70.25        14.34 o                         
   4   3   3          1.14         15.54        11.29 o                         
   5   3   3        133.33        154.36        32.97 o                         
   6   3   3        446.09        602.97       113.52 o                         
   7   3   3        315.97        324.56        89.13 o                         
   8   3   3         74.12         32.65        31.27 o                         
   9   3   3         60.10        113.35        41.66 o                         
  10   3   3          1.57          5.68        35.14 o                         
  11   3   3         80.23         57.93        35.22 o                         
  12   3   3          0.15         33.82        81.27 o                         
 -11   4   3         99.23        141.23        54.34 o                         
 -10   4   3         22.62         12.22        53.11 o                         
  -9   4   3         10.27         15.30        20.83 o                         
  -8   4   3        542.27        591.14        66.08 o                         
  -7   4   3          8.46         15.67        12.59 o                         
  -6   4   3       1226.29       1284.97        93.92 o                         
  -5   4   3         79.45        112.64        25.61 o                         
  -4   4   3        301.69        313.78        30.32 o                         
  -3   4   3         13.29         35.44        17.58 o                         
  -2   4   3       5393.45       5476.54        96.72 o                         
  -1   4   3        623.25        691.35        31.81 o                         
   0   4   3        626.25        644.69        26.88 o                         
   1   4   3        200.31        196.88        23.28 o                         
   2   4   3       2086.65       2214.06        81.07 o                         
   3   4   3        723.98        696.87        28.05 o                         
   4   4   3         75.09         74.45        14.88 o                         
   5   4   3        477.44        448.75        54.35 o                         
   6   4   3         38.93         43.31        35.81 o                         
   7   4   3          1.08         44.44        28.47 o                         
   8   4   3        110.16        119.43        40.60 o                         
   9   4   3         21.34         29.58        29.84 o                         
  10   4   3         21.66         23.30        18.85 o                         
  11   4   3         36.93         38.88        28.17 o                         
 -11   5   3         27.42         95.58        52.66 o                         
 -10   5   3          8.44         -1.19        23.29 o                         
  -9   5   3          0.42        -24.00        34.82 o                         
  -8   5   3          3.62         -7.26        30.34 o                         
  -7   5   3         19.85         11.83        21.74 o                         
  -6   5   3          3.24         -1.26         8.49 o                         
  -5   5   3        446.22        452.67        49.54 o                         
  -4   5   3        823.07        845.72        64.26 o                         
  -3   5   3        107.15         97.28        18.90 o                         
  -2   5   3        333.51        338.35        27.31 o                         
  -1   5   3         51.39         61.93         9.21 o                         
   0   5   3          0.36          1.87         3.33 o                         
   1   5   3         73.64        104.68        20.44 o                         
   2   5   3        266.28        299.21        51.91 o                         
   3   5   3        121.49        205.89        29.28 o                         
   4   5   3        234.03        224.03        18.48 o                         
   5   5   3         74.68         88.63        25.33 o                         
   6   5   3        448.90        602.89        84.27 o                         
   7   5   3          2.00         17.21        22.84 o                         
   8   5   3        125.36        246.73        62.74 o                         
   9   5   3          0.26         23.41        28.19 o                         
  10   5   3          1.20         61.97        33.68 o                         
  11   5   3          6.19          2.49        26.44 o                         
 -10   6   3          9.37        -18.51        24.79 o                         
  -9   6   3         37.40        115.39        89.30 o                         
  -8   6   3         10.80          3.63        22.43 o                         
  -7   6   3         75.19         35.84        22.24 o                         
  -6   6   3         52.75         86.51        35.91 o                         
  -5   6   3        579.80        662.11        63.33 o                         
  -4   6   3        198.60        241.01        42.80 o                         
  -3   6   3        177.74        181.18        27.15 o                         
  -2   6   3        540.68        526.22        35.20 o                         
  -1   6   3        254.15        237.79        22.79 o                         
   0   6   3          5.85         12.54         6.73 o                         
   1   6   3        114.22        156.69        39.20 o                         
   2   6   3        216.59        251.74        55.08 o                         
   3   6   3          2.95         31.36        23.66 o                         
   4   6   3         10.13         -6.11        21.70 o                         
   5   6   3        197.40        182.82        52.11 o                         
   6   6   3         25.61         21.54        24.78 o                         
   7   6   3        181.10        234.69        72.99 o                         
   8   6   3          0.51         38.64        31.73 o                         
   9   6   3          0.29          0.55        13.17 o                         
  10   6   3          0.03         18.11        48.80 o                         
  -9   7   3          0.14         13.74        48.47 o                         
  -8   7   3        391.38        363.51        83.39 o                         
  -7   7   3         20.33        122.81        59.69 o                         
  -6   7   3        384.87        494.37       132.45 o                         
  -5   7   3         60.56         51.94        20.97 o                         
  -4   7   3        105.99        143.40        32.73 o                         
  -3   7   3        184.79        160.43        28.65 o                         
  -2   7   3        942.18        950.79        97.86 o                         
  -1   7   3          9.32         10.94        14.12 o                         
   0   7   3        243.32        245.20        41.02 o                         
   1   7   3        184.73        170.19        42.51 o                         
   2   7   3         17.93         14.21        38.76 o                         
   3   7   3        164.96        157.72        46.38 o                         
   4   7   3         11.03         -8.54        20.92 o                         
   5   7   3         12.81          0.26        21.54 o                         
   6   7   3         13.12         -0.83        13.93 o                         
   7   7   3          0.42        -15.99        15.99 o                         
   8   7   3          7.49         -8.40        18.13 o                         
   9   7   3         35.74         -5.92        36.91 o                         
  -7   8   3          7.73          0.61        24.47 o                         
  -6   8   3          0.00         23.16        26.32 o                         
  -5   8   3          4.34          4.37        22.38 o                         
  -4   8   3        226.73        283.45        53.52 o                         
  -3   8   3          0.82        -11.71        17.02 o                         
  -2   8   3        223.22        310.34        72.38 o                         
  -1   8   3         28.61         -9.84        21.97 o                         
   0   8   3        191.70        281.99        62.22 o                         
   1   8   3         97.84         97.35        27.95 o                         
   2   8   3        404.07        399.70        70.15 o                         
   3   8   3        224.02        238.43        94.16 o                         
   4   8   3         21.98         20.22        32.60 o                         
   5   8   3         56.58         71.64        50.59 o                         
   6   8   3         21.79        131.11        74.00 o                         
   7   8   3          8.41        -63.09        63.09 o                         
  -5   9   3          4.43        -21.03        24.07 o                         
  -4   9   3          8.79         17.83        32.62 o                         
  -3   9   3          1.64         43.24        35.42 o                         
  -2   9   3          0.12          6.01        25.03 o                         
  -1   9   3         10.48         30.20        35.17 o                         
   0   9   3        144.20        125.67        95.44 o                         
   1   9   3         19.56         61.57        94.52 o                         
   2   9   3         59.53        -14.94        39.24 o                         
   3   9   3          7.04        -28.65        36.28 o                         
   4   9   3          7.09        -19.23        41.25 o                         
   5   9   3          0.01        -50.60        50.60 o                         
 -12   0   4         16.32         33.12        23.49 o                         
 -10   0   4          2.10         -3.30        32.32 o                         
  -8   0   4         95.61         91.71        54.75 o                         
  -6   0   4        115.27        150.20        48.28 o                         
  -4   0   4        178.11        163.95        20.64 o                         
  -2   0   4       5298.33       5104.47        91.42 o                         
   0   0   4        297.29        300.18        42.65 o                         
   2   0   4        807.35        785.19        76.62 o                         
   4   0   4       3007.59       3144.65       193.69 o                         
   6   0   4       1052.18       1073.75       141.04 o                         
   8   0   4       2426.82       2559.66       251.30 o                         
  10   0   4        392.58        351.07       104.76 o                         
  12   0   4         18.00        -12.80        24.50 o                         
 -12   1   4          5.80         25.87        23.32 o                         
 -11   1   4         86.88         21.21        28.41 o                         
 -10   1   4         44.92         26.55        22.57 o                         
  -9   1   4         12.16         10.45        20.44 o                         
  -8   1   4          4.21          8.40        12.32 o                         
  -7   1   4        835.92        781.18        83.21 o                         
  -6   1   4        523.89        570.55        65.99 o                         
  -5   1   4       1120.69       1245.54        57.85 o                         
  -4   1   4        613.78        618.02        33.76 o                         
  -3   1   4        766.55        737.62        35.24 o                         
  -2   1   4       2377.15       2388.61       116.45 o                         
  -1   1   4      24032.10      24863.73       367.08 o                         
   0   1   4        113.06        115.69        11.88 o                         
   1   1   4        636.33        651.73        33.56 o                         
   2   1   4         68.22         83.48        14.13 o                         
   3   1   4       1587.45       1445.09        57.91 o                         
   4   1   4        700.81        653.22        52.15 o                         
   5   1   4        369.12        331.38        76.81 o                         
   6   1   4        547.63        492.92        67.48 o                         
   7   1   4        185.67        218.14        68.45 o                         
   8   1   4        647.70        702.82       120.69 o                         
   9   1   4        388.58        390.28        74.77 o                         
  10   1   4         10.44         16.70        63.41 o                         
  11   1   4          4.57        -13.84        26.40 o                         
  12   1   4        134.54        138.39        53.34 o                         
 -12   2   4         35.38         28.37        39.97 o                         
 -11   2   4         24.96        111.19        39.05 o                         
 -10   2   4         14.13         36.14        27.05 o                         
  -9   2   4         20.14          7.44        13.88 o                         
  -8   2   4         30.12         10.04        22.22 o                         
  -7   2   4        123.72         90.29        28.28 o                         
  -6   2   4        691.82        736.03        63.16 o                         
  -5   2   4        606.62        639.62        53.00 o                         
  -4   2   4        687.12        638.88        39.38 o                         
  -3   2   4        490.05        543.14        34.00 o                         
  -2   2   4       1998.10       1958.24        60.58 o                         
  -1   2   4       2008.19       2120.33        54.03 o                         
   0   2   4         52.52         47.85         7.31 o                         
   1   2   4        624.17        566.80        21.98 o                         
   2   2   4        223.00        231.92        18.19 o                         
   3   2   4        376.57        425.87        32.14 o                         
   4   2   4       2063.86       1991.38        90.61 o                         
   5   2   4        854.95        903.49       127.84 o                         
   6   2   4        301.33        335.50        84.04 o                         
   7   2   4          0.75         -3.02        10.75 o                         
   8   2   4         36.48         15.43        11.94 o                         
   9   2   4        628.76        710.07        99.67 o                         
  10   2   4         18.34         -2.49        12.47 o                         
  11   2   4          0.17         10.11        49.13 o                         
  12   2   4          4.18         14.91        26.05 o                         
 -12   3   4          4.38         17.80        33.52 o                         
 -11   3   4         29.73         24.70        29.39 o                         
 -10   3   4        250.18        291.26        53.88 o                         
  -9   3   4         87.37         75.25        31.06 o                         
  -8   3   4        638.49        659.48        69.59 o                         
  -7   3   4         18.04         39.89        16.18 o                         
  -6   3   4       1033.55       1007.84       113.27 o                         
  -5   3   4         56.69         20.94        12.62 o                         
  -4   3   4        111.35         90.86        22.81 o                         
  -3   3   4       1787.20       2019.45       103.34 o                         
  -2   3   4       2492.47       2421.01        89.61 o                         
  -1   3   4       1079.08       1042.80        32.81 o                         
   0   3   4      13334.89      13445.91       118.56 o                         
   1   3   4       2487.48       2392.03        52.27 o                         
   2   3   4       3254.31       3088.42        94.09 o                         
   3   3   4          7.29         -6.22        11.08 o                         
   4   3   4        412.30        480.84        53.70 o                         
   5   3   4        433.24        437.61        48.57 o                         
   6   3   4          0.04         17.22        30.36 o                         
   7   3   4          4.29         77.63        54.45 o                         
   8   3   4        150.57        133.50        41.47 o                         
   9   3   4         99.19        130.25        80.98 o                         
  10   3   4        244.86        272.25        67.49 o                         
  11   3   4          6.07         -5.82        22.31 o                         
  12   3   4          2.02         55.87        42.76 o                         
 -11   4   4         26.71        112.37        70.38 o                         
 -10   4   4          4.01         53.84        47.03 o                         
  -9   4   4         17.68         20.38        31.87 o                         
  -8   4   4        598.87        624.55        88.87 o                         
  -7   4   4          1.39         19.54        28.42 o                         
  -6   4   4        187.80        179.68        33.02 o                         
  -5   4   4        402.16        407.16        36.76 o                         
  -4   4   4         66.01         72.27        19.73 o                         
  -3   4   4       1713.27       1803.32        93.30 o                         
  -2   4   4       1093.67        958.22        60.06 o                         
  -1   4   4         36.77         29.34         7.33 o                         
   0   4   4        301.13        318.27        21.52 o                         
   1   4   4       2975.55       3071.48        93.57 o                         
   2   4   4        684.39        850.36        49.49 o                         
   3   4   4          0.83          4.28         9.99 o                         
   4   4   4         93.63        103.79        20.88 o                         
   5   4   4        290.30        258.95        36.49 o                         
   6   4   4        414.22        426.83       102.72 o                         
   7   4   4         24.51         11.73        25.32 o                         
   8   4   4         55.43        100.69        77.84 o                         
   9   4   4         24.07         12.56        24.70 o                         
  10   4   4          0.03         38.24        40.04 o                         
  11   4   4          2.40         25.28        27.39 o                         
 -11   5   4          9.65        -17.12        35.93 o                         
 -10   5   4          0.07         11.67        35.19 o                         
  -9   5   4          1.51        -22.12        22.12 o                         
  -8   5   4         33.92        -47.59        47.59 o                         
  -7   5   4          0.53         -1.17        16.83 o                         
  -6   5   4          0.51         -4.42        15.78 o                         
  -5   5   4        160.96        153.42        22.24 o                         
  -4   5   4        280.84        281.29        34.07 o                         
  -3   5   4        487.79        507.08        30.49 o                         
  -2   5   4        167.63        166.58        20.60 o                         
  -1   5   4        847.46        800.46        34.10 o                         
   0   5   4        873.16        851.21        44.61 o                         
   1   5   4          5.07         31.41        22.77 o                         
   2   5   4         74.11         78.34        22.10 o                         
   3   5   4         35.06         31.59        16.51 o                         
   4   5   4        616.94        545.05        50.55 o                         
   5   5   4        201.69        202.71        29.00 o                         
   6   5   4          6.49         52.79        31.31 o                         
   7   5   4        451.14        564.58       125.57 o                         
   8   5   4         10.39          4.10        31.34 o                         
   9   5   4        248.25        294.14        65.73 o                         
  10   5   4          0.47         21.47        16.22 o                         
 -10   6   4          0.27        255.38       103.87 o                         
  -9   6   4         84.70        106.62        82.32 o                         
  -8   6   4         25.66         22.81        46.66 o                         
  -7   6   4         33.21         11.88        17.56 o                         
  -6   6   4        389.37        399.97        57.87 o                         
  -5   6   4        156.65        173.99        31.22 o                         
  -4   6   4        149.25        174.84        29.57 o                         
  -3   6   4        178.27        155.23        26.42 o                         
  -2   6   4       2574.80       2464.88        83.78 o                         
  -1   6   4        448.98        409.71        26.83 o                         
   0   6   4        344.29        283.33        33.79 o                         
   1   6   4        306.87        459.33       114.09 o                         
   2   6   4        600.34        585.08        79.25 o                         
   3   6   4         18.46         42.89        25.15 o                         
   4   6   4        151.31        155.61        28.73 o                         
   5   6   4         15.23         -1.95        12.41 o                         
   6   6   4         26.55         35.77        15.12 o                         
   7   6   4          1.19         -1.07        15.74 o                         
   8   6   4         16.50         29.61        34.59 o                         
   9   6   4          0.77         55.56        42.44 o                         
  10   6   4          2.12         61.06        32.57 o                         
  -9   7   4         28.87        -65.11        65.11 o                         
  -8   7   4         11.04         -0.93        19.33 o                         
  -7   7   4        157.51        164.72        65.56 o                         
  -6   7   4         14.38         26.59        25.18 o                         
  -5   7   4       1250.77       1306.50        88.44 o                         
  -4   7   4         66.21         95.77        24.58 o                         
  -3   7   4         75.24         55.90        18.77 o                         
  -2   7   4         76.51         67.50        18.05 o                         
  -1   7   4        630.52        650.38        68.00 o                         
   0   7   4         29.87         15.59        26.20 o                         
   1   7   4        651.37        670.66        88.99 o                         
   2   7   4        178.13        189.02        51.49 o                         
   3   7   4        136.00        149.17        78.53 o                         
   4   7   4        397.66        364.63       108.50 o                         
   5   7   4          0.07        -38.86        42.23 o                         
   6   7   4         28.19        -22.58        80.22 o                         
   7   7   4         64.55         40.59        22.76 o                         
   8   7   4         43.65         65.05        32.01 o                         
  -7   8   4         26.39         35.90        43.66 o                         
  -6   8   4          8.34        -10.01        26.03 o                         
  -5   8   4         42.23         94.44        40.37 o                         
  -4   8   4         11.89         37.45        24.56 o                         
  -3   8   4         20.73         19.08        26.02 o                         
  -2   8   4         19.46         51.30        34.32 o                         
  -1   8   4        405.65        440.56        90.25 o                         
   0   8   4          9.24        -21.02        42.75 o                         
   1   8   4        197.91        275.99        62.22 o                         
   2   8   4         30.09         19.10        32.53 o                         
   3   8   4          6.68         -2.78        15.44 o                         
   4   8   4          9.48        -15.73        45.39 o                         
   5   8   4         39.50         -8.14        37.44 o                         
   6   8   4         30.58         34.79        50.85 o                         
   7   8   4          0.14          3.74        24.78 o                         
  -5   9   4          2.62        -18.99        21.58 o                         
  -4   9   4          2.01         40.13        44.10 o                         
  -3   9   4         16.43         26.17        49.49 o                         
  -2   9   4         39.31         75.98        73.00 o                         
  -1   9   4         22.61         -0.33        34.79 o                         
   0   9   4         30.02        123.08        53.85 o                         
   1   9   4         13.02        -46.32        46.32 o                         
   2   9   4          0.01        102.43        53.71 o                         
   3   9   4         41.76         25.24        39.73 o                         
   4   9   4         43.93        234.59       100.52 o                         
   5   9   4          2.46        -29.04        32.56 o                         
 -11   0   5          1.20        -14.31        17.31 o                         
  -9   0   5        330.88        253.63        75.39 o                         
  -7   0   5        721.41        822.71        71.65 o                         
  -5   0   5        174.43        156.85        26.54 o                         
  -3   0   5       1690.46       1569.53        84.25 o                         
  -1   0   5      16486.75      16037.42       355.17 o                         
   1   0   5      14650.85      14589.03       333.26 o                         
   3   0   5          5.25         -2.72        11.58 o                         
   5   0   5         23.87        100.53        40.45 o                         
   7   0   5        219.53        265.90        83.16 o                         
   9   0   5        563.70        587.32       128.05 o                         
  11   0   5        560.34        638.36       151.21 o                         
 -12   1   5          0.04        -39.52        39.52 o                         
 -11   1   5          1.34          4.31        13.15 o                         
 -10   1   5        155.28        146.89        47.56 o                         
  -9   1   5          3.04         21.76        27.89 o                         
  -8   1   5         88.75         87.21        22.26 o                         
  -7   1   5         52.59         57.81        22.57 o                         
  -6   1   5         72.20         64.00        16.94 o                         
  -5   1   5          0.36         -5.64         8.52 o                         
  -4   1   5       2204.76       2250.96        70.07 o                         
  -3   1   5       4924.82       4775.17       107.25 o                         
  -2   1   5        453.06        475.64        43.79 o                         
  -1   1   5          0.69          7.51        11.94 o                         
   0   1   5         33.76         67.60         8.90 o                         
   1   1   5        562.69        527.21        34.12 o                         
   2   1   5       8931.76       8663.96       251.65 o                         
   3   1   5         21.38         31.28        11.86 o                         
   4   1   5       1395.18       1517.24        81.40 o                         
   5   1   5        103.73         95.96        30.74 o                         
   6   1   5        185.22        172.77        60.81 o                         
   7   1   5         18.38        -13.67        26.31 o                         
   8   1   5       1092.84       1006.64       113.98 o                         
   9   1   5        341.32        298.11        64.95 o                         
  10   1   5         69.28        100.71        42.82 o                         
  11   1   5         88.77         41.08        24.27 o                         
  12   1   5         21.63         22.46        26.32 o                         
 -12   2   5          1.87         -1.07        15.69 o                         
 -11   2   5         66.71         92.48        32.90 o                         
 -10   2   5         24.87         72.76        37.46 o                         
  -9   2   5        195.57        198.60        41.16 o                         
  -8   2   5         80.97         74.66        25.94 o                         
  -7   2   5        379.35        490.34        56.10 o                         
  -6   2   5          1.66          7.91        16.16 o                         
  -5   2   5        657.60        565.81        44.11 o                         
  -4   2   5        859.89        875.22        41.75 o                         
  -3   2   5        489.10        490.30        24.62 o                         
  -2   2   5        915.53       1033.87       108.97 o                         
  -1   2   5       5667.82       5447.76       104.08 o                         
   0   2   5       4083.91       3998.07        64.73 o                         
   1   2   5        987.60       1024.65        34.50 o                         
   2   2   5        983.32        988.08        41.45 o                         
   3   2   5        958.12        999.95        58.66 o                         
   4   2   5        411.97        425.32        59.49 o                         
   5   2   5        259.76        337.47        54.32 o                         
   6   2   5        112.93         99.27        47.50 o                         
   7   2   5        285.20        199.54        68.48 o                         
   8   2   5          6.95          0.06        46.29 o                         
   9   2   5          1.97         24.17        29.17 o                         
  10   2   5         18.76          9.07        45.93 o                         
  11   2   5          0.30         19.91        33.40 o                         
  12   2   5         24.67         68.62        38.17 o                         
 -12   3   5          0.90         24.01        48.55 o                         
 -11   3   5         42.14         68.52        30.62 o                         
 -10   3   5         24.28         -5.45        17.95 o                         
  -9   3   5        143.53        133.85        34.79 o                         
  -8   3   5        169.60        138.94        37.31 o                         
  -7   3   5       1032.63       1000.99        90.50 o                         
  -6   3   5       1302.69       1318.46        93.32 o                         
  -5   3   5        261.70        299.33        40.69 o                         
  -4   3   5         34.19         48.41        10.28 o                         
  -3   3   5          0.04         -5.62        11.32 o                         
  -2   3   5       1064.22       1084.88        61.74 o                         
  -1   3   5       6405.05       6482.69       106.12 o                         
   0   3   5          3.35         10.20         4.47 o                         
   1   3   5       2217.49       2357.85        78.91 o                         
   2   3   5          0.98         10.45         5.21 o                         
   3   3   5       1665.74       1696.33        71.80 o                         
   4   3   5        208.03        233.58        30.69 o                         
   5   3   5        547.24        565.61        54.61 o                         
   6   3   5         18.37          0.82        26.06 o                         
   7   3   5         31.33         16.33        30.42 o                         
   8   3   5         11.44         14.47        32.22 o                         
   9   3   5        311.31        346.99        72.97 o                         
  10   3   5          3.90         25.22        30.81 o                         
  11   3   5         51.40         65.48        26.88 o                         
  12   3   5          8.09         12.26        59.24 o                         
 -11   4   5         20.32         51.27        46.15 o                         
 -10   4   5          2.32         24.29        64.51 o                         
  -9   4   5         78.19        131.01        69.91 o                         
  -8   4   5         87.92        108.09        31.33 o                         
  -7   4   5        124.02        131.84        31.02 o                         
  -6   4   5         10.58         29.92        14.56 o                         
  -5   4   5       1126.13       1112.05        56.01 o                         
  -4   4   5        284.69        272.40        31.88 o                         
  -3   4   5         24.26         28.80        12.45 o                         
  -2   4   5       1542.88       1520.20        82.53 o                         
  -1   4   5        163.36        178.86        23.51 o                         
   0   4   5         41.00         33.13         7.46 o                         
   1   4   5       1438.15       1420.69        64.40 o                         
   2   4   5         12.05         16.66        13.10 o                         
   3   4   5        103.21        121.55        26.93 o                         
   4   4   5        238.92        210.26        27.60 o                         
   5   4   5          6.86          1.23         9.03 o                         
   6   4   5         13.99         34.74        29.12 o                         
   7   4   5          3.94         14.30        25.50 o                         
   8   4   5          8.62        -41.14        41.14 o                         
   9   4   5          0.24        -25.93        25.93 o                         
  10   4   5         12.38         39.06        37.75 o                         
  11   4   5          0.14          5.31        33.94 o                         
 -11   5   5          6.51        164.92       117.19 o                         
 -10   5   5        111.70        122.19        72.68 o                         
  -9   5   5          4.93          8.45        53.68 o                         
  -8   5   5          2.13        -16.00        27.04 o                         
  -7   5   5         21.35          0.04        52.42 o                         
  -6   5   5         85.22         33.18        26.27 o                         
  -5   5   5         58.20         63.94        39.23 o                         
  -4   5   5        166.86        184.97        27.34 o                         
  -3   5   5        388.02        337.20        36.81 o                         
  -2   5   5       1074.72       1028.91        39.03 o                         
  -1   5   5        415.54        367.54        27.42 o                         
   0   5   5        660.02        638.18        51.87 o                         
   1   5   5        511.52        495.89        49.41 o                         
   2   5   5         15.31         18.88        15.19 o                         
   3   5   5        157.96        181.74        27.34 o                         
   4   5   5        263.52        277.67        36.14 o                         
   5   5   5          4.81          1.43         6.11 o                         
   6   5   5         12.65         15.89        38.61 o                         
   7   5   5        190.55        148.57        72.81 o                         
   8   5   5         91.57         31.52        30.11 o                         
   9   5   5         43.43         60.76        55.03 o                         
  10   5   5         17.42         16.57        44.30 o                         
 -10   6   5         42.05         65.06        54.61 o                         
  -9   6   5          2.80         30.99        41.07 o                         
  -8   6   5          7.74         46.42        25.60 o                         
  -7   6   5         15.31         88.65        40.05 o                         
  -6   6   5         60.79         69.59        18.69 o                         
  -5   6   5        485.32        492.34        52.41 o                         
  -4   6   5          0.55        -12.42        15.94 o                         
  -3   6   5        291.00        274.68        37.40 o                         
  -2   6   5        426.14        368.35        22.57 o                         
  -1   6   5       2233.79       2283.20        73.83 o                         
   0   6   5        617.84        652.04        57.37 o                         
   1   6   5       2930.22       3054.36       236.75 o                         
   2   6   5        453.23        455.12        74.10 o                         
   3   6   5        281.29        267.70        43.60 o                         
   4   6   5          1.01         14.03        10.70 o                         
   5   6   5        261.39        308.31        43.10 o                         
   6   6   5        234.82        299.08        50.27 o                         
   7   6   5        299.75        421.98        76.85 o                         
   8   6   5         16.57         28.05        34.29 o                         
   9   6   5        132.60        142.55        51.07 o                         
  -9   7   5          0.01         17.71        30.16 o                         
  -8   7   5          3.80         -5.73        19.90 o                         
  -7   7   5         81.41         63.45        52.19 o                         
  -6   7   5          0.57        -23.74        25.30 o                         
  -5   7   5          7.09          1.68        22.27 o                         
  -4   7   5        400.33        442.74        50.87 o                         
  -3   7   5          1.57         14.77        13.38 o                         
  -2   7   5        930.14        849.58        69.84 o                         
  -1   7   5         35.64         30.95        26.44 o                         
   0   7   5         26.47         46.98        23.24 o                         
   1   7   5         42.25         32.06        20.99 o                         
   2   7   5        595.18        552.68        82.64 o                         
   3   7   5          5.01          7.36        12.56 o                         
   4   7   5        276.52        246.26        58.88 o                         
   5   7   5         34.19         79.94        55.09 o                         
   6   7   5          0.07         -2.85        30.84 o                         
   7   7   5         44.00         15.24        47.54 o                         
   8   7   5         15.17         32.65        36.73 o                         
  -7   8   5          0.05        116.23        71.63 o                         
  -6   8   5        148.89        200.64        93.69 o                         
  -5   8   5         13.13         -7.55        20.13 o                         
  -4   8   5         69.31         34.46        23.93 o                         
  -3   8   5         36.31         34.49        19.83 o                         
  -2   8   5          5.97         37.04        29.76 o                         
  -1   8   5          1.15        -33.86        66.11 o                         
   0   8   5        146.85        162.48        37.23 o                         
   1   8   5          0.76         -1.94        13.62 o                         
   2   8   5        288.18        373.41        96.16 o                         
   3   8   5         24.67         -3.55        22.20 o                         
   4   8   5        127.81        108.43        57.56 o                         
   5   8   5          7.05         -3.47        31.90 o                         
   6   8   5         25.74         31.47        57.57 o                         
   7   8   5          4.53         74.99        73.33 o                         
  -5   9   5         58.46        113.71        49.96 o                         
  -4   9   5         61.14         66.25        29.57 o                         
  -3   9   5          0.42         41.94        24.31 o                         
  -2   9   5         11.48         39.38        48.87 o                         
  -1   9   5         39.85         36.50        38.00 o                         
   0   9   5          5.08        -49.20        74.34 o                         
   1   9   5         39.70         20.23        39.93 o                         
   2   9   5         25.34        -42.63        42.63 o                         
   4   9   5          0.96        -50.42        50.42 o                         
 -12   0   6          2.63         82.70        53.98 o                         
 -10   0   6         22.38         36.46        46.88 o                         
  -8   0   6         10.20         28.88        14.62 o                         
  -6   0   6        322.70        311.50        38.16 o                         
  -4   0   6        117.56        171.38        59.20 o                         
  -2   0   6        600.15        535.45        48.94 o                         
   0   0   6       5775.44       5862.30       227.19 o                         
   2   0   6      12694.49      13135.75       505.90 o                         
   4   0   6       5575.03       5177.27       267.00 o                         
   6   0   6        864.76        840.88       131.21 o                         
   8   0   6       1024.87        998.16       162.68 o                         
  10   0   6        181.74        177.87        78.48 o                         
  12   0   6         80.23         57.47        43.50 o                         
 -12   1   6         80.20         98.30        43.15 o                         
 -11   1   6          7.44         28.69        49.48 o                         
 -10   1   6        235.98        282.59        62.06 o                         
  -9   1   6         38.90         16.82        32.71 o                         
  -8   1   6        128.59        179.49        44.65 o                         
  -7   1   6       1962.64       1914.12       111.20 o                         
  -6   1   6        214.75        266.30        24.65 o                         
  -5   1   6       1376.87       1418.25        47.25 o                         
  -4   1   6          0.79         17.23        11.98 o                         
  -3   1   6       2184.74       2318.52        62.94 o                         
  -2   1   6        464.03        397.45        43.80 o                         
  -1   1   6         14.39         19.53         9.70 o                         
   0   1   6      10023.39      10275.46       246.42 o                         
   1   1   6          3.12         21.65        11.57 o                         
   2   1   6       1333.36       1344.57        63.56 o                         
   3   1   6        762.85        826.64        54.73 o                         
   4   1   6        318.37        315.93        38.51 o                         
   5   1   6       1121.01        940.13        92.74 o                         
   6   1   6        331.95        434.50        95.59 o                         
   7   1   6         31.28         37.23        45.58 o                         
   8   1   6          2.53          6.00        20.55 o                         
   9   1   6          1.46         -2.57        32.00 o                         
  10   1   6         11.83         -5.29        33.16 o                         
  11   1   6        114.45        110.87        75.79 o                         
  12   1   6         38.32         55.12        31.29 o                         
 -12   2   6          4.27         35.80        54.24 o                         
 -11   2   6         10.11         15.13        23.81 o                         
 -10   2   6         17.66         -7.73        14.19 o                         
  -9   2   6        144.72        120.11        51.60 o                         
  -8   2   6        544.05        664.14        83.62 o                         
  -7   2   6        295.74        242.22        47.40 o                         
  -6   2   6       1065.77       1036.01        78.65 o                         
  -5   2   6         92.85         98.13        18.43 o                         
  -4   2   6         25.57         18.39         8.64 o                         
  -3   2   6        227.65        257.61        22.20 o                         
  -2   2   6        189.08        223.09        18.72 o                         
  -1   2   6         33.23         50.30        13.49 o                         
   0   2   6       3813.36       3594.19        83.02 o                         
   1   2   6        293.84        303.81        20.94 o                         
   2   2   6       1590.09       1710.36        58.63 o                         
   3   2   6       1447.03       1451.78        60.94 o                         
   4   2   6       1019.49       1083.51        70.73 o                         
   5   2   6        319.94        306.89        55.58 o                         
   6   2   6          3.71         16.61        21.91 o                         
   7   2   6         19.17         46.57        33.94 o                         
   8   2   6         69.93         76.84        33.41 o                         
   9   2   6         34.10         43.16        21.74 o                         
  10   2   6          0.19        -29.28        29.28 o                         
  11   2   6          6.06         19.88        82.65 o                         
  12   2   6          1.35        -37.19        37.19 o                         
 -12   3   6          2.40        -32.98        53.81 o                         
 -11   3   6         43.36         31.18        51.73 o                         
 -10   3   6         24.02         27.20        24.21 o                         
  -9   3   6          1.87        -10.20        10.20 o                         
  -8   3   6        408.42        419.55        65.18 o                         
  -7   3   6          0.27        -12.58        12.58 o                         
  -6   3   6         62.88         45.24        16.42 o                         
  -5   3   6        784.81        820.51        55.93 o                         
  -4   3   6       2928.03       3160.78        93.53 o                         
  -3   3   6       2825.96       2862.47        88.40 o                         
  -2   3   6        445.15        443.35        33.57 o                         
  -1   3   6        257.83        243.90        18.18 o                         
   0   3   6        287.98        320.96        21.27 o                         
   1   3   6        376.21        369.81        23.70 o                         
   2   3   6       1234.86       1095.39        48.82 o                         
   3   3   6        633.60        627.31        46.21 o                         
   4   3   6        175.68        158.09        25.61 o                         
   5   3   6        673.43        782.28        65.22 o                         
   6   3   6        931.73        902.96       103.63 o                         
   7   3   6        105.05        160.76        80.69 o                         
   8   3   6         80.98         64.00        46.98 o                         
   9   3   6         34.62         16.45        15.18 o                         
  10   3   6         17.18        -11.90        29.88 o                         
  11   3   6          2.16        -13.66        46.97 o                         
 -11   4   6          5.72         -2.53        29.82 o                         
 -10   4   6         33.75         70.68        42.35 o                         
  -9   4   6         68.08         98.92        56.87 o                         
  -8   4   6        147.00        130.31        34.20 o                         
  -7   4   6          9.42         28.19        27.16 o                         
  -6   4   6        116.49        116.10        27.60 o                         
  -5   4   6         82.00         50.28        17.97 o                         
  -4   4   6         70.77         52.09        11.75 o                         
  -3   4   6        176.88        164.01        20.50 o                         
  -2   4   6         72.73         85.75        20.06 o                         
  -1   4   6       1025.23        970.89        86.45 o                         
   0   4   6        271.23        324.51        42.78 o                         
   1   4   6        704.02        617.58        51.48 o                         
   2   4   6         83.24         83.09        15.61 o                         
   3   4   6       1034.37       1160.56        81.45 o                         
   4   4   6          1.51         -7.27        11.65 o                         
   5   4   6         27.38         41.22        13.47 o                         
   6   4   6         99.55        126.95        42.86 o                         
   7   4   6        182.25        301.17        94.14 o                         
   8   4   6          6.46         65.62        58.84 o                         
   9   4   6         86.66         22.97        27.69 o                         
  10   4   6          4.04         38.50        26.50 o                         
  11   4   6          9.65         10.00        23.06 o                         
 -11   5   6          0.07        -70.83        70.83 o                         
 -10   5   6         14.96        -19.60        32.70 o                         
  -9   5   6         21.14         18.86        48.64 o                         
  -8   5   6         49.77         64.95        32.12 o                         
  -7   5   6        391.84        347.96        69.42 o                         
  -6   5   6        127.82        148.36        27.85 o                         
  -5   5   6          0.92         -0.58        13.72 o                         
  -4   5   6         40.48         39.93        14.59 o                         
  -3   5   6        373.21        416.75        42.66 o                         
  -2   5   6        959.31        901.77        52.75 o                         
  -1   5   6        727.37        733.08        48.45 o                         
   0   5   6        370.07        335.89        43.29 o                         
   1   5   6        886.67        959.15        58.07 o                         
   2   5   6        144.88        165.05        22.38 o                         
   3   5   6        745.51        721.88        53.58 o                         
   4   5   6         90.07        102.36        23.31 o                         
   5   5   6          1.44          8.86        21.49 o                         
   6   5   6          0.35         -9.88        35.93 o                         
   7   5   6        264.79        344.95       101.21 o                         
   8   5   6         30.85         80.94        63.35 o                         
   9   5   6         41.64         14.38        38.92 o                         
  10   5   6          9.55          6.66        25.99 o                         
 -10   6   6          1.00         56.61        40.71 o                         
  -9   6   6         48.50         32.37        18.17 o                         
  -8   6   6         66.23         84.30        38.02 o                         
  -7   6   6        121.98        131.90        42.63 o                         
  -6   6   6         10.03          2.49        15.79 o                         
  -5   6   6         85.48         54.74        19.55 o                         
  -4   6   6          2.77          0.81        12.54 o                         
  -3   6   6         63.16         51.39        19.94 o                         
  -2   6   6          0.28        -17.92        17.92 o                         
  -1   6   6        119.11        139.62        25.26 o                         
   0   6   6          8.89          1.25        11.19 o                         
   1   6   6        436.12        440.79        93.13 o                         
   2   6   6       1849.46       1830.30       145.75 o                         
   3   6   6         93.17        136.06        24.59 o                         
   4   6   6        988.93        968.74        70.66 o                         
   5   6   6         80.54        100.91        24.68 o                         
   6   6   6         42.24         30.14        19.28 o                         
   7   6   6          4.26          6.05        15.38 o                         
   8   6   6        481.05        646.98        99.39 o                         
   9   6   6         69.41        102.23        50.47 o                         
  -8   7   6        102.40        193.20        86.80 o                         
  -7   7   6         34.47         38.88        22.72 o                         
  -6   7   6          1.98         17.43        22.50 o                         
  -5   7   6         13.08         50.22        30.43 o                         
  -4   7   6        338.79        332.20        45.47 o                         
  -3   7   6         72.58        103.86        25.03 o                         
  -2   7   6          5.65         22.69        15.10 o                         
  -1   7   6        315.91        244.59        75.17 o                         
   0   7   6         12.56        -40.85        40.85 o                         
   1   7   6        194.37        244.11        79.44 o                         
   2   7   6        103.70         84.97        47.60 o                         
   3   7   6        256.47        237.51        56.38 o                         
   4   7   6         72.43         35.83        51.40 o                         
   5   7   6        432.78        483.42        69.25 o                         
   6   7   6          5.71        -13.43        19.47 o                         
   7   7   6         12.32         42.72        34.54 o                         
   8   7   6         57.22         56.73        71.66 o                         
  -7   8   6          9.00         60.15        59.86 o                         
  -6   8   6          0.43         93.87       131.38 o                         
  -5   8   6         87.51        121.62        40.83 o                         
  -4   8   6          1.11          2.39        36.62 o                         
  -3   8   6        303.27        408.10        65.45 o                         
  -2   8   6         22.68         10.25        20.16 o                         
  -1   8   6          0.33          3.34        34.64 o                         
   0   8   6         72.65         88.73        37.36 o                         
   1   8   6        135.41        122.46        58.51 o                         
   2   8   6          0.20         -4.64        28.28 o                         
   3   8   6        303.02        316.15        69.72 o                         
   4   8   6          8.37         33.33        29.07 o                         
   5   8   6        132.88        115.69        99.40 o                         
   6   8   6         15.13         73.65        58.99 o                         
  -4   9   6         44.03         90.73        36.05 o                         
  -3   9   6         79.43        142.06        56.68 o                         
  -2   9   6         46.40         48.97        57.65 o                         
  -1   9   6         30.96        -50.04        72.84 o                         
   0   9   6          3.40        -31.16        59.61 o                         
   1   9   6          0.76        -37.59        42.69 o                         
   2   9   6          1.19        -34.93        41.10 o                         
   4   9   6          0.22         58.03        53.00 o                         
 -11   0   7        126.25         95.09        61.93 o                         
  -9   0   7         10.28          8.35        14.90 o                         
  -7   0   7        816.12        828.03        78.88 o                         
  -5   0   7         19.88          7.53        32.55 o                         
  -3   0   7         60.90         65.58        15.78 o                         
  -1   0   7       3271.59       3021.76       122.44 o                         
   1   0   7         75.51         72.14        22.00 o                         
   3   0   7        166.11         88.30        32.79 o                         
   5   0   7       4241.49       4437.98       273.68 o                         
   7   0   7         23.04         25.95        40.24 o                         
   9   0   7        364.50        469.73       124.66 o                         
  11   0   7         25.13         82.30        71.95 o                         
 -12   1   7         11.06          8.01        36.54 o                         
 -11   1   7        135.95        181.02        45.31 o                         
 -10   1   7          1.59         22.02        23.87 o                         
  -9   1   7        520.32        560.55        85.64 o                         
  -8   1   7         21.40         19.00        24.27 o                         
  -7   1   7        635.86        609.18        45.40 o                         
  -6   1   7       1373.92       1259.61        58.19 o                         
  -5   1   7         19.52         26.82        12.46 o                         
  -4   1   7       6278.80       6235.99       125.63 o                         
  -3   1   7         31.64          9.91         9.77 o                         
  -2   1   7       2084.53       2080.29        79.62 o                         
  -1   1   7         55.23         35.00         9.77 o                         
   0   1   7       9063.74       8784.34       168.29 o                         
   1   1   7       2600.42       2648.78        70.86 o                         
   2   1   7          1.78          9.47         7.95 o                         
   3   1   7       6019.23       6136.92       155.38 o                         
   4   1   7        681.41        768.83        75.04 o                         
   5   1   7         15.47          0.37        11.20 o                         
   6   1   7        224.11        301.66        58.81 o                         
   7   1   7         26.80         19.63        41.09 o                         
   8   1   7        108.80         91.77        56.88 o                         
   9   1   7         73.21         69.27        38.58 o                         
  10   1   7        140.67         25.51        30.21 o                         
  11   1   7          0.45         -2.13        25.97 o                         
  12   1   7          0.03         -9.44        19.32 o                         
 -12   2   7         13.01         33.26        63.13 o                         
 -11   2   7          4.65        -24.62        24.62 o                         
 -10   2   7         59.44         60.30        32.89 o                         
  -9   2   7         54.86         22.42        27.09 o                         
  -8   2   7        161.29        155.21        80.69 o                         
  -7   2   7         68.25         78.25        25.08 o                         
  -6   2   7         19.51         22.70        14.79 o                         
  -5   2   7       1054.32       1076.38        65.40 o                         
  -4   2   7        848.87        902.37        53.20 o                         
  -3   2   7       1240.20       1189.74        45.39 o                         
  -2   2   7       1306.74       1316.44        53.80 o                         
  -1   2   7       1038.68       1181.08        51.91 o                         
   0   2   7       1078.56       1161.83        49.28 o                         
   1   2   7       1144.18       1219.08        44.39 o                         
   2   2   7        798.23        714.96        41.29 o                         
   3   2   7       1732.09       1688.06        68.83 o                         
   4   2   7        116.34        151.93        22.26 o                         
   5   2   7        356.94        433.45        64.34 o                         
   6   2   7        779.40        811.81        97.00 o                         
   7   2   7          7.05        -23.33        23.33 o                         
   8   2   7        121.09         59.85        33.21 o                         
   9   2   7         14.23         46.50        34.19 o                         
  10   2   7          0.83         38.20        39.37 o                         
  11   2   7          1.80         79.13        42.20 o                         
  12   2   7          0.78        -36.60        36.60 o                         
 -12   3   7         10.12         36.37        61.80 o                         
 -11   3   7          3.76         88.78        53.37 o                         
 -10   3   7         27.41         72.08        31.61 o                         
  -9   3   7          0.07         41.45        27.99 o                         
  -8   3   7         53.54         35.85        23.15 o                         
  -7   3   7        162.69        162.81        37.34 o                         
  -6   3   7         45.91         56.29        25.28 o                         
  -5   3   7        144.25        127.09        32.68 o                         
  -4   3   7         16.28         20.85        10.94 o                         
  -3   3   7       3875.88       3946.25       119.80 o                         
  -2   3   7       4480.31       4629.52       111.05 o                         
  -1   3   7       1394.16       1417.72        46.93 o                         
   0   3   7       2194.95       2412.97        60.53 o                         
   1   3   7        472.27        433.08        27.81 o                         
   2   3   7        317.16        313.66        22.79 o                         
   3   3   7          0.28         12.39        10.23 o                         
   4   3   7        226.23        271.65        36.82 o                         
   5   3   7        477.65        517.16        75.72 o                         
   6   3   7          8.55        -23.11        23.11 o                         
   7   3   7        516.56        549.62       120.55 o                         
   8   3   7         60.87        187.02        76.58 o                         
   9   3   7        230.14        259.16        64.37 o                         
  10   3   7          7.78         20.22        52.18 o                         
  11   3   7          0.48         -1.76        31.84 o                         
 -11   4   7          4.44         33.73        45.51 o                         
 -10   4   7         53.18         47.12        60.48 o                         
  -9   4   7         23.14         38.74        41.75 o                         
  -8   4   7         50.60        108.35        58.40 o                         
  -7   4   7         58.86          4.29        54.13 o                         
  -6   4   7       1135.10       1247.37        68.76 o                         
  -5   4   7        958.09       1027.18        61.65 o                         
  -4   4   7        198.47        182.67        29.54 o                         
  -3   4   7        131.19        145.01        30.53 o                         
  -2   4   7        774.76        790.73        81.65 o                         
  -1   4   7          5.88         -2.87        25.96 o                         
   0   4   7       1795.38       1800.93        66.25 o                         
   1   4   7         45.96         48.06        17.23 o                         
   2   4   7          4.62         -1.28        10.26 o                         
   3   4   7          9.76         20.38        15.32 o                         
   4   4   7        280.51        219.95        30.77 o                         
   5   4   7        233.34        241.80        35.41 o                         
   6   4   7          0.00         43.86        29.24 o                         
   7   4   7         28.58         52.40        32.30 o                         
   8   4   7          0.07          4.66        20.05 o                         
   9   4   7         75.44        125.25        66.69 o                         
  10   4   7          9.05        -14.24        31.21 o                         
  11   4   7          1.55         -4.04        35.36 o                         
 -10   5   7         59.34         54.25        57.11 o                         
  -9   5   7          8.97          2.68        23.55 o                         
  -8   5   7         15.67        -20.02        20.02 o                         
  -7   5   7         27.28         32.47        17.80 o                         
  -6   5   7        170.36        212.19        34.12 o                         
  -5   5   7         97.83         83.22        26.04 o                         
  -4   5   7        304.53        304.84        38.36 o                         
  -3   5   7         18.17         19.81        19.43 o                         
  -2   5   7       1398.77       1402.24       114.87 o                         
  -1   5   7          7.01         12.41         8.62 o                         
   0   5   7       2761.58       2347.05       242.83 o                         
   1   5   7        441.08        382.45        86.45 o                         
   2   5   7        400.63        452.77        36.19 o                         
   3   5   7         56.35         41.30        13.67 o                         
   4   5   7        221.36        303.72        48.36 o                         
   5   5   7         97.50        116.73        30.81 o                         
   6   5   7         29.12          9.44        17.14 o                         
   7   5   7          6.08         -9.73        22.44 o                         
   8   5   7        257.63        293.50       100.92 o                         
   9   5   7          0.37         -1.70        29.21 o                         
  10   5   7        162.78        224.82        62.39 o                         
  -9   6   7          4.95        -22.03        45.90 o                         
  -8   6   7         43.43         28.47        16.45 o                         
  -7   6   7         11.01          9.58        44.19 o                         
  -6   6   7         74.07         99.13        23.66 o                         
  -5   6   7        113.13        131.23        26.34 o                         
  -4   6   7        184.36        174.84        32.19 o                         
  -3   6   7         10.85         39.27        21.14 o                         
  -2   6   7        212.68        242.65        53.84 o                         
  -1   6   7          3.90         55.45        30.59 o                         
   0   6   7        179.83        175.23        58.82 o                         
   1   6   7          1.58          6.54        20.60 o                         
   2   6   7        112.49        132.57        30.31 o                         
   3   6   7         74.37         84.93        20.47 o                         
   4   6   7        813.15        822.88        64.60 o                         
   5   6   7       1104.79       1157.22        90.10 o                         
   6   6   7        187.78        178.75        37.03 o                         
   7   6   7         72.21         58.30        20.95 o                         
   8   6   7          7.96         62.05        39.24 o                         
   9   6   7         58.26         97.22        55.95 o                         
  -8   7   7         35.01        -18.47        31.97 o                         
  -7   7   7         13.11         63.96        59.91 o                         
  -6   7   7        148.51        217.01        48.85 o                         
  -5   7   7        247.53        353.00        48.79 o                         
  -4   7   7         78.45         82.22        21.26 o                         
  -3   7   7        272.54        362.64        47.53 o                         
  -2   7   7         80.76         89.35        34.50 o                         
  -1   7   7       1090.04       1050.68       113.05 o                         
   0   7   7         25.76          1.45        27.63 o                         
   1   7   7         21.04         61.30        33.97 o                         
   2   7   7        389.01        302.87        88.73 o                         
   3   7   7         52.82         36.98        19.43 o                         
   4   7   7          0.05          9.86        13.06 o                         
   5   7   7          0.49         10.72        21.50 o                         
   6   7   7        158.04        181.96        64.85 o                         
   7   7   7          0.16        -10.34        35.36 o                         
   8   7   7         27.89         43.94        66.32 o                         
  -7   8   7          3.73         -3.83        39.21 o                         
  -6   8   7          1.15         93.71        48.82 o                         
  -5   8   7         18.93         80.64        42.17 o                         
  -4   8   7         20.87         23.05        19.87 o                         
  -3   8   7         14.75          5.94        32.63 o                         
  -2   8   7        160.34        175.10        50.51 o                         
  -1   8   7         50.24         14.65        21.54 o                         
   0   8   7        205.20        251.29        59.64 o                         
   1   8   7          0.08         11.14        19.70 o                         
   2   8   7          0.15         24.58        31.60 o                         
   3   8   7         40.54         80.23        42.03 o                         
   4   8   7         65.09         69.62        33.46 o                         
   5   8   7          3.12         10.07        27.88 o                         
   6   8   7        121.21        179.34        89.99 o                         
  -4   9   7         35.14        114.71        50.46 o                         
  -3   9   7         42.89        147.90        59.43 o                         
  -2   9   7         62.19        -13.47        39.87 o                         
  -1   9   7         71.19        -10.90        47.82 o                         
   0   9   7         19.83        -70.56        70.56 o                         
   1   9   7          6.71          6.10        28.37 o                         
 -12   0   8         15.22         92.76        71.91 o                         
 -10   0   8         95.08        123.20        70.99 o                         
  -8   0   8        173.51        148.36        71.13 o                         
  -6   0   8        112.44        109.47        54.82 o                         
  -4   0   8        364.24        348.90        32.79 o                         
  -2   0   8       1966.43       2026.79       111.69 o                         
   0   0   8       2857.13       2769.44       171.86 o                         
   2   0   8        819.47        824.36       102.98 o                         
   4   0   8        707.94        631.71       100.63 o                         
   6   0   8        190.79        222.36        68.76 o                         
   8   0   8         90.53        136.88        67.11 o                         
  10   0   8         73.26        115.67        78.70 o                         
  12   0   8         15.45         41.09        55.33 o                         
 -12   1   8          0.21         21.59        34.99 o                         
 -11   1   8         48.60         84.05        63.50 o                         
 -10   1   8          0.25          1.18        30.90 o                         
  -9   1   8          3.91         79.58        65.30 o                         
  -8   1   8        349.26        383.79       109.53 o                         
  -7   1   8        495.64        527.19       114.84 o                         
  -6   1   8       3491.27       3561.30       187.89 o                         
  -5   1   8        140.15        191.05        31.47 o                         
  -4   1   8       2062.34       2068.08        74.65 o                         
  -3   1   8       1231.41       1299.40        77.15 o                         
  -2   1   8        945.55       1071.51        77.76 o                         
  -1   1   8       7442.22       7529.32       183.52 o                         
   0   1   8        760.97        756.75        53.54 o                         
   1   1   8        371.60        350.42        26.95 o                         
   2   1   8         52.54         46.25        20.57 o                         
   3   1   8       1407.67       1548.15       102.42 o                         
   4   1   8       1198.40       1088.48        91.08 o                         
   5   1   8          8.62         12.92        17.05 o                         
   6   1   8        788.24        836.92        95.64 o                         
   7   1   8          1.05        -14.33        31.13 o                         
   8   1   8          1.18         23.56        26.84 o                         
   9   1   8          2.72         -5.09        18.89 o                         
  10   1   8          3.77         12.22        50.56 o                         
  11   1   8          0.28        -13.49        26.00 o                         
  12   1   8         20.22          3.80        41.80 o                         
 -12   2   8          7.67         16.84        48.62 o                         
 -11   2   8          2.11         17.33        20.09 o                         
 -10   2   8        102.29        110.28        40.24 o                         
  -9   2   8        227.03        191.95        85.59 o                         
  -8   2   8         38.58         -4.99        25.75 o                         
  -7   2   8       1157.43       1302.11       182.66 o                         
  -6   2   8       1521.42       1414.65       101.86 o                         
  -5   2   8        189.70        194.99        24.82 o                         
  -4   2   8       1987.42       2026.51        67.78 o                         
  -3   2   8       2457.55       2483.08        82.71 o                         
  -2   2   8         99.91        121.34        23.00 o                         
  -1   2   8       3935.03       4095.61        82.82 o                         
   0   2   8        498.00        508.00        33.72 o                         
   1   2   8        759.65        753.84        36.56 o                         
   2   2   8        112.75        134.55        21.39 o                         
   3   2   8        280.43        259.32        28.73 o                         
   4   2   8        879.40        914.12        68.68 o                         
   5   2   8          8.17          6.25        10.80 o                         
   6   2   8        278.71        284.55        68.90 o                         
   7   2   8        561.36        531.14        84.99 o                         
   8   2   8        138.00        127.44        64.87 o                         
   9   2   8        361.64        436.76        83.53 o                         
  10   2   8          2.07         -7.86        29.73 o                         
  11   2   8         13.50         82.81        46.67 o                         
 -11   3   8         39.76        201.51        85.81 o                         
 -10   3   8          5.39         46.13        44.49 o                         
  -9   3   8         52.22         56.81        48.91 o                         
  -8   3   8         18.63         -2.96        38.79 o                         
  -7   3   8          1.14          2.20        25.24 o                         
  -6   3   8        101.25         63.58        47.71 o                         
  -5   3   8         32.69         39.02        19.34 o                         
  -4   3   8         94.71        118.96        27.57 o                         
  -3   3   8        749.31        656.39        59.94 o                         
  -2   3   8         39.19         22.06        10.49 o                         
  -1   3   8         66.85         80.66        11.41 o                         
   0   3   8       3432.36       3705.32        85.50 o                         
   1   3   8       1459.25       1573.86        56.64 o                         
   2   3   8        479.73        512.86        31.57 o                         
   3   3   8        620.97        662.01        42.43 o                         
   4   3   8        124.65         61.13        27.99 o                         
   5   3   8          4.72         -1.60        13.64 o                         
   6   3   8        301.21        367.12        69.87 o                         
   7   3   8        215.97        198.61        54.95 o                         
   8   3   8        142.80        171.08        70.61 o                         
   9   3   8         34.23        108.97        70.94 o                         
  10   3   8         15.35          0.89        24.02 o                         
  11   3   8          2.68         28.80        38.02 o                         
 -11   4   8          0.04         -6.61        37.12 o                         
 -10   4   8         33.59         67.32        74.24 o                         
  -9   4   8        425.64        412.15       124.25 o                         
  -8   4   8        115.71        124.71        65.36 o                         
  -7   4   8        672.86        638.15        94.03 o                         
  -6   4   8        253.41        350.60        35.39 o                         
  -5   4   8        392.05        397.96        38.00 o                         
  -4   4   8        131.60        123.45        32.00 o                         
  -3   4   8        118.22         92.10        15.73 o                         
  -2   4   8        808.03        810.46        84.68 o                         
  -1   4   8        235.03        198.73        22.47 o                         
   0   4   8        298.59        248.83        26.31 o                         
   1   4   8        519.29        476.86        32.05 o                         
   2   4   8          2.87          8.21         4.82 o                         
   3   4   8       2139.26       2333.33        78.60 o                         
   4   4   8        159.86        165.10        24.56 o                         
   5   4   8        132.60        121.62        26.57 o                         
   6   4   8         33.18         64.07        32.36 o                         
   7   4   8         14.71         -2.66        19.07 o                         
   8   4   8          9.72        -51.43        51.43 o                         
   9   4   8        143.38        132.50        65.78 o                         
  10   4   8          4.92         73.37        46.00 o                         
 -10   5   8        200.79        211.31       113.33 o                         
  -9   5   8          9.17        -11.12        31.37 o                         
  -8   5   8          0.68         -4.51        21.01 o                         
  -7   5   8         36.08         81.64        38.03 o                         
  -6   5   8          4.49         -4.08         8.75 o                         
  -5   5   8         25.04         26.02        17.92 o                         
  -4   5   8        202.37        267.92        36.87 o                         
  -3   5   8         42.75         26.05        26.23 o                         
  -2   5   8         52.79         96.09        34.00 o                         
  -1   5   8         91.65         62.70        38.34 o                         
   0   5   8          2.75          8.58         6.27 o                         
   1   5   8        952.53       1011.07       131.02 o                         
   2   5   8        336.90        332.80        30.41 o                         
   3   5   8        816.56        862.61        57.45 o                         
   4   5   8        296.66        356.34        53.42 o                         
   5   5   8         79.93         92.13        31.43 o                         
   6   5   8        121.57        135.34        42.47 o                         
   7   5   8          0.01         -6.44        15.45 o                         
   8   5   8          0.05        -25.17        25.17 o                         
   9   5   8         16.45         13.13        33.98 o                         
  10   5   8         19.45         -3.96        18.69 o                         
  -9   6   8         45.11        105.21        43.20 o                         
  -8   6   8         10.06         39.40        26.41 o                         
  -7   6   8        376.04        381.59        75.42 o                         
  -6   6   8          1.68         26.87        19.82 o                         
  -5   6   8          0.34        -12.17        18.74 o                         
  -4   6   8          3.15         16.57        15.68 o                         
  -3   6   8         92.60         81.19        27.54 o                         
  -2   6   8          5.24          7.78        16.14 o                         
  -1   6   8         45.63        114.38        53.91 o                         
   0   6   8         37.33         63.28        39.69 o                         
   1   6   8        830.52        823.90       137.48 o                         
   2   6   8         43.97         14.31        16.97 o                         
   3   6   8         63.50         64.09        15.46 o                         
   4   6   8         15.52         10.34        18.22 o                         
   5   6   8          6.32          7.21        10.46 o                         
   6   6   8        200.22        248.56        41.05 o                         
   7   6   8        212.35        275.25        50.93 o                         
   8   6   8        218.46        261.42        64.20 o                         
   9   6   8         33.70         -6.24        32.33 o                         
  -8   7   8         34.47         64.92        53.84 o                         
  -7   7   8         61.86         26.74        29.68 o                         
  -6   7   8          1.04         -9.18        20.08 o                         
  -5   7   8        125.59        126.20        38.75 o                         
  -4   7   8          4.71         -1.74        16.37 o                         
  -3   7   8        403.38        422.63        59.90 o                         
  -2   7   8        479.21        446.31        72.82 o                         
  -1   7   8         13.10         27.50        14.40 o                         
   0   7   8        195.88        166.50        72.67 o                         
   1   7   8         29.83         70.65        41.08 o                         
   2   7   8        519.46        477.00       112.99 o                         
   3   7   8         72.36         17.55        20.01 o                         
   4   7   8         11.54        -14.72        18.19 o                         
   5   7   8         57.42         39.42        22.89 o                         
   6   7   8         17.78         21.85        32.81 o                         
   7   7   8          0.22        -25.93        69.07 o                         
   8   7   8          1.90        -22.25        37.66 o                         
  -6   8   8          7.77         55.40        39.93 o                         
  -5   8   8          7.31          5.28        44.16 o                         
  -4   8   8          0.25         99.34        42.23 o                         
  -3   8   8         11.30         22.52        23.54 o                         
  -2   8   8          9.80         24.69        64.95 o                         
  -1   8   8         53.18         68.63        26.61 o                         
   0   8   8         59.81         87.44        47.13 o                         
   1   8   8        469.26        570.54       123.11 o                         
   2   8   8          2.24        -16.20        33.10 o                         
   3   8   8        105.24         43.11        45.51 o                         
   4   8   8         55.37         15.01        32.85 o                         
   5   8   8         68.64        120.74        52.58 o                         
   6   8   8          7.91         14.24        34.75 o                         
  -3   9   8          4.22        -37.64        41.42 o                         
  -2   9   8         18.50        -48.34        69.42 o                         
  -1   9   8         47.61        -62.75        62.75 o                         
   0   9   8         19.36        -57.48        57.48 o                         
   1   9   8         92.33        120.59        58.55 o                         
   3   9   8         16.82         26.07        32.22 o                         
 -11   0   9          6.13         -6.02        40.20 o                         
  -9   0   9        552.28        552.13       130.12 o                         
  -7   0   9        184.87        171.00        71.58 o                         
  -5   0   9        666.55        567.62       103.47 o                         
  -3   0   9       2162.33       2167.36       174.23 o                         
  -1   0   9        638.54        623.81        62.71 o                         
   1   0   9        263.75        183.55        47.73 o                         
   3   0   9        916.31        662.77       100.83 o                         
   5   0   9       1150.44       1210.27       149.75 o                         
   7   0   9         25.93         67.15        52.38 o                         
   9   0   9         77.59         56.95        32.41 o                         
  11   0   9         16.12          5.21        22.49 o                         
 -12   1   9         12.80        226.62       145.96 o                         
 -11   1   9         10.38         40.39        56.85 o                         
 -10   1   9         11.85         30.35        38.94 o                         
  -9   1   9        107.72        225.78        72.56 o                         
  -8   1   9         12.55         38.73        44.98 o                         
  -7   1   9        419.55        443.89        74.07 o                         
  -6   1   9         70.96        159.32        46.24 o                         
  -5   1   9       1929.88       1886.75        90.30 o                         
  -4   1   9          0.24         -9.57         9.99 o                         
  -3   1   9       4769.74       4891.81       186.01 o                         
  -2   1   9          7.89          3.71         9.59 o                         
  -1   1   9        594.06        593.25        34.74 o                         
   0   1   9         44.01         91.52        21.46 o                         
   1   1   9       2052.28       2250.01        69.56 o                         
   2   1   9       4703.12       4985.63       189.47 o                         
   3   1   9       2954.69       2734.60       142.62 o                         
   4   1   9          3.81          2.67        16.94 o                         
   5   1   9        442.56        445.98        65.97 o                         
   6   1   9        489.43        566.28        64.78 o                         
   7   1   9          5.92         18.66        17.90 o                         
   8   1   9         20.93         51.26        52.15 o                         
   9   1   9          2.24         34.72        46.26 o                         
  10   1   9         21.97         11.91        87.07 o                         
  11   1   9          1.60        -24.44        24.44 o                         
 -12   2   9          0.05         31.76        37.87 o                         
 -11   2   9         18.92         47.58        46.30 o                         
 -10   2   9          3.17        133.76        75.83 o                         
  -9   2   9          2.02        -22.23        26.93 o                         
  -8   2   9         22.02         29.09        26.53 o                         
  -7   2   9        384.75        542.52        79.86 o                         
  -6   2   9        108.99         74.29        19.96 o                         
  -5   2   9         78.58         86.83        18.00 o                         
  -4   2   9       1257.36       1251.14        54.80 o                         
  -3   2   9       3445.94       3637.62       106.92 o                         
  -2   2   9        147.90        236.55        34.05 o                         
  -1   2   9       1006.77        897.20        40.43 o                         
   0   2   9       3548.85       3474.35       109.62 o                         
   1   2   9        680.87        669.32        35.66 o                         
   2   2   9       3651.80       3517.85       100.33 o                         
   3   2   9         10.58         38.18        16.57 o                         
   4   2   9         16.34         24.91        11.67 o                         
   5   2   9        110.69         94.05        23.56 o                         
   6   2   9        202.65        231.81        53.71 o                         
   7   2   9        166.21        135.62        42.86 o                         
   8   2   9        200.89        223.53        83.45 o                         
   9   2   9        167.11        126.37        45.46 o                         
  10   2   9         51.91        192.88        60.46 o                         
  11   2   9         40.54        108.20        44.58 o                         
 -11   3   9          0.64         -6.26        45.26 o                         
 -10   3   9        110.28        127.41        78.19 o                         
  -9   3   9          1.58         10.19        34.66 o                         
  -8   3   9        131.28        114.00        57.36 o                         
  -7   3   9        204.58        259.59        89.64 o                         
  -6   3   9          9.89         30.87        14.89 o                         
  -5   3   9        195.35        195.40        31.97 o                         
  -4   3   9         20.86         12.65        11.14 o                         
  -3   3   9        155.95        115.93        26.57 o                         
  -2   3   9        266.92        275.03        31.90 o                         
  -1   3   9       1497.48       1505.35        49.61 o                         
   0   3   9       4032.94       4086.28        74.34 o                         
   1   3   9        323.07        354.68        29.02 o                         
   2   3   9        928.91        942.10        45.57 o                         
   3   3   9       2455.83       2470.53        78.78 o                         
   4   3   9        242.68        225.73        27.88 o                         
   5   3   9        133.53        135.39        37.39 o                         
   6   3   9        129.50         70.23        29.84 o                         
   7   3   9        310.43        329.14        70.60 o                         
   8   3   9         49.07         74.78        48.05 o                         
   9   3   9        263.25        171.52        76.41 o                         
  10   3   9          8.07         14.53        27.99 o                         
  11   3   9         47.40        143.56        62.72 o                         
 -11   4   9        116.29        104.96        75.91 o                         
 -10   4   9         83.03        153.95        84.77 o                         
  -9   4   9        154.05        137.14        80.73 o                         
  -8   4   9        115.02        262.95        68.59 o                         
  -7   4   9         18.86         33.70        34.50 o                         
  -6   4   9       1662.81       1811.76       121.80 o                         
  -5   4   9        816.43        806.10        67.90 o                         
  -4   4   9        320.15        256.34        35.86 o                         
  -3   4   9        984.42        948.61        59.14 o                         
  -2   4   9          0.77         34.88        24.61 o                         
  -1   4   9          3.26         -1.00         7.55 o                         
   0   4   9         66.20         67.00        15.25 o                         
   1   4   9         92.46         57.58        16.36 o                         
   2   4   9        316.07        286.83        28.10 o                         
   3   4   9         63.75         79.82        16.33 o                         
   4   4   9        994.57        913.31        59.26 o                         
   5   4   9         97.77         65.25        30.65 o                         
   6   4   9        174.74        260.13        65.22 o                         
   7   4   9          3.17          7.51        25.66 o                         
   8   4   9         61.09        157.39        68.81 o                         
   9   4   9          1.67         40.87        61.70 o                         
  10   4   9          0.37         -5.72        28.87 o                         
 -10   5   9          6.45         18.77        65.13 o                         
  -9   5   9         81.09        106.19        42.85 o                         
  -8   5   9         11.60        -19.56        28.66 o                         
  -7   5   9        761.70        791.66       112.90 o                         
  -6   5   9         37.23         96.26        44.01 o                         
  -5   5   9          0.05         13.07        20.66 o                         
  -4   5   9         48.72         46.66        14.13 o                         
  -3   5   9         10.06          9.50        13.47 o                         
  -2   5   9        169.05        188.59        47.61 o                         
  -1   5   9         17.58         29.02        17.71 o                         
   0   5   9         93.74         68.96        14.69 o                         
   1   5   9         12.05          8.15         8.28 o                         
   2   5   9          3.06          6.92         7.72 o                         
   3   5   9         34.19         35.72        12.27 o                         
   4   5   9        393.09        499.01        61.97 o                         
   5   5   9         77.35         70.58        28.90 o                         
   6   5   9        631.08        731.53       103.73 o                         
   7   5   9         35.53         68.02        43.10 o                         
   8   5   9         62.95         41.49        46.38 o                         
   9   5   9         46.79         58.33        32.18 o                         
  10   5   9          0.22         66.29        60.63 o                         
  -9   6   9         17.45         20.45        52.05 o                         
  -8   6   9          7.03        -27.69        88.59 o                         
  -7   6   9          4.56        -15.08        15.08 o                         
  -6   6   9        222.71        341.34        63.44 o                         
  -5   6   9          1.78         14.55        16.59 o                         
  -4   6   9        844.51        906.61        88.60 o                         
  -3   6   9          0.36        -16.30        16.30 o                         
  -2   6   9        307.86        338.36        63.72 o                         
  -1   6   9         85.00         64.19        18.83 o                         
   0   6   9         17.09         50.82        38.19 o                         
   1   6   9         95.72         90.47        26.89 o                         
   2   6   9        144.40        177.54        36.57 o                         
   3   6   9          0.02        -17.17        17.17 o                         
   4   6   9        102.86        152.41        36.45 o                         
   5   6   9         12.29         11.42        33.17 o                         
   6   6   9          0.02        -17.24        36.98 o                         
   7   6   9          0.10          8.61        30.22 o                         
   8   6   9         29.11         45.83        31.01 o                         
   9   6   9          5.52         66.89        59.35 o                         
  -8   7   9          1.44         33.23        46.15 o                         
  -7   7   9         13.55        113.25        41.13 o                         
  -6   7   9         58.95         61.84        26.40 o                         
  -5   7   9        198.42        259.22        54.23 o                         
  -4   7   9        101.29         70.18        45.30 o                         
  -3   7   9          3.73         13.67        45.34 o                         
  -2   7   9        246.02        342.24        67.44 o                         
  -1   7   9         47.49         45.25        35.13 o                         
   0   7   9        616.21        632.80       127.18 o                         
   1   7   9         63.77         39.99        40.55 o                         
   2   7   9        100.94        165.08        74.13 o                         
   3   7   9        507.99        536.46        67.69 o                         
   4   7   9         18.66         51.32        24.67 o                         
   5   7   9        165.17        163.78        44.84 o                         
   6   7   9         16.66         -6.98        30.95 o                         
   7   7   9         50.28         38.69        29.71 o                         
  -6   8   9         23.55        123.18        63.03 o                         
  -5   8   9         13.49         48.76        46.04 o                         
  -4   8   9          0.18         11.92        26.28 o                         
  -3   8   9         11.09        -17.94        24.28 o                         
  -2   8   9        150.67         90.22        53.56 o                         
  -1   8   9          2.75          4.52        34.13 o                         
   0   8   9          1.72         38.62        28.55 o                         
   1   8   9         28.37         44.29        48.34 o                         
   2   8   9          7.13          6.65        18.55 o                         
   3   8   9         32.39         -7.84        26.74 o                         
   4   8   9        161.77         85.10        41.32 o                         
   5   8   9          5.75        -21.85        26.81 o                         
  -3   9   9         10.14        -48.44        64.98 o                         
  -2   9   9         94.19        -60.40        60.40 o                         
  -1   9   9         14.41        -46.40        46.40 o                         
   0   9   9         66.89         89.81        57.67 o                         
   2   9   9          9.22         43.92        35.71 o                         
 -12   0  10         19.19        193.07       107.41 o                         
 -10   0  10          0.00         19.78        42.61 o                         
  -8   0  10        192.35        174.88        75.74 o                         
  -6   0  10         63.46        109.21        47.47 o                         
  -4   0  10       1020.56       1067.59        61.50 o                         
  -2   0  10        690.17        678.63       107.12 o                         
   0   0  10       4246.06       4441.22       257.56 o                         
   2   0  10         12.31         12.25        13.64 o                         
   4   0  10       1123.59       1012.08       135.25 o                         
   6   0  10        163.56         64.33        41.48 o                         
   8   0  10        259.30        283.94        95.39 o                         
  10   0  10         86.14         94.84        58.10 o                         
 -12   1  10         16.91         91.25        50.67 o                         
 -11   1  10          4.59         35.97        50.88 o                         
 -10   1  10         12.75        103.29        50.30 o                         
  -9   1  10         60.75        123.09        52.12 o                         
  -8   1  10         51.85         50.34       110.39 o                         
  -7   1  10         13.16         35.57        25.78 o                         
  -6   1  10        781.70        690.05        88.18 o                         
  -5   1  10          7.04          6.52        12.16 o                         
  -4   1  10        203.65        230.38        24.18 o                         
  -3   1  10       1044.22       1080.07        91.03 o                         
  -2   1  10       1749.16       1921.01        96.08 o                         
  -1   1  10        157.91        161.04        15.23 o                         
   0   1  10       2988.95       2950.51       147.95 o                         
   1   1  10       2910.46       3020.01        74.45 o                         
   2   1  10         79.57         99.72        24.32 o                         
   3   1  10       1751.60       1592.94       113.05 o                         
   4   1  10       2624.64       2489.50       149.57 o                         
   5   1  10          1.26         -1.70        16.85 o                         
   6   1  10        171.66        216.28        41.99 o                         
   7   1  10        250.43        190.12        52.81 o                         
   8   1  10         23.20         -5.53        28.91 o                         
   9   1  10          3.92         33.96        60.78 o                         
  10   1  10          0.79         -8.91        18.77 o                         
  11   1  10          4.73         57.13        31.53 o                         
 -11   2  10          1.58         16.81        28.58 o                         
 -10   2  10         71.33         89.27        49.02 o                         
  -9   2  10         51.38         13.37        71.52 o                         
  -8   2  10        367.96        378.45        76.65 o                         
  -7   2  10        134.93        135.57        46.83 o                         
  -6   2  10         13.01        -24.40        24.40 o                         
  -5   2  10        993.12       1053.90        55.74 o                         
  -4   2  10        212.69        224.63        30.81 o                         
  -3   2  10          3.19         -5.77         5.91 o                         
  -2   2  10         13.91          4.71         9.26 o                         
  -1   2  10          9.62         19.11         9.04 o                         
   0   2  10       4824.44       5154.75       192.56 o                         
   1   2  10        258.38        258.28        26.29 o                         
   2   2  10        681.74        706.56        46.85 o                         
   3   2  10       1320.51       1362.72       103.11 o                         
   4   2  10         27.26         23.49        16.06 o                         
   5   2  10       1184.59       1205.60        90.00 o                         
   6   2  10          3.27         13.40        29.27 o                         
   7   2  10          9.33         39.33        26.23 o                         
   8   2  10         19.89          1.08        26.00 o                         
   9   2  10         72.68         21.59        26.33 o                         
  10   2  10          0.59         69.65        34.04 o                         
  11   2  10         64.03         90.72        41.78 o                         
 -11   3  10          0.55         87.09        75.10 o                         
 -10   3  10          1.23        -53.31        53.31 o                         
  -9   3  10          4.32        -24.90        36.03 o                         
  -8   3  10         24.91         10.21        25.57 o                         
  -7   3  10        296.64        337.21        64.50 o                         
  -6   3  10        213.90        178.71        30.52 o                         
  -5   3  10         52.77         51.94        10.44 o                         
  -4   3  10         42.66         41.06        11.55 o                         
  -3   3  10        356.54        385.11        31.08 o                         
  -2   3  10        651.29        660.90        50.90 o                         
  -1   3  10          3.79          9.68         8.95 o                         
   0   3  10        608.29        557.84        36.03 o                         
   1   3  10        559.96        583.54        37.33 o                         
   2   3  10       1587.61       1553.36        61.91 o                         
   3   3  10        726.52        694.76        44.15 o                         
   4   3  10        579.76        602.79        59.51 o                         
   5   3  10        467.93        405.07        68.76 o                         
   6   3  10         11.10          3.30        25.68 o                         
   7   3  10        147.54        141.92        48.08 o                         
   8   3  10        246.81        164.28        78.73 o                         
   9   3  10         61.30         62.50        51.14 o                         
  10   3  10         96.72         87.08        44.16 o                         
  11   3  10         28.34         43.68        29.26 o                         
 -11   4  10          0.20        109.91        92.75 o                         
 -10   4  10        168.71         69.37        52.43 o                         
  -9   4  10        128.38         86.23        50.76 o                         
  -8   4  10        682.16        831.49       119.33 o                         
  -7   4  10          2.03         18.72        24.58 o                         
  -6   4  10        633.96        665.08        71.68 o                         
  -5   4  10       1121.44       1157.64        83.10 o                         
  -4   4  10         23.94         12.46        17.85 o                         
  -3   4  10       2076.66       2033.92       142.37 o                         
  -2   4  10       2043.75       2066.18       101.84 o                         
  -1   4  10          3.11         11.02         7.98 o                         
   0   4  10       1425.78       1479.43        73.69 o                         
   1   4  10         49.52         48.30        15.27 o                         
   2   4  10        534.42        460.38        37.82 o                         
   3   4  10        109.43         89.83        14.91 o                         
   4   4  10         15.56         52.32        18.11 o                         
   5   4  10         74.23        116.33        37.82 o                         
   6   4  10          3.73         37.17        61.03 o                         
   7   4  10         91.73         96.05        34.53 o                         
   8   4  10         12.65         34.42        35.72 o                         
   9   4  10         88.77        131.85        74.26 o                         
  10   4  10         13.19         18.40        34.83 o                         
 -10   5  10         12.61         13.56        31.04 o                         
  -9   5  10        152.60        156.53        89.11 o                         
  -8   5  10         34.36         22.89        25.37 o                         
  -7   5  10         88.29        130.55        30.88 o                         
  -6   5  10        323.14        318.32        48.27 o                         
  -5   5  10        374.15        336.20        41.42 o                         
  -4   5  10        981.40        946.07        58.98 o                         
  -3   5  10          2.96         -2.34        18.96 o                         
  -2   5  10        251.09        246.64        68.13 o                         
  -1   5  10         57.45         37.00        16.09 o                         
   0   5  10         23.11         39.90        12.71 o                         
   1   5  10          7.24         -0.74         5.17 o                         
   2   5  10          0.60          6.43         6.62 o                         
   3   5  10         10.27         23.94        15.44 o                         
   4   5  10        200.99        201.42        38.94 o                         
   5   5  10         37.04         46.45        22.38 o                         
   6   5  10         19.33         24.87        31.59 o                         
   7   5  10        107.66        104.27        54.70 o                         
   8   5  10         16.14        -31.53        31.53 o                         
   9   5  10         67.39         35.88        41.90 o                         
  -9   6  10          1.30         20.82        28.61 o                         
  -8   6  10         15.61         64.46        48.57 o                         
  -7   6  10         19.78         21.00        29.66 o                         
  -6   6  10          0.00          7.10        26.51 o                         
  -5   6  10          0.88         -9.35        16.21 o                         
  -4   6  10        161.86        178.80        41.48 o                         
  -3   6  10        686.70        696.28        76.01 o                         
  -2   6  10         31.02         71.47        36.55 o                         
  -1   6  10       1424.88       1310.30       182.95 o                         
   0   6  10        219.70        337.80        93.80 o                         
   1   6  10        312.34        305.53        52.80 o                         
   2   6  10        340.04        290.15        54.27 o                         
   3   6  10          0.80         25.27        19.66 o                         
   4   6  10         30.71         21.13        22.15 o                         
   5   6  10          0.79         -1.88        23.42 o                         
   6   6  10         57.75         68.51        24.76 o                         
   7   6  10         33.86         64.75        28.98 o                         
   8   6  10          0.54        -16.49        23.66 o                         
  -7   7  10          0.70         24.19        49.03 o                         
  -6   7  10         48.87         94.86        31.60 o                         
  -5   7  10          1.68         10.12        19.26 o                         
  -4   7  10         18.00         24.40        26.55 o                         
  -3   7  10         42.78         32.67        22.94 o                         
  -2   7  10         79.38         49.90        25.60 o                         
  -1   7  10        154.04         77.69        46.65 o                         
   0   7  10        110.24        228.75        85.33 o                         
   1   7  10        331.47        334.97        99.46 o                         
   2   7  10         74.31         91.24        61.90 o                         
   3   7  10        396.00        328.35        54.28 o                         
   4   7  10         15.22         10.68        16.71 o                         
   5   7  10          8.20         36.63        25.66 o                         
   6   7  10         98.59         87.02        30.97 o                         
   7   7  10         10.06        -11.36        39.38 o                         
  -6   8  10         13.80         16.01        86.44 o                         
  -5   8  10          0.86        -16.54        44.83 o                         
  -4   8  10        134.00        139.04        39.87 o                         
  -3   8  10         18.05         -9.16        63.21 o                         
  -2   8  10         11.71        -16.19        28.20 o                         
  -1   8  10          9.24        -20.10        49.22 o                         
   0   8  10         49.27         51.71        31.37 o                         
   1   8  10         55.06        128.94        62.12 o                         
   2   8  10          0.11        -11.10        32.53 o                         
   3   8  10         18.33         -5.33        26.69 o                         
   4   8  10          6.99          4.46        48.99 o                         
   5   8  10         52.81         20.13        18.71 o                         
  -2   9  10          3.37        -44.06        64.24 o                         
  -1   9  10        112.35         53.93        29.67 o                         
   0   9  10         20.52         48.60        21.75 o                         
   1   9  10         53.31         31.16        33.67 o                         
 -11   0  11         21.13          8.36        40.32 o                         
  -9   0  11          0.07        -39.03        39.03 o                         
  -7   0  11        184.27        199.00        67.37 o                         
  -5   0  11         13.44        -21.32        45.84 o                         
  -3   0  11        635.30        717.38       119.88 o                         
  -1   0  11        131.98        170.41        54.02 o                         
   1   0  11        137.37         63.44        27.33 o                         
   3   0  11        507.89        419.19        85.81 o                         
   5   0  11        352.06        201.97        66.49 o                         
   7   0  11        419.16        538.22       123.64 o                         
   9   0  11         86.75        127.46        72.40 o                         
  11   0  11         35.93         -8.91        45.21 o                         
 -11   1  11          1.34         18.78       101.19 o                         
 -10   1  11         36.53         66.39        50.60 o                         
  -9   1  11         73.16        156.62        51.66 o                         
  -8   1  11        108.77        132.20        53.27 o                         
  -7   1  11          0.25         26.87        56.45 o                         
  -6   1  11        902.30        888.67       100.44 o                         
  -5   1  11        203.67        173.40        39.03 o                         
  -4   1  11         36.48         16.40        20.05 o                         
  -3   1  11       2452.68       2513.80       159.03 o                         
  -2   1  11        382.96        411.94        61.28 o                         
  -1   1  11        359.77        376.72        22.55 o                         
   0   1  11       1188.49       1252.44       102.80 o                         
   1   1  11       2243.58       2310.59        69.78 o                         
   2   1  11        146.21         91.26        25.58 o                         
   3   1  11        559.59        511.31        66.44 o                         
   4   1  11       1373.35       1579.79       121.55 o                         
   5   1  11        209.37        164.39        41.01 o                         
   6   1  11        314.76        300.37        49.54 o                         
   7   1  11        514.88        555.22       120.94 o                         
   8   1  11         25.33          5.01        29.32 o                         
   9   1  11         33.69         62.66        38.66 o                         
  10   1  11         71.72         48.88        29.50 o                         
  11   1  11          5.21          7.33        16.27 o                         
 -11   2  11         18.15         16.99        29.46 o                         
 -10   2  11          9.28         -7.73        30.23 o                         
  -9   2  11         93.59        195.88        61.38 o                         
  -8   2  11         14.32         69.09        91.91 o                         
  -7   2  11        962.34        917.16       107.73 o                         
  -6   2  11         28.44         42.15        36.78 o                         
  -5   2  11        904.12        804.18        49.79 o                         
  -4   2  11        270.33        210.75        31.29 o                         
  -3   2  11        514.18        510.19        42.51 o                         
  -2   2  11         13.25         26.94        10.55 o                         
  -1   2  11          8.52         16.37         7.03 o                         
   0   2  11          1.02          5.63        20.35 o                         
   1   2  11        867.85        842.82        55.57 o                         
   2   2  11          3.06          2.30         8.83 o                         
   3   2  11       4484.57       4580.00       196.73 o                         
   4   2  11       1923.16       1944.98       109.77 o                         
   5   2  11         71.04         74.91        24.11 o                         
   6   2  11        354.92        344.10        53.15 o                         
   7   2  11        171.79        257.89        63.67 o                         
   8   2  11         24.87         13.90        26.58 o                         
   9   2  11         20.20         -2.29        18.07 o                         
  10   2  11         44.40          5.18        37.46 o                         
  11   2  11          2.60         17.25        22.48 o                         
 -11   3  11          0.15         99.53        42.65 o                         
 -10   3  11         23.45        110.13        41.90 o                         
  -9   3  11        168.00        254.24        77.51 o                         
  -8   3  11          7.11         -3.73        36.81 o                         
  -7   3  11         59.78         89.46        36.32 o                         
  -6   3  11         49.02         58.54        16.75 o                         
  -5   3  11        137.20        145.16        26.86 o                         
  -4   3  11       1108.15       1108.49        52.65 o                         
  -3   3  11        142.26        199.71        38.55 o                         
  -2   3  11          8.65         27.23        10.97 o                         
  -1   3  11       1040.59       1187.58        50.63 o                         
   0   3  11       1396.37       1391.35        69.85 o                         
   1   3  11        170.35        168.51        22.41 o                         
   2   3  11          4.17          2.93         6.69 o                         
   3   3  11        121.09        120.79        19.54 o                         
   4   3  11         45.75         39.02        19.58 o                         
   5   3  11        288.85        287.25        44.74 o                         
   6   3  11        336.80        362.78        75.36 o                         
   7   3  11          1.23         18.03        28.61 o                         
   8   3  11         31.39         58.95        38.29 o                         
   9   3  11          2.97         52.66        39.07 o                         
  10   3  11          4.71         23.10        25.65 o                         
 -10   4  11         18.26         48.08        53.66 o                         
  -9   4  11         58.96        163.27        45.20 o                         
  -8   4  11          0.15         17.61        22.52 o                         
  -7   4  11        936.49       1052.11        89.24 o                         
  -6   4  11         14.39         10.81        16.64 o                         
  -5   4  11        776.17        782.50       109.93 o                         
  -4   4  11         98.46         92.30        30.59 o                         
  -3   4  11          7.61          0.78        50.70 o                         
  -2   4  11        379.14        397.43        62.40 o                         
  -1   4  11       1030.36       1054.87        61.29 o                         
   0   4  11        824.99        778.35        56.44 o                         
   1   4  11       1733.48       1677.43        84.49 o                         
   2   4  11          6.11          4.62         8.18 o                         
   3   4  11        637.07        674.12        42.16 o                         
   4   4  11        296.88        248.64        32.03 o                         
   5   4  11          7.13        -17.60        22.16 o                         
   6   4  11         61.98         95.66        37.67 o                         
   7   4  11         30.72         11.11        17.09 o                         
   8   4  11          4.50         -6.60        41.18 o                         
   9   4  11          2.07        -34.37        34.37 o                         
  10   4  11          4.93         42.68        48.63 o                         
 -10   5  11         15.01         28.09        36.51 o                         
  -9   5  11         54.14         82.18        38.45 o                         
  -8   5  11        382.64        406.12        88.95 o                         
  -7   5  11          1.34         76.18        41.43 o                         
  -6   5  11        487.77        577.92        91.27 o                         
  -5   5  11        315.76        300.99        48.94 o                         
  -4   5  11        545.08        499.58        63.95 o                         
  -3   5  11        250.10        275.35        57.86 o                         
  -2   5  11        546.57        618.73        65.10 o                         
  -1   5  11        545.96        477.55        37.41 o                         
   0   5  11         30.24         38.00        23.40 o                         
   1   5  11        122.24         88.63        17.64 o                         
   2   5  11          4.58          4.30         9.12 o                         
   3   5  11          0.07          4.96        15.23 o                         
   4   5  11        120.26         82.85        28.09 o                         
   5   5  11         36.64          2.61        19.24 o                         
   6   5  11         51.45         42.56        17.55 o                         
   7   5  11          0.11        -28.32        28.32 o                         
   8   5  11         13.80         27.90        22.53 o                         
   9   5  11          6.74        127.77        85.85 o                         
  -9   6  11          0.05        -15.86        28.17 o                         
  -8   6  11          0.24        -21.83        43.32 o                         
  -7   6  11         51.40         61.92        47.44 o                         
  -6   6  11          3.74         10.82        17.45 o                         
  -5   6  11          7.02          6.47        18.98 o                         
  -4   6  11         77.26         64.16        35.34 o                         
  -3   6  11        137.31        103.10        30.34 o                         
  -2   6  11        126.53        147.07        40.29 o                         
  -1   6  11        122.78         56.44        47.53 o                         
   0   6  11        349.33        338.51       102.73 o                         
   1   6  11          1.76        -17.95        17.95 o                         
   2   6  11        240.82        222.34        47.57 o                         
   3   6  11        382.60        416.26        58.31 o                         
   4   6  11        194.84        146.44        71.66 o                         
   5   6  11         41.85         57.93        24.80 o                         
   6   6  11          7.76        -29.88        29.88 o                         
   7   6  11        101.30         67.71        32.33 o                         
   8   6  11          2.19         -9.16        25.90 o                         
  -7   7  11          9.67         91.13        38.16 o                         
  -6   7  11        100.40        172.60        45.94 o                         
  -5   7  11          4.63         -1.90        30.02 o                         
  -4   7  11         22.46         28.33        25.07 o                         
  -3   7  11          9.06         26.81        31.15 o                         
  -2   7  11          2.18        -28.32        29.11 o                         
  -1   7  11         55.46         37.65        26.18 o                         
   0   7  11         28.14         -4.39        18.38 o                         
   1   7  11        355.66        302.42        93.42 o                         
   2   7  11          5.59        200.76        81.20 o                         
   3   7  11         20.06         44.07        23.73 o                         
   4   7  11        330.29        396.56        62.25 o                         
   5   7  11         83.15        128.74        38.01 o                         
   6   7  11         29.07         10.92        67.66 o                         
  -5   8  11          6.98         22.59        21.10 o                         
  -4   8  11          1.21         10.05        20.61 o                         
  -3   8  11         26.69        -11.74        67.57 o                         
  -2   8  11          3.61        -20.40        20.70 o                         
  -1   8  11         21.92        -53.25        96.61 o                         
   0   8  11          9.08         -6.71        24.07 o                         
   1   8  11          1.02         -0.18        32.01 o                         
   2   8  11         42.86          5.56        45.01 o                         
   3   8  11          2.14        -27.77        34.56 o                         
   4   8  11         64.66         14.85        25.34 o                         
 -10   0  12         11.10         35.03        48.32 o                         
  -8   0  12        180.62        281.13        90.29 o                         
  -6   0  12         83.82         76.76        52.51 o                         
  -4   0  12         85.58        148.21        72.18 o                         
  -2   0  12         38.90         32.07        36.45 o                         
   0   0  12        103.42        149.68        54.42 o                         
   2   0  12        176.91        332.93        79.00 o                         
   4   0  12         22.64         43.26        40.81 o                         
   6   0  12         28.47         62.52        29.63 o                         
   8   0  12         14.97         14.96        23.76 o                         
  10   0  12         19.70          7.47        20.48 o                         
 -11   1  12          0.80        -22.77        22.80 o                         
 -10   1  12         71.55         96.61        42.46 o                         
  -9   1  12        221.46        208.20        64.61 o                         
  -8   1  12         39.09         42.73        54.05 o                         
  -7   1  12        368.84        412.32        74.05 o                         
  -6   1  12          3.36         36.63        24.09 o                         
  -5   1  12        790.13        676.54        52.50 o                         
  -4   1  12        288.44        259.68        52.07 o                         
  -3   1  12         62.17         89.52        37.45 o                         
  -2   1  12        100.33        141.06        40.82 o                         
  -1   1  12        248.62        267.79        26.98 o                         
   0   1  12       2586.85       2526.18       150.89 o                         
   1   1  12        465.95        402.43        61.22 o                         
   2   1  12       2005.55       2176.50        92.81 o                         
   3   1  12        308.15        311.07        53.33 o                         
   4   1  12        465.54        528.97        73.60 o                         
   5   1  12        290.64        283.04        61.03 o                         
   6   1  12        182.14        119.95        38.10 o                         
   7   1  12          3.55         48.53        24.48 o                         
   8   1  12        202.29        210.85        60.81 o                         
   9   1  12         26.00         16.91        55.87 o                         
  10   1  12         39.65         90.06        42.37 o                         
  11   1  12          5.68        -39.75        39.75 o                         
 -11   2  12         11.81         30.08        25.40 o                         
 -10   2  12         43.91         48.93        24.00 o                         
  -9   2  12         11.54         52.49        46.58 o                         
  -8   2  12         80.93        104.32        41.89 o                         
  -7   2  12        126.39        125.35        41.86 o                         
  -6   2  12        510.68        527.07        51.87 o                         
  -5   2  12         13.26         16.33        10.01 o                         
  -4   2  12       2001.43       1912.31        96.24 o                         
  -3   2  12         18.10         34.97        14.66 o                         
  -2   2  12        672.32        691.26        47.52 o                         
  -1   2  12        281.59        283.02        28.38 o                         
   0   2  12       1238.77       1214.95       104.41 o                         
   1   2  12          0.30         -2.57         8.64 o                         
   2   2  12        198.14        228.44        52.84 o                         
   3   2  12          3.67         23.06        19.68 o                         
   4   2  12        775.03        678.24        82.23 o                         
   5   2  12         28.78         49.12        21.64 o                         
   6   2  12        514.09        509.10        65.14 o                         
   7   2  12         80.24         42.11        57.57 o                         
   8   2  12          5.66        -30.86        30.86 o                         
   9   2  12         17.89         61.94        58.97 o                         
  10   2  12         24.46         71.80        80.36 o                         
 -11   3  12         10.18          7.04        28.29 o                         
 -10   3  12          0.81          5.46        28.63 o                         
  -9   3  12          0.01         -4.69        25.52 o                         
  -8   3  12        121.55        101.94        34.02 o                         
  -7   3  12          7.26         19.81        21.66 o                         
  -6   3  12        274.13        287.74        40.55 o                         
  -5   3  12         25.56          7.71         8.57 o                         
  -4   3  12          0.00          3.72        12.35 o                         
  -3   3  12         94.14         80.70        16.71 o                         
  -2   3  12         30.26         23.46        13.83 o                         
  -1   3  12       1298.27       1295.18        62.28 o                         
   0   3  12         62.15         87.66        17.89 o                         
   1   3  12         28.70         31.89        12.18 o                         
   2   3  12         80.83         86.68        18.38 o                         
   3   3  12        823.39        869.46        59.96 o                         
   4   3  12        228.86        236.89        40.04 o                         
   5   3  12         30.02         38.07        21.40 o                         
   6   3  12        179.99        195.86        55.09 o                         
   7   3  12         12.93         48.82        36.24 o                         
   8   3  12         52.42         19.41        30.58 o                         
   9   3  12         44.31         58.25        41.08 o                         
  10   3  12          0.01         41.40        35.10 o                         
 -10   4  12          0.02        -20.07        20.07 o                         
  -9   4  12          1.84        -16.36        19.37 o                         
  -8   4  12         15.99         16.58        18.55 o                         
  -7   4  12          7.08         28.74        34.35 o                         
  -6   4  12        460.29        509.03        61.22 o                         
  -5   4  12         21.11         31.79        30.10 o                         
  -4   4  12       1125.13       1197.59        93.33 o                         
  -3   4  12          1.41         40.17        26.18 o                         
  -2   4  12        144.20        139.28        21.80 o                         
  -1   4  12        106.13        131.91        24.67 o                         
   0   4  12         76.57         92.07        30.25 o                         
   1   4  12        371.47        361.00        42.35 o                         
   2   4  12       1074.36       1025.95        62.48 o                         
   3   4  12        163.36        189.07        23.21 o                         
   4   4  12        387.87        311.46        39.09 o                         
   5   4  12         12.75         12.46        11.55 o                         
   6   4  12         70.76         55.72        32.85 o                         
   7   4  12          0.04         47.12        32.41 o                         
   8   4  12          0.22         20.08        31.64 o                         
   9   4  12          0.01         18.74        27.94 o                         
  -9   5  12         62.16         44.46        95.97 o                         
  -8   5  12         28.34         58.90        46.92 o                         
  -7   5  12         28.04        127.88        67.24 o                         
  -6   5  12         71.13         38.91        29.51 o                         
  -5   5  12       1227.67       1254.71       104.97 o                         
  -4   5  12         18.71        -19.09        19.09 o                         
  -3   5  12        216.54        148.34        40.62 o                         
  -2   5  12        162.88        167.47        34.34 o                         
  -1   5  12       1683.85       1487.82        70.71 o                         
   0   5  12        244.77        271.07        34.00 o                         
   1   5  12       1160.64       1154.63        67.95 o                         
   2   5  12        522.47        516.47        73.95 o                         
   3   5  12         22.13         25.10        13.21 o                         
   4   5  12         97.95         77.53        27.33 o                         
   5   5  12         38.43         33.42        20.64 o                         
   6   5  12          1.75         33.78        22.15 o                         
   7   5  12          4.42         12.59        22.11 o                         
   8   5  12         10.93        -16.20        16.20 o                         
   9   5  12         37.64         79.20        62.29 o                         
  -8   6  12          3.20        -11.41        45.75 o                         
  -7   6  12         26.40         58.80        33.39 o                         
  -6   6  12         23.55         65.13        34.59 o                         
  -5   6  12          0.42         -2.77        14.07 o                         
  -4   6  12          6.59          0.82        14.92 o                         
  -3   6  12         51.55         41.78        26.39 o                         
  -2   6  12         87.03        159.66        76.04 o                         
  -1   6  12        135.28        228.47        82.12 o                         
   0   6  12          7.16         69.42        36.26 o                         
   1   6  12        239.23        279.72        48.55 o                         
   2   6  12        118.27         84.56        50.95 o                         
   3   6  12        350.11        369.01        56.87 o                         
   4   6  12         12.02         -0.62        13.04 o                         
   5   6  12         38.41         40.45        23.15 o                         
   6   6  12         67.01         64.65        31.24 o                         
   7   6  12        122.73        129.98        38.50 o                         
   8   6  12          0.30        -21.20        21.20 o                         
  -7   7  12         86.90        205.66        52.94 o                         
  -6   7  12          0.70         10.57        34.87 o                         
  -5   7  12        128.74        136.70        36.77 o                         
  -4   7  12         62.57         50.35        23.10 o                         
  -3   7  12         52.11         45.40        29.62 o                         
  -2   7  12        159.27        168.99        83.09 o                         
  -1   7  12         74.21        101.19        57.61 o                         
   0   7  12         83.33        114.32        66.55 o                         
   1   7  12         15.64         54.59        30.41 o                         
   2   7  12          2.57        -16.42        39.84 o                         
   3   7  12         42.39         -3.84        37.79 o                         
   4   7  12         19.02        -12.70        30.15 o                         
   5   7  12         25.61          7.96         9.95 o                         
   6   7  12         41.04         59.36        34.84 o                         
  -4   8  12          1.46        -16.36        37.15 o                         
  -3   8  12         39.51          8.20        44.20 o                         
  -2   8  12          7.05         72.77        33.35 o                         
  -1   8  12         44.31         -4.47        27.55 o                         
   0   8  12         41.17         23.33        31.67 o                         
   1   8  12          1.71        -57.53        57.53 o                         
   2   8  12         11.76         21.23        27.50 o                         
   3   8  12          9.35         -5.97        18.43 o                         
   4   8  12          0.16         28.04        45.84 o                         
 -11   0  13         22.62        130.93        86.93 o                         
  -9   0  13         24.84        -16.63        44.10 o                         
  -7   0  13        265.13        119.27        59.00 o                         
  -5   0  13         44.37         62.47        18.35 o                         
  -3   0  13       1317.45       1238.24       169.27 o                         
  -1   0  13        490.31        379.40        88.80 o                         
   1   0  13        145.77         99.28        35.77 o                         
   3   0  13         52.48         75.96        37.29 o                         
   5   0  13         63.11        188.68        77.12 o                         
   7   0  13         15.09         21.78        20.44 o                         
   9   0  13         22.76         48.41        49.51 o                         
 -11   1  13         60.30        115.05        48.87 o                         
 -10   1  13          3.16         76.74        46.20 o                         
  -9   1  13        188.30        215.94        62.98 o                         
  -8   1  13         27.26         29.45        28.75 o                         
  -7   1  13         31.86         25.89        48.27 o                         
  -6   1  13        443.94        528.23        52.68 o                         
  -5   1  13          0.39        -10.45        16.08 o                         
  -4   1  13        129.46        118.59        41.22 o                         
  -3   1  13         34.95         35.82        19.43 o                         
  -2   1  13       1068.94       1002.06        58.72 o                         
  -1   1  13        369.85        373.29        62.92 o                         
   0   1  13        203.39        227.83        49.92 o                         
   1   1  13       1056.53       1053.34       101.62 o                         
   2   1  13       2381.94       2414.28        92.31 o                         
   3   1  13       1088.40       1138.62       142.42 o                         
   4   1  13        315.84        302.45        61.90 o                         
   5   1  13        243.56        237.98        59.32 o                         
   6   1  13        161.50        122.73        47.39 o                         
   7   1  13         83.64         88.61        36.17 o                         
   8   1  13          0.76        -30.58        30.58 o                         
   9   1  13         59.26         23.14        26.42 o                         
  10   1  13         14.04         11.12        62.02 o                         
 -11   2  13         13.22         25.43        32.44 o                         
 -10   2  13         20.90         31.69        31.33 o                         
  -9   2  13        103.35         48.20        30.39 o                         
  -8   2  13        456.78        501.55        85.32 o                         
  -7   2  13        896.58        837.19        89.65 o                         
  -6   2  13        260.16        343.16        42.04 o                         
  -5   2  13        393.15        352.03        46.04 o                         
  -4   2  13         61.70         86.51        24.85 o                         
  -3   2  13        237.18        182.45        44.86 o                         
  -2   2  13          0.18          4.07         7.91 o                         
  -1   2  13        494.48        430.64        43.99 o                         
   0   2  13         94.84         67.90        26.49 o                         
   1   2  13         47.33         33.81        31.83 o                         
   2   2  13       1778.85       1979.01        75.20 o                         
   3   2  13        887.62        930.05        69.75 o                         
   4   2  13        121.68        177.22        46.67 o                         
   5   2  13         65.56         62.57        22.52 o                         
   6   2  13         51.65         83.86        26.52 o                         
   7   2  13        209.79        188.82        52.80 o                         
   8   2  13        201.03        276.42        69.09 o                         
   9   2  13         77.52         93.82        66.38 o                         
  10   2  13        103.51        227.91        72.71 o                         
 -10   3  13         35.29        -26.15        26.15 o                         
  -9   3  13         39.47         25.90        24.62 o                         
  -8   3  13         79.03         61.95        30.28 o                         
  -7   3  13         24.13          1.38        17.93 o                         
  -6   3  13         11.95         -2.55        15.67 o                         
  -5   3  13        304.97        293.94        43.87 o                         
  -4   3  13         51.90         70.53        20.62 o                         
  -3   3  13        459.02        446.07        38.03 o                         
  -2   3  13         12.47         17.51        13.31 o                         
  -1   3  13         34.27         35.20        12.07 o                         
   0   3  13         41.87         38.67        15.04 o                         
   1   3  13        178.03        152.05        26.48 o                         
   2   3  13        901.10        938.62        70.86 o                         
   3   3  13         12.06         35.07        14.61 o                         
   4   3  13         47.15         61.43        19.76 o                         
   5   3  13        257.18        242.31        44.39 o                         
   6   3  13        126.40         75.65        37.35 o                         
   7   3  13          0.03         14.99        24.65 o                         
   8   3  13          4.92         26.07        33.59 o                         
   9   3  13          2.17         40.52        47.62 o                         
  10   3  13          0.07         36.48        79.14 o                         
 -10   4  13         53.34         35.83       115.16 o                         
  -9   4  13         17.66         18.22        18.74 o                         
  -8   4  13        151.00        195.66        45.62 o                         
  -7   4  13          6.85         33.41        19.98 o                         
  -6   4  13          2.59         -6.63        17.65 o                         
  -5   4  13        473.87        535.93        57.40 o                         
  -4   4  13          8.95         20.37        27.44 o                         
  -3   4  13       1557.26       1665.51       107.57 o                         
  -2   4  13          7.76         46.73        24.76 o                         
  -1   4  13        986.59        915.25        64.87 o                         
   0   4  13        263.37        292.05        26.57 o                         
   1   4  13         47.39         38.98        19.46 o                         
   2   4  13       1432.01       1445.24        77.56 o                         
   3   4  13        709.43        722.22        57.41 o                         
   4   4  13        154.77        170.91        29.80 o                         
   5   4  13        703.34        963.32        92.27 o                         
   6   4  13          4.17          4.77        48.60 o                         
   7   4  13         32.88         33.92        29.58 o                         
   8   4  13         32.13         12.17        31.73 o                         
   9   4  13          2.01        -56.77        56.77 o                         
  -9   5  13         15.03        -39.82        58.17 o                         
  -8   5  13         39.75         53.43        46.17 o                         
  -7   5  13          0.01         25.73        42.02 o                         
  -6   5  13         26.51         19.59        19.90 o                         
  -5   5  13         91.17         32.39        30.61 o                         
  -4   5  13         23.07         31.22        17.89 o                         
  -3   5  13        103.70        101.27        27.25 o                         
  -2   5  13        360.95        284.13        54.43 o                         
  -1   5  13         87.11         65.49        24.04 o                         
   0   5  13         18.27         39.42        14.60 o                         
   1   5  13        317.44        378.00        59.85 o                         
   2   5  13       1018.23        988.71       104.16 o                         
   3   5  13        163.82        215.72        41.93 o                         
   4   5  13        300.18        394.18        59.27 o                         
   5   5  13         54.25         59.91        32.92 o                         
   6   5  13         84.23        110.38        34.17 o                         
   7   5  13         19.05         -9.04        11.55 o                         
   8   5  13         74.36         77.59        41.91 o                         
  -8   6  13         80.34         96.82        46.45 o                         
  -7   6  13         20.26         68.33        42.72 o                         
  -6   6  13         15.53         25.77        25.84 o                         
  -5   6  13         21.88         43.98        31.49 o                         
  -4   6  13         94.07         59.98        19.38 o                         
  -3   6  13         10.47         22.37        24.91 o                         
  -2   6  13         62.04        161.35        79.28 o                         
  -1   6  13         97.50         65.57        59.22 o                         
   0   6  13          5.11         45.01        46.70 o                         
   1   6  13        107.91         99.92        45.50 o                         
   2   6  13        115.58         72.63        75.12 o                         
   3   6  13        206.87        271.41        82.50 o                         
   4   6  13         92.58         84.32        25.29 o                         
   5   6  13         12.44          1.13        12.40 o                         
   6   6  13         74.91        117.62        38.16 o                         
   7   6  13          0.99        -12.77        51.36 o                         
  -6   7  13         74.15         59.99        30.18 o                         
  -5   7  13          1.26         24.30        24.14 o                         
  -4   7  13         93.27         78.63        37.38 o                         
  -3   7  13         38.50        109.50        83.75 o                         
  -2   7  13         36.76         58.71        53.04 o                         
  -1   7  13          2.36         77.01        41.73 o                         
   0   7  13          1.31         48.77        61.83 o                         
   1   7  13         55.96        121.49        69.93 o                         
   2   7  13        103.88        111.82        64.29 o                         
   3   7  13         77.55         89.84        65.75 o                         
   4   7  13          2.30         -0.12        41.10 o                         
   5   7  13          3.10         42.73        27.68 o                         
  -4   8  13          0.02         -2.31        20.10 o                         
  -3   8  13          0.16         -6.21        18.42 o                         
  -2   8  13          0.49         -8.80        72.84 o                         
  -1   8  13         15.90         72.40        52.02 o                         
   0   8  13          4.44         35.92        38.39 o                         
   1   8  13         17.16         -2.68        26.71 o                         
   2   8  13         17.27          3.73        29.83 o                         
   3   8  13         19.99         -0.11        28.33 o                         
 -10   0  14          8.32        -58.95        58.95 o                         
  -8   0  14         13.81         78.28        43.00 o                         
  -6   0  14          5.68         11.66        27.96 o                         
  -4   0  14         12.24          8.35        33.07 o                         
  -2   0  14       1276.55       1137.06       160.32 o                         
   0   0  14        276.68        331.65        85.44 o                         
   2   0  14        755.35        759.59       131.08 o                         
   4   0  14        541.68        554.32       115.09 o                         
   6   0  14         95.34        102.89        44.11 o                         
   8   0  14        299.91        258.48        67.24 o                         
  10   0  14          0.03         -6.91        19.50 o                         
 -11   1  14         60.31         66.83        40.39 o                         
 -10   1  14          6.53         12.26        43.13 o                         
  -9   1  14          5.98         67.42        41.23 o                         
  -8   1  14        481.07        413.77       105.94 o                         
  -7   1  14         64.32          5.40        42.58 o                         
  -6   1  14        785.98        804.77        60.14 o                         
  -5   1  14        233.28        247.95        68.33 o                         
  -4   1  14          5.75        -11.88        20.70 o                         
  -3   1  14         35.15         72.02        38.25 o                         
  -2   1  14         75.94         84.53        16.47 o                         
  -1   1  14          4.16          8.18        15.89 o                         
   0   1  14         50.15         66.54        30.61 o                         
   1   1  14       1037.97       1117.52       108.89 o                         
   2   1  14        976.06        966.88        40.87 o                         
   3   1  14         16.77         -2.49        20.08 o                         
   4   1  14        968.40        943.03       104.76 o                         
   5   1  14        387.17        332.72        69.68 o                         
   6   1  14        405.05        463.46        94.09 o                         
   7   1  14         52.61         19.18        13.37 o                         
   8   1  14         22.40        -45.49        53.23 o                         
   9   1  14          4.20         45.47        44.05 o                         
  10   1  14         19.21          8.92        42.51 o                         
 -10   2  14        151.41         83.67        61.62 o                         
  -9   2  14        164.09        119.56        47.15 o                         
  -8   2  14          2.65          1.94        24.51 o                         
  -7   2  14        452.16        443.20        66.84 o                         
  -6   2  14        653.45        739.15        70.02 o                         
  -5   2  14        296.21        335.52        55.94 o                         
  -4   2  14       1754.79       1594.35       146.51 o                         
  -3   2  14        185.75        219.16        36.53 o                         
  -2   2  14        520.49        525.04        39.74 o                         
  -1   2  14         50.83          2.09        22.84 o                         
   0   2  14        236.22        249.15        49.85 o                         
   1   2  14        487.82        424.41        65.11 o                         
   2   2  14         79.21         80.10        16.34 o                         
   3   2  14        687.09        692.80        61.20 o                         
   4   2  14        278.93        295.20        57.60 o                         
   5   2  14         31.29         18.63        20.38 o                         
   6   2  14         38.65         -7.34        24.10 o                         
   7   2  14         29.11         23.00        18.19 o                         
   8   2  14          1.74         15.39        33.35 o                         
   9   2  14         10.46         59.20        62.32 o                         
  10   2  14         54.43         69.93        67.17 o                         
 -10   3  14         95.06        100.56        54.85 o                         
  -9   3  14         12.77          2.88        47.32 o                         
  -8   3  14          1.94         -5.50        28.99 o                         
  -7   3  14         13.22         19.11        24.13 o                         
  -6   3  14         59.29         76.64        23.39 o                         
  -5   3  14         29.63         -5.39        18.80 o                         
  -4   3  14        173.88        214.37        78.59 o                         
  -3   3  14        538.78        624.83        64.53 o                         
  -2   3  14        539.56        519.91        44.74 o                         
  -1   3  14         63.12         43.74        11.57 o                         
   0   3  14         24.10         54.03        15.57 o                         
   1   3  14          4.13         20.79        19.46 o                         
   2   3  14        391.72        428.13        39.39 o                         
   3   3  14          0.25        -12.85        14.39 o                         
   4   3  14        144.90        182.69        31.39 o                         
   5   3  14         53.18         53.49        22.52 o                         
   6   3  14         11.13         15.10        18.98 o                         
   7   3  14         49.96         74.68        39.27 o                         
   8   3  14         29.93         80.56        40.64 o                         
   9   3  14          4.01         38.02        44.71 o                         
  -9   4  14         19.13         33.64        25.10 o                         
  -8   4  14          0.02         -2.75        28.72 o                         
  -7   4  14        296.87        354.31        71.15 o                         
  -6   4  14         21.36         12.00        18.37 o                         
  -5   4  14        181.29        208.85        40.02 o                         
  -4   4  14         67.62         90.90        34.26 o                         
  -3   4  14          0.25          7.82        21.49 o                         
  -2   4  14        345.94        366.91        38.91 o                         
  -1   4  14         28.32         75.71        21.56 o                         
   0   4  14        774.56        869.95        69.69 o                         
   1   4  14        582.72        608.57        59.94 o                         
   2   4  14        159.59        122.36        30.46 o                         
   3   4  14        244.54        252.32        34.99 o                         
   4   4  14        164.41        168.37        29.69 o                         
   5   4  14        166.97        196.95        43.25 o                         
   6   4  14        272.31        284.64        53.77 o                         
   7   4  14          8.21         31.71        31.92 o                         
   8   4  14         60.87        164.05        55.21 o                         
   9   4  14          4.85         25.24        26.68 o                         
  -9   5  14         28.03         25.10        31.16 o                         
  -8   5  14         26.30        -14.60        50.63 o                         
  -7   5  14         53.15         83.44        39.95 o                         
  -6   5  14         11.48          6.83        15.79 o                         
  -5   5  14        136.93        101.03        26.46 o                         
  -4   5  14         26.54         27.47        24.07 o                         
  -3   5  14         40.09         48.69        23.53 o                         
  -2   5  14        174.33        134.83        39.84 o                         
  -1   5  14        403.13        417.81        67.98 o                         
   0   5  14         67.69         47.43        17.18 o                         
   1   5  14        740.16        681.57       110.92 o                         
   2   5  14        401.25        360.75        68.07 o                         
   3   5  14        239.56        282.33        46.67 o                         
   4   5  14        250.06        284.63        51.53 o                         
   5   5  14        597.57        619.06        79.18 o                         
   6   5  14         34.07         33.07        23.34 o                         
   7   5  14         23.84         13.81        15.42 o                         
   8   5  14          0.08        -17.47        46.63 o                         
  -7   6  14        146.93        190.98        44.59 o                         
  -6   6  14        212.67        167.90        41.04 o                         
  -5   6  14         56.49         56.49        23.60 o                         
  -4   6  14          2.00        -15.37        15.37 o                         
  -3   6  14        108.41        141.21        48.20 o                         
  -2   6  14        339.92        280.93        96.69 o                         
  -1   6  14        379.86        333.35       101.46 o                         
   0   6  14         28.77        -12.92        32.54 o                         
   1   6  14          0.34          2.22        39.87 o                         
   2   6  14          0.01         -2.34        15.71 o                         
   3   6  14          1.16         -2.74        22.22 o                         
   4   6  14         35.81         17.03        14.20 o                         
   5   6  14         52.64         98.53        33.50 o                         
   6   6  14          0.56         -5.18        36.21 o                         
   7   6  14         17.76         32.43        23.95 o                         
  -6   7  14         97.26        166.45        48.62 o                         
  -5   7  14        100.94        133.09        38.92 o                         
  -4   7  14         82.27         34.20        21.78 o                         
  -3   7  14         30.77         15.39        36.33 o                         
  -2   7  14          2.37        -13.62        37.87 o                         
  -1   7  14         63.90         57.59        47.84 o                         
   0   7  14         47.80         13.96        27.65 o                         
   1   7  14        126.52        111.92        67.47 o                         
   2   7  14         75.10         62.95        66.32 o                         
   3   7  14         41.31        109.56        65.11 o                         
   4   7  14        123.40         99.28        41.69 o                         
   5   7  14         82.77        104.62        47.76 o                         
  -3   8  14         46.61         74.86        33.85 o                         
  -2   8  14         20.63         34.36        28.47 o                         
  -1   8  14          7.09        147.00        71.53 o                         
   0   8  14          1.43        111.43        70.03 o                         
   1   8  14          1.68          5.12        20.17 o                         
   2   8  14         44.48         27.17        39.98 o                         
  -9   0  15        144.02        107.34        76.97 o                         
  -7   0  15         53.16        102.18        64.16 o                         
  -5   0  15        277.36        259.36        35.72 o                         
  -3   0  15       1051.17       1037.09       164.44 o                         
  -1   0  15        141.39        101.28        52.65 o                         
   1   0  15        152.75        195.24        65.46 o                         
   3   0  15          6.45         10.28        22.85 o                         
   5   0  15         29.70         40.23        36.20 o                         
   7   0  15          1.85         10.32        25.75 o                         
   9   0  15         12.89         -6.27        35.53 o                         
 -10   1  15        244.86        342.32       116.09 o                         
  -9   1  15        129.91         89.27        42.82 o                         
  -8   1  15        145.51         57.18        64.52 o                         
  -7   1  15        490.42        497.66        71.07 o                         
  -6   1  15        266.27        298.97        40.85 o                         
  -5   1  15        867.83        899.58        74.16 o                         
  -4   1  15        102.57        121.67        40.25 o                         
  -3   1  15        139.33        139.53        43.09 o                         
  -2   1  15        114.30        108.53        13.99 o                         
  -1   1  15         32.91         15.63        23.02 o                         
   0   1  15        219.03        276.22        59.67 o                         
   1   1  15        545.02        577.87        84.26 o                         
   2   1  15          1.21        -23.90        23.90 o                         
   3   1  15        704.28        668.31        55.43 o                         
   4   1  15         14.02          1.21        12.63 o                         
   5   1  15        434.35        439.60        77.04 o                         
   6   1  15         81.38         46.38        31.21 o                         
   7   1  15         59.00         46.89        29.12 o                         
   8   1  15          8.27         -2.01        15.60 o                         
   9   1  15          9.55          5.72        19.38 o                         
 -10   2  15         37.29         27.92        28.84 o                         
  -9   2  15        246.59        279.67        59.54 o                         
  -8   2  15        126.65        136.23        37.69 o                         
  -7   2  15        288.57        286.45        66.01 o                         
  -6   2  15         71.21         65.24        19.11 o                         
  -5   2  15        291.54        287.61        45.20 o                         
  -4   2  15        815.41        799.25       105.79 o                         
  -3   2  15       1372.22       1447.62        89.70 o                         
  -2   2  15        402.83        366.05        32.99 o                         
  -1   2  15        883.83        774.98        96.52 o                         
   0   2  15        225.24        164.67        42.27 o                         
   1   2  15        260.35        216.99        46.57 o                         
   2   2  15        137.67        129.14        23.53 o                         
   3   2  15         67.73         84.59        21.92 o                         
   4   2  15        176.55        187.05        46.56 o                         
   5   2  15         10.33         -6.74        13.83 o                         
   6   2  15        174.23        233.26        63.15 o                         
   7   2  15         14.38         34.42        13.40 o                         
   8   2  15         74.93        106.55        50.10 o                         
   9   2  15         27.11         27.28        88.02 o                         
 -10   3  15        117.70        161.15        49.99 o                         
  -9   3  15          2.33         -1.97        52.37 o                         
  -8   3  15          8.10          6.59        17.53 o                         
  -7   3  15         20.01         38.26        20.97 o                         
  -6   3  15        154.74         84.03        45.73 o                         
  -5   3  15         43.05         20.82        27.96 o                         
  -4   3  15          0.88        -14.48        14.48 o                         
  -3   3  15         30.58         68.60        22.81 o                         
  -2   3  15          0.45         -1.51        21.52 o                         
  -1   3  15        147.24        154.58        29.41 o                         
   0   3  15        266.15        299.11        60.74 o                         
   1   3  15         73.79         58.08        40.80 o                         
   2   3  15        156.29        245.68        54.59 o                         
   3   3  15        484.49        508.58        48.90 o                         
   4   3  15         16.97          1.22        10.78 o                         
   5   3  15          5.61          3.08        10.67 o                         
   6   3  15         27.83         16.18        18.05 o                         
   7   3  15         48.39         31.38        37.92 o                         
   8   3  15         11.53         36.70        37.51 o                         
   9   3  15         24.22          2.48        98.01 o                         
  -9   4  15         73.63        121.17        81.93 o                         
  -8   4  15         38.10         61.25        43.56 o                         
  -7   4  15          2.79         71.70        38.56 o                         
  -6   4  15        349.76        328.09        69.27 o                         
  -5   4  15         19.20        -15.89        20.30 o                         
  -4   4  15        251.66        301.70        50.36 o                         
  -3   4  15         21.10         45.07        21.46 o                         
  -2   4  15          5.91         15.09        12.13 o                         
  -1   4  15        485.79        460.52        51.24 o                         
   0   4  15          2.81          9.97        17.00 o                         
   1   4  15        880.95        919.16        75.71 o                         
   2   4  15        187.44        199.38        54.45 o                         
   3   4  15        231.88        230.06        49.36 o                         
   4   4  15        440.76        444.91        48.65 o                         
   5   4  15          1.76         24.09        19.83 o                         
   6   4  15         51.93         27.69        58.64 o                         
   7   4  15         54.25         93.48        58.81 o                         
   8   4  15         63.38         29.99        36.73 o                         
  -8   5  15         32.00        154.33        63.56 o                         
  -7   5  15         11.66          7.80        23.99 o                         
  -6   5  15         42.62         49.15        32.62 o                         
  -5   5  15         18.27         29.93        41.27 o                         
  -4   5  15         34.88          1.92        17.49 o                         
  -3   5  15          0.61         14.02        17.83 o                         
  -2   5  15        144.74         83.42        60.34 o                         
  -1   5  15         13.29          9.23        15.11 o                         
   0   5  15          0.47         24.78        52.54 o                         
   1   5  15          1.73         15.44        19.31 o                         
   2   5  15        256.44        251.73        55.69 o                         
   3   5  15         91.22         52.63        22.79 o                         
   4   5  15         53.34         40.87        31.53 o                         
   5   5  15        109.55         83.85        31.82 o                         
   6   5  15        128.49        107.75        33.23 o                         
   7   5  15         27.76         58.85        30.88 o                         
  -7   6  15        115.41        126.65        39.71 o                         
  -6   6  15         31.09          5.46        17.73 o                         
  -5   6  15         48.58         14.96        30.50 o                         
  -4   6  15        269.10        312.47        56.74 o                         
  -3   6  15        140.69        208.91        88.47 o                         
  -2   6  15         70.88         93.51        66.11 o                         
  -1   6  15          7.78         11.64        28.02 o                         
   0   6  15        203.36        198.43        83.75 o                         
   1   6  15         70.81         79.88        57.55 o                         
   2   6  15        305.96        307.24       104.57 o                         
   3   6  15          0.06        -26.75        30.86 o                         
   4   6  15          6.53        -15.26        16.79 o                         
   5   6  15          9.25         -6.98        12.79 o                         
   6   6  15          2.71         54.39        38.56 o                         
  -5   7  15          4.03         11.11        43.30 o                         
  -4   7  15         99.44        128.98        40.30 o                         
  -3   7  15         70.92        100.32        38.40 o                         
  -2   7  15         23.90         34.32        52.36 o                         
  -1   7  15          7.30        -15.90        17.75 o                         
   0   7  15         56.18         -8.67        38.86 o                         
   1   7  15         66.21         92.80        66.51 o                         
   2   7  15         11.76         14.37        24.47 o                         
   3   7  15         23.42        122.75        66.67 o                         
   4   7  15          1.13         -7.67        46.15 o                         
 -10   0  16         20.01         -6.00        59.45 o                         
  -8   0  16        105.93         36.60        27.28 o                         
  -6   0  16        871.55        936.31       182.10 o                         
  -4   0  16        606.02        437.50       114.27 o                         
  -2   0  16        713.06        625.94       129.53 o                         
   0   0  16        444.51        371.63        95.50 o                         
   2   0  16         71.69         95.80        53.95 o                         
   4   0  16          0.67         14.63        17.78 o                         
   6   0  16         20.48         -4.03        31.63 o                         
   8   0  16          6.09         18.57        46.74 o                         
 -10   1  16          5.44        -39.88        39.88 o                         
  -9   1  16          6.31        -15.12        16.02 o                         
  -8   1  16          0.17         18.39        19.33 o                         
  -7   1  16        980.39        974.79       123.73 o                         
  -6   1  16        494.50        484.19        94.81 o                         
  -5   1  16        119.49        117.69        28.48 o                         
  -4   1  16        585.56        493.02       101.68 o                         
  -3   1  16        471.22        486.88        87.23 o                         
  -2   1  16        560.43        580.07        89.99 o                         
  -1   1  16          8.57         46.89        35.10 o                         
   0   1  16          2.78         35.12        24.70 o                         
   1   1  16        140.92        186.44        48.09 o                         
   2   1  16        222.28        123.06        53.63 o                         
   3   1  16         81.21        116.94        22.42 o                         
   4   1  16        368.02        451.81        76.14 o                         
   5   1  16          2.89         -7.60        22.93 o                         
   6   1  16         62.23         44.80        22.98 o                         
   7   1  16         75.50        118.71        43.40 o                         
   8   1  16         86.25        116.45        41.23 o                         
   9   1  16         21.27         67.23        30.24 o                         
 -10   2  16          0.01         11.93        21.22 o                         
  -9   2  16          6.08        -10.94        26.43 o                         
  -8   2  16         17.86          6.37        31.68 o                         
  -7   2  16         35.49         34.89        17.73 o                         
  -6   2  16        476.65        432.28        66.57 o                         
  -5   2  16         11.46         -2.96        15.85 o                         
  -4   2  16        194.42        151.02        47.45 o                         
  -3   2  16          1.60         -4.89         9.73 o                         
  -2   2  16        575.69        630.42        92.32 o                         
  -1   2  16        621.10        609.37        89.21 o                         
   0   2  16       2982.43       2792.83       185.62 o                         
   1   2  16         20.76         27.59        20.98 o                         
   2   2  16        956.66       1056.66       114.67 o                         
   3   2  16         79.22         64.38        37.40 o                         
   4   2  16         13.04          5.99        12.63 o                         
   5   2  16        209.75        209.09        55.63 o                         
   6   2  16         16.33         15.09        20.02 o                         
   7   2  16         24.52         21.97        28.64 o                         
   8   2  16          5.61         -0.38        73.76 o                         
   9   2  16          8.48         34.29        26.12 o                         
  -9   3  16         78.34         32.01        26.61 o                         
  -8   3  16          1.08        -20.21        33.15 o                         
  -7   3  16        146.88        162.77        55.96 o                         
  -6   3  16          0.07          1.74        17.99 o                         
  -5   3  16        182.38        144.71        36.73 o                         
  -4   3  16        120.08         58.68        37.39 o                         
  -3   3  16        198.54        166.68        32.78 o                         
  -2   3  16         55.82         47.08        27.83 o                         
  -1   3  16          1.46         52.07        32.14 o                         
   0   3  16         16.51         -3.35        18.05 o                         
   1   3  16         41.65         87.88        35.64 o                         
   2   3  16          9.25         30.00        25.84 o                         
   3   3  16        110.08        127.73        28.80 o                         
   4   3  16         29.81         35.50        19.34 o                         
   5   3  16          2.05          2.13        13.17 o                         
   6   3  16          6.33          6.72        18.50 o                         
   7   3  16          0.24         22.68        21.31 o                         
   8   3  16          1.75         58.06        42.56 o                         
  -9   4  16         42.06         49.93        36.92 o                         
  -8   4  16         76.63        156.58        85.23 o                         
  -7   4  16        138.53        174.69        53.21 o                         
  -6   4  16        337.52        254.19        50.48 o                         
  -5   4  16         42.98         65.25        22.59 o                         
  -4   4  16          2.18          9.57        18.47 o                         
  -3   4  16        453.55        387.47        55.24 o                         
  -2   4  16         97.40         77.84        41.45 o                         
  -1   4  16        380.96        386.96        48.00 o                         
   0   4  16        390.17        418.12        51.33 o                         
   1   4  16        202.21        170.12        32.90 o                         
   2   4  16        608.68        745.33        72.42 o                         
   3   4  16        507.71        586.01        55.36 o                         
   4   4  16        369.57        392.17        56.67 o                         
   5   4  16         80.58         88.51        51.98 o                         
   6   4  16          9.94         29.32        21.81 o                         
   7   4  16         18.57         -7.75        25.73 o                         
   8   4  16         40.76        -14.21        18.77 o                         
  -8   5  16         62.37        -63.32        63.32 o                         
  -7   5  16         23.87         29.90        18.06 o                         
  -6   5  16         84.36         88.83        49.62 o                         
  -5   5  16         61.25         73.16        23.09 o                         
  -4   5  16          7.37         26.95        16.59 o                         
  -3   5  16        155.05        151.31        49.35 o                         
  -2   5  16          4.35          0.09        11.48 o                         
  -1   5  16        141.86         76.67        57.45 o                         
   0   5  16         36.15         11.48        32.15 o                         
   1   5  16         30.55         37.88        33.66 o                         
   2   5  16         19.89         -5.14        14.06 o                         
   3   5  16         36.07         44.03        81.24 o                         
   4   5  16         11.18         13.37        16.80 o                         
   5   5  16        138.36        129.40        39.19 o                         
   6   5  16         70.43         40.23        21.80 o                         
   7   5  16         12.88         42.47        41.62 o                         
  -6   6  16        150.04        217.41        68.35 o                         
  -5   6  16        149.01         76.13        67.89 o                         
  -4   6  16        200.94        170.91        41.72 o                         
  -3   6  16        110.89        188.80        85.96 o                         
  -2   6  16         80.42         36.83        43.99 o                         
  -1   6  16        105.89         49.05        40.99 o                         
   0   6  16        370.22        487.92       135.49 o                         
   1   6  16          7.92         74.34        55.21 o                         
   2   6  16         51.36         95.80        60.82 o                         
   3   6  16        184.30        381.88       127.27 o                         
   4   6  16         71.61         -3.87        34.46 o                         
   5   6  16        102.00         84.95        33.79 o                         
  -4   7  16          1.03        -16.21        52.36 o                         
  -3   7  16         42.94         37.17        43.70 o                         
  -2   7  16          0.01         55.02        49.95 o                         
  -1   7  16         59.48        104.44        69.26 o                         
   0   7  16        137.00        188.56        87.66 o                         
   1   7  16          7.48         31.97        50.86 o                         
   2   7  16          0.74        136.30        71.78 o                         
   3   7  16         17.33         53.33        55.01 o                         
  -9   0  17         11.31         96.04        63.39 o                         
  -7   0  17         10.24        -24.41        34.55 o                         
  -5   0  17        243.21        320.62       107.30 o                         
  -3   0  17       2261.03       2235.45       258.39 o                         
  -1   0  17        986.98        836.11       151.40 o                         
   1   0  17         25.48         62.32        57.92 o                         
   3   0  17        270.77        278.39        87.47 o                         
   5   0  17         23.78         -1.63        31.36 o                         
   7   0  17         31.94         14.42        33.30 o                         
   9   0  17          0.00          6.30        25.52 o                         
 -10   1  17          6.43          7.74        26.20 o                         
  -9   1  17          0.61         27.87        32.72 o                         
  -8   1  17         13.41         14.31        34.87 o                         
  -7   1  17          4.51         -0.33        38.09 o                         
  -6   1  17        122.16         98.15        46.73 o                         
  -5   1  17          4.29         24.61        37.48 o                         
  -4   1  17       2160.44       2201.53       185.92 o                         
  -3   1  17        858.28        841.85       112.48 o                         
  -2   1  17         18.02         28.84        36.86 o                         
  -1   1  17       1027.95       1059.14       121.00 o                         
   0   1  17       1576.31       1480.11       140.04 o                         
   1   1  17        201.61        154.68        47.77 o                         
   2   1  17        610.69        599.37       160.93 o                         
   3   1  17         57.22         57.83        27.50 o                         
   4   1  17         57.02         97.54        41.89 o                         
   5   1  17        120.54        128.38        43.44 o                         
   6   1  17         34.86         84.01        49.50 o                         
   7   1  17        249.63        302.06        72.37 o                         
   8   1  17          6.45         20.42        27.07 o                         
   9   1  17         42.53         55.63        43.50 o                         
  -9   2  17          1.01        -37.65        37.65 o                         
  -8   2  17        135.64         65.30        38.26 o                         
  -7   2  17         31.83         99.62        74.23 o                         
  -6   2  17         17.17          1.19        17.30 o                         
  -5   2  17        198.74        210.40        45.40 o                         
  -4   2  17        630.95        656.48        66.23 o                         
  -3   2  17        826.52        880.33       116.55 o                         
  -2   2  17        130.80        109.85        75.94 o                         
  -1   2  17        100.52        150.69        94.55 o                         
   0   2  17         37.64         30.18        30.45 o                         
   1   2  17       1680.26       1741.99       151.48 o                         
   2   2  17         95.96        136.15        44.50 o                         
   3   2  17        990.38       1061.78       120.73 o                         
   4   2  17          0.14         -5.58        14.86 o                         
   5   2  17         95.56        142.17        45.47 o                         
   6   2  17          6.56        -18.04        18.04 o                         
   7   2  17          0.69        -19.18        19.18 o                         
   8   2  17         18.72         50.85        24.49 o                         
  -9   3  17         42.00         75.82        61.08 o                         
  -8   3  17          0.96        -15.84        39.72 o                         
  -7   3  17         13.54         -0.12        33.10 o                         
  -6   3  17        295.85        304.38        54.70 o                         
  -5   3  17         41.89         46.85        24.30 o                         
  -4   3  17        298.42        262.40        46.00 o                         
  -3   3  17         70.23         26.26        28.24 o                         
  -2   3  17        535.12        527.18        87.89 o                         
  -1   3  17         30.30         38.77        26.75 o                         
   0   3  17        559.22        565.24        86.41 o                         
   1   3  17        296.12        251.96        57.21 o                         
   2   3  17          4.63         -1.93        13.57 o                         
   3   3  17         30.46          5.38        24.71 o                         
   4   3  17          7.40        -21.49        25.56 o                         
   5   3  17          0.60         -5.81        20.57 o                         
   6   3  17         49.31         36.40        27.76 o                         
   7   3  17         27.72         48.38        34.69 o                         
   8   3  17          1.54        -15.59        57.96 o                         
  -8   4  17          3.90         41.00        48.87 o                         
  -7   4  17          2.23         43.10        59.63 o                         
  -6   4  17        209.18        226.33        57.82 o                         
  -5   4  17         24.50          3.26        19.38 o                         
  -4   4  17        228.45        259.69        66.65 o                         
  -3   4  17        156.20        118.81        41.45 o                         
  -2   4  17          5.70          8.79        18.68 o                         
  -1   4  17          4.37          2.12        26.00 o                         
   0   4  17         70.07         25.36        26.76 o                         
   1   4  17        156.01        148.32        39.67 o                         
   2   4  17          5.32          6.81        18.48 o                         
   3   4  17        363.11        431.99        79.17 o                         
   4   4  17         64.84         77.84        36.85 o                         
   5   4  17        112.75        107.08        48.37 o                         
   6   4  17         14.52         47.47        35.45 o                         
   7   4  17         45.42          0.64        55.04 o                         
  -7   5  17         48.94         90.84        40.44 o                         
  -6   5  17         53.05        146.09        53.42 o                         
  -5   5  17        160.81        147.85        38.92 o                         
  -4   5  17        213.24        278.91        68.70 o                         
  -3   5  17          0.19         30.23        54.98 o                         
  -2   5  17        172.17         93.35        70.19 o                         
  -1   5  17          4.74         87.49        54.80 o                         
   0   5  17          9.88          6.07        37.49 o                         
   1   5  17          3.73         68.22        48.03 o                         
   2   5  17         50.39         -3.04        47.73 o                         
   3   5  17         21.18         48.93        76.16 o                         
   4   5  17          0.42          5.38        22.14 o                         
   5   5  17          4.71        -17.65        26.77 o                         
   6   5  17         22.88          3.76        34.44 o                         
  -6   6  17          0.05          5.62        23.03 o                         
  -5   6  17         18.19          4.69        36.54 o                         
  -4   6  17         19.44         57.50        40.55 o                         
  -3   6  17        131.48         89.07        65.50 o                         
  -2   6  17        143.18        179.89        91.25 o                         
  -1   6  17         78.83         88.30        68.39 o                         
   0   6  17         84.85        111.13        65.00 o                         
   1   6  17        109.63        203.61        88.34 o                         
   2   6  17         46.24         22.81        16.64 o                         
   3   6  17         77.67         97.63        59.62 o                         
   4   6  17         79.70        216.44       105.30 o                         
   5   6  17          3.22        -24.21        35.29 o                         
  -3   7  17         81.27         51.78        98.04 o                         
  -2   7  17          7.82         18.71        42.27 o                         
  -1   7  17          6.50        120.85        80.60 o                         
   0   7  17        239.23        427.00       134.25 o                         
   1   7  17          5.76          1.45        18.48 o                         
   2   7  17        145.54        303.70       109.29 o                         
  -8   0  18          9.44         81.60        53.75 o                         
  -6   0  18          1.44          8.56        36.37 o                         
  -4   0  18         51.72         54.77        36.92 o                         
  -2   0  18       1121.88       1518.76       219.45 o                         
   0   0  18       1723.60       1882.66       232.21 o                         
   2   0  18       1208.26       1231.23       190.33 o                         
   4   0  18          1.46         18.05        28.15 o                         
   6   0  18         12.59         -1.94        20.53 o                         
   8   0  18         10.71        -48.49        48.49 o                         
  -9   1  18          7.52         14.33        69.66 o                         
  -8   1  18         19.52         66.54        29.82 o                         
  -7   1  18         80.99         70.78        66.05 o                         
  -6   1  18        183.56        243.21        70.77 o                         
  -5   1  18        214.92        247.10        67.17 o                         
  -4   1  18        128.79        112.82        57.03 o                         
  -3   1  18        167.59        171.20        54.71 o                         
  -2   1  18         13.24         36.07        27.69 o                         
  -1   1  18       1135.06       1188.31       136.37 o                         
   0   1  18        454.72        570.11       163.72 o                         
   1   1  18       1177.04       1202.87       131.45 o                         
   2   1  18        556.09        494.84        88.08 o                         
   3   1  18       1459.46       1469.06       146.40 o                         
   4   1  18         16.26         13.44        41.12 o                         
   5   1  18         12.38         14.63        20.45 o                         
   6   1  18         44.34         73.15        40.49 o                         
   7   1  18          7.77         -6.77        31.85 o                         
   8   1  18         55.25         32.17        38.95 o                         
  -9   2  18        254.06        295.01        74.88 o                         
  -8   2  18          3.75         43.36        59.89 o                         
  -7   2  18          0.25        -10.37        49.11 o                         
  -6   2  18          4.62        -21.38        30.88 o                         
  -5   2  18         65.12         48.66        20.85 o                         
  -4   2  18         14.11          1.35        35.46 o                         
  -3   2  18        142.64        158.21        48.12 o                         
  -2   2  18        453.16        417.01        78.92 o                         
  -1   2  18        355.45        364.50        74.66 o                         
   0   2  18        460.68        434.56        79.39 o                         
   1   2  18        109.03        159.88        54.18 o                         
   2   2  18        587.99        616.50        92.57 o                         
   3   2  18         89.26        103.25        34.32 o                         
   4   2  18       1222.75       1406.89       143.12 o                         
   5   2  18        131.00         76.30        35.49 o                         
   6   2  18        307.90        352.11        62.77 o                         
   7   2  18          4.09         -1.77        22.90 o                         
   8   2  18          0.18         -5.89        23.06 o                         
  -8   3  18         41.60        -23.15        35.77 o                         
  -7   3  18          2.81        -27.39        27.39 o                         
  -6   3  18         39.17        151.49        55.97 o                         
  -5   3  18          2.23         -0.61        19.63 o                         
  -4   3  18        129.68        118.22        46.36 o                         
  -3   3  18         29.01          2.53        34.55 o                         
  -2   3  18         55.53         53.13        36.41 o                         
  -1   3  18         74.22         78.48        37.81 o                         
   0   3  18         14.29         71.51        37.15 o                         
   1   3  18         64.84         70.60        32.23 o                         
   2   3  18         10.64         38.56        25.61 o                         
   3   3  18        255.84        219.90        57.08 o                         
   4   3  18         24.99         52.30        28.99 o                         
   5   3  18         22.81         15.40        16.85 o                         
   6   3  18         26.94         66.90        42.00 o                         
   7   3  18          1.21         -4.11        27.29 o                         
  -7   4  18          3.81         99.26        69.78 o                         
  -6   4  18         10.69         82.12        28.51 o                         
  -5   4  18          3.93          5.81        19.54 o                         
  -4   4  18         82.79         35.95        30.73 o                         
  -3   4  18         86.90        145.02        46.68 o                         
  -2   4  18        146.76        138.83        45.47 o                         
  -1   4  18        340.33        371.92        72.13 o                         
   0   4  18          7.08         -0.36        14.04 o                         
   1   4  18        113.50        142.01        35.14 o                         
   2   4  18        283.79        381.09        95.24 o                         
   3   4  18         18.31         31.55        25.27 o                         
   4   4  18         95.37        102.76        40.40 o                         
   5   4  18         11.05         -0.65        22.92 o                         
   6   4  18         76.80        142.37        79.71 o                         
  -6   5  18         21.15         59.75        26.98 o                         
  -5   5  18         14.17         21.45        24.36 o                         
  -4   5  18          9.46         19.58        20.94 o                         
  -3   5  18         77.05        223.49       105.26 o                         
  -2   5  18        158.30        350.56       121.44 o                         
  -1   5  18         77.99        165.16        79.95 o                         
   0   5  18          0.08         96.28        71.34 o                         
   1   5  18          0.72         13.56        26.57 o                         
   2   5  18        141.56        278.12       113.85 o                         
   3   5  18         22.76        -11.04        44.86 o                         
   4   5  18          0.33         16.28        78.80 o                         
   5   5  18          0.03         10.62        86.60 o                         
  -5   6  18          0.76        -35.22        35.22 o                         
  -4   6  18         23.44          7.42        30.93 o                         
  -3   6  18         15.32        103.52        79.77 o                         
  -2   6  18         66.08         67.12        49.28 o                         
  -1   6  18        109.23        131.12        74.36 o                         
   0   6  18         87.31        100.83        61.88 o                         
   1   6  18        175.38        353.75       132.68 o                         
   2   6  18         22.58         82.11        60.41 o                         
   3   6  18         35.38         21.37        35.06 o                         
   4   6  18         96.29        119.58        70.80 o                         
  -9   0  19         55.52         74.33        72.67 o                         
  -7   0  19          0.53         17.32        40.80 o                         
  -5   0  19        178.14        159.31        84.99 o                         
  -3   0  19        192.62        152.88        83.33 o                         
  -1   0  19        193.41        249.04        86.51 o                         
   1   0  19          5.58         73.21        52.93 o                         
   3   0  19         63.13        108.17        63.42 o                         
   5   0  19        192.94        263.63        94.02 o                         
   7   0  19         16.38          2.61        15.58 o                         
  -8   1  19          1.02        -34.69        34.69 o                         
  -7   1  19          1.45         60.07        37.27 o                         
  -6   1  19         31.01         53.34        36.36 o                         
  -5   1  19         29.32         49.49        80.19 o                         
  -4   1  19         31.01          3.20        27.30 o                         
  -3   1  19        159.33        156.61        49.95 o                         
  -2   1  19        473.53        523.23        91.76 o                         
  -1   1  19        168.06        208.28        60.38 o                         
   0   1  19        420.87        424.04        78.31 o                         
   1   1  19         14.18         83.79        37.35 o                         
   2   1  19        150.87        223.54        59.99 o                         
   3   1  19        174.98        230.89        68.17 o                         
   4   1  19        750.44        830.50       114.65 o                         
   5   1  19        250.02        175.58        56.81 o                         
   6   1  19        459.03        591.92       102.18 o                         
   7   1  19         25.03          1.80        13.10 o                         
  -8   2  19         77.69        123.60        97.22 o                         
  -7   2  19         45.23         26.83        30.85 o                         
  -6   2  19        645.97        769.51       129.82 o                         
  -5   2  19         13.35         77.61        49.62 o                         
  -4   2  19          1.69         -8.68        34.06 o                         
  -3   2  19         80.14         80.28        41.92 o                         
  -2   2  19        179.93        176.84        54.89 o                         
  -1   2  19         33.11         53.40        35.65 o                         
   0   2  19          1.65         11.25        34.62 o                         
   1   2  19          5.55          4.79        21.33 o                         
   2   2  19        184.53        189.80        55.31 o                         
   3   2  19         48.46         43.19        23.21 o                         
   4   2  19         67.39        125.62        53.11 o                         
   5   2  19        235.56        187.07        56.56 o                         
   6   2  19         85.76         86.42        31.28 o                         
   7   2  19        162.45        104.71        39.52 o                         
  -8   3  19         24.08         81.38        55.25 o                         
  -7   3  19         44.01         95.23        71.30 o                         
  -6   3  19          4.70          9.56        22.31 o                         
  -5   3  19        122.58        129.33        34.19 o                         
  -4   3  19          7.09         96.73        47.31 o                         
  -3   3  19        365.66        458.99        89.47 o                         
  -2   3  19          9.28         77.32        39.33 o                         
  -1   3  19        295.87        385.49        76.52 o                         
   0   3  19          3.56         -1.71        22.92 o                         
   1   3  19         13.29         -4.10        43.50 o                         
   2   3  19          8.10         20.24        44.65 o                         
   3   3  19          8.35         29.80        27.85 o                         
   4   3  19         33.53         10.36        20.00 o                         
   5   3  19         33.79        -36.05        95.89 o                         
   6   3  19          7.39        -18.11        26.70 o                         
   7   3  19         56.61         29.03       111.18 o                         
  -7   4  19         22.19          4.25        37.56 o                         
  -6   4  19          0.86         37.73        29.83 o                         
  -5   4  19         29.21          1.86        30.03 o                         
  -4   4  19          3.31          4.61        30.43 o                         
  -3   4  19         11.43          3.00        17.06 o                         
  -2   4  19          0.03        -20.68        32.60 o                         
  -1   4  19         51.17          9.06        84.09 o                         
   0   4  19        431.75        455.14        81.04 o                         
   1   4  19          4.39         23.45        59.97 o                         
   2   4  19        273.80        252.53        59.34 o                         
   3   4  19         26.76         15.90        27.27 o                         
   4   4  19          0.53        -26.92        26.92 o                         
   5   4  19        175.95        135.72       135.87 o                         
   6   4  19          1.08        -32.55        32.55 o                         
  -6   5  19         24.83        -21.84        21.84 o                         
  -5   5  19        157.33        159.64        41.12 o                         
  -4   5  19          1.05        -19.15        32.03 o                         
  -3   5  19         43.58         87.29        69.08 o                         
  -2   5  19         82.41         97.56        80.19 o                         
  -1   5  19          1.27         43.23        67.86 o                         
   0   5  19        181.62        162.52        80.69 o                         
   1   5  19         29.77        222.04        95.86 o                         
   2   5  19         18.08          0.73        39.70 o                         
   3   5  19          2.69        -47.39        47.39 o                         
   4   5  19          2.92        -37.33        37.33 o                         
  -3   6  19         54.80         88.51        64.47 o                         
  -2   6  19         25.64          9.97        33.04 o                         
  -1   6  19         18.48        -51.02        51.02 o                         
   0   6  19         55.04        110.86        89.83 o                         
   1   6  19          4.17         17.83        61.68 o                         
   2   6  19        109.65        157.93        88.88 o                         
  -8   0  20        184.44        205.01       105.27 o                         
  -6   0  20         45.74        -19.67        44.59 o                         
  -4   0  20         49.28        114.67        73.78 o                         
  -2   0  20         22.31         43.08        42.05 o                         
   0   0  20        214.15        149.80        63.08 o                         
   2   0  20         23.82          1.23        31.30 o                         
   4   0  20         16.16         35.41        39.33 o                         
   6   0  20         14.12         15.33        24.73 o                         
  -8   1  20          5.67        -22.22        36.28 o                         
  -7   1  20          0.42          3.20        24.98 o                         
  -6   1  20          0.11         29.54        38.23 o                         
  -5   1  20          6.53         11.84        26.73 o                         
  -4   1  20         25.83         -4.12        58.29 o                         
  -3   1  20         10.61         19.23        20.57 o                         
  -2   1  20          2.10         12.32        19.23 o                         
  -1   1  20        296.40        306.85        73.18 o                         
   0   1  20        652.56        788.08       111.78 o                         
   1   1  20         73.22        119.61        43.44 o                         
   2   1  20        198.70        140.38        50.00 o                         
   3   1  20         26.12        -32.51        32.51 o                         
   4   1  20          3.46        -22.45        22.45 o                         
   5   1  20          1.95        -33.73        53.33 o                         
   6   1  20        100.45         16.15        46.98 o                         
   7   1  20        296.81        236.06        70.90 o                         
  -8   2  20         25.35        230.91        77.29 o                         
  -7   2  20          8.52         -9.62        34.57 o                         
  -6   2  20         24.89         51.96        59.09 o                         
  -5   2  20        146.06        197.13        60.49 o                         
  -4   2  20         55.96         18.59        41.34 o                         
  -3   2  20        943.01        923.32       130.98 o                         
  -2   2  20          7.28         26.07        46.91 o                         
  -1   2  20          1.99         12.67        42.15 o                         
   0   2  20         12.59         25.84        23.74 o                         
   1   2  20        146.80        103.81        39.87 o                         
   2   2  20          5.10          4.36        70.50 o                         
   3   2  20          0.62         12.86        21.92 o                         
   4   2  20         22.70         42.95        30.70 o                         
   5   2  20         33.02         69.93        35.82 o                         
   6   2  20         50.17         14.07        17.60 o                         
  -7   3  20          1.17         -7.58        23.98 o                         
  -6   3  20        108.56         52.73        21.52 o                         
  -5   3  20         66.80         54.68        79.53 o                         
  -4   3  20        477.23        554.70       102.39 o                         
  -3   3  20         22.43         33.02        36.71 o                         
  -2   3  20        187.91        192.40        59.60 o                         
  -1   3  20          3.99         54.94        33.17 o                         
   0   3  20         20.12         13.34        20.73 o                         
   1   3  20         10.52        -30.60        30.60 o                         
   2   3  20         16.20         44.22        38.78 o                         
   3   3  20          1.50          2.64        16.73 o                         
   4   3  20          7.78         -1.06        20.70 o                         
   5   3  20          8.72          9.40        33.98 o                         
   6   3  20          5.01        -10.65        16.31 o                         
  -6   4  20          1.23         -8.84        36.69 o                         
  -5   4  20         80.97         72.39        33.26 o                         
  -4   4  20          0.33         20.68        20.29 o                         
  -3   4  20          0.05        -11.03        16.68 o                         
  -2   4  20         11.14         -8.47        20.39 o                         
  -1   4  20         56.11         38.49        36.73 o                         
   0   4  20         20.43        -33.40        43.09 o                         
   1   4  20          0.87         -8.43        27.47 o                         
   2   4  20         15.79         83.01        36.76 o                         
   3   4  20        107.08        143.56        57.48 o                         
   4   4  20          2.03         15.68        21.55 o                         
   5   4  20        142.24        275.29        66.66 o                         
  -4   5  20         11.95         45.87        48.29 o                         
  -3   5  20          0.73         23.75        33.70 o                         
  -2   5  20        166.97         99.65        69.90 o                         
  -1   5  20         65.87         40.58        38.54 o                         
   0   5  20        100.41        101.15        74.54 o                         
   1   5  20         82.65        102.21        67.82 o                         
   2   5  20          3.30        122.98        73.11 o                         
   3   5  20         25.54         82.56        70.70 o                         
  -1   6  20          2.96         51.23        48.25 o                         
   0   6  20          3.39         -1.73        29.10 o                         
  -7   0  21        169.73        343.38       128.72 o                         
  -5   0  21        938.52       1050.32       211.28 o                         
  -3   0  21         61.54         12.33        28.37 o                         
  -1   0  21        136.93        123.03        67.96 o                         
   1   0  21        208.55        154.23        77.23 o                         
   3   0  21         40.17         -3.18        30.75 o                         
   5   0  21         30.03        343.18       133.76 o                         
  -7   1  21        118.10         85.91        53.76 o                         
  -6   1  21          3.17         23.35        35.16 o                         
  -5   1  21          0.10         85.72        58.99 o                         
  -4   1  21          7.56         56.16        41.54 o                         
  -3   1  21         49.92         24.91        44.86 o                         
  -2   1  21         14.32         36.06        32.63 o                         
  -1   1  21         17.98         55.35        33.76 o                         
   0   1  21         68.20        135.25        55.39 o                         
   1   1  21         33.55         45.77        46.32 o                         
   2   1  21         56.11         80.26        43.20 o                         
   3   1  21        202.32        176.46        61.76 o                         
   4   1  21         99.59        132.18        50.10 o                         
   5   1  21         46.26         95.69        43.23 o                         
   6   1  21         57.37         36.08        36.27 o                         
  -7   2  21         72.63         46.72        51.77 o                         
  -6   2  21          2.03        -12.82        28.18 o                         
  -5   2  21         14.87         25.43       124.85 o                         
  -4   2  21         80.19         71.39        42.23 o                         
  -3   2  21          4.28         20.91        36.90 o                         
  -2   2  21        564.97        664.28       109.29 o                         
  -1   2  21         77.65         64.84        58.84 o                         
   0   2  21        155.83         85.01        39.46 o                         
   1   2  21         67.33         45.75        17.14 o                         
   2   2  21        184.60        172.44        57.13 o                         
   3   2  21          0.47        -22.13        22.13 o                         
   4   2  21         52.52         72.66        46.13 o                         
   5   2  21          1.55        -16.95        35.06 o                         
   6   2  21         10.85        138.27        62.60 o                         
  -6   3  21         13.67        231.55        84.03 o                         
  -5   3  21         19.70         24.06        78.40 o                         
  -4   3  21         35.52        118.44        49.58 o                         
  -3   3  21        276.83        393.40        87.26 o                         
  -2   3  21         13.96         41.43        36.83 o                         
  -1   3  21        284.36        339.48        75.61 o                         
   0   3  21          0.54         15.61        21.07 o                         
   1   3  21          2.19         20.31        26.59 o                         
   2   3  21         17.26          6.66        22.73 o                         
   3   3  21         12.82          3.39        15.77 o                         
   4   3  21          1.69         -0.54        18.03 o                         
   5   3  21          7.39         -2.10        19.00 o                         
  -5   4  21         12.64         26.69        28.30 o                         
  -4   4  21         71.12          4.16        22.60 o                         
  -3   4  21          5.48         25.52        97.36 o                         
  -2   4  21        128.29        164.06        57.32 o                         
  -1   4  21         74.71         53.02        50.28 o                         
   0   4  21         85.79        176.16        95.09 o                         
   1   4  21         74.63         59.31        59.34 o                         
   2   4  21        243.43        202.02        92.62 o                         
   3   4  21         15.52         45.53        39.28 o                         
   4   4  21         16.25         47.67        67.65 o                         
  -3   5  21         23.20          6.88        31.92 o                         
  -2   5  21         88.65        123.44        68.22 o                         
  -1   5  21         70.86        140.12        82.11 o                         
   0   5  21          9.96         61.10        66.04 o                         
   1   5  21        226.33        189.72        81.26 o                         
   2   5  21         28.54         77.20        62.93 o                         
  -6   0  22        147.43        151.35        81.43 o                         
  -4   0  22        403.50        562.27       159.16 o                         
  -2   0  22        494.61        466.68       130.89 o                         
   0   0  22         24.39         -5.88        48.28 o                         
   2   0  22          1.78         -8.61        22.83 o                         
   4   0  22        165.91        166.38        77.95 o                         
  -6   1  22          3.30        -30.61        30.61 o                         
  -5   1  22         81.47         93.93        66.03 o                         
  -4   1  22        118.66         93.23        39.03 o                         
  -3   1  22        105.65        244.49        72.55 o                         
  -2   1  22          9.33         97.69        46.24 o                         
  -1   1  22          0.06         33.88        40.09 o                         
   0   1  22         47.16         68.70        55.88 o                         
   1   1  22        127.99        230.65        67.16 o                         
   2   1  22        130.64        107.99        53.18 o                         
   3   1  22          0.08         31.42        57.05 o                         
   4   1  22         17.01         17.13        42.49 o                         
   5   1  22        123.43        114.62        51.58 o                         
  -6   2  22        100.73         38.88        69.75 o                         
  -5   2  22         13.75         25.39        22.48 o                         
  -4   2  22         52.43         74.91        39.65 o                         
  -3   2  22         15.66         23.61        27.66 o                         
  -2   2  22         13.05         63.21        36.20 o                         
  -1   2  22         22.34         13.08        32.92 o                         
   0   2  22          3.24         18.40        27.57 o                         
   1   2  22         31.01        105.92        78.28 o                         
   2   2  22          0.13         30.37        50.08 o                         
   3   2  22         10.66         10.46        27.67 o                         
   4   2  22         17.95         43.38        37.23 o                         
   5   2  22         47.37         40.80        58.61 o                         
  -5   3  22          2.46         -3.29        21.93 o                         
  -4   3  22         66.07         74.92        43.99 o                         
  -3   3  22         19.84          2.00        24.88 o                         
  -2   3  22        254.48        305.20        76.79 o                         
  -1   3  22         99.90         71.77        84.31 o                         
   0   3  22        366.79        467.98        93.40 o                         
   1   3  22         31.81         17.49        29.05 o                         
   2   3  22         40.45         14.65        45.39 o                         
   3   3  22          8.17         65.66        72.36 o                         
   4   3  22          4.86        -28.79        28.79 o                         
  -4   4  22          0.01        -16.53        20.04 o                         
  -3   4  22         37.18          8.42        28.86 o                         
  -2   4  22          2.56         61.84        64.50 o                         
  -1   4  22         21.55        -18.47        23.91 o                         
   0   4  22         27.68         71.66        74.24 o                         
   1   4  22         28.41         94.48        58.02 o                         
   2   4  22         54.84        -32.23        52.13 o                         
  -5   0  23        109.38         99.19        74.72 o                         
  -3   0  23        734.38        811.20       187.71 o                         
  -1   0  23        728.18        642.54       157.14 o                         
   1   0  23         92.28         63.19        50.34 o                         
   3   0  23        165.48        212.27        86.22 o                         
  -5   1  23          3.67         79.57        36.51 o                         
  -4   1  23         24.65         97.13        45.87 o                         
  -3   1  23         52.66         98.82       102.50 o                         
  -2   1  23         15.11          1.56        71.35 o                         
  -1   1  23         47.58         57.27        46.73 o                         
   0   1  23         16.69         87.64        44.40 o                         
   1   1  23         81.64        134.96        51.24 o                         
   2   1  23         17.55         78.74        35.96 o                         
   3   1  23         55.22         74.20        43.17 o                         
   4   1  23         24.96         91.76        51.29 o                         
  -5   2  23         50.25        198.19        75.39 o                         
  -4   2  23         80.33        148.44        64.04 o                         
  -3   2  23         29.17         32.82        27.72 o                         
  -2   2  23         19.25         16.08        50.24 o                         
  -1   2  23          9.97        -19.29        48.60 o                         
   0   2  23         68.45         81.50        43.01 o                         
   1   2  23          6.13         -9.97        23.06 o                         
   2   2  23         47.87         50.11        37.03 o                         
   3   2  23          4.76         17.88        34.62 o                         
  -4   3  23          7.78         39.37        32.53 o                         
  -3   3  23          0.04         31.83        26.60 o                         
  -2   3  23          3.01         -1.44        36.51 o                         
  -1   3  23        128.53        171.87        56.33 o                         
   0   3  23         46.96        -17.25        53.64 o                         
   1   3  23         54.87        145.22        59.56 o                         
   2   3  23         57.87         75.77        68.43 o                         
  -1   4  23         11.19         93.81        79.95 o                         
   0   4  23          4.84          2.74        18.90 o                         
  -4   0  24        772.13        592.06       161.51 o                         
  -2   0  24        207.77        177.28        88.42 o                         
   0   0  24         55.05         -2.29        36.89 o                         
   2   0  24        147.73        164.60        84.68 o                         
  -4   1  24          8.34         25.30        52.28 o                         
  -3   1  24         91.73        106.04        53.55 o                         
  -2   1  24          1.94         14.61        22.00 o                         
  -1   1  24          5.61          4.65        32.00 o                         
   0   1  24          1.97         49.49        34.85 o                         
   1   1  24          6.49        -34.46        34.46 o                         
   2   1  24          1.67          3.36        90.20 o                         
   3   1  24          4.53         21.94        28.30 o                         
  -3   2  24          0.70        -29.16        29.16 o                         
  -2   2  24        111.93         62.18        37.64 o                         
  -1   2  24          6.89          5.58        34.36 o                         
   0   2  24         88.83         54.29        27.51 o                         
   1   2  24         26.06         36.32        89.69 o                         
   2   2  24          0.58         11.08        72.78 o                         
  -1   0  25        409.38        567.50       160.39 o                         
  -1   1  25         32.83         33.78        72.59 o                         
                                                                                
