# Supplementary material for: Supramolecular synthon hierarchy in sulfonamide cocrystals with syn-amides and N-oxides
Source: IUCrJ. 2019 Jun 21;6(Pt 4):751–60. doi: 10.1107/S2052252519005037 (PMC6608642; doi:10.1107/S2052252519005037)
Supplement: Supplementary file 9 [file m-06-00751-HCT2HPFORMIsup9.hkl]

data_HCT2HPFORMI                                                                
_shelx_title ' HCTHPMONO11 in P21/c No14' 
_shelx_refln_list_code          4                                               
_shelx_F_calc_maximum      330.98                                               
_exptl_crystal_F_000       808.00                                               
_reflns_d_resolution_high  0.8371                                               
                                                                                
loop_                                                                           
 _space_group_symop_operation_xyz                                               
 'x, y, z'                                                                      
 '-x, y+1/2, -z+1/2'                                                            
 '-x, -y, -z'                                                                   
 'x, -y-1/2, z-1/2'                                                             
                                                                                
_cell_length_a     6.8039                                                       
_cell_length_b    13.5399                                                       
_cell_length_c    18.8949                                                       
_cell_angle_alpha  90.000                                                       
_cell_angle_beta  113.113                                                       
_cell_angle_gamma  90.000                                                       
                                                                                
_shelx_F_squared_multiplier     1.000                                           
                                                                                
loop_                                                                           
 _refln_index_h                                                                 
 _refln_index_k                                                                 
 _refln_index_l                                                                 
 _refln_F_squared_calc                                                          
 _refln_F_squared_meas                                                          
 _refln_F_squared_sigma                                                         
 _refln_observed_status                                                         
   1   0   0        173.63        192.90         5.89 o                         
   2   0   0        856.83       1034.95        22.71 o                         
   3   0   0       4695.74       4759.30        83.09 o                         
   4   0   0       1343.96       1222.82        50.86 o                         
   5   0   0       1283.60       1245.56        40.15 o                         
   6   0   0          5.55          5.85         4.40 o                         
   7   0   0          2.36         18.50         5.94 o                         
   1   1   0       1790.77       1721.49        12.44 o                         
   2   1   0        245.49        282.40         6.30 o                         
   3   1   0          2.53          5.36         3.14 o                         
   4   1   0         51.08         81.27        14.73 o                         
   5   1   0        191.07        188.76        12.68 o                         
   6   1   0          0.93         14.80         6.56 o                         
   7   1   0         77.71         78.74        12.39 o                         
   0   2   0       9845.24      10359.77        32.92 o                         
   1   2   0       5712.30       5835.30        24.09 o                         
   2   2   0        274.40        203.37        11.02 o                         
   3   2   0         20.89         29.48         5.37 o                         
   4   2   0        266.38        236.44        16.07 o                         
   5   2   0        149.21        224.29        17.86 o                         
   6   2   0        331.28        305.32        16.99 o                         
   7   2   0          4.77          0.67         5.06 o                         
   1   3   0        729.91        691.05        13.98 o                         
   2   3   0       2931.17       2851.39        41.16 o                         
   3   3   0        592.89        621.04        28.43 o                         
   4   3   0        408.51        362.23        29.07 o                         
   5   3   0        193.93        250.75        14.89 o                         
   6   3   0         24.13         91.57        13.40 o                         
   7   3   0        120.79        125.01        15.17 o                         
   0   4   0       1147.09       1318.82        28.03 o                         
   1   4   0      13594.78      13327.07        53.05 o                         
   2   4   0       1803.32       1942.55        24.29 o                         
   3   4   0        547.65        550.70        19.94 o                         
   4   4   0       2845.99       2592.75        82.33 o                         
   5   4   0        384.44        357.78        20.27 o                         
   6   4   0         68.49         72.78        13.38 o                         
   7   4   0         99.41        124.97        14.65 o                         
   1   5   0        301.34        443.42        37.04 o                         
   2   5   0        753.91        780.91        21.71 o                         
   3   5   0        299.26        269.40        23.00 o                         
   4   5   0        355.05        332.04        29.31 o                         
   5   5   0         62.63         94.82        22.61 o                         
   6   5   0         58.73         93.80        15.34 o                         
   7   5   0          3.51         -4.29         5.03 o                         
   0   6   0       6584.97       7958.71        88.65 o                         
   1   6   0       1192.85       1430.36        27.94 o                         
   2   6   0        629.49        652.92        17.55 o                         
   3   6   0        662.61        672.89        25.62 o                         
   4   6   0        402.80        373.44        21.00 o                         
   5   6   0         40.95         61.82         9.18 o                         
   6   6   0         39.06         46.57        11.03 o                         
   1   7   0         35.63        165.09        19.68 o                         
   2   7   0          1.06          1.94         2.57 o                         
   3   7   0       1886.99       1855.35        62.43 o                         
   4   7   0        216.73        205.61        14.90 o                         
   5   7   0        170.62        220.32        17.16 o                         
   6   7   0        427.08        508.71        31.52 o                         
   0   8   0       4260.80       5774.70        88.88 o                         
   1   8   0        541.09        683.72        30.36 o                         
   2   8   0        225.27        237.80        25.84 o                         
   3   8   0        164.09        182.96        20.38 o                         
   4   8   0       1353.68       1247.44        87.54 o                         
   5   8   0        112.92        135.07        13.13 o                         
   6   8   0         70.89         61.55        13.06 o                         
   1   9   0        860.47       1237.00        56.06 o                         
   2   9   0        251.16        216.47        15.05 o                         
   3   9   0         11.48          7.28         4.64 o                         
   4   9   0        218.09        233.03        24.01 o                         
   5   9   0        162.19        144.38        12.78 o                         
   6   9   0          7.58          9.17         5.45 o                         
   0  10   0        230.85        278.78        22.49 o                         
   1  10   0         96.34        166.48        55.89 o                         
   2  10   0        359.17        302.78        18.40 o                         
   3  10   0       2237.21       1981.71        69.00 o                         
   4  10   0        102.94         84.49        10.96 o                         
   5  10   0          5.55        139.36        17.75 o                         
   1  11   0          7.88          5.70         6.22 o                         
   2  11   0         43.07         35.74         8.39 o                         
   3  11   0        479.21        402.06        22.30 o                         
   4  11   0        697.94        676.85        29.32 o                         
   5  11   0         90.49         87.76        13.25 o                         
   0  12   0        282.81        364.21        30.18 o                         
   1  12   0        354.40        377.60        31.16 o                         
   2  12   0        838.87        696.97        29.28 o                         
   3  12   0         23.90         25.25        10.14 o                         
   4  12   0          0.73         -0.65         3.13 o                         
   5  12   0          3.08          4.93         3.07 o                         
   1  13   0         16.58         19.78         7.66 o                         
   2  13   0         23.89         14.46         7.08 o                         
   3  13   0        135.30        128.74        12.15 o                         
   4  13   0          2.01         31.03         7.21 o                         
   0  14   0        498.32        541.83        34.81 o                         
   1  14   0        418.27        431.50        31.79 o                         
   2  14   0        342.95        346.83        27.68 o                         
   3  14   0         77.79         65.78        10.94 o                         
   1  15   0        231.97        234.72        21.21 o                         
   2  15   0         11.68         12.39         5.95 o                         
   0  16   0        131.63        169.45        17.85 o                         
   1  16   0         35.30         68.19         9.92 o                         
  -7   1   1        147.18        159.58        17.05 o                         
  -6   1   1         36.07         47.00         5.83 o                         
  -5   1   1        449.69        503.32        25.57 o                         
  -4   1   1        144.87        150.59        12.68 o                         
  -3   1   1        123.30        122.37         5.66 o                         
  -2   1   1         64.45         51.98         2.68 o                         
  -1   1   1          8.48         21.17         1.62 o                         
   0   1   1       5840.42       6587.43        35.81 o                         
   1   1   1       2009.79       1849.71        21.72 o                         
   2   1   1         25.50         40.46         3.77 o                         
   3   1   1         44.58         65.80         7.83 o                         
   4   1   1        264.59        254.39        17.13 o                         
   5   1   1         25.11         26.89         4.66 o                         
   6   1   1        499.47        540.39        24.16 o                         
   7   1   1         46.70         54.53        10.18 o                         
  -7   2   1        201.02        213.93        20.05 o                         
  -6   2   1         42.62         97.88         9.84 o                         
  -5   2   1         62.94         73.15        10.25 o                         
  -4   2   1         39.11         37.11         6.35 o                         
  -3   2   1       1109.59       1172.45        20.89 o                         
  -2   2   1       4988.28       5038.66        29.12 o                         
  -1   2   1      15002.82      14166.60        41.39 o                         
   0   2   1        850.12        967.58        11.18 o                         
   1   2   1        340.28        366.67         9.93 o                         
   2   2   1          0.64         -0.30         2.12 o                         
   3   2   1          1.41          2.11         3.10 o                         
   4   2   1        788.33        695.69        28.17 o                         
   5   2   1        728.24        797.06        21.60 o                         
   6   2   1        207.70        222.73        22.82 o                         
   7   2   1          6.00          4.90         4.68 o                         
  -7   3   1         66.62         53.31        10.62 o                         
  -6   3   1        597.37        634.88        23.57 o                         
  -5   3   1         39.74        151.88        10.13 o                         
  -4   3   1         13.75         11.46         4.28 o                         
  -3   3   1        686.85        653.32        16.11 o                         
  -2   3   1        433.59        476.95         9.50 o                         
  -1   3   1         37.54         53.18         2.92 o                         
   0   3   1        844.84       1109.91         9.67 o                         
   1   3   1         93.02         54.93         2.51 o                         
   2   3   1         14.81         24.78         3.13 o                         
   3   3   1         96.69        135.98        10.49 o                         
   4   3   1        295.33        258.91        17.27 o                         
   5   3   1         26.80         32.54         6.36 o                         
   6   3   1        131.53        137.37        18.39 o                         
   7   3   1         50.31         89.71        12.25 o                         
  -7   4   1         99.97         88.35        13.18 o                         
  -6   4   1        320.16        427.70        19.32 o                         
  -5   4   1         11.77         38.36         6.85 o                         
  -4   4   1        114.15         81.74        14.61 o                         
  -3   4   1       2024.55       1921.83       110.58 o                         
  -2   4   1       2540.62       2459.24        33.74 o                         
  -1   4   1       9123.53       8683.52        37.38 o                         
   0   4   1          6.38          5.10         1.15 o                         
   1   4   1         64.82         48.02         6.99 o                         
   2   4   1        943.08        903.12        17.19 o                         
   3   4   1         12.57         25.08         8.18 o                         
   4   4   1        839.25        804.52        48.13 o                         
   5   4   1       2385.88       2345.83        60.36 o                         
   6   4   1         14.74         54.14        12.50 o                         
   7   4   1         23.99         20.02         6.98 o                         
  -7   5   1        117.95        116.13        14.06 o                         
  -6   5   1        111.67        121.34        17.75 o                         
  -5   5   1        366.26        324.34        28.62 o                         
  -4   5   1        804.81        728.56        28.02 o                         
  -3   5   1        233.46        236.40        14.24 o                         
  -2   5   1        628.37        624.93        15.35 o                         
  -1   5   1        498.74        477.46        10.72 o                         
   0   5   1        184.14        185.62         6.42 o                         
   1   5   1        503.35        653.87        83.33 o                         
   2   5   1        299.99        301.40        14.40 o                         
   3   5   1        648.11        657.49        37.65 o                         
   4   5   1          1.20          3.24         5.33 o                         
   5   5   1        783.04        771.36        30.26 o                         
   6   5   1         58.06         83.58        15.43 o                         
  -7   6   1         18.04          8.82         5.32 o                         
  -6   6   1          3.20         -0.12         5.25 o                         
  -5   6   1          8.65          8.21         3.82 o                         
  -4   6   1        860.67        796.79        29.86 o                         
  -3   6   1       1724.45       1826.42        40.34 o                         
  -2   6   1       3217.76       2993.47        65.34 o                         
  -1   6   1       2005.90       2444.09       177.62 o                         
   0   6   1       2941.59       3208.33        39.41 o                         
   1   6   1          6.54          8.06         2.89 o                         
   2   6   1       3067.13       3112.16        48.24 o                         
   3   6   1       1381.53       1432.23        56.08 o                         
   4   6   1         23.14          7.69         5.02 o                         
   5   6   1        202.47        270.23        18.39 o                         
   6   6   1          3.54         18.90         8.48 o                         
  -6   7   1         65.32         73.68        12.61 o                         
  -5   7   1          5.91          3.46         5.23 o                         
  -4   7   1         27.94         17.26         5.05 o                         
  -3   7   1        830.65        835.89        40.38 o                         
  -2   7   1          0.35          1.93         4.64 o                         
  -1   7   1        226.59        306.40        29.08 o                         
   0   7   1         31.56         94.02         7.66 o                         
   1   7   1        585.86        675.58        21.46 o                         
   2   7   1         16.40         30.12         5.70 o                         
   3   7   1         31.79         44.20        11.37 o                         
   4   7   1         74.46         57.94         6.91 o                         
   5   7   1         10.71         76.84        23.70 o                         
   6   7   1         35.45         57.67        11.03 o                         
  -6   8   1        112.72        124.04        10.89 o                         
  -5   8   1       1080.32       1051.45        36.04 o                         
  -4   8   1        531.87        496.22        23.76 o                         
  -3   8   1          9.51          9.30         6.68 o                         
  -2   8   1       2845.00       2552.74        67.89 o                         
  -1   8   1        238.53        257.89        14.14 o                         
   0   8   1        130.57        222.46        16.40 o                         
   1   8   1       1054.52       1157.35       223.56 o                         
   2   8   1          9.34          8.32         4.03 o                         
   3   8   1       5275.78       4977.87       107.03 o                         
   4   8   1        133.98        135.22        19.65 o                         
   5   8   1         23.73         61.28         8.96 o                         
   6   8   1        561.66        634.41        32.79 o                         
  -6   9   1          0.74         41.97         7.61 o                         
  -5   9   1         78.29         83.68        10.10 o                         
  -4   9   1       2960.91       2720.32        80.25 o                         
  -3   9   1         85.65         54.03        11.37 o                         
  -2   9   1        322.44        298.16        19.38 o                         
  -1   9   1        351.62        412.05        18.64 o                         
   0   9   1       1367.94       1646.66        36.53 o                         
   1   9   1       1285.42       1289.13        48.00 o                         
   2   9   1       1796.81       1803.42        46.48 o                         
   3   9   1        367.35        322.69        27.34 o                         
   4   9   1         47.89         31.78        10.48 o                         
   5   9   1        441.70        449.97        32.95 o                         
   6   9   1         98.52        101.25         7.78 o                         
  -6  10   1          5.32         47.99         8.20 o                         
  -5  10   1        244.16        242.33        24.13 o                         
  -4  10   1        114.85        119.07        11.99 o                         
  -3  10   1        890.55        754.14        29.85 o                         
  -2  10   1          0.25          1.39         4.68 o                         
  -1  10   1        432.73        421.59        29.35 o                         
   0  10   1          0.91          7.53         4.68 o                         
   1  10   1        338.23        278.39        24.00 o                         
   2  10   1        591.12        524.81        32.80 o                         
   3  10   1        588.02        557.88        37.02 o                         
   4  10   1        198.47        198.17        23.59 o                         
   5  10   1         69.95        103.73        15.13 o                         
  -5  11   1         38.21        153.54        18.86 o                         
  -4  11   1          6.86         22.87        12.48 o                         
  -3  11   1        127.64         86.72        10.39 o                         
  -2  11   1        687.90        607.14        26.87 o                         
  -1  11   1        120.98         80.83        15.15 o                         
   0  11   1        251.60        248.52        19.58 o                         
   1  11   1        385.68        417.01        33.22 o                         
   2  11   1         46.89         45.02         9.11 o                         
   3  11   1         97.47         80.31        19.90 o                         
   4  11   1         41.01         48.16         9.61 o                         
   5  11   1        101.83        109.19        13.82 o                         
  -5  12   1          1.11          3.91         4.16 o                         
  -4  12   1         80.14         76.85         9.65 o                         
  -3  12   1        185.72        158.36        13.82 o                         
  -2  12   1        496.50        456.49        33.72 o                         
  -1  12   1       1649.52       1603.70        64.38 o                         
   0  12   1          6.14         -5.14         5.14 o                         
   1  12   1        863.68        892.42        48.19 o                         
   2  12   1       1104.28        871.19        46.66 o                         
   3  12   1         42.06         31.14         6.68 o                         
   4  12   1        171.79        171.73        12.99 o                         
  -4  13   1        197.93        184.07        12.66 o                         
  -3  13   1       1329.11       1183.56        50.28 o                         
  -2  13   1        155.93        275.08        27.28 o                         
  -1  13   1         10.61          4.15         6.30 o                         
   0  13   1        435.10        502.91        24.86 o                         
   1  13   1       1192.18       1010.93        50.45 o                         
   2  13   1          3.13          9.20         6.78 o                         
   3  13   1         33.82         22.18         5.45 o                         
   4  13   1        440.70        432.90        20.44 o                         
  -3  14   1        266.92        242.07        15.19 o                         
  -2  14   1          9.73          6.17         7.08 o                         
  -1  14   1        165.66        211.67        22.53 o                         
   0  14   1        155.36        185.49        15.06 o                         
   1  14   1         76.11         70.85        13.50 o                         
   2  14   1        503.41        461.32        21.69 o                         
   3  14   1         22.04         24.42         5.17 o                         
  -2  15   1          0.59          4.57         9.17 o                         
  -1  15   1         55.24         75.13        12.60 o                         
   0  15   1         84.58        104.64         9.65 o                         
   1  15   1          1.22         22.12         8.89 o                         
   2  15   1         29.16         48.49        10.11 o                         
  -1  16   1        754.06        960.14        34.71 o                         
   0  16   1        118.28        152.90        17.20 o                         
  -7   0   2        200.13        237.31        21.65 o                         
  -6   0   2         73.38         47.67         8.31 o                         
  -5   0   2          0.85          0.42         4.06 o                         
  -4   0   2        228.69        190.40        19.39 o                         
  -3   0   2       3964.97       3708.04        84.78 o                         
  -2   0   2     109549.99      88677.05       266.56 o                         
  -1   0   2      13079.72      12060.27        66.88 o                         
   0   0   2       2051.04       2599.68        42.74 o                         
   1   0   2      55607.46      43319.50       152.66 o                         
   2   0   2        110.92        175.44         7.54 o                         
   3   0   2       1634.75       1803.10        56.42 o                         
   4   0   2       1965.91       1908.86        67.72 o                         
   5   0   2         77.20         77.48        10.37 o                         
   6   0   2        457.69        463.15        31.45 o                         
   7   0   2          0.08          3.77         4.56 o                         
  -7   1   2          3.93          7.51         8.28 o                         
  -6   1   2        172.25        307.65        16.48 o                         
  -5   1   2        468.94        611.78        34.59 o                         
  -4   1   2         42.73         40.60         6.43 o                         
  -3   1   2        123.98         82.46         3.72 o                         
  -2   1   2      12744.43      11917.97        82.07 o                         
  -1   1   2      10582.45      10200.62        39.43 o                         
   0   1   2       1698.63       1955.95        21.61 o                         
   1   1   2       1634.65       1558.65        21.96 o                         
   2   1   2       1249.78       1222.51        17.29 o                         
   3   1   2       1692.53       1719.28        38.83 o                         
   4   1   2        243.82        222.64        16.51 o                         
   5   1   2         49.40        407.24        20.29 o                         
   6   1   2        199.20        214.32        15.25 o                         
   7   1   2         19.71         25.43         7.33 o                         
  -7   2   2         27.86         33.22         8.31 o                         
  -6   2   2          0.18         11.43         4.29 o                         
  -5   2   2         87.75        132.09        13.30 o                         
  -4   2   2          8.24          5.49         2.97 o                         
  -3   2   2        219.13        242.09         9.61 o                         
  -2   2   2      10521.66      10272.89        56.92 o                         
  -1   2   2       3566.02       3199.04        25.10 o                         
   0   2   2       2932.38       3427.02        23.89 o                         
   1   2   2       6326.66       6573.74        30.81 o                         
   2   2   2        238.12        270.85        12.39 o                         
   3   2   2        378.73        378.53        18.07 o                         
   4   2   2        324.32        347.63        20.74 o                         
   5   2   2         12.37         65.88         7.67 o                         
   6   2   2          2.90        132.78        18.01 o                         
   7   2   2         35.68         36.57         8.87 o                         
  -7   3   2          1.12         -0.34         5.44 o                         
  -6   3   2        839.79        838.65        26.94 o                         
  -5   3   2        402.80        372.05        33.35 o                         
  -4   3   2        953.50        936.07        29.80 o                         
  -3   3   2        273.32        236.14         9.78 o                         
  -2   3   2         21.55         19.95         2.46 o                         
  -1   3   2       9713.86       8530.71        34.79 o                         
   0   3   2       4401.09       5264.29        80.68 o                         
   1   3   2          6.45         29.68        17.67 o                         
   2   3   2        407.05        398.30        14.71 o                         
   3   3   2        583.72        643.54        23.42 o                         
   4   3   2        229.30        197.93        24.97 o                         
   5   3   2        123.90        164.82        15.13 o                         
   6   3   2         48.79         61.46        12.69 o                         
   7   3   2          9.16         12.75         5.88 o                         
  -7   4   2         50.66         67.58        12.50 o                         
  -6   4   2         64.09         70.56         8.15 o                         
  -5   4   2        545.12        580.02        33.58 o                         
  -4   4   2        164.11        121.37        16.84 o                         
  -3   4   2       1015.18        934.36        25.44 o                         
  -2   4   2        163.53        150.63         6.70 o                         
  -1   4   2        350.17        345.60         6.93 o                         
   0   4   2      19082.75      21831.59        61.89 o                         
   1   4   2         30.36         69.65         3.83 o                         
   2   4   2       6470.64       6321.32       269.92 o                         
   3   4   2        505.90        609.45        37.90 o                         
   4   4   2        586.86        514.37        40.54 o                         
   5   4   2        478.43        576.69        37.68 o                         
   6   4   2          0.13          0.07         6.49 o                         
  -7   5   2         74.62         74.42        12.32 o                         
  -6   5   2         74.31         88.99        15.62 o                         
  -5   5   2       1516.94       1376.79        58.00 o                         
  -4   5   2          1.42          4.25         5.89 o                         
  -3   5   2        101.17         99.68         8.92 o                         
  -2   5   2       1881.42       1829.52        30.94 o                         
  -1   5   2       2844.48       2853.00        36.56 o                         
   0   5   2       3115.18       3676.65        21.74 o                         
   1   5   2        368.48        529.16        25.51 o                         
   2   5   2       1306.53       1288.79        31.47 o                         
   3   5   2        355.03        390.51        30.46 o                         
   4   5   2         35.47         33.70        11.27 o                         
   5   5   2        143.91        154.10        17.30 o                         
   6   5   2         10.95         16.57         7.14 o                         
  -7   6   2          0.22          9.70         6.31 o                         
  -6   6   2         27.17         25.79         9.25 o                         
  -5   6   2         29.43         42.55         7.94 o                         
  -4   6   2          1.04          0.79         3.21 o                         
  -3   6   2        422.95        390.71        25.69 o                         
  -2   6   2          3.53          1.87         4.11 o                         
  -1   6   2        666.62        753.66        18.50 o                         
   0   6   2        622.23        845.68        35.59 o                         
   1   6   2       3827.37       4165.56        69.49 o                         
   2   6   2         97.51        120.29        10.25 o                         
   3   6   2       1964.39       1916.46        68.05 o                         
   4   6   2         46.43         42.68         7.42 o                         
   5   6   2         93.66        168.12        14.57 o                         
   6   6   2          0.75          6.13         5.85 o                         
  -6   7   2         34.17         54.39        12.39 o                         
  -5   7   2       1262.04       1273.29        32.20 o                         
  -4   7   2        825.51        772.46        39.37 o                         
  -3   7   2        464.84        434.44        28.47 o                         
  -2   7   2        552.68        466.77        26.78 o                         
  -1   7   2       1077.23       1100.56        25.59 o                         
   0   7   2         12.31         37.23         5.12 o                         
   1   7   2         33.98         54.84        10.01 o                         
   2   7   2          1.58          9.27         4.81 o                         
   3   7   2         11.66         12.50         5.28 o                         
   4   7   2       2003.74       1978.33        48.82 o                         
   5   7   2        119.35        131.14        12.66 o                         
   6   7   2          0.45         24.72         5.15 o                         
  -6   8   2         36.64         88.97        13.85 o                         
  -5   8   2          2.39          7.62         3.15 o                         
  -4   8   2         84.44         90.27        10.15 o                         
  -3   8   2       1645.37       1585.57        56.63 o                         
  -2   8   2         47.14         73.09        12.10 o                         
  -1   8   2        898.13       1015.89        29.66 o                         
   0   8   2        605.41        674.28        22.02 o                         
   1   8   2       1657.91       1709.75        53.41 o                         
   2   8   2       1130.05       1099.50        34.06 o                         
   3   8   2        312.06        293.21        27.21 o                         
   4   8   2          5.14          1.47         4.33 o                         
   5   8   2         47.84         99.15        10.71 o                         
   6   8   2         16.60         17.90         7.84 o                         
  -6   9   2         13.42         15.44         4.42 o                         
  -5   9   2         61.67         74.78         7.94 o                         
  -4   9   2        890.82        799.67        42.95 o                         
  -3   9   2         48.84         41.95        12.90 o                         
  -2   9   2        270.93        264.98        23.21 o                         
  -1   9   2       1817.43       1912.08        58.27 o                         
   0   9   2        261.57        319.65        19.50 o                         
   1   9   2         15.27        118.19        15.20 o                         
   2   9   2       2216.03       2271.45        50.33 o                         
   3   9   2        110.62        121.24        17.11 o                         
   4   9   2          0.68         -2.94         5.67 o                         
   5   9   2        171.65        169.07        19.66 o                         
  -6  10   2         19.05         22.02         6.41 o                         
  -5  10   2        258.88        279.24        26.57 o                         
  -4  10   2        201.19        193.77        17.95 o                         
  -3  10   2        439.09        318.06        19.53 o                         
  -2  10   2         57.67         59.56        12.00 o                         
  -1  10   2        667.10        657.26        36.37 o                         
   0  10   2          6.61         12.95         4.39 o                         
   1  10   2        865.83        805.22        41.97 o                         
   2  10   2       2664.65       2378.63        52.51 o                         
   3  10   2        165.54        118.13        16.68 o                         
   4  10   2         11.06          7.95         6.77 o                         
   5  10   2        204.53        203.40        20.20 o                         
  -5  11   2         47.99        179.30        19.85 o                         
  -4  11   2         32.85         41.99         8.04 o                         
  -3  11   2        129.94         96.04        11.12 o                         
  -2  11   2          4.46          4.35         7.19 o                         
  -1  11   2         36.33         26.63         9.16 o                         
   0  11   2         22.52         29.19         7.20 o                         
   1  11   2        526.68        555.49        38.70 o                         
   2  11   2        258.56        257.58        26.89 o                         
   3  11   2        109.12        115.76        12.16 o                         
   4  11   2         69.24         59.12        12.32 o                         
   5  11   2        141.09        142.62        15.11 o                         
  -5  12   2         56.27         65.90        10.85 o                         
  -4  12   2        198.40        242.49        22.44 o                         
  -3  12   2        142.97        113.02        12.27 o                         
  -2  12   2        256.34        199.60        16.16 o                         
  -1  12   2        540.28        475.71        35.53 o                         
   0  12   2        577.43        634.18        28.03 o                         
   1  12   2        197.48        301.80        28.98 o                         
   2  12   2          3.26          1.04         8.05 o                         
   3  12   2         58.60         44.53         7.36 o                         
   4  12   2        255.79        210.99        13.63 o                         
  -4  13   2          0.10         -0.97         3.08 o                         
  -3  13   2         24.18         35.19        15.19 o                         
  -2  13   2         11.11         18.53         6.39 o                         
  -1  13   2          2.08          7.53         5.96 o                         
   0  13   2         46.90         36.34         6.81 o                         
   1  13   2        232.98        222.97        24.02 o                         
   2  13   2          1.95          5.96         4.37 o                         
   3  13   2          2.85          5.63         3.54 o                         
   4  13   2          3.79          4.06         2.77 o                         
  -3  14   2        121.07        108.77        14.48 o                         
  -2  14   2        446.61        405.46        30.09 o                         
  -1  14   2        113.93        188.49        22.15 o                         
   0  14   2        667.44        818.46        32.31 o                         
   1  14   2        494.16        524.99        34.70 o                         
   2  14   2         62.33         43.26         6.94 o                         
   3  14   2        913.80        819.04        24.74 o                         
  -3  15   2        130.91        113.54         9.06 o                         
  -2  15   2         36.06         30.00         8.36 o                         
  -1  15   2         22.58         69.97        13.42 o                         
   0  15   2          0.32         11.47         6.23 o                         
   1  15   2          3.11         16.09         7.04 o                         
   2  15   2        121.66        108.17        13.31 o                         
  -1  16   2        152.40        166.38        22.44 o                         
   0  16   2          2.12          1.13         5.97 o                         
  -7   1   3        138.80        153.53        11.33 o                         
  -6   1   3         94.43        105.77         9.90 o                         
  -5   1   3        145.57        140.19        12.95 o                         
  -4   1   3          1.59          5.26         3.65 o                         
  -3   1   3         32.87         31.06         2.85 o                         
  -2   1   3       3954.16       3626.55        21.21 o                         
  -1   1   3        835.17        799.62         9.16 o                         
   0   1   3        526.99        649.33         7.64 o                         
   1   1   3        167.25        205.95        13.20 o                         
   2   1   3        899.90        860.09        17.54 o                         
   3   1   3        620.83        646.84        24.91 o                         
   4   1   3        147.29        126.16        12.66 o                         
   5   1   3        165.05        173.96        14.48 o                         
   6   1   3          9.95         20.63         5.80 o                         
  -7   2   3         17.49         26.32         7.37 o                         
  -6   2   3         77.87         68.53         7.96 o                         
  -5   2   3         24.95         22.14         5.62 o                         
  -4   2   3        371.15        359.27        15.34 o                         
  -3   2   3       1112.30       1129.30        20.69 o                         
  -2   2   3        678.85        678.49        11.44 o                         
  -1   2   3        642.62        591.28         7.60 o                         
   0   2   3      11042.81      12503.63        52.08 o                         
   1   2   3       6512.51       6550.26        39.42 o                         
   2   2   3        240.46        212.86        11.75 o                         
   3   2   3          5.31          5.57         6.16 o                         
   4   2   3        134.88        125.73        12.54 o                         
   5   2   3        797.90        824.23        31.06 o                         
   6   2   3         58.95         61.27         8.47 o                         
  -7   3   3        152.67        171.05        14.05 o                         
  -6   3   3         39.59         50.83         7.18 o                         
  -5   3   3        481.87        404.56        32.91 o                         
  -4   3   3        438.40        430.39        18.78 o                         
  -3   3   3       1139.74       1121.35        20.76 o                         
  -2   3   3       1520.41       1506.61        17.77 o                         
  -1   3   3       1218.70        912.38        10.97 o                         
   0   3   3        223.70        274.68        17.76 o                         
   1   3   3       3085.18       3155.27        19.69 o                         
   2   3   3         16.70         31.41         4.90 o                         
   3   3   3        831.35        780.45        26.58 o                         
   4   3   3        769.31        654.97        46.21 o                         
   5   3   3         39.16         71.65        14.99 o                         
   6   3   3         33.58         29.35         9.62 o                         
  -7   4   3         64.06         56.82         8.74 o                         
  -6   4   3         10.81         16.52         5.91 o                         
  -5   4   3        152.41        463.35        25.03 o                         
  -4   4   3        664.17        622.78        23.58 o                         
  -3   4   3       2316.50       2171.17        37.23 o                         
  -2   4   3       1905.11       1812.56        28.21 o                         
  -1   4   3        204.92        227.88         5.97 o                         
   0   4   3        115.02        119.26         6.22 o                         
   1   4   3        324.01        423.16        64.74 o                         
   2   4   3         27.25         26.88         8.66 o                         
   3   4   3       6309.28       6230.87       125.64 o                         
   4   4   3        186.68        168.43        24.47 o                         
   5   4   3        272.71        259.07        17.52 o                         
   6   4   3         75.29         72.10        12.77 o                         
  -7   5   3         83.88         94.02        14.04 o                         
  -6   5   3        138.33        192.39        16.23 o                         
  -5   5   3        681.25        660.80        40.87 o                         
  -4   5   3        143.96        133.77        11.66 o                         
  -3   5   3        893.57        869.62        24.64 o                         
  -2   5   3       1559.88       1519.72        26.90 o                         
  -1   5   3       3408.93       3430.96        47.38 o                         
   0   5   3        531.04        521.58        11.10 o                         
   1   5   3        888.95       1056.22        42.72 o                         
   2   5   3         84.25        113.28        10.18 o                         
   3   5   3        578.29        564.59        39.04 o                         
   4   5   3          8.52          6.61         5.88 o                         
   5   5   3          0.60         10.64         3.92 o                         
   6   5   3        107.66        127.17        16.05 o                         
  -7   6   3        132.00        139.11        15.96 o                         
  -6   6   3        126.47         94.56        16.16 o                         
  -5   6   3         35.66         43.35        11.64 o                         
  -4   6   3       1586.93       1395.29        54.64 o                         
  -3   6   3         23.34         21.88         6.46 o                         
  -2   6   3       2237.28       2037.85        51.40 o                         
  -1   6   3        195.96        147.32         7.00 o                         
   0   6   3         61.04         76.21         6.87 o                         
   1   6   3       3648.29       3678.36        50.48 o                         
   2   6   3        246.61        235.00        14.67 o                         
   3   6   3          1.50          4.75         6.70 o                         
   4   6   3       1371.15       1270.19        38.78 o                         
   5   6   3        218.06        262.83        17.57 o                         
   6   6   3        281.23        360.55        24.94 o                         
  -7   7   3         66.35         87.73        11.91 o                         
  -6   7   3         79.63        104.14        16.17 o                         
  -5   7   3          2.16          7.71         4.31 o                         
  -4   7   3         68.13         43.69         9.15 o                         
  -3   7   3        103.70        108.61        13.90 o                         
  -2   7   3        361.30        324.09        22.60 o                         
  -1   7   3         73.40        177.30        11.13 o                         
   0   7   3        451.41        510.38        18.25 o                         
   1   7   3        239.07        242.00        11.25 o                         
   2   7   3         45.34         38.34         6.51 o                         
   3   7   3        175.29        155.61        20.68 o                         
   4   7   3        148.64        138.00        13.07 o                         
   5   7   3         27.96         36.64         6.85 o                         
   6   7   3         71.02        136.15        11.77 o                         
  -6   8   3        185.05        198.14        20.50 o                         
  -5   8   3        120.92        153.64        13.85 o                         
  -4   8   3        488.12        440.78        40.91 o                         
  -3   8   3       1603.91       1569.19        56.63 o                         
  -2   8   3        405.97        387.15        26.20 o                         
  -1   8   3       2398.61       2312.92        44.90 o                         
   0   8   3         10.20         19.68         4.43 o                         
   1   8   3        885.72        830.33        33.25 o                         
   2   8   3       1678.65       1801.67        44.66 o                         
   3   8   3         24.10         16.36         6.19 o                         
   4   8   3       1176.10       1153.79        55.85 o                         
   5   8   3        394.10        423.42        36.20 o                         
  -6   9   3        501.96        494.18        20.74 o                         
  -5   9   3        162.88        182.93        12.35 o                         
  -4   9   3          0.71         14.60         8.26 o                         
  -3   9   3       1686.98       1434.15        81.42 o                         
  -2   9   3        945.72        816.96        40.31 o                         
  -1   9   3        275.82        450.49        28.87 o                         
   0   9   3        562.91        660.01        23.80 o                         
   1   9   3       2097.65       2037.30       112.93 o                         
   2   9   3        225.12        215.64        15.95 o                         
   3   9   3        183.09        162.67        14.47 o                         
   4   9   3        171.21        132.03        19.42 o                         
   5   9   3        178.72        179.93        19.49 o                         
  -6  10   3         61.74         57.32         8.06 o                         
  -5  10   3        199.07        214.77        12.50 o                         
  -4  10   3          1.76         16.24         7.16 o                         
  -3  10   3        268.20        239.86        20.61 o                         
  -2  10   3        700.32        670.56        38.34 o                         
  -1  10   3          2.60          3.73         9.23 o                         
   0  10   3       1477.45       1803.51        41.01 o                         
   1  10   3        900.44        918.98        31.14 o                         
   2  10   3          7.11         15.08         7.12 o                         
   3  10   3        596.94        564.98        26.85 o                         
   4  10   3        247.79        196.33        22.67 o                         
   5  10   3        274.93        340.19        24.51 o                         
  -5  11   3         47.39         42.78        10.65 o                         
  -4  11   3         16.06         24.04         6.68 o                         
  -3  11   3       1010.39        829.54        31.87 o                         
  -2  11   3          0.80          1.26         8.69 o                         
  -1  11   3        319.67        392.74        31.15 o                         
   0  11   3       1143.17       1224.86        38.82 o                         
   1  11   3          4.40        301.84        29.41 o                         
   2  11   3        444.08        391.66        32.00 o                         
   3  11   3        147.47        120.06        12.34 o                         
   4  11   3        353.01        406.66        30.14 o                         
  -5  12   3        229.35        259.29        21.42 o                         
  -4  12   3        110.83         83.49         9.79 o                         
  -3  12   3         63.33         48.03         9.15 o                         
  -2  12   3       1003.38        806.32        55.44 o                         
  -1  12   3        834.38        906.84        48.92 o                         
   0  12   3        519.12        514.68        35.71 o                         
   1  12   3         24.90         80.93        18.61 o                         
   2  12   3        276.43        237.46        17.72 o                         
   3  12   3        578.10        541.80        24.61 o                         
   4  12   3         40.44         36.39         5.78 o                         
  -4  13   3        590.49        532.55        21.88 o                         
  -3  13   3        165.40        152.65        13.26 o                         
  -2  13   3       1174.36       1007.64        34.05 o                         
  -1  13   3         74.95        336.24        29.27 o                         
   0  13   3        309.65        326.32        24.09 o                         
   1  13   3        243.25        271.67        20.34 o                         
   2  13   3        595.36        565.91        25.34 o                         
   3  13   3         72.23         65.21         8.11 o                         
  -4  14   3          1.21          1.70         2.98 o                         
  -3  14   3          5.06          8.13         6.56 o                         
  -2  14   3        236.31        229.23        22.67 o                         
  -1  14   3         36.07         49.24        11.36 o                         
   0  14   3        720.69        925.68        31.18 o                         
   1  14   3        141.31        190.69        20.43 o                         
   2  14   3          1.59          4.43         5.01 o                         
   3  14   3         11.23         12.18         3.53 o                         
  -3  15   3         22.56         19.42         4.03 o                         
  -2  15   3        291.02        284.29        22.30 o                         
  -1  15   3        142.81        145.32        16.73 o                         
   0  15   3         45.30         61.35         8.61 o                         
   1  15   3          0.58         10.96         6.19 o                         
   2  15   3         22.31         34.27         8.10 o                         
   0  16   3        329.47        449.36        27.88 o                         
  -7   0   4         87.08        125.41        18.91 o                         
  -6   0   4        484.94        522.52        24.98 o                         
  -5   0   4        111.69        100.86        15.39 o                         
  -4   0   4       5279.91       5049.88        59.96 o                         
  -3   0   4       1483.38       1339.38        26.49 o                         
  -2   0   4       2719.17       2726.15        30.20 o                         
  -1   0   4      16743.34      13913.62        73.10 o                         
   0   0   4       6528.60       8078.07        89.60 o                         
   1   0   4        129.54        180.36        86.60 o                         
   2   0   4       9301.09       8604.68       111.60 o                         
   3   0   4         14.30         17.04         7.76 o                         
   4   0   4        142.19         91.42        15.28 o                         
   5   0   4        328.16        353.39        28.89 o                         
   6   0   4          4.68         -1.92         5.40 o                         
  -7   1   4          0.03          2.44         4.43 o                         
  -6   1   4        248.58        295.25        16.10 o                         
  -5   1   4       1417.93       1618.66        42.76 o                         
  -4   1   4       9488.32       8676.92       117.28 o                         
  -3   1   4        502.16        507.82        11.98 o                         
  -2   1   4      25155.54      23269.19        66.89 o                         
  -1   1   4       9738.15       8942.83        36.77 o                         
   0   1   4        722.48        819.45        14.80 o                         
   1   1   4       2692.67       2489.92        27.73 o                         
   2   1   4        163.55        163.20        10.79 o                         
   3   1   4       1708.20       1792.33        43.51 o                         
   4   1   4       1563.98       1451.27        44.03 o                         
   5   1   4         49.49         49.66         8.36 o                         
   6   1   4         18.02         30.31         6.45 o                         
  -7   2   4          0.18          2.90         3.46 o                         
  -6   2   4         17.03        143.68        11.96 o                         
  -5   2   4         12.77         32.63        10.21 o                         
  -4   2   4       1230.19       1157.18        27.75 o                         
  -3   2   4          4.68          2.59         1.83 o                         
  -2   2   4       7444.62       7109.79        78.85 o                         
  -1   2   4       3464.40       3496.42        22.42 o                         
   0   2   4       2163.84       2462.91        35.02 o                         
   1   2   4       4952.64       4751.14        33.90 o                         
   2   2   4       3628.04       3815.92        51.59 o                         
   3   2   4         16.73          7.81         4.18 o                         
   4   2   4          7.56         18.09         8.91 o                         
   5   2   4        119.81        127.19        12.71 o                         
   6   2   4         37.47        100.46        10.27 o                         
  -7   3   4          1.45         11.36         5.79 o                         
  -6   3   4         14.73         51.47         7.31 o                         
  -5   3   4        512.79        449.78        33.16 o                         
  -4   3   4         48.62         38.42         8.51 o                         
  -3   3   4       4496.87       4249.44        52.09 o                         
  -2   3   4       2159.57       2053.55        27.38 o                         
  -1   3   4       2075.85       2047.87        25.86 o                         
   0   3   4       3233.62       3640.37        34.05 o                         
   1   3   4        861.98        808.51        11.78 o                         
   2   3   4        167.12        173.81        15.57 o                         
   3   3   4       1209.64        996.91        52.28 o                         
   4   3   4         91.44         69.75        15.64 o                         
   5   3   4          2.97         37.14         9.07 o                         
   6   3   4        195.79        200.39        19.98 o                         
  -7   4   4        205.61        254.49        16.76 o                         
  -6   4   4        108.66        148.64        11.49 o                         
  -5   4   4         81.17         94.01        15.40 o                         
  -4   4   4       1105.16       1067.38        30.97 o                         
  -3   4   4        420.18        375.37        15.20 o                         
  -2   4   4       1674.45       1394.57        24.15 o                         
  -1   4   4          6.87          8.21         0.96 o                         
   0   4   4       8025.60       9828.97        76.63 o                         
   1   4   4       7448.11       7245.75        98.43 o                         
   2   4   4        291.43        329.89        26.20 o                         
   3   4   4        620.33        558.42        40.13 o                         
   4   4   4          4.48          8.36         5.54 o                         
   5   4   4          1.98          3.42         3.35 o                         
   6   4   4         42.90         63.29        11.53 o                         
  -7   5   4         76.34         90.31         9.67 o                         
  -6   5   4        341.23        358.64        21.18 o                         
  -5   5   4        296.54        307.58        28.67 o                         
  -4   5   4       2537.52       2214.83        46.12 o                         
  -3   5   4        528.88        485.78        17.98 o                         
  -2   5   4        545.62        602.27        25.93 o                         
  -1   5   4       6267.62       5727.98        39.50 o                         
   0   5   4       2014.04       2492.33        29.81 o                         
   1   5   4        261.21        256.58        14.06 o                         
   2   5   4       2852.58       2806.80        77.36 o                         
   3   5   4       1428.61       1259.25        60.69 o                         
   4   5   4        176.06        184.92        15.05 o                         
   5   5   4         41.53        130.42        12.89 o                         
   6   5   4        109.56        150.18        16.36 o                         
  -7   6   4          6.84         -3.23         5.23 o                         
  -6   6   4         29.46         56.06        12.68 o                         
  -5   6   4          6.86         15.13        11.58 o                         
  -4   6   4          4.66         -1.00         9.12 o                         
  -3   6   4        794.20        865.97        35.81 o                         
  -2   6   4        793.11        873.18        34.02 o                         
  -1   6   4         24.54         31.83         4.70 o                         
   0   6   4        396.92        531.76        19.95 o                         
   1   6   4         81.43         76.51         8.80 o                         
   2   6   4         21.54         20.35         5.10 o                         
   3   6   4          3.29          2.83         6.23 o                         
   4   6   4        365.15        332.06        21.87 o                         
   5   6   4         14.20        132.28        13.06 o                         
   6   6   4         11.20        131.21        14.72 o                         
  -7   7   4         55.90         76.19        11.64 o                         
  -6   7   4        431.61        410.72        31.79 o                         
  -5   7   4        358.63        379.99        36.89 o                         
  -4   7   4       1777.36       1467.85        61.67 o                         
  -3   7   4          0.32         -0.06         3.56 o                         
  -2   7   4          6.10         17.66         4.06 o                         
  -1   7   4        213.68        139.28         7.54 o                         
   0   7   4        202.72        229.17        12.65 o                         
   1   7   4        460.22        480.77        31.08 o                         
   2   7   4        985.07       1037.72        33.56 o                         
   3   7   4        144.07        123.77        19.44 o                         
   4   7   4         35.73         41.80         8.12 o                         
   5   7   4        198.37        231.20        15.71 o                         
   6   7   4        187.43        197.37        15.23 o                         
  -6   8   4        122.49        132.60        17.47 o                         
  -5   8   4         90.23         75.95         9.73 o                         
  -4   8   4         25.88         33.00         9.21 o                         
  -3   8   4        638.72        621.56        24.75 o                         
  -2   8   4       1706.51       1625.76        72.44 o                         
  -1   8   4        658.10        649.26        32.62 o                         
   0   8   4         94.90        123.99        10.01 o                         
   1   8   4        172.03        221.68        15.57 o                         
   2   8   4          3.85         13.04         8.14 o                         
   3   8   4        352.69        284.85        28.01 o                         
   4   8   4        118.11         90.04        16.19 o                         
   5   8   4        267.28        295.74        16.76 o                         
  -6   9   4          3.40         -0.25         3.08 o                         
  -5   9   4        578.23        607.51        26.33 o                         
  -4   9   4          5.82          7.51         3.85 o                         
  -3   9   4        882.23        794.19        23.67 o                         
  -2   9   4       1103.50       1047.45        45.96 o                         
  -1   9   4        970.39        980.90        42.91 o                         
   0   9   4       2796.99       3308.30        73.18 o                         
   1   9   4        150.22        195.25        14.82 o                         
   2   9   4          2.97          6.33         6.64 o                         
   3   9   4         36.39         25.04         6.43 o                         
   4   9   4        565.17        583.11        38.51 o                         
   5   9   4          8.87         44.10         9.64 o                         
  -6  10   4         11.02         12.62         7.75 o                         
  -5  10   4         16.28         24.95        12.26 o                         
  -4  10   4          4.57          8.55         5.70 o                         
  -3  10   4        338.54        290.71        18.62 o                         
  -2  10   4        398.88        331.65        27.98 o                         
  -1  10   4          0.24        172.28        19.52 o                         
   0  10   4       1764.24       2104.61        61.74 o                         
   1  10   4       1186.00       1230.40        56.92 o                         
   2  10   4         41.56         41.40        12.53 o                         
   3  10   4       1884.00       1651.26        45.48 o                         
   4  10   4          1.64          5.77         5.40 o                         
   5  10   4        381.10        369.94        23.87 o                         
  -5  11   4          3.25          1.48         3.96 o                         
  -4  11   4          9.31         15.44        11.45 o                         
  -3  11   4        753.19        635.30        27.96 o                         
  -2  11   4         14.21         18.23         7.91 o                         
  -1  11   4        206.88        236.36        33.73 o                         
   0  11   4          1.48          0.81         3.67 o                         
   1  11   4        346.83        351.57        30.95 o                         
   2  11   4         79.99         54.31         8.91 o                         
   3  11   4          0.52          1.15         3.44 o                         
   4  11   4          1.75          0.01         4.00 o                         
  -5  12   4         13.60         26.77         8.12 o                         
  -4  12   4         42.49         63.28        11.95 o                         
  -3  12   4        204.99        181.90        14.89 o                         
  -2  12   4        214.74        186.45        15.97 o                         
  -1  12   4        581.25        503.83        36.36 o                         
   0  12   4          1.35          4.19         4.03 o                         
   1  12   4         10.23         29.27        22.63 o                         
   2  12   4        550.52        520.23        25.41 o                         
   3  12   4         11.23          7.77         2.79 o                         
   4  12   4        322.40        349.13        23.76 o                         
  -4  13   4          4.08          4.25         4.97 o                         
  -3  13   4         58.72         49.73         8.51 o                         
  -2  13   4          5.12          7.15         6.85 o                         
  -1  13   4        103.58        107.80        17.09 o                         
   0  13   4        119.78        120.01        12.32 o                         
   1  13   4        189.75        217.48        36.64 o                         
   2  13   4        205.38        169.77        13.50 o                         
   3  13   4         53.62         40.38        10.47 o                         
  -4  14   4         15.48         14.15         4.31 o                         
  -3  14   4         36.80         25.13         7.79 o                         
  -2  14   4        203.57        225.27        23.16 o                         
  -1  14   4        645.70        690.71        39.30 o                         
   0  14   4         49.25         51.10         7.00 o                         
   1  14   4        678.81        669.65        37.47 o                         
   2  14   4        387.34        352.20        25.09 o                         
  -3  15   4          8.50         10.48         3.54 o                         
  -2  15   4         10.72         13.75         8.02 o                         
  -1  15   4         30.22         26.35         7.67 o                         
   0  15   4          0.37         -0.90         3.64 o                         
   1  15   4         53.75         62.06        10.69 o                         
  -7   1   5         54.27         74.90         8.43 o                         
  -6   1   5        168.95        260.96        15.18 o                         
  -5   1   5         79.21         88.84        15.09 o                         
  -4   1   5       2763.30       2500.84        47.50 o                         
  -3   1   5        568.80        579.67        12.01 o                         
  -2   1   5         43.27         52.31         2.62 o                         
  -1   1   5       4884.97       4544.78        65.12 o                         
   0   1   5       3631.06       4331.81        36.05 o                         
   1   1   5       4575.50       4550.70        44.50 o                         
   2   1   5       1101.68       1154.21        30.52 o                         
   3   1   5       1062.49       1102.30        35.51 o                         
   4   1   5        320.44        302.52        21.28 o                         
   5   1   5        488.49        503.86        24.51 o                         
   6   1   5         42.24         46.84         7.42 o                         
  -7   2   5          0.34          2.19         3.94 o                         
  -6   2   5        311.70        568.71        28.19 o                         
  -5   2   5         56.08         46.37        11.51 o                         
  -4   2   5        409.01        407.51        17.93 o                         
  -3   2   5        391.57        419.94        15.74 o                         
  -2   2   5        810.02        773.68        11.91 o                         
  -1   2   5        161.25        180.57         7.33 o                         
   0   2   5        115.04        172.03        14.81 o                         
   1   2   5         18.60         32.31         6.42 o                         
   2   2   5       2062.91       2020.89       108.38 o                         
   3   2   5         21.30          9.11         3.98 o                         
   4   2   5       1000.13       1005.07        33.46 o                         
   5   2   5         83.13         83.92        10.78 o                         
   6   2   5        398.80        390.99        18.22 o                         
  -7   3   5         34.04         26.43         6.42 o                         
  -6   3   5        334.61        430.27        19.51 o                         
  -5   3   5        622.10        533.30        35.16 o                         
  -4   3   5          8.77          5.57         3.43 o                         
  -3   3   5        344.51        264.89         9.67 o                         
  -2   3   5        776.24        793.54        14.45 o                         
  -1   3   5        561.51        496.13        10.29 o                         
   0   3   5      13548.67      17014.04       145.25 o                         
   1   3   5       5788.02       5355.26       334.81 o                         
   2   3   5       1614.83       1326.16        53.80 o                         
   3   3   5       1125.29        848.25        50.23 o                         
   4   3   5       1040.55       1037.59        27.73 o                         
   5   3   5        449.62        443.64        22.23 o                         
   6   3   5         63.64         90.34        13.16 o                         
  -7   4   5          0.13         11.27         4.54 o                         
  -6   4   5         93.28        107.41         9.93 o                         
  -5   4   5         55.22        125.93        17.53 o                         
  -4   4   5        157.22        161.77        12.14 o                         
  -3   4   5         14.98         10.79         3.01 o                         
  -2   4   5        536.87        596.85        17.11 o                         
  -1   4   5       3141.96       2886.51        35.20 o                         
   0   4   5        106.12        142.40         8.11 o                         
   1   4   5       7151.90       7522.73       196.86 o                         
   2   4   5        489.27        410.68        30.98 o                         
   3   4   5        794.18        589.40        42.77 o                         
   4   4   5        411.07        374.21        21.16 o                         
   5   4   5        138.03        139.16        12.66 o                         
   6   4   5         59.36         63.99        10.98 o                         
  -7   5   5        180.60        196.90        14.38 o                         
  -6   5   5          2.84         10.24         4.99 o                         
  -5   5   5       1314.17       1209.22        56.60 o                         
  -4   5   5         16.66         19.35         4.66 o                         
  -3   5   5       3195.43       3216.64        63.98 o                         
  -2   5   5         12.37         31.63         4.81 o                         
  -1   5   5        134.26        140.52         7.06 o                         
   0   5   5       1323.03       1677.75        28.36 o                         
   1   5   5       1275.02       1681.23        38.69 o                         
   2   5   5        211.13        229.23        23.84 o                         
   3   5   5          7.14         -0.66         8.74 o                         
   4   5   5        363.11        315.58        19.59 o                         
   5   5   5        221.31        217.15        15.62 o                         
   6   5   5         38.51         44.53         9.32 o                         
  -7   6   5          5.22          2.88         4.76 o                         
  -6   6   5          0.21          3.07         6.54 o                         
  -5   6   5          3.56          7.32         3.90 o                         
  -4   6   5        316.03        281.58        25.50 o                         
  -3   6   5         10.74         16.56         5.72 o                         
  -2   6   5       1357.97       1403.41        30.47 o                         
  -1   6   5       1031.96       1254.40        25.10 o                         
   0   6   5       1097.11       1188.40        32.05 o                         
   1   6   5        472.55        527.01        24.70 o                         
   2   6   5       2194.57       2087.20        71.35 o                         
   3   6   5         31.38         60.04        14.17 o                         
   4   6   5         16.39         25.13         6.29 o                         
   5   6   5        612.40        609.43        25.53 o                         
   6   6   5          3.30          9.70         4.55 o                         
  -7   7   5         35.05         50.01         9.86 o                         
  -6   7   5         46.53         21.83         8.43 o                         
  -5   7   5        307.17        373.58        21.49 o                         
  -4   7   5        375.58        409.99        67.14 o                         
  -3   7   5        263.06        276.46        15.67 o                         
  -2   7   5         17.47         28.00         5.28 o                         
  -1   7   5        126.25        126.41         9.08 o                         
   0   7   5       1971.70       2653.58        56.87 o                         
   1   7   5       1462.47       1386.14        36.14 o                         
   2   7   5         61.76         63.69        12.14 o                         
   3   7   5        558.41        511.65        36.30 o                         
   4   7   5       1027.16       1014.80        51.32 o                         
   5   7   5         33.41         47.72         7.54 o                         
  -6   8   5         36.40         50.19        11.88 o                         
  -5   8   5        322.31        430.63        22.85 o                         
  -4   8   5        441.08        364.93        20.73 o                         
  -3   8   5       2253.03       2115.13        87.22 o                         
  -2   8   5        106.82         82.22         8.54 o                         
  -1   8   5          0.84         47.80        15.46 o                         
   0   8   5       2449.74       2825.85        65.76 o                         
   1   8   5        131.29        264.27        17.74 o                         
   2   8   5        516.33        567.18        26.25 o                         
   3   8   5       1084.24       1006.94        51.84 o                         
   4   8   5        179.58        169.43        21.06 o                         
   5   8   5        160.32        221.43        20.79 o                         
  -6   9   5          3.77          3.44         4.09 o                         
  -5   9   5        121.22        121.89        21.19 o                         
  -4   9   5          1.30         -1.44         3.27 o                         
  -3   9   5         64.48         59.06         6.45 o                         
  -2   9   5       2579.88       2416.85        70.01 o                         
  -1   9   5       1264.28       1520.67        55.41 o                         
   0   9   5          1.17          8.30         4.07 o                         
   1   9   5       1944.25       2108.88       189.61 o                         
   2   9   5       1423.62       1236.51        56.56 o                         
   3   9   5         37.29         19.13         5.46 o                         
   4   9   5         97.45         79.22        14.39 o                         
   5   9   5         34.79         29.68         7.94 o                         
  -6  10   5         33.07         34.22         8.91 o                         
  -5  10   5          0.78          3.56         3.73 o                         
  -4  10   5        199.30        202.01        15.52 o                         
  -3  10   5          8.48         11.86         5.13 o                         
  -2  10   5       1070.52        911.11        32.17 o                         
  -1  10   5        203.75        233.95        26.57 o                         
   0  10   5        373.27        473.91        32.73 o                         
   1  10   5        211.68        199.74        17.84 o                         
   2  10   5        411.47        376.03        22.24 o                         
   3  10   5         86.27         82.02        10.13 o                         
   4  10   5        459.33        433.42        30.91 o                         
  -5  11   5        162.75        186.83        19.21 o                         
  -4  11   5        196.91        175.62        14.20 o                         
  -3  11   5          1.62         -6.13        10.94 o                         
  -2  11   5       1221.25       1003.58        34.55 o                         
  -1  11   5       1727.86       1503.13        43.47 o                         
   0  11   5        390.81        454.33        23.87 o                         
   1  11   5        111.07        141.79        15.71 o                         
   2  11   5        120.74        117.64        12.69 o                         
   3  11   5        125.82        127.76        12.22 o                         
   4  11   5          0.80          1.84         4.18 o                         
  -5  12   5        137.48        120.02        15.32 o                         
  -4  12   5        564.41        541.40        23.44 o                         
  -3  12   5        344.27        315.06        22.23 o                         
  -2  12   5        104.57        117.47        12.67 o                         
  -1  12   5        770.75        616.62        39.96 o                         
   0  12   5        641.33        762.72        31.37 o                         
   1  12   5        320.62        301.12        21.74 o                         
   2  12   5         28.01         17.72         5.60 o                         
   3  12   5        130.06         98.56         8.21 o                         
   4  12   5        314.68        386.03        23.01 o                         
  -4  13   5         10.76          4.23         3.47 o                         
  -3  13   5       1057.65        979.02        41.36 o                         
  -2  13   5        147.93        121.52        18.25 o                         
  -1  13   5        301.48        295.52        27.40 o                         
   0  13   5         67.83         71.59        10.71 o                         
   1  13   5         61.67         47.95         8.79 o                         
   2  13   5        145.97        143.49        12.01 o                         
   3  13   5         40.58         44.88         6.09 o                         
  -4  14   5        120.25        118.76        13.76 o                         
  -3  14   5         27.68         31.70         6.77 o                         
  -2  14   5         63.03         73.14        15.74 o                         
  -1  14   5        279.02        312.67        26.19 o                         
   0  14   5         18.05         18.28         6.22 o                         
   1  14   5        113.60        105.18        14.87 o                         
   2  14   5         25.44         23.16         7.10 o                         
  -2  15   5        301.91        297.27        17.78 o                         
  -1  15   5         56.40         47.27        13.93 o                         
   0  15   5         38.32         74.84         9.06 o                         
   1  15   5          0.08          7.75         5.12 o                         
  -8   0   6          2.71         25.43         9.86 o                         
  -7   0   6        151.00        136.57        19.14 o                         
  -6   0   6        121.95        148.72        20.49 o                         
  -5   0   6       2516.08       2290.05        60.62 o                         
  -4   0   6       3886.75       3666.24       123.85 o                         
  -3   0   6       2912.46       2946.72        43.27 o                         
  -2   0   6       6015.43       5325.71        44.94 o                         
  -1   0   6       3183.96       3276.29        32.09 o                         
   0   0   6      11819.51      13936.00       193.01 o                         
   1   0   6       1702.19       1797.77        51.85 o                         
   2   0   6         25.06         31.31         8.75 o                         
   3   0   6       4481.42       4377.69       104.03 o                         
   4   0   6          5.09         -2.76         8.00 o                         
   5   0   6        145.75        130.98        17.97 o                         
   6   0   6        705.39        680.58        32.75 o                         
  -8   1   6         18.01         47.75         7.87 o                         
  -7   1   6        123.18        157.76        11.92 o                         
  -6   1   6       1844.76       1864.90        39.75 o                         
  -5   1   6        122.43        128.33        15.69 o                         
  -4   1   6       6212.84       5649.48        51.86 o                         
  -3   1   6        121.72         69.00         4.38 o                         
  -2   1   6        710.70        711.42        11.71 o                         
  -1   1   6        357.02        392.63         7.47 o                         
   0   1   6        285.93        316.65         9.00 o                         
   1   1   6         83.88         57.66         7.50 o                         
   2   1   6        491.12        531.56        22.19 o                         
   3   1   6          3.19          0.42         3.77 o                         
   4   1   6        120.51        128.10        12.04 o                         
   5   1   6         94.44        115.24        12.26 o                         
   6   1   6        111.99        118.85        10.11 o                         
  -7   2   6          0.54          1.30         3.64 o                         
  -6   2   6         16.20        168.09        12.62 o                         
  -5   2   6         15.97         12.01         4.75 o                         
  -4   2   6       4083.69       3673.95        43.22 o                         
  -3   2   6        243.22        246.61        10.07 o                         
  -2   2   6         76.93        104.59         3.55 o                         
  -1   2   6        228.55        232.14        11.72 o                         
   0   2   6       5074.10       6042.35        66.92 o                         
   1   2   6       3157.01       3001.37        50.39 o                         
   2   2   6        485.74        449.90        35.96 o                         
   3   2   6        431.18        345.09        31.95 o                         
   4   2   6          4.54          1.45         2.71 o                         
   5   2   6         78.90         99.04        11.77 o                         
   6   2   6          2.96          9.45         4.34 o                         
  -7   3   6         16.12         17.79         4.39 o                         
  -6   3   6        160.95        188.10        12.95 o                         
  -5   3   6        184.36        251.78        13.65 o                         
  -4   3   6       2156.13       1969.64        32.84 o                         
  -3   3   6        111.15        118.50         7.33 o                         
  -2   3   6       3456.90       3359.71        38.57 o                         
  -1   3   6        230.66        213.10         7.32 o                         
   0   3   6       3905.80       4864.27        46.42 o                         
   1   3   6       2007.29       1695.62       119.57 o                         
   2   3   6        514.29        307.22        27.74 o                         
   3   3   6          5.16         -6.65         9.80 o                         
   4   3   6         22.50         14.24         4.25 o                         
   5   3   6         82.89         80.79         9.47 o                         
   6   3   6        139.47        151.73        15.65 o                         
  -7   4   6        267.49        274.12        14.45 o                         
  -6   4   6        999.93       1028.59        41.70 o                         
  -5   4   6        495.11        446.91        17.75 o                         
  -4   4   6        510.42        468.50        16.66 o                         
  -3   4   6       2083.09       1898.47        39.61 o                         
  -2   4   6       1495.49       1546.74        54.28 o                         
  -1   4   6       1532.37       1604.75       120.66 o                         
   0   4   6       2492.51       3415.25        41.30 o                         
   1   4   6       3916.33       3782.57        79.55 o                         
   2   4   6       2124.67       1641.16        64.99 o                         
   3   4   6        135.61         52.75        13.42 o                         
   4   4   6        183.55        208.64        13.08 o                         
   5   4   6         16.37          8.76         3.46 o                         
   6   4   6         15.80         11.07         5.28 o                         
  -7   5   6          4.35          0.39         5.09 o                         
  -6   5   6         60.96         96.14        12.01 o                         
  -5   5   6        548.54        729.67        40.75 o                         
  -4   5   6         39.99         34.09         6.55 o                         
  -3   5   6       2053.90       1888.73       110.60 o                         
  -2   5   6       2204.45       2165.14       108.32 o                         
  -1   5   6        365.22        413.95        14.71 o                         
   0   5   6       2305.59       2690.91        38.58 o                         
   1   5   6         13.46         85.31        32.16 o                         
   2   5   6          3.07          3.82         5.72 o                         
   3   5   6        287.73        229.09        27.70 o                         
   4   5   6        129.21        144.43        13.55 o                         
   5   5   6         17.51         21.80         5.23 o                         
  -7   6   6          0.44         12.12         9.73 o                         
  -6   6   6         70.73         74.78        14.75 o                         
  -5   6   6          1.39         -1.39         8.31 o                         
  -4   6   6          0.27          2.44         6.56 o                         
  -3   6   6        772.27        787.59        31.36 o                         
  -2   6   6          3.39         14.66         3.75 o                         
  -1   6   6        677.09        693.72        22.18 o                         
   0   6   6        199.58        228.45        11.67 o                         
   1   6   6        885.21        866.09        29.09 o                         
   2   6   6          8.66          5.51         7.63 o                         
   3   6   6        138.96        106.92        17.08 o                         
   4   6   6          1.37          2.11         3.73 o                         
   5   6   6        445.27        435.85        20.53 o                         
  -7   7   6         36.71         39.25         9.13 o                         
  -6   7   6        258.30        240.26        25.13 o                         
  -5   7   6        271.97        332.24        20.53 o                         
  -4   7   6         35.93         24.64         5.57 o                         
  -3   7   6        986.53        878.76        28.11 o                         
  -2   7   6         92.85         95.99         8.87 o                         
  -1   7   6       1093.23       1066.65        26.54 o                         
   0   7   6        251.70        259.70        21.26 o                         
   1   7   6          5.50          2.93         4.30 o                         
   2   7   6        198.39        172.20        21.66 o                         
   3   7   6          3.94         18.82         8.04 o                         
   4   7   6        332.26        353.95        30.30 o                         
   5   7   6         41.39         38.30         6.02 o                         
  -7   8   6         73.76         67.93        10.39 o                         
  -6   8   6        142.14        128.81        11.78 o                         
  -5   8   6        629.47        672.04        42.13 o                         
  -4   8   6        228.90        196.08        21.96 o                         
  -3   8   6         82.24         90.44         9.81 o                         
  -2   8   6        875.30        868.72        30.19 o                         
  -1   8   6        764.95        766.72        37.11 o                         
   0   8   6        264.84        343.89        21.20 o                         
   1   8   6         11.54         57.16        12.11 o                         
   2   8   6        979.61        852.88        45.90 o                         
   3   8   6        947.55        966.31        50.67 o                         
   4   8   6        123.89         76.18        14.40 o                         
   5   8   6         17.51         28.63         7.77 o                         
  -6   9   6          6.70         56.04         7.61 o                         
  -5   9   6         41.33         57.14         8.48 o                         
  -4   9   6        760.41        693.68        21.00 o                         
  -3   9   6        206.19        178.87        14.43 o                         
  -2   9   6        826.32        761.63        39.71 o                         
  -1   9   6       1034.03        959.57        43.85 o                         
   0   9   6        132.26        146.66        12.07 o                         
   1   9   6         64.36         68.37         9.20 o                         
   2   9   6          9.32          5.08         4.37 o                         
   3   9   6        223.70        188.69        15.59 o                         
   4   9   6         10.51          7.95         4.92 o                         
   5   9   6         10.70         14.87         5.38 o                         
  -6  10   6         64.30         53.75        10.29 o                         
  -5  10   6         55.46         48.24         7.48 o                         
  -4  10   6        283.35        220.36        13.29 o                         
  -3  10   6         99.75         75.41        10.49 o                         
  -2  10   6       1104.14       1045.16        35.08 o                         
  -1  10   6       1711.37       1559.57       101.22 o                         
   0  10   6        411.62        445.26        33.18 o                         
   1  10   6       1783.21       1577.14        49.68 o                         
   2  10   6         67.62         45.98         7.83 o                         
   3  10   6        726.42        635.03        27.51 o                         
   4  10   6        711.80        680.03        36.71 o                         
  -5  11   6         55.04         85.51        13.63 o                         
  -4  11   6        156.49        143.41        13.07 o                         
  -3  11   6         57.01         48.55         8.08 o                         
  -2  11   6       1674.91       1419.73        41.15 o                         
  -1  11   6         45.26        115.10        12.63 o                         
   0  11   6        976.39       1097.77        37.26 o                         
   1  11   6        580.51        603.39        82.01 o                         
   2  11   6         23.31         29.88         6.95 o                         
   3  11   6        227.46        212.08        24.12 o                         
   4  11   6         32.43         32.54         7.69 o                         
  -5  12   6         17.74         39.63         8.67 o                         
  -4  12   6          4.13          8.10         4.30 o                         
  -3  12   6        365.43        323.09        19.53 o                         
  -2  12   6         35.39         35.34         7.01 o                         
  -1  12   6        251.16        226.14        17.23 o                         
   0  12   6        356.88        393.90        19.59 o                         
   1  12   6          5.86          8.04         5.02 o                         
   2  12   6        498.12        440.97        22.23 o                         
   3  12   6        129.48        121.17         8.43 o                         
  -4  13   6         35.41         81.19         9.28 o                         
  -3  13   6         31.69         28.72         7.00 o                         
  -2  13   6          3.43          4.03         7.13 o                         
  -1  13   6        402.75        374.61        30.10 o                         
   0  13   6         22.05         15.39        11.65 o                         
   1  13   6        175.92        166.10        15.25 o                         
   2  13   6        100.76         77.85        12.91 o                         
   3  13   6         53.20         36.82         5.05 o                         
  -4  14   6          3.88         10.48         5.79 o                         
  -3  14   6         99.57         89.26         9.13 o                         
  -2  14   6         50.69         56.77        11.93 o                         
  -1  14   6        392.85        468.70        41.41 o                         
   0  14   6        632.46        767.42        30.47 o                         
   1  14   6         35.64         45.41         7.53 o                         
   2  14   6        324.62        327.26        22.15 o                         
  -2  15   6        149.52        155.07        21.92 o                         
  -1  15   6         51.18         76.15        16.65 o                         
   0  15   6         19.42         18.77        12.32 o                         
   1  15   6        109.02        142.00        14.22 o                         
  -8   1   7          2.64         15.61         8.36 o                         
  -7   1   7          0.29         36.63         9.84 o                         
  -6   1   7        239.18        606.81        32.14 o                         
  -5   1   7       1870.18       1786.95        57.21 o                         
  -4   1   7          7.69         15.58         4.87 o                         
  -3   1   7       1500.24       1421.41        31.29 o                         
  -2   1   7         23.64         26.88         2.70 o                         
  -1   1   7        138.35        180.30        11.26 o                         
   0   1   7       7106.08       8594.38        92.10 o                         
   1   1   7          7.42          5.03         4.67 o                         
   2   1   7        545.80        504.65        22.70 o                         
   3   1   7        524.38        461.99        26.64 o                         
   4   1   7        841.33        807.18        26.36 o                         
   5   1   7        159.69        174.46        14.40 o                         
   6   1   7          1.61         13.59         4.45 o                         
  -8   2   7         19.47         30.33         7.80 o                         
  -7   2   7         17.32          6.50         4.59 o                         
  -6   2   7        679.58        746.53        25.68 o                         
  -5   2   7        150.68        127.14        10.91 o                         
  -4   2   7         13.79         14.20         4.29 o                         
  -3   2   7          8.18          9.54         3.00 o                         
  -2   2   7          3.58          7.16         1.71 o                         
  -1   2   7       3104.72       2814.58        24.76 o                         
   0   2   7       5210.05       6835.66        79.09 o                         
   1   2   7       1466.18       1839.47        31.88 o                         
   2   2   7       3736.91       2796.48        83.70 o                         
   3   2   7       1213.11        975.11        55.39 o                         
   4   2   7       1311.51       1273.78        31.80 o                         
   5   2   7        557.20        564.68        24.82 o                         
   6   2   7        133.15        145.77        14.51 o                         
  -7   3   7        102.83        101.35         9.35 o                         
  -6   3   7        148.82        171.83        12.50 o                         
  -5   3   7        119.98        165.99        13.79 o                         
  -4   3   7        466.85        399.70        18.53 o                         
  -3   3   7         49.96         45.15         6.27 o                         
  -2   3   7        258.33        205.14         6.35 o                         
  -1   3   7       1896.61       2215.91        30.56 o                         
   0   3   7       1477.28       2109.71        46.21 o                         
   1   3   7       6920.21       6442.98       454.74 o                         
   2   3   7        226.53        129.20        19.25 o                         
   3   3   7          5.84        -10.30        10.30 o                         
   4   3   7        415.29        399.91        17.97 o                         
   5   3   7        459.47        409.98        20.12 o                         
  -7   4   7          2.18          2.30         3.95 o                         
  -6   4   7        100.17        308.54        16.80 o                         
  -5   4   7        129.28        129.32        13.08 o                         
  -4   4   7        272.86        238.75        15.09 o                         
  -3   4   7        824.71        831.53        25.25 o                         
  -2   4   7         64.09         69.18         6.91 o                         
  -1   4   7       3579.11       4126.56       237.60 o                         
   0   4   7       4137.54       5178.52        75.34 o                         
   1   4   7        500.96        638.29        62.08 o                         
   2   4   7         40.79         29.77        10.42 o                         
   3   4   7       1075.73        520.20        42.73 o                         
   4   4   7         63.55         68.12         7.72 o                         
   5   4   7         82.70        110.93        11.09 o                         
  -7   5   7         77.48         83.93        10.12 o                         
  -6   5   7        326.97        291.19        19.87 o                         
  -5   5   7        187.58        242.70        18.09 o                         
  -4   5   7          6.34          0.81         4.24 o                         
  -3   5   7        546.64        583.16        20.37 o                         
  -2   5   7        337.90        387.71        18.62 o                         
  -1   5   7       5250.47       5311.96        54.72 o                         
   0   5   7        150.81        182.67        10.70 o                         
   1   5   7        351.01        323.82        28.24 o                         
   2   5   7          0.06         -4.27         7.88 o                         
   3   5   7          7.79          5.47         5.35 o                         
   4   5   7        384.11        379.10        21.35 o                         
   5   5   7         55.66         48.17         7.12 o                         
  -7   6   7          0.72          0.16         5.20 o                         
  -6   6   7          4.34         25.45         8.78 o                         
  -5   6   7         60.04         49.00         6.87 o                         
  -4   6   7        226.62        231.02        16.25 o                         
  -3   6   7         96.35         97.12         9.07 o                         
  -2   6   7       1517.47       1442.47        38.07 o                         
  -1   6   7        841.71        895.39        23.90 o                         
   0   6   7       2793.71       3511.07       121.31 o                         
   1   6   7         27.12         59.58        11.81 o                         
   2   6   7        416.82        376.03        33.28 o                         
   3   6   7       1109.58        974.57        50.07 o                         
   4   6   7          8.70          6.99         7.85 o                         
   5   6   7         40.50         45.76         8.05 o                         
  -7   7   7        138.90        181.21        18.75 o                         
  -6   7   7         59.87         79.45        15.79 o                         
  -5   7   7        124.60        160.58        12.18 o                         
  -4   7   7         37.11         54.55        24.22 o                         
  -3   7   7         88.45         77.72         8.69 o                         
  -2   7   7        811.51        811.77        25.30 o                         
  -1   7   7        350.97        431.32        17.56 o                         
   0   7   7        346.49        386.78        38.13 o                         
   1   7   7       1528.07       1435.69        43.71 o                         
   2   7   7        474.87        478.12        36.84 o                         
   3   7   7        351.32        313.94        28.76 o                         
   4   7   7        281.46        286.36        26.69 o                         
   5   7   7         21.71         65.03         7.43 o                         
  -7   8   7          4.87          4.67         4.92 o                         
  -6   8   7         50.77         53.69         7.88 o                         
  -5   8   7          7.74         22.71         6.20 o                         
  -4   8   7        414.10        385.03        22.31 o                         
  -3   8   7        171.79        137.29        11.66 o                         
  -2   8   7        363.88        373.59        17.89 o                         
  -1   8   7       2199.45       1981.81        61.85 o                         
   0   8   7         61.29         74.02        10.17 o                         
   1   8   7       2001.05       1950.01        38.48 o                         
   2   8   7        876.28        752.62        43.26 o                         
   3   8   7          5.82          4.44         4.82 o                         
   4   8   7         46.67         66.22        12.86 o                         
   5   8   7         73.96         95.23        11.83 o                         
  -6   9   7        176.76        176.41        13.00 o                         
  -5   9   7        126.20        223.66        21.26 o                         
  -4   9   7        296.27        331.24        21.41 o                         
  -3   9   7        251.28        225.07        26.94 o                         
  -2   9   7         66.29         68.56        12.50 o                         
  -1   9   7       6139.52       5515.87       109.11 o                         
   0   9   7        776.27        848.99        44.33 o                         
   1   9   7         21.62         53.86        16.03 o                         
   2   9   7       1015.48        959.96        49.75 o                         
   3   9   7          2.61          5.07         3.98 o                         
   4   9   7        117.71        109.18        15.16 o                         
  -6  10   7         20.45         28.52         5.02 o                         
  -5  10   7         22.88         20.13         5.51 o                         
  -4  10   7         45.88         64.69         8.02 o                         
  -3  10   7        341.49        307.34        19.50 o                         
  -2  10   7        112.02         81.92         9.98 o                         
  -1  10   7        115.68        121.10        12.75 o                         
   0  10   7          8.67         16.96         4.91 o                         
   1  10   7         71.92         86.16        16.79 o                         
   2  10   7        200.10        208.28        22.09 o                         
   3  10   7         15.33         10.25         4.04 o                         
   4  10   7        296.59        284.33        22.18 o                         
  -5  11   7          0.50          2.89         4.22 o                         
  -4  11   7        142.32        130.37        12.39 o                         
  -3  11   7       1477.51       1303.07        39.80 o                         
  -2  11   7        786.90        680.96        28.65 o                         
  -1  11   7        228.44        240.41        17.62 o                         
   0  11   7        587.11        609.81        31.80 o                         
   1  11   7         73.99         57.36        10.41 o                         
   2  11   7          3.82          2.88         5.93 o                         
   3  11   7         32.00         28.69         5.69 o                         
  -5  12   7          4.07          5.34         4.47 o                         
  -4  12   7        384.81        379.61        19.58 o                         
  -3  12   7        389.34        348.29        20.11 o                         
  -2  12   7         10.16         24.20         9.37 o                         
  -1  12   7         71.73         85.59        12.46 o                         
   0  12   7        730.21        783.81        46.07 o                         
   1  12   7        998.42        977.51        38.04 o                         
   2  12   7         61.59         64.65         8.37 o                         
   3  12   7         61.51         54.16         5.34 o                         
  -4  13   7          4.75         -0.72         9.61 o                         
  -3  13   7         21.44         16.65         5.15 o                         
  -2  13   7        658.78        606.77        37.85 o                         
  -1  13   7         11.25         18.60        11.92 o                         
   0  13   7        169.56        250.67        19.42 o                         
   1  13   7        201.68        270.70        31.15 o                         
   2  13   7         14.55         12.50         5.19 o                         
  -3  14   7         95.77         95.33         9.86 o                         
  -2  14   7          8.05         26.58        12.80 o                         
  -1  14   7          5.66          4.82        12.57 o                         
   0  14   7        161.26        209.23        15.65 o                         
   1  14   7         18.82          6.93         6.33 o                         
  -2  15   7        187.73        196.30        22.27 o                         
  -1  15   7        101.38        105.31        17.67 o                         
   0  15   7         63.05         97.03         8.90 o                         
  -8   0   8         48.69         54.81        12.46 o                         
  -7   0   8         46.83         59.84        14.69 o                         
  -6   0   8       3748.20       3768.78       102.45 o                         
  -5   0   8       2777.93       2402.27        64.69 o                         
  -4   0   8        534.39        462.14        17.84 o                         
  -3   0   8         82.60         85.97         7.22 o                         
  -2   0   8        778.96        797.80        19.53 o                         
  -1   0   8       2366.87       1956.31        27.48 o                         
   0   0   8        153.72        201.80        15.70 o                         
   1   0   8       1463.86       1361.73        49.66 o                         
   2   0   8       4623.54       4822.06       104.30 o                         
   3   0   8         82.66         92.34        15.79 o                         
   4   0   8       1819.39       1826.32        67.16 o                         
   5   0   8        193.13        213.63        21.69 o                         
  -8   1   8        220.02        207.30        14.64 o                         
  -7   1   8        144.97        199.30        17.06 o                         
  -6   1   8        437.40        491.16        20.73 o                         
  -5   1   8          6.03         22.39         9.67 o                         
  -4   1   8         48.83         41.65         5.66 o                         
  -3   1   8       2177.38       2026.64        26.77 o                         
  -2   1   8         36.81         24.92         2.79 o                         
  -1   1   8        231.99        227.08         7.28 o                         
   0   1   8        699.97       1126.34        73.97 o                         
   1   1   8        123.99        160.66        12.37 o                         
   2   1   8        417.61        427.09        30.38 o                         
   3   1   8         75.53         73.51        15.06 o                         
   4   1   8        240.52        231.67        13.82 o                         
   5   1   8        114.32        139.11        12.51 o                         
  -8   2   8          0.68         13.02         6.28 o                         
  -7   2   8          5.79          1.20         4.52 o                         
  -6   2   8       1495.63       1554.11        37.82 o                         
  -5   2   8          4.42          9.74         4.00 o                         
  -4   2   8         28.00         35.19         6.02 o                         
  -3   2   8        242.57        257.17        11.21 o                         
  -2   2   8        148.45        117.27         6.19 o                         
  -1   2   8        810.38        836.89        16.32 o                         
   0   2   8          3.43          9.93         4.95 o                         
   1   2   8       2603.32       2362.98        78.20 o                         
   2   2   8        231.56        183.54        22.92 o                         
   3   2   8        338.22        251.23        28.49 o                         
   4   2   8        115.66        112.14         8.49 o                         
   5   2   8         80.98        140.44        13.34 o                         
  -7   3   8          7.54         10.55         3.94 o                         
  -6   3   8        480.55        562.56        25.98 o                         
  -5   3   8         77.78        143.43        18.91 o                         
  -4   3   8        720.76        709.09        24.87 o                         
  -3   3   8       2258.17       2254.40        80.83 o                         
  -2   3   8        719.98        729.05        15.58 o                         
  -1   3   8       1997.84       1949.99        31.38 o                         
   0   3   8        518.92        740.98        29.14 o                         
   1   3   8         75.50        108.42        13.23 o                         
   2   3   8        456.98        360.42        32.94 o                         
   3   3   8         79.39         74.01         7.68 o                         
   4   3   8        409.38        414.47        18.22 o                         
   5   3   8         19.86         17.52         5.24 o                         
  -7   4   8         31.65         26.65         8.90 o                         
  -6   4   8         76.19         97.00        11.34 o                         
  -5   4   8       2132.84       1836.45        36.74 o                         
  -4   4   8         14.65          8.13         4.24 o                         
  -3   4   8        827.53        781.09        24.88 o                         
  -2   4   8       3524.70       3520.59        64.06 o                         
  -1   4   8        214.49        259.16        30.49 o                         
   0   4   8        673.29        802.51        23.26 o                         
   1   4   8       2854.57       3092.76        99.68 o                         
   2   4   8        487.96        399.49        35.28 o                         
   3   4   8         50.75         47.91         5.53 o                         
   4   4   8        101.57         85.86         8.65 o                         
   5   4   8        249.11        284.24        22.99 o                         
  -7   5   8         99.33        128.78        12.10 o                         
  -6   5   8         51.18         47.65         8.62 o                         
  -5   5   8        314.36        378.61        16.99 o                         
  -4   5   8       1460.52       1425.14        38.55 o                         
  -3   5   8          6.55          8.34         4.39 o                         
  -2   5   8       1987.27       1826.04        33.63 o                         
  -1   5   8       1800.13       1799.05        33.79 o                         
   0   5   8        251.22        347.64        23.39 o                         
   1   5   8          3.80          4.06         7.79 o                         
   2   5   8          0.59          1.42         6.68 o                         
   3   5   8          7.55          3.85         3.09 o                         
   4   5   8          1.70          3.16         3.89 o                         
   5   5   8          1.36          1.20         2.91 o                         
  -7   6   8         24.80         25.41         8.50 o                         
  -6   6   8          1.41          1.83         5.19 o                         
  -5   6   8         69.13         82.38        16.61 o                         
  -4   6   8          7.23         16.30         8.27 o                         
  -3   6   8         58.69         58.14         7.17 o                         
  -2   6   8       3915.69       3828.13        43.10 o                         
  -1   6   8         23.23         48.43        18.74 o                         
   0   6   8       1130.56       1330.09        49.65 o                         
   1   6   8        417.26        409.99        33.15 o                         
   2   6   8        599.96        569.03        42.21 o                         
   3   6   8        627.35        473.15        35.28 o                         
   4   6   8        130.14        131.01        12.05 o                         
   5   6   8         50.01         77.15         7.63 o                         
  -7   7   8        206.32        245.51        22.18 o                         
  -6   7   8          0.40         11.88         9.46 o                         
  -5   7   8         42.61         49.77        12.64 o                         
  -4   7   8         20.34         17.13         8.30 o                         
  -3   7   8        806.62        786.53        26.67 o                         
  -2   7   8       2624.50       2565.53        37.20 o                         
  -1   7   8         67.64         73.30         7.75 o                         
   0   7   8        402.45        456.21        23.13 o                         
   1   7   8       1016.53       1004.37        50.67 o                         
   2   7   8         25.42         23.72         6.09 o                         
   3   7   8        491.70        422.14        33.54 o                         
   4   7   8         42.94         43.38        10.52 o                         
   5   7   8         38.60         30.38         6.98 o                         
  -7   8   8         65.97         77.80        11.42 o                         
  -6   8   8         91.59         81.11         9.74 o                         
  -5   8   8        223.25        199.53        15.97 o                         
  -4   8   8        374.21        364.42        46.22 o                         
  -3   8   8         13.52         11.27         4.35 o                         
  -2   8   8         81.67         76.95         8.22 o                         
  -1   8   8        557.39        530.02        33.56 o                         
   0   8   8       1646.08       2002.33       130.60 o                         
   1   8   8       1065.47        938.74        48.33 o                         
   2   8   8         46.51         63.50        13.33 o                         
   3   8   8          7.89          2.51         5.04 o                         
   4   8   8         25.24         22.64         7.61 o                         
  -6   9   8         87.56         94.11         9.86 o                         
  -5   9   8        121.80        138.80        15.32 o                         
  -4   9   8        231.51        271.17        49.79 o                         
  -3   9   8        696.70        629.27        27.14 o                         
  -2   9   8       1554.21       1359.17        55.86 o                         
  -1   9   8         21.10         34.32         9.92 o                         
   0   9   8         58.39         62.30        20.89 o                         
   1   9   8        232.21        222.70        29.08 o                         
   2   9   8         30.13         26.28         9.02 o                         
   3   9   8        214.09        162.37        13.94 o                         
   4   9   8          1.65          4.74         4.62 o                         
  -6  10   8         46.10         49.40         6.16 o                         
  -5  10   8          4.21         34.85         7.15 o                         
  -4  10   8         17.63         23.56         6.24 o                         
  -3  10   8       1913.83       1605.75        73.18 o                         
  -2  10   8        447.09        353.56        21.73 o                         
  -1  10   8        321.11        485.81        25.82 o                         
   0  10   8        822.01        869.79        37.55 o                         
   1  10   8         42.42         35.93         8.99 o                         
   2  10   8       1189.63       1108.26        37.14 o                         
   3  10   8         82.12         81.31         9.43 o                         
   4  10   8          0.78          7.98         4.75 o                         
  -5  11   8          9.63         21.69         4.74 o                         
  -4  11   8        758.20        675.57        27.25 o                         
  -3  11   8        721.36        673.64        28.65 o                         
  -2  11   8       1099.18        946.06        33.81 o                         
  -1  11   8       1295.39       1228.85        39.59 o                         
   0  11   8         44.40         52.00        10.27 o                         
   1  11   8          3.26         12.98        11.66 o                         
   2  11   8        508.45        450.27        22.62 o                         
   3  11   8        214.13        226.97        26.08 o                         
  -5  12   8         25.21         72.56        10.93 o                         
  -4  12   8         20.66         29.75         8.69 o                         
  -3  12   8        251.00        212.53        15.73 o                         
  -2  12   8         15.47         11.29         9.29 o                         
  -1  12   8          1.75          6.90         6.89 o                         
   0  12   8         65.00         76.52        11.66 o                         
   1  12   8        128.19        115.02        15.04 o                         
   2  12   8         30.34         34.86         6.21 o                         
   3  12   8        292.67        241.17        10.52 o                         
  -4  13   8         36.20         25.41        12.87 o                         
  -3  13   8         36.13         24.96         6.78 o                         
  -2  13   8         21.72         12.35         9.81 o                         
  -1  13   8         79.79         88.42        21.93 o                         
   0  13   8         36.32         50.13         9.27 o                         
   1  13   8         25.66         34.30         7.27 o                         
   2  13   8        141.23        106.79        13.20 o                         
  -3  14   8          8.73          9.46         4.26 o                         
  -2  14   8        526.43        504.37        39.32 o                         
  -1  14   8         27.08         25.72        12.06 o                         
   0  14   8         28.65         26.61        11.50 o                         
   1  14   8        756.42        750.40        33.90 o                         
  -2  15   8        109.73        135.56        18.25 o                         
  -1  15   8        320.80        372.10        29.27 o                         
  -8   1   9          3.84         11.23         5.91 o                         
  -7   1   9        149.93        180.41        19.62 o                         
  -6   1   9         85.40        108.34        13.02 o                         
  -5   1   9        861.05        841.98        40.81 o                         
  -4   1   9       1278.14       1200.58        24.78 o                         
  -3   1   9         47.38         46.97         4.12 o                         
  -2   1   9        802.54        701.38        13.71 o                         
  -1   1   9         45.05         42.73         4.09 o                         
   0   1   9          4.18         11.38         3.60 o                         
   1   1   9       5510.47       5225.54       101.28 o                         
   2   1   9          3.08          4.61         3.78 o                         
   3   1   9        100.54         94.97         8.00 o                         
   4   1   9        325.04        286.08        15.45 o                         
   5   1   9         28.66         29.70        15.16 o                         
  -8   2   9        227.90        235.81        14.91 o                         
  -7   2   9         32.33         24.39         5.48 o                         
  -6   2   9        789.77        700.70        21.02 o                         
  -5   2   9        371.47        298.45        16.75 o                         
  -4   2   9        754.97        671.12        23.39 o                         
  -3   2   9         14.27          6.90         3.51 o                         
  -2   2   9       1948.55       1793.78        25.13 o                         
  -1   2   9       9085.03       9435.60        76.96 o                         
   0   2   9       4235.70       5563.03        85.78 o                         
   1   2   9       1158.60       1168.78        54.38 o                         
   2   2   9          0.73         -2.47         6.21 o                         
   3   2   9       5597.66       5400.88        63.67 o                         
   4   2   9        658.27        672.70        23.42 o                         
   5   2   9         47.64        151.27        17.57 o                         
  -7   3   9         27.29         26.22         5.70 o                         
  -6   3   9        302.36        282.09        16.13 o                         
  -5   3   9        244.14        244.32        16.07 o                         
  -4   3   9        405.06        359.34        18.10 o                         
  -3   3   9        278.29        295.51        14.84 o                         
  -2   3   9         68.37         82.62         5.84 o                         
  -1   3   9        954.52       1000.72        25.74 o                         
   0   3   9        122.79        177.00        15.88 o                         
   1   3   9        128.86        161.83        21.88 o                         
   2   3   9       1800.75       1469.89        67.28 o                         
   3   3   9         76.62         69.30         6.83 o                         
   4   3   9         69.86         69.70         6.71 o                         
   5   3   9          2.24          3.66         5.81 o                         
  -7   4   9         69.45         99.82         9.42 o                         
  -6   4   9         56.54         83.92         8.89 o                         
  -5   4   9        127.94        212.36        17.02 o                         
  -4   4   9         33.79         34.92         6.57 o                         
  -3   4   9        243.86        251.62        14.46 o                         
  -2   4   9       1139.07       1246.30        39.41 o                         
  -1   4   9       3431.15       3723.84        87.60 o                         
   0   4   9        117.95        202.03        16.82 o                         
   1   4   9       1604.41       1485.03        64.49 o                         
   2   4   9         69.69         46.16        13.65 o                         
   3   4   9          3.54          3.92         2.61 o                         
   4   4   9        358.41        353.46        19.98 o                         
   5   4   9         56.48         54.22         9.65 o                         
  -7   5   9          9.97          6.79         4.45 o                         
  -6   5   9         16.75         74.89        10.81 o                         
  -5   5   9         74.02        322.50        27.42 o                         
  -4   5   9         24.44         20.81         5.69 o                         
  -3   5   9       1397.60       1398.29       101.96 o                         
  -2   5   9        360.05        397.17        23.26 o                         
  -1   5   9         61.51         58.23        10.05 o                         
   0   5   9       1028.40       1376.77        43.97 o                         
   1   5   9         14.37         14.19         9.48 o                         
   2   5   9        395.66        327.34        32.87 o                         
   3   5   9         23.94         13.74         8.73 o                         
   4   5   9         17.03         28.82         9.35 o                         
   5   5   9        140.27        152.54        14.35 o                         
  -7   6   9        313.06        382.66        29.25 o                         
  -6   6   9        322.52        281.64        29.18 o                         
  -5   6   9        163.03        158.66        14.20 o                         
  -4   6   9        343.16        324.10        19.20 o                         
  -3   6   9         80.05         61.38        10.86 o                         
  -2   6   9        262.76        268.93        19.89 o                         
  -1   6   9       1354.17       1242.08        30.97 o                         
   0   6   9        357.26        390.82        28.65 o                         
   1   6   9        342.75        283.67        28.38 o                         
   2   6   9        722.24        683.40        30.66 o                         
   3   6   9        468.74        414.52        32.90 o                         
   4   6   9        971.87        983.52        31.05 o                         
  -7   7   9          0.60         -5.57         6.73 o                         
  -6   7   9         13.22         99.22        11.71 o                         
  -5   7   9        311.17        465.64        33.48 o                         
  -4   7   9          0.20         -1.34         4.08 o                         
  -3   7   9        597.15        576.56        32.32 o                         
  -2   7   9          3.34          8.19         4.21 o                         
  -1   7   9       1688.86       1735.05        64.90 o                         
   0   7   9         27.83         28.01         6.68 o                         
   1   7   9        980.62        863.66        47.99 o                         
   2   7   9         62.02         55.05        14.10 o                         
   3   7   9         31.66         17.77         6.92 o                         
   4   7   9         89.72         69.18        12.48 o                         
  -7   8   9         19.39         39.84         8.39 o                         
  -6   8   9          8.91         34.98         7.04 o                         
  -5   8   9         42.47         43.64         7.90 o                         
  -4   8   9        359.30        344.13        16.98 o                         
  -3   8   9        674.24        582.34        28.38 o                         
  -2   8   9          0.45          1.08         2.80 o                         
  -1   8   9        127.61        275.75        25.93 o                         
   0   8   9       4155.09       5114.89       234.01 o                         
   1   8   9         56.69         73.28        11.80 o                         
   2   8   9         40.98         35.24         7.69 o                         
   3   8   9        124.59        146.43        19.31 o                         
   4   8   9         22.47         18.37         6.70 o                         
  -6   9   9          0.06          4.55         3.74 o                         
  -5   9   9          6.45         17.03         5.27 o                         
  -4   9   9        468.12        443.00        22.99 o                         
  -3   9   9       1384.43       1189.62        62.68 o                         
  -2   9   9          1.15         -1.59         4.74 o                         
  -1   9   9         18.58         13.26         6.24 o                         
   0   9   9       3344.68       4064.39       124.10 o                         
   1   9   9         49.52         44.53        16.62 o                         
   2   9   9         90.41         95.62        11.99 o                         
   3   9   9          8.73         10.27        10.63 o                         
   4   9   9          8.73         15.17         5.47 o                         
  -6  10   9         17.88         17.54         4.31 o                         
  -5  10   9        139.03        190.09        14.16 o                         
  -4  10   9         30.74         19.64         8.65 o                         
  -3  10   9        284.95        252.07        17.86 o                         
  -2  10   9        207.92        170.12        14.49 o                         
  -1  10   9         94.50        104.06        13.07 o                         
   0  10   9         51.58         46.59         8.76 o                         
   1  10   9         77.75         94.11        12.99 o                         
   2  10   9          0.73          1.05         3.23 o                         
   3  10   9        546.10        478.23        30.49 o                         
  -5  11   9        456.24        480.58        20.21 o                         
  -4  11   9        139.87        151.58        13.82 o                         
  -3  11   9        177.23        153.51        14.63 o                         
  -2  11   9       1245.43       1061.94        39.15 o                         
  -1  11   9          4.83         13.07         6.33 o                         
   0  11   9         33.78         59.69        17.78 o                         
   1  11   9         32.17         57.77        12.94 o                         
   2  11   9          8.20          6.92         4.65 o                         
   3  11   9         34.54         33.56         5.40 o                         
  -5  12   9         41.39         50.37         8.64 o                         
  -4  12   9         24.42         41.81         9.47 o                         
  -3  12   9          1.36          4.19         4.98 o                         
  -2  12   9        457.75        402.85        39.91 o                         
  -1  12   9         42.17        196.77        18.47 o                         
   0  12   9         44.02         44.83         8.82 o                         
   1  12   9         82.74         79.48        15.64 o                         
   2  12   9          2.59          1.56         3.62 o                         
  -4  13   9        248.19        266.82        19.61 o                         
  -3  13   9         13.41         13.53         6.92 o                         
  -2  13   9         21.95         23.23        11.26 o                         
  -1  13   9        823.13        840.46        54.81 o                         
   0  13   9          3.01          7.46         5.16 o                         
   1  13   9        397.66        443.28        21.57 o                         
   2  13   9        239.14        243.51        17.76 o                         
  -3  14   9         32.39         37.30        10.64 o                         
  -2  14   9         51.05         72.30        16.23 o                         
  -1  14   9         32.88         11.52         9.99 o                         
   0  14   9         41.18         66.22         8.26 o                         
  -8   0  10        892.35        901.32        42.59 o                         
  -7   0  10        308.42        344.36        31.56 o                         
  -6   0  10         36.10         25.42        10.15 o                         
  -5   0  10         30.01         12.95         5.97 o                         
  -4   0  10        116.11         95.53        19.08 o                         
  -3   0  10        264.63        234.51        12.63 o                         
  -2   0  10         67.78         90.36         7.64 o                         
  -1   0  10        407.38        399.94        22.68 o                         
   0   0  10       1540.84       1994.63        54.85 o                         
   1   0  10       1201.41       1228.61        51.20 o                         
   2   0  10       2181.51       2086.06        72.67 o                         
   3   0  10       1272.55       1155.16        31.94 o                         
   4   0  10       1117.01       1040.22        34.59 o                         
   5   0  10         20.55         15.32         6.36 o                         
  -8   1  10         72.52         76.95        18.59 o                         
  -7   1  10        126.43        130.29        14.07 o                         
  -6   1  10         44.90         47.86         8.98 o                         
  -5   1  10        390.34        428.58        30.24 o                         
  -4   1  10         80.29         69.02         6.69 o                         
  -3   1  10        668.70        614.50        14.35 o                         
  -2   1  10        593.57        516.29        16.82 o                         
  -1   1  10         50.66         57.43         6.51 o                         
   0   1  10         12.28         27.58         7.10 o                         
   1   1  10        385.62        390.08        27.82 o                         
   2   1  10        437.68        458.72        36.24 o                         
   3   1  10        385.38        371.74        14.02 o                         
   4   1  10          1.91          4.10         3.44 o                         
   5   1  10         72.03         64.30        11.00 o                         
  -8   2  10        307.00        300.15        41.58 o                         
  -7   2  10         47.72         51.00         6.89 o                         
  -6   2  10          9.07         12.30         6.23 o                         
  -5   2  10         25.23         47.12        11.64 o                         
  -4   2  10        161.21        142.17        11.91 o                         
  -3   2  10        825.54        767.65        23.44 o                         
  -2   2  10        195.49        200.25         9.08 o                         
  -1   2  10          8.38         55.99         7.96 o                         
   0   2  10         18.79         20.85         7.34 o                         
   1   2  10         40.27         43.75        12.34 o                         
   2   2  10       1733.45       1610.47        70.04 o                         
   3   2  10          3.14         -0.18         2.84 o                         
   4   2  10        302.83        287.89        15.03 o                         
   5   2  10        106.60        117.81        14.08 o                         
  -7   3  10        166.12        202.60        13.08 o                         
  -6   3  10         75.47         67.10         8.20 o                         
  -5   3  10        463.52        422.32        17.61 o                         
  -4   3  10        114.15        106.59        10.14 o                         
  -3   3  10        576.90        588.27        21.27 o                         
  -2   3  10       2018.12       1897.01        35.78 o                         
  -1   3  10        363.54        371.11        21.94 o                         
   0   3  10       1114.59       1545.58        50.74 o                         
   1   3  10         80.14        100.14        17.71 o                         
   2   3  10        232.85        216.71        26.68 o                         
   3   3  10        332.83        319.38        14.15 o                         
   4   3  10          4.49          8.77         4.50 o                         
   5   3  10          0.38         -5.68         5.68 o                         
  -7   4  10        183.34        163.90        11.20 o                         
  -6   4  10         47.25         51.38         7.14 o                         
  -5   4  10        191.66        182.53        15.34 o                         
  -4   4  10        969.42        876.34        29.21 o                         
  -3   4  10         89.32         77.68         8.39 o                         
  -2   4  10        735.82        748.00        51.64 o                         
  -1   4  10       1007.71       1079.43        37.94 o                         
   0   4  10       1474.72       2254.81        60.15 o                         
   1   4  10          6.93         -0.40         9.67 o                         
   2   4  10          2.00          8.96         3.00 o                         
   3   4  10        636.65        673.32        27.61 o                         
   4   4  10         73.94         76.37         7.69 o                         
   5   4  10        111.26        115.44        12.08 o                         
  -7   5  10         22.76         36.75         9.22 o                         
  -6   5  10        388.60        403.49        23.94 o                         
  -5   5  10          0.52         68.03         8.46 o                         
  -4   5  10         60.43         58.10         8.26 o                         
  -3   5  10       3667.15       3384.71       124.13 o                         
  -2   5  10        454.91        457.08        19.02 o                         
  -1   5  10        300.30        284.69        15.03 o                         
   0   5  10        648.26        844.71        37.45 o                         
   1   5  10         50.77         56.61        14.54 o                         
   2   5  10         20.60         19.16         4.64 o                         
   3   5  10         11.47          9.11         8.22 o                         
   4   5  10          2.41          7.15         4.08 o                         
  -7   6  10          0.05         11.50         6.07 o                         
  -6   6  10          3.90         22.55         9.80 o                         
  -5   6  10          4.15          6.52         4.07 o                         
  -4   6  10        229.45        189.99        15.13 o                         
  -3   6  10        856.27        910.18        29.84 o                         
  -2   6  10        382.17        394.91        24.70 o                         
  -1   6  10        478.60        511.52        20.65 o                         
   0   6  10         18.33         19.82         9.84 o                         
   1   6  10        196.51        180.54        23.17 o                         
   2   6  10        462.89        407.48        24.01 o                         
   3   6  10         10.63         11.31         6.19 o                         
   4   6  10         19.51          9.59         5.70 o                         
  -7   7  10         18.98         28.12         8.25 o                         
  -6   7  10        100.86        114.35        12.55 o                         
  -5   7  10          9.96         25.51         9.52 o                         
  -4   7  10        433.30        375.14        21.71 o                         
  -3   7  10        438.20        427.56        20.99 o                         
  -2   7  10        548.47        554.28        29.98 o                         
  -1   7  10       6554.91       6134.17       163.31 o                         
   0   7  10         43.98         68.13        15.22 o                         
   1   7  10        561.89        468.95        25.73 o                         
   2   7  10        100.04        104.73        13.86 o                         
   3   7  10          1.39          0.98         4.41 o                         
   4   7  10        308.21        273.16        21.93 o                         
  -7   8  10         11.44          2.51         4.26 o                         
  -6   8  10         57.42         94.88        10.41 o                         
  -5   8  10          9.68        237.58        24.13 o                         
  -4   8  10         37.19         42.11        20.19 o                         
  -3   8  10        459.34        397.58        30.01 o                         
  -2   8  10        643.21        606.67        32.85 o                         
  -1   8  10        216.62        240.26        24.25 o                         
   0   8  10         27.45         25.83        12.57 o                         
   1   8  10         14.59         17.81         5.77 o                         
   2   8  10        254.50        249.00        26.64 o                         
   3   8  10         47.61         43.59        10.78 o                         
   4   8  10         11.17          7.91         3.68 o                         
  -6   9  10          0.09         92.67         9.65 o                         
  -5   9  10          8.68         20.87         6.89 o                         
  -4   9  10       1147.45        966.88        47.35 o                         
  -3   9  10          4.53         -4.66         6.67 o                         
  -2   9  10        872.16        770.00        33.29 o                         
  -1   9  10         11.43          6.17         9.32 o                         
   0   9  10         53.13         86.44        19.00 o                         
   1   9  10        391.03        425.16        39.35 o                         
   2   9  10          3.51          2.56         4.44 o                         
   3   9  10          2.89         -0.18         3.15 o                         
  -6  10  10          4.64         16.85         4.24 o                         
  -5  10  10        159.55        214.52        14.98 o                         
  -4  10  10        122.27        147.04        19.18 o                         
  -3  10  10        243.81        195.06        17.22 o                         
  -2  10  10        435.85        385.45        23.84 o                         
  -1  10  10        270.99        241.69        20.04 o                         
   0  10  10          8.87         14.23         6.31 o                         
   1  10  10       1607.56       1595.25        60.92 o                         
   2  10  10        329.10        364.29        20.07 o                         
   3  10  10        283.89        256.82        16.54 o                         
  -5  11  10        525.65        552.92        31.51 o                         
  -4  11  10        471.94        417.47        29.38 o                         
  -3  11  10        804.59        722.67        31.62 o                         
  -2  11  10        126.71        115.12        13.12 o                         
  -1  11  10        168.75        142.63        15.33 o                         
   0  11  10       1609.30       1918.64        54.61 o                         
   1  11  10        150.64        177.54        16.44 o                         
   2  11  10         21.87         10.24         3.70 o                         
  -5  12  10         43.59         41.93         7.95 o                         
  -4  12  10        172.02        173.94        17.79 o                         
  -3  12  10          2.60          9.65         4.66 o                         
  -2  12  10          7.86         -2.97         9.22 o                         
  -1  12  10         50.82         74.16        13.09 o                         
   0  12  10         18.81         29.15         7.28 o                         
   1  12  10          0.81          7.86         4.06 o                         
   2  12  10        349.92        367.30        23.88 o                         
  -4  13  10         19.77         40.19         8.67 o                         
  -3  13  10         87.48        103.44        15.72 o                         
  -2  13  10         69.98         76.70        16.88 o                         
  -1  13  10         55.82         58.85        16.70 o                         
   0  13  10         27.75         47.84         8.00 o                         
   1  13  10         24.27         38.50         8.49 o                         
  -3  14  10        384.42        339.78        25.97 o                         
  -2  14  10         88.07         97.89        17.37 o                         
  -1  14  10         58.99        115.52        18.06 o                         
   0  14  10        106.25        121.04         9.95 o                         
  -8   1  11         46.58         32.75         6.60 o                         
  -7   1  11          2.35          4.11         4.51 o                         
  -6   1  11        567.83        569.51        29.65 o                         
  -5   1  11         58.65         69.40         8.82 o                         
  -4   1  11       1045.48        925.88        22.98 o                         
  -3   1  11       2850.18       2705.85        37.06 o                         
  -2   1  11       3602.32       3307.18        37.91 o                         
  -1   1  11       1570.28       1621.32        96.56 o                         
   0   1  11        497.72        662.11        24.74 o                         
   1   1  11         95.42         92.45        15.47 o                         
   2   1  11       4856.34       4425.81        54.92 o                         
   3   1  11          2.27          4.25         3.17 o                         
   4   1  11          0.41          3.50         2.69 o                         
  -8   2  11         52.00         57.09        23.00 o                         
  -7   2  11          3.50          9.43         5.04 o                         
  -6   2  11         52.37         48.85         7.07 o                         
  -5   2  11        493.39        480.98        20.15 o                         
  -4   2  11       1034.50        910.73        31.28 o                         
  -3   2  11       1958.15       1794.87        37.16 o                         
  -2   2  11         41.13         55.87         8.78 o                         
  -1   2  11        618.15        567.96        20.48 o                         
   0   2  11        813.52       1063.03        44.28 o                         
   1   2  11       2824.10       2622.37        84.58 o                         
   2   2  11        212.85        193.81        10.04 o                         
   3   2  11        120.97        113.41         7.89 o                         
   4   2  11        498.10        441.40        21.65 o                         
  -7   3  11        113.62        107.92         9.58 o                         
  -6   3  11          0.35        162.95        13.02 o                         
  -5   3  11        457.93        406.97        23.54 o                         
  -4   3  11        374.64        356.87        22.30 o                         
  -3   3  11        280.77        271.19        15.13 o                         
  -2   3  11       2040.28       1972.65        30.57 o                         
  -1   3  11        465.40        420.58        24.81 o                         
   0   3  11        876.39       1239.96        48.93 o                         
   1   3  11        700.58        656.62        43.56 o                         
   2   3  11        255.59        242.55        12.53 o                         
   3   3  11        324.94        341.25        14.77 o                         
   4   3  11          8.23          5.16         3.72 o                         
  -7   4  11         51.73         56.83         9.29 o                         
  -6   4  11          0.49         10.58         5.79 o                         
  -5   4  11         46.16         92.43         9.18 o                         
  -4   4  11         23.77         30.66         7.47 o                         
  -3   4  11       1459.67       1345.73        34.07 o                         
  -2   4  11         61.94         57.40         7.21 o                         
  -1   4  11        404.56        446.39        26.11 o                         
   0   4  11         32.52         44.08         9.55 o                         
   1   4  11         71.35         55.78        14.84 o                         
   2   4  11        185.83        151.77        11.85 o                         
   3   4  11         53.07         52.88         6.76 o                         
   4   4  11          0.18          0.91         3.31 o                         
  -7   5  11         27.85         25.11         5.89 o                         
  -6   5  11          3.20         21.30        11.44 o                         
  -5   5  11        300.21        259.97        14.86 o                         
  -4   5  11        154.17        144.61        12.63 o                         
  -3   5  11         74.98         62.18        16.80 o                         
  -2   5  11        431.53        425.95        32.66 o                         
  -1   5  11         70.34         96.59        12.43 o                         
   0   5  11         46.65         83.46        10.57 o                         
   1   5  11        490.77        469.76        35.73 o                         
   2   5  11         73.65         68.40         8.48 o                         
   3   5  11        656.57        591.13        38.08 o                         
   4   5  11         79.91         61.90         7.49 o                         
  -7   6  11          8.51          7.84         6.35 o                         
  -6   6  11          0.21         -1.25         5.90 o                         
  -5   6  11        111.76         95.88        15.47 o                         
  -4   6  11        723.63        616.40        26.14 o                         
  -3   6  11        109.27        118.46        11.24 o                         
  -2   6  11          7.70          3.97         3.96 o                         
  -1   6  11        523.66        503.42        28.26 o                         
   0   6  11       2130.38       2634.27        88.88 o                         
   1   6  11         48.31         41.39         8.18 o                         
   2   6  11         29.37         20.11         6.35 o                         
   3   6  11        307.74        251.82        24.41 o                         
   4   6  11         16.30         19.87         6.95 o                         
  -7   7  11          0.46         10.19         5.91 o                         
  -6   7  11        168.76        159.44        22.98 o                         
  -5   7  11        374.37        409.01        30.92 o                         
  -4   7  11         21.89         38.38        26.94 o                         
  -3   7  11          2.48         -3.20         5.49 o                         
  -2   7  11       2588.78       2564.73        49.09 o                         
   0   7  11          9.97         -3.03         9.84 o                         
   1   7  11        408.63        354.92        22.50 o                         
   2   7  11        754.36        687.46        30.96 o                         
   3   7  11        299.26        283.81        24.97 o                         
   4   7  11         10.50         17.32         6.31 o                         
  -6   8  11        192.46        174.00        14.44 o                         
  -5   8  11        161.95        173.29        20.16 o                         
  -4   8  11         15.13         10.24         5.99 o                         
  -3   8  11        310.65        240.72        13.99 o                         
  -2   8  11       1072.85        993.48        38.42 o                         
  -1   8  11        725.68        632.26        52.60 o                         
   0   8  11          8.50         10.85         8.40 o                         
   1   8  11         12.80         25.01        11.29 o                         
   2   8  11         29.09         21.36         7.78 o                         
   3   8  11         67.57         86.47        13.40 o                         
  -6   9  11         14.00         21.13         5.08 o                         
  -5   9  11         18.07         44.79        10.67 o                         
  -4   9  11          2.13          3.29         5.35 o                         
  -3   9  11          3.07          8.53         5.88 o                         
  -2   9  11       1620.23       1523.19        46.93 o                         
  -1   9  11        386.74        325.88        36.56 o                         
   0   9  11        280.16        340.62        36.99 o                         
   1   9  11        199.11        219.50        29.26 o                         
   2   9  11         96.37         90.27        10.87 o                         
   3   9  11         13.09          9.61         5.04 o                         
  -6  10  11         34.58         35.99         7.79 o                         
  -5  10  11        516.66        512.77        22.53 o                         
  -4  10  11         17.70         20.09         7.56 o                         
  -3  10  11          3.97         -2.49         4.75 o                         
  -2  10  11        298.05        251.00        19.54 o                         
  -1  10  11        294.92        269.63        20.80 o                         
   0  10  11         67.72         84.79        12.20 o                         
   1  10  11        423.34        331.90        24.51 o                         
   2  10  11         60.90         47.71         6.98 o                         
   3  10  11        103.83         78.87        10.39 o                         
  -5  11  11         42.32         62.75        11.89 o                         
  -4  11  11        320.52        324.72        25.23 o                         
  -3  11  11          2.86          5.15         4.12 o                         
  -2  11  11         21.95         22.66        11.21 o                         
  -1  11  11        747.77        688.15        31.92 o                         
   0  11  11         12.58         15.21         6.50 o                         
   1  11  11          1.48          6.99         4.45 o                         
   2  11  11        135.61        121.82        14.52 o                         
  -4  12  11         85.76         83.16        12.01 o                         
  -3  12  11          0.45         -0.23         3.99 o                         
  -2  12  11          8.72         18.92        12.41 o                         
  -1  12  11         23.93         25.48         7.19 o                         
   0  12  11         16.92         20.72         6.01 o                         
   1  12  11          0.36          4.50         6.76 o                         
  -4  13  11         23.29         25.05         6.31 o                         
  -3  13  11        337.65        327.88        32.53 o                         
  -2  13  11         94.01         55.84        14.51 o                         
  -1  13  11        119.94        191.14        25.12 o                         
   0  13  11        521.60        726.65        27.07 o                         
  -2  14  11          0.66          3.15         6.21 o                         
  -1  14  11        132.91        157.98        19.35 o                         
  -8   0  12         48.91         42.31        10.25 o                         
  -7   0  12          9.46          2.74         8.26 o                         
  -6   0  12        249.98        264.50        29.36 o                         
  -5   0  12         66.48         72.94        16.63 o                         
  -4   0  12         71.95         62.50        12.15 o                         
  -3   0  12        752.93        669.07        22.89 o                         
  -2   0  12       2738.38       2550.16       124.19 o                         
  -1   0  12         82.59        102.30        14.92 o                         
   0   0  12          4.16         16.55        10.11 o                         
   1   0  12       2566.42       2505.78        76.71 o                         
   2   0  12       2396.74       2250.01        45.13 o                         
   3   0  12        385.35        380.49        22.11 o                         
   4   0  12         10.70          9.00         4.99 o                         
  -8   1  12         37.77         20.67         6.19 o                         
  -7   1  12         14.16         29.57        13.23 o                         
  -6   1  12         18.86         25.62         7.91 o                         
  -5   1  12          0.29          6.50         3.95 o                         
  -4   1  12         66.04         56.01         8.51 o                         
  -3   1  12         37.61         29.66         3.92 o                         
  -2   1  12        518.35        476.18        15.23 o                         
  -1   1  12        276.68        259.17        14.96 o                         
   0   1  12         41.47         64.63         9.29 o                         
   1   1  12         92.47        101.19        17.33 o                         
   2   1  12         71.28         60.47         5.37 o                         
   3   1  12        344.12        323.41        14.37 o                         
   4   1  12          2.99          8.43         3.34 o                         
  -7   2  12          3.59         -2.10         4.67 o                         
  -6   2  12        261.27        266.51        16.23 o                         
  -5   2  12        123.21        195.84        13.94 o                         
  -4   2  12          0.84          1.23         3.00 o                         
  -3   2  12        114.73        109.87         9.84 o                         
  -2   2  12         67.91         78.13         6.52 o                         
  -1   2  12        341.64        360.59        24.43 o                         
   0   2  12        530.63        634.66        35.75 o                         
   1   2  12         58.15         62.98        14.70 o                         
   2   2  12        542.27        512.81        21.45 o                         
   3   2  12        237.76        226.17        12.15 o                         
   4   2  12          3.44          6.45         3.52 o                         
  -7   3  12          3.89         16.15         5.25 o                         
  -6   3  12        143.64        268.29        16.42 o                         
  -5   3  12         19.60         26.50         5.49 o                         
  -4   3  12        403.09        368.22        18.86 o                         
  -3   3  12         72.29         89.48         9.14 o                         
  -2   3  12        527.24        549.53        16.79 o                         
  -1   3  12        299.24        261.24        21.00 o                         
   0   3  12        274.01        362.74        21.17 o                         
   1   3  12       1396.14       1271.37        56.66 o                         
   2   3  12        348.90        300.75        14.62 o                         
   3   3  12         43.47         42.69         5.52 o                         
   4   3  12          1.00         -0.72         2.88 o                         
  -7   4  12         78.28         84.41        10.49 o                         
  -6   4  12        293.88        299.22        21.45 o                         
  -5   4  12         27.23        452.18        32.10 o                         
  -4   4  12        535.28        514.74        22.78 o                         
  -3   4  12        302.74        313.57        17.16 o                         
  -2   4  12          8.34         13.41         4.34 o                         
  -1   4  12         30.69         27.40         7.51 o                         
   0   4  12          6.54         13.74         5.57 o                         
   1   4  12        421.66        378.21        18.51 o                         
   2   4  12        293.49        279.35        16.28 o                         
   3   4  12         43.12         36.89         6.57 o                         
   4   4  12        775.05        661.91        33.46 o                         
  -7   5  12         94.31         97.07        14.23 o                         
  -6   5  12          8.63         33.99         8.34 o                         
  -5   5  12         99.48        194.88        15.19 o                         
  -4   5  12       1093.08        975.15        32.40 o                         
  -3   5  12         24.91         31.57         6.12 o                         
  -2   5  12       1243.33       1178.65        47.83 o                         
  -1   5  12        521.16        509.02        29.84 o                         
   0   5  12         34.69         77.75        11.43 o                         
   1   5  12        454.93        436.21        20.23 o                         
   2   5  12          2.99          4.79         3.10 o                         
   3   5  12          9.22         10.19         6.70 o                         
   4   5  12        268.73        235.60        19.09 o                         
  -7   6  12          0.06          2.33         4.57 o                         
  -6   6  12          1.57          9.60         4.91 o                         
  -5   6  12        294.47        317.98        27.36 o                         
  -4   6  12         16.62         19.96         6.67 o                         
  -3   6  12         28.53         17.53         6.19 o                         
  -2   6  12          3.99          4.70         3.26 o                         
  -1   6  12         51.98         56.91        10.80 o                         
   0   6  12        309.91        349.25        34.33 o                         
   1   6  12         22.75         17.55         8.88 o                         
   2   6  12        149.83        155.59        14.64 o                         
   3   6  12        181.11        155.34        18.45 o                         
  -7   7  12         11.49         25.16         7.80 o                         
  -6   7  12          8.41         10.51         5.05 o                         
  -5   7  12        376.92        394.02        30.17 o                         
  -4   7  12         46.17         38.68         9.12 o                         
  -3   7  12       3013.89       2857.35        57.55 o                         
  -2   7  12       1599.51       1394.10        44.92 o                         
  -1   7  12       1115.20       1031.93        39.07 o                         
   0   7  12       1689.34       2002.55        84.77 o                         
   1   7  12        167.79        169.40        15.41 o                         
   2   7  12        305.87        303.95        20.09 o                         
   3   7  12         77.97         78.24        12.65 o                         
  -6   8  12         29.47         47.87         7.37 o                         
  -5   8  12        201.46        184.57        20.66 o                         
  -4   8  12         16.92         40.89        12.35 o                         
  -3   8  12          2.50         -1.01         6.30 o                         
  -2   8  12        164.55        153.58        15.63 o                         
  -1   8  12         14.71          8.22         5.56 o                         
   0   8  12        168.88        142.49        24.05 o                         
   1   8  12         25.85         59.98        16.28 o                         
   2   8  12         55.79         53.19         8.45 o                         
   3   8  12         50.43         52.97         9.95 o                         
  -6   9  12        214.94        232.67        14.09 o                         
  -5   9  12          0.16         83.38        14.03 o                         
  -4   9  12         13.54          9.02         6.39 o                         
  -3   9  12         47.22         46.01         8.89 o                         
  -2   9  12         43.70         32.17         7.95 o                         
  -1   9  12        256.59        296.29        34.92 o                         
   0   9  12        343.10        486.07        42.83 o                         
   1   9  12         50.98         53.16        15.23 o                         
   2   9  12        129.07        121.18        11.49 o                         
   3   9  12        125.74         86.96        10.35 o                         
  -6  10  12        179.67        203.85        11.34 o                         
  -5  10  12         81.76         89.61        15.42 o                         
  -4  10  12         20.34         22.40         9.46 o                         
  -3  10  12        313.28        270.48        19.58 o                         
  -2  10  12        259.84        225.35        18.23 o                         
  -1  10  12       1649.12       1657.19        74.81 o                         
   0  10  12         27.74         39.65         8.87 o                         
   1  10  12         67.17         58.13         9.86 o                         
   2  10  12        665.35        589.45        25.70 o                         
  -5  11  12          6.58         24.59         4.67 o                         
  -4  11  12        196.77        233.20        21.09 o                         
  -3  11  12         34.76         32.13         7.21 o                         
  -2  11  12        669.22        680.43        49.88 o                         
  -1  11  12        259.40        272.59        19.66 o                         
   0  11  12        160.83        209.92        17.29 o                         
   1  11  12       1444.14       1393.64        39.49 o                         
   2  11  12         81.65         90.04        11.25 o                         
  -4  12  12         11.45          4.79         4.46 o                         
  -3  12  12          8.00          1.75         3.95 o                         
  -2  12  12         71.00         79.20        17.71 o                         
  -1  12  12        187.37        193.75        15.35 o                         
   0  12  12        228.02        301.00        18.56 o                         
   1  12  12          4.41          0.67         2.79 o                         
  -3  13  12         88.75         49.79        11.01 o                         
  -2  13  12          0.23         -0.20         7.77 o                         
  -1  13  12         28.24         57.03        13.66 o                         
   0  13  12         92.50        135.04        10.93 o                         
  -7   1  13         48.74         46.11         8.18 o                         
  -6   1  13          0.40          4.51         5.17 o                         
  -5   1  13       2543.05       2135.03        70.91 o                         
  -4   1  13          1.23          4.36         4.59 o                         
  -3   1  13         21.34         15.14         3.48 o                         
  -2   1  13       1646.43       1466.08        35.46 o                         
  -1   1  13       1663.38       1636.35       106.33 o                         
   0   1  13       3106.06       4450.93       110.58 o                         
   1   1  13       2671.24       2440.50        41.83 o                         
   2   1  13         33.49         30.90         4.89 o                         
   3   1  13        945.33        825.18        31.72 o                         
   4   1  13         62.41         51.01         6.08 o                         
  -7   2  13        175.28        208.11        20.43 o                         
  -6   2  13         50.32         99.25        19.57 o                         
  -5   2  13        341.18        299.41        16.65 o                         
  -4   2  13        512.06        483.98        21.58 o                         
  -3   2  13       1159.95       1014.43        29.80 o                         
  -2   2  13        650.58        588.07        22.39 o                         
  -1   2  13          0.04         79.60        16.36 o                         
   0   2  13       1930.69       2540.88        56.13 o                         
   1   2  13        106.36         96.03        10.14 o                         
   2   2  13        333.60        299.14        14.36 o                         
   3   2  13         77.06         83.45        10.38 o                         
   4   2  13          1.31          9.85         4.98 o                         
  -7   3  13         14.24         21.78         4.98 o                         
  -6   3  13        280.37        271.93        20.23 o                         
  -5   3  13        314.82        325.25        20.44 o                         
  -4   3  13       1705.35       1553.58        47.96 o                         
  -3   3  13        635.96        631.68        24.14 o                         
  -2   3  13        652.80        603.65        22.76 o                         
  -1   3  13       1423.19       1397.45        51.59 o                         
   0   3  13        141.80        195.27        16.29 o                         
   1   3  13         26.75         24.57         7.13 o                         
   2   3  13       1704.00       1548.75        36.78 o                         
   3   3  13         39.70         24.99         4.67 o                         
   4   3  13        330.27        294.46        20.20 o                         
  -7   4  13         50.14         56.04        12.05 o                         
  -6   4  13         13.20         19.42         6.44 o                         
  -5   4  13        490.91        489.30        25.51 o                         
  -4   4  13        117.49        106.80        10.79 o                         
  -3   4  13          2.67          6.37         3.73 o                         
  -2   4  13          1.09          1.57         4.19 o                         
  -1   4  13          1.98          5.90         5.63 o                         
   0   4  13          1.23          0.20         3.65 o                         
   1   4  13          1.43          6.15         3.45 o                         
   2   4  13         46.37         39.73        10.35 o                         
   3   4  13         81.69         79.36         9.74 o                         
  -7   5  13          0.59          0.87         6.69 o                         
  -6   5  13        215.94        176.45        15.93 o                         
  -5   5  13         73.29         75.91        14.73 o                         
  -4   5  13         72.67         49.69         7.79 o                         
  -3   5  13        606.28        568.05        49.46 o                         
  -2   5  13         15.24          4.47         3.41 o                         
  -1   5  13        186.36        190.92        19.18 o                         
   0   5  13        439.72        476.15        27.05 o                         
   1   5  13        336.73        311.81        17.27 o                         
   2   5  13         86.67         97.60        12.97 o                         
   3   5  13          1.29          9.09         6.53 o                         
  -7   6  13         50.59         32.41         9.01 o                         
  -6   6  13         97.58         97.55         8.99 o                         
  -5   6  13        254.50        252.59        24.35 o                         
  -4   6  13         13.25         15.02         6.01 o                         
  -3   6  13       1951.17       1811.17        44.94 o                         
  -2   6  13        104.05         94.15        11.85 o                         
  -1   6  13        124.23         89.23        22.48 o                         
   0   6  13         51.78         64.43        17.59 o                         
   1   6  13        576.86        484.84        25.99 o                         
   2   6  13          4.25         -0.22         3.41 o                         
   3   6  13        124.45        141.49        17.44 o                         
  -7   7  13         15.21          9.69         4.85 o                         
  -6   7  13        150.55        251.06        16.94 o                         
  -5   7  13        127.59        138.33        18.18 o                         
  -4   7  13        525.13        491.94        27.69 o                         
  -3   7  13         73.20         65.16         9.31 o                         
  -2   7  13       1130.50       1033.50        39.29 o                         
  -1   7  13       2029.50       1723.12        51.24 o                         
   0   7  13         85.74         91.21        19.08 o                         
   1   7  13          5.15         13.84         5.49 o                         
   2   7  13        111.28         99.16        11.15 o                         
   3   7  13        311.52        308.87        23.97 o                         
  -6   8  13          5.57         13.38         4.25 o                         
  -5   8  13        301.30        292.72        25.02 o                         
  -4   8  13        128.42        119.91        17.21 o                         
  -3   8  13        210.76        187.77        21.83 o                         
  -2   8  13         93.03         75.63        11.49 o                         
  -1   8  13         13.67         12.45         7.15 o                         
   0   8  13         92.86        108.54        21.35 o                         
   1   8  13        119.48        109.02        19.76 o                         
   2   8  13          4.11          8.96         3.73 o                         
   3   8  13         93.34         94.78        11.12 o                         
  -6   9  13         24.59         29.57         5.37 o                         
  -5   9  13          0.78         33.70         9.70 o                         
  -4   9  13          1.08         12.84         8.75 o                         
  -3   9  13        269.97        219.37        21.65 o                         
  -2   9  13        780.07        727.21        33.86 o                         
  -1   9  13        793.78        696.72        51.35 o                         
   0   9  13         41.07         43.03        14.10 o                         
   1   9  13         13.68          9.13         7.44 o                         
   2   9  13        138.57        138.02        12.50 o                         
  -5  10  13         21.94         61.49         8.16 o                         
  -4  10  13        458.42        441.17        29.39 o                         
  -3  10  13         29.24         25.96         7.44 o                         
  -2  10  13         90.47         91.58        11.68 o                         
  -1  10  13         23.45         19.13         6.92 o                         
   0  10  13        167.50        181.22        16.24 o                         
   1  10  13        148.66        163.65        14.05 o                         
   2  10  13         96.40        101.65        12.35 o                         
  -5  11  13          5.43         19.95         4.28 o                         
  -4  11  13          4.31         11.73         5.69 o                         
  -3  11  13         99.68         85.69        10.20 o                         
  -2  11  13        229.23        207.66        26.94 o                         
  -1  11  13          4.25         11.97         4.63 o                         
   0  11  13        235.88        304.56        19.29 o                         
   1  11  13        213.36        207.98        14.19 o                         
  -4  12  13          1.38          3.90         4.33 o                         
  -3  12  13          0.19         -1.43         6.23 o                         
  -2  12  13         10.09         10.96         7.92 o                         
  -1  12  13          3.75          6.87         3.47 o                         
   0  12  13         19.30         32.40         9.67 o                         
  -2  13  13        110.05        114.52        16.49 o                         
  -1  13  13        736.98        821.16        40.67 o                         
  -7   0  14        391.53        368.42        32.17 o                         
  -6   0  14        105.44         99.87        19.01 o                         
  -5   0  14        268.12        204.04        27.10 o                         
  -4   0  14        127.67        113.72        16.47 o                         
  -3   0  14         13.57         16.14         9.84 o                         
  -2   0  14        597.43        597.28        34.60 o                         
  -1   0  14       1478.18       1386.75        53.48 o                         
   0   0  14        791.87        939.72        43.12 o                         
   1   0  14         99.12         68.26        10.29 o                         
   2   0  14        370.85        362.25        22.84 o                         
   3   0  14         57.64         72.28        12.86 o                         
  -7   1  14          4.48          3.99         4.83 o                         
  -6   1  14         86.89        151.55        17.36 o                         
  -5   1  14         16.55         41.71         6.89 o                         
  -4   1  14         92.38         73.67         8.76 o                         
  -3   1  14         96.32         89.76         7.62 o                         
  -2   1  14         40.33         55.02         7.65 o                         
  -1   1  14        406.67        430.60        30.36 o                         
   0   1  14        448.60        570.07        19.94 o                         
   1   1  14        798.64        726.75        23.46 o                         
   2   1  14         56.27         50.59         7.32 o                         
   3   1  14        269.12        253.74        16.68 o                         
  -7   2  14         23.63         13.94         5.90 o                         
  -6   2  14          0.38         31.24        13.91 o                         
  -5   2  14        340.06        346.50        22.28 o                         
  -4   2  14         37.71         34.73        15.65 o                         
  -3   2  14        181.50        205.03        14.82 o                         
  -2   2  14          0.56          0.37         3.86 o                         
  -1   2  14          0.59          6.73         7.85 o                         
   0   2  14       1208.39       1495.53        32.47 o                         
   1   2  14          7.53          7.05         3.84 o                         
   2   2  14         15.53         17.03         4.85 o                         
   3   2  14          0.38          4.10         6.02 o                         
  -7   3  14         12.15         16.82         5.17 o                         
  -6   3  14         20.30         43.96        10.04 o                         
  -5   3  14        139.90        168.37        29.44 o                         
  -4   3  14         73.53         55.68         8.33 o                         
  -3   3  14        142.86        125.13        11.00 o                         
  -2   3  14          0.22          2.99         3.70 o                         
  -1   3  14       1991.39       2170.10        70.19 o                         
   0   3  14       2388.07       2778.69        66.54 o                         
   1   3  14         19.27         25.50         7.16 o                         
   2   3  14        197.79        172.04        12.86 o                         
   3   3  14        149.55        131.18        11.76 o                         
  -7   4  14         45.27         39.55        12.69 o                         
  -6   4  14         80.76         76.39        14.84 o                         
  -5   4  14          3.23         56.80        14.19 o                         
  -4   4  14         75.78         64.50         9.06 o                         
  -3   4  14        141.31        118.96        11.39 o                         
  -2   4  14         14.44          1.03         3.46 o                         
  -1   4  14         18.61         17.28         9.27 o                         
   0   4  14         78.36         72.60        21.83 o                         
   1   4  14        106.13         61.10        14.26 o                         
   2   4  14        659.25        590.07        23.09 o                         
   3   4  14         13.94         19.53         7.10 o                         
  -7   5  14          1.42          7.03         6.57 o                         
  -6   5  14        204.11        185.87        30.69 o                         
  -5   5  14         68.71         53.21         9.16 o                         
  -4   5  14          0.75         -5.22         5.22 o                         
  -3   5  14        315.67        314.53        18.54 o                         
  -2   5  14        369.18        356.61        22.29 o                         
  -1   5  14        133.50        136.22        14.42 o                         
   0   5  14        388.58        452.38        39.78 o                         
   1   5  14          1.06         -2.79         4.37 o                         
   2   5  14        219.68        230.23        25.36 o                         
   3   5  14        431.31        381.73        26.63 o                         
  -7   6  14         29.16         20.87         7.37 o                         
  -6   6  14         90.65         85.26         8.36 o                         
  -5   6  14        109.60        142.25        13.53 o                         
  -4   6  14         29.38         19.75         7.77 o                         
  -3   6  14        109.18         99.82        11.06 o                         
  -2   6  14         11.64         16.54         7.26 o                         
  -1   6  14        133.30        107.99        13.17 o                         
   0   6  14        355.53        421.42        38.67 o                         
   1   6  14        329.37        271.52        29.76 o                         
   2   6  14         17.09          6.46         7.26 o                         
   3   6  14        170.02        168.37        16.87 o                         
  -6   7  14         88.41         81.20        12.11 o                         
  -5   7  14         42.36         34.67        10.86 o                         
  -4   7  14       1187.70       1154.34        50.34 o                         
  -3   7  14        532.37        536.88        36.57 o                         
  -2   7  14       2155.96       2090.71        56.04 o                         
  -1   7  14        129.88        109.93        13.35 o                         
   0   7  14         73.58         88.63        17.75 o                         
   1   7  14        789.54        818.33        50.80 o                         
   2   7  14        104.02        100.22        15.63 o                         
  -6   8  14         35.91        140.28        12.49 o                         
  -5   8  14         28.54         94.19        14.87 o                         
  -4   8  14         18.09         10.44         6.48 o                         
  -3   8  14        203.11        201.58        22.29 o                         
  -2   8  14          3.53          2.13         5.42 o                         
  -1   8  14        108.60         75.59        11.52 o                         
   0   8  14        154.61        214.58        28.01 o                         
   1   8  14        119.67        108.29        18.99 o                         
   2   8  14         17.89         18.09         6.23 o                         
  -6   9  14         25.42         30.99         4.93 o                         
  -5   9  14        131.43        132.55        15.98 o                         
  -4   9  14         22.40         22.21         7.64 o                         
  -3   9  14         13.32         15.32         5.74 o                         
  -2   9  14        184.17        193.44        16.47 o                         
  -1   9  14        375.27        404.00        38.27 o                         
   0   9  14         18.81         34.63        13.43 o                         
   1   9  14        289.97        278.36        27.15 o                         
   2   9  14        131.20        126.93         9.71 o                         
  -5  10  14        205.80        262.00        14.48 o                         
  -4  10  14        405.20        391.72        26.84 o                         
  -3  10  14        248.90        241.01        17.15 o                         
  -2  10  14         97.55         96.85        18.82 o                         
  -1  10  14        482.18        445.50        24.03 o                         
   0  10  14        739.21        923.82        33.97 o                         
   1  10  14         26.93         30.82         5.69 o                         
  -4  11  14         25.98         33.58         7.69 o                         
  -3  11  14        442.95        503.66        27.87 o                         
  -2  11  14         42.85         47.66        13.77 o                         
  -1  11  14        704.10        735.21        41.97 o                         
   0  11  14        405.84        512.32        22.92 o                         
  -3  12  14         38.12         28.24         6.44 o                         
  -2  12  14          0.74          3.66         6.47 o                         
  -1  12  14          1.21          0.26         3.14 o                         
  -7   1  15        119.32         97.74        13.89 o                         
  -6   1  15         84.65        118.18        23.09 o                         
  -5   1  15          0.24          4.11         4.87 o                         
  -4   1  15       1299.35       1195.78        28.99 o                         
  -3   1  15         25.89         23.87         5.88 o                         
  -2   1  15         75.92         91.81        11.54 o                         
  -1   1  15       2732.85       2510.53        47.72 o                         
   0   1  15         62.79         68.65         7.47 o                         
   1   1  15        854.54        756.11        23.80 o                         
   2   1  15        258.00        242.50        14.75 o                         
   3   1  15          0.04          3.46         2.78 o                         
  -7   2  15          2.58         -0.74         4.16 o                         
  -6   2  15        516.67        507.41        89.54 o                         
  -5   2  15         94.18         74.73        32.58 o                         
  -4   2  15         97.69         94.17        10.89 o                         
  -3   2  15       1490.73       1427.54        56.05 o                         
  -2   2  15       3062.03       2672.75        78.93 o                         
  -1   2  15        210.52        197.16        11.52 o                         
   0   2  15        408.25        470.30        18.64 o                         
   1   2  15        646.17        631.92        25.01 o                         
   2   2  15        154.74        146.50        11.40 o                         
   3   2  15        213.03        210.14        13.53 o                         
  -7   3  15         69.49         61.17         8.31 o                         
  -6   3  15         52.81         53.90        13.91 o                         
  -5   3  15        311.83        271.24        20.41 o                         
  -4   3  15          0.75          0.60         5.13 o                         
  -3   3  15        778.28        720.63        40.33 o                         
  -2   3  15        244.58        185.02        21.22 o                         
  -1   3  15       1049.09        901.73        28.52 o                         
   0   3  15        529.68        527.41        22.82 o                         
   1   3  15         78.16         62.54         8.00 o                         
   2   3  15        442.10        405.73        18.57 o                         
   3   3  15        285.91        288.14        22.42 o                         
  -7   4  15          6.01         -2.39         3.73 o                         
  -6   4  15         22.32         18.84         9.88 o                         
  -5   4  15          1.43         -4.90         7.72 o                         
  -4   4  15          4.92          2.58        13.88 o                         
  -3   4  15          0.78        -10.30        10.30 o                         
  -2   4  15        570.65        500.40        26.43 o                         
  -1   4  15        246.88        229.19        18.43 o                         
   0   4  15        111.18        120.53        14.21 o                         
   1   4  15         27.13         25.57         5.75 o                         
   2   4  15          6.69          7.84         4.23 o                         
   3   4  15         23.71         22.78         6.31 o                         
  -7   5  15         54.50         48.75         6.75 o                         
  -6   5  15         86.86         81.55         9.74 o                         
  -5   5  15        524.23        477.65        19.24 o                         
  -4   5  15         74.06         45.13        10.57 o                         
  -3   5  15        140.95        138.69        19.00 o                         
  -2   5  15          2.71          6.66        14.23 o                         
  -1   5  15         28.63         14.72         7.23 o                         
   0   5  15         13.57          4.67         7.89 o                         
   1   5  15          0.69         19.02         9.20 o                         
   2   5  15        281.94        264.09        17.63 o                         
  -6   6  15         38.48         36.68         5.41 o                         
  -5   6  15        602.91        563.15        25.27 o                         
  -4   6  15        532.07        519.46        33.87 o                         
  -3   6  15        261.24        238.93        24.10 o                         
  -2   6  15        818.56        773.68        33.89 o                         
  -1   6  15        235.00        210.81        24.19 o                         
   0   6  15        187.32        218.23        27.52 o                         
   1   6  15        174.23        194.74        24.74 o                         
   2   6  15        734.52        707.91        27.29 o                         
  -6   7  15        103.97        108.60        10.35 o                         
  -5   7  15        151.92        216.44        21.54 o                         
  -4   7  15        697.93        695.81        38.95 o                         
  -3   7  15         62.74         37.00        11.27 o                         
  -2   7  15        114.12        105.27        14.97 o                         
  -1   7  15          2.40          2.75         4.26 o                         
   0   7  15        149.13        180.52        25.02 o                         
   1   7  15          3.53         -6.72         6.72 o                         
   2   7  15         81.41         87.09         9.08 o                         
  -6   8  15          4.84          3.49         6.67 o                         
  -5   8  15         81.75        131.20        15.86 o                         
  -4   8  15         20.59         18.38         7.87 o                         
  -3   8  15        471.72        406.95        31.21 o                         
  -2   8  15         18.64         17.72         6.00 o                         
  -1   8  15          3.07          0.95         9.52 o                         
   0   8  15        117.27        147.66        22.02 o                         
   1   8  15        236.59        250.23        25.16 o                         
   2   8  15          1.08          0.02         2.42 o                         
  -5   9  15        114.83        123.02        14.32 o                         
  -4   9  15        175.62        149.90        17.25 o                         
  -3   9  15        265.23        245.38        17.45 o                         
  -2   9  15         75.38         62.08         9.61 o                         
  -1   9  15         34.36         17.73         5.81 o                         
   0   9  15        390.73        470.74        36.94 o                         
   1   9  15         17.10         22.89         7.79 o                         
  -5  10  15         18.87         71.85         7.68 o                         
  -4  10  15          0.00          4.26         4.41 o                         
  -3  10  15        134.06        130.35        12.07 o                         
  -2  10  15         22.62          9.62         7.36 o                         
  -1  10  15        170.99        201.52        15.19 o                         
   0  10  15          5.01          9.20         4.50 o                         
   1  10  15         60.54         67.56         5.82 o                         
  -4  11  15         12.24         21.35         6.05 o                         
  -3  11  15         30.70         29.51         5.67 o                         
  -2  11  15         63.70         60.24        13.16 o                         
  -1  11  15        305.20        274.47        15.74 o                         
   0  11  15        182.30        245.40        14.14 o                         
  -2  12  15          2.68         -1.54         5.56 o                         
  -7   0  16        110.65         74.48        14.05 o                         
  -6   0  16         14.51         23.58        10.41 o                         
  -5   0  16         42.51         28.41         8.96 o                         
  -4   0  16        130.66        149.11        18.72 o                         
  -3   0  16        704.21        683.20        39.83 o                         
  -2   0  16        240.86        233.78        24.57 o                         
  -1   0  16          6.99         -0.45         4.69 o                         
   0   0  16        733.79        852.86        35.59 o                         
   1   0  16         41.73         40.15         8.88 o                         
   2   0  16        581.05        571.03        36.54 o                         
   3   0  16        106.55        137.32        13.99 o                         
  -7   1  16          0.77         -3.21         5.35 o                         
  -6   1  16         32.90         23.49         6.86 o                         
  -5   1  16         12.20         55.36        22.83 o                         
  -4   1  16          0.00          2.32         3.30 o                         
  -3   1  16          5.83          2.11         6.44 o                         
  -2   1  16        239.03        220.08        23.46 o                         
  -1   1  16        308.08        303.11        14.52 o                         
   0   1  16        194.25        236.75        11.59 o                         
   1   1  16         46.80         37.00         6.29 o                         
   2   1  16         25.98         26.06         5.99 o                         
  -7   2  16         41.20         36.23        12.52 o                         
  -6   2  16         19.61         23.57         6.99 o                         
  -5   2  16         46.64         36.99         9.15 o                         
  -4   2  16        343.94        335.03        15.72 o                         
  -3   2  16         97.59        110.77        16.79 o                         
  -2   2  16        196.18        194.44        22.67 o                         
  -1   2  16        513.94        502.64        18.79 o                         
   0   2  16         49.44         56.06         7.73 o                         
   1   2  16         16.49         20.29         5.02 o                         
   2   2  16          0.32          2.97         3.10 o                         
  -7   3  16        115.38        122.80        12.00 o                         
  -6   3  16          0.85         14.19         8.72 o                         
  -5   3  16         29.06         71.74        10.58 o                         
  -4   3  16          0.17         -0.90         4.81 o                         
  -3   3  16         94.68         70.82        13.26 o                         
  -2   3  16       3083.99       2840.91        84.52 o                         
  -1   3  16          3.26          4.99         3.63 o                         
   0   3  16        762.71        863.01        29.03 o                         
   1   3  16          6.19          7.44         3.49 o                         
   2   3  16          8.45          8.66         3.70 o                         
  -7   4  16          0.19          0.76         4.32 o                         
  -6   4  16         62.76         56.58        12.95 o                         
  -5   4  16         45.46         50.94         8.55 o                         
  -4   4  16        116.47        100.72        15.44 o                         
  -3   4  16        199.85        175.99        21.02 o                         
  -2   4  16        143.16        124.33        13.32 o                         
  -1   4  16         88.01         64.28        14.61 o                         
   0   4  16        291.99        301.50        17.17 o                         
   1   4  16         53.12         52.32         7.47 o                         
   2   4  16        110.15        100.09        10.40 o                         
  -7   5  16          5.10         -0.05         5.72 o                         
  -6   5  16          7.51         18.80         6.79 o                         
  -5   5  16          9.25         41.32         6.52 o                         
  -4   5  16         59.97         46.49        11.03 o                         
  -3   5  16         20.51         15.23         6.17 o                         
  -2   5  16         99.11        105.58        12.73 o                         
  -1   5  16        250.95        237.79        18.86 o                         
   0   5  16        152.29        160.78        15.34 o                         
   1   5  16        793.56        691.39        29.82 o                         
   2   5  16         20.48         12.65         4.09 o                         
  -6   6  16        126.96        159.18        10.10 o                         
  -5   6  16        414.36        501.18        23.28 o                         
  -4   6  16          6.83          8.98         5.73 o                         
  -3   6  16         48.18         51.17        12.07 o                         
  -2   6  16          6.06          1.87         4.72 o                         
  -1   6  16         16.17         35.91         8.73 o                         
   0   6  16        236.63        297.72        30.66 o                         
   1   6  16         73.76         75.64        11.38 o                         
   2   6  16         13.18         19.46         4.42 o                         
  -6   7  16        329.00        357.43        17.49 o                         
  -5   7  16         91.40         93.37        14.18 o                         
  -4   7  16        245.66        235.73        22.76 o                         
  -3   7  16        671.16        616.49        38.62 o                         
  -2   7  16          0.19          6.17         5.11 o                         
  -1   7  16       1072.98       1008.61        37.27 o                         
   0   7  16          0.80         -1.26         8.07 o                         
   1   7  16        185.03        181.54        14.27 o                         
  -6   8  16          2.85         -0.16         2.85 o                         
  -5   8  16        255.06        287.75        21.95 o                         
  -4   8  16         22.18         13.99         7.04 o                         
  -3   8  16        102.66         98.02        15.67 o                         
  -2   8  16         57.46         59.74         9.80 o                         
  -1   8  16         10.15         15.35        10.11 o                         
   0   8  16         44.68         67.65        14.26 o                         
   1   8  16        226.18        224.57        14.33 o                         
  -5   9  16         14.84         15.91         5.43 o                         
  -4   9  16          0.40          5.07         4.85 o                         
  -3   9  16        161.41        168.56        13.68 o                         
  -2   9  16         76.81         76.76        11.09 o                         
  -1   9  16        113.70        143.36        13.00 o                         
   0   9  16        697.82        924.78        31.13 o                         
  -4  10  16         84.88         93.61        11.78 o                         
  -3  10  16        192.72        187.21        13.15 o                         
  -2  10  16          5.61          7.59         6.79 o                         
  -1  10  16        307.30        284.96        17.01 o                         
   0  10  16        616.44        868.49        26.81 o                         
  -3  11  16          6.04          5.88         2.60 o                         
  -2  11  16        744.42        726.02        37.63 o                         
  -1  11  16         47.50         44.35        10.16 o                         
  -7   1  17         32.14         22.65        16.19 o                         
  -6   1  17         80.82         44.72        20.49 o                         
  -5   1  17         99.21         63.69        32.31 o                         
  -4   1  17         10.23         18.03         5.52 o                         
  -3   1  17       1992.76       1863.36        47.11 o                         
  -2   1  17         12.55         15.42         7.27 o                         
  -1   1  17         93.01        101.90         7.84 o                         
   0   1  17        474.25        557.82        20.07 o                         
   1   1  17         43.87         31.79         5.51 o                         
   2   1  17        404.73        422.10        20.03 o                         
  -7   2  17        227.25        254.31        39.41 o                         
  -6   2  17        233.42        201.41        31.58 o                         
  -5   2  17        191.72        171.74        21.26 o                         
  -4   2  17        285.64        258.53        19.76 o                         
  -3   2  17        253.30        221.00        23.58 o                         
  -2   2  17       2411.84       2181.09        74.27 o                         
  -1   2  17        312.31        314.51        23.31 o                         
   0   2  17          0.47         -1.19         2.74 o                         
   1   2  17         59.51         55.72         7.21 o                         
   2   2  17        219.23        197.62        13.51 o                         
  -7   3  17         21.09         15.96         6.35 o                         
  -6   3  17          0.83         29.79         9.50 o                         
  -5   3  17         16.62         11.57         8.61 o                         
  -4   3  17        745.19        716.50        28.87 o                         
  -3   3  17        109.15         94.70        15.44 o                         
  -2   3  17        171.17        152.11        19.94 o                         
  -1   3  17          6.34         -1.63         4.72 o                         
   0   3  17         24.66         18.98         4.71 o                         
   1   3  17        546.10        549.18        21.25 o                         
   2   3  17        146.57        132.51        15.44 o                         
  -6   4  17         24.50         28.36         9.34 o                         
  -5   4  17          6.52          2.99         3.83 o                         
  -4   4  17         72.07         51.22        11.96 o                         
  -3   4  17        539.80        516.71        35.82 o                         
  -2   4  17         29.71         40.84        18.22 o                         
  -1   4  17         17.66          8.70         5.54 o                         
   0   4  17        199.04        233.48        17.81 o                         
   1   4  17        134.72        137.82        13.03 o                         
   2   4  17          9.34         15.63         5.95 o                         
  -6   5  17          5.61          3.14         7.39 o                         
  -5   5  17          3.98         13.52         5.75 o                         
  -4   5  17        180.19        169.79        20.06 o                         
  -3   5  17         13.89         11.14         6.50 o                         
  -2   5  17         26.91         11.64         5.57 o                         
  -1   5  17          4.85          4.63         4.22 o                         
   0   5  17         31.13         39.51         8.01 o                         
   1   5  17        243.83        251.23        16.62 o                         
  -6   6  17        510.84        549.87        17.00 o                         
  -5   6  17          7.24         72.66        13.68 o                         
  -4   6  17        119.47        109.32        15.35 o                         
  -3   6  17        150.15        135.47        18.92 o                         
  -2   6  17        319.82        299.96        20.61 o                         
  -1   6  17        514.97        533.09        26.47 o                         
   0   6  17        102.15         99.27        14.72 o                         
   1   6  17         64.66         71.82         8.74 o                         
  -6   7  17         62.83         72.35         7.51 o                         
  -5   7  17         34.31         35.45         8.75 o                         
  -4   7  17         35.25         35.84         6.53 o                         
  -3   7  17         49.94         38.28        10.69 o                         
  -2   7  17          6.12          5.50         4.79 o                         
  -1   7  17        187.26        152.56        13.94 o                         
   0   7  17         82.15        109.78        17.29 o                         
   1   7  17        132.34        163.90        11.78 o                         
  -5   8  17         73.63         63.34        10.21 o                         
  -4   8  17        100.10        102.74        13.72 o                         
  -3   8  17         14.07         18.13         6.90 o                         
  -2   8  17        168.42        158.76        14.08 o                         
  -1   8  17         10.74          6.81         6.52 o                         
   0   8  17          0.83          2.94         6.89 o                         
  -5   9  17         27.44         34.20         7.12 o                         
  -4   9  17        156.73        149.00        15.33 o                         
  -3   9  17         98.35         76.39        11.80 o                         
  -2   9  17        166.39        155.82        19.71 o                         
  -1   9  17          4.61         -1.63         5.28 o                         
   0   9  17         14.95         14.54         9.92 o                         
  -4  10  17          2.22         -4.26         4.26 o                         
  -3  10  17          0.02          3.37         4.44 o                         
  -2  10  17        218.39        229.49        21.56 o                         
  -1  10  17          0.15          1.85         4.71 o                         
  -7   0  18         11.40          7.61         5.63 o                         
  -6   0  18         19.86         20.13         8.41 o                         
  -5   0  18        187.68        160.73        23.33 o                         
  -4   0  18        396.60        351.39        28.68 o                         
  -3   0  18        404.04        377.97        30.60 o                         
  -2   0  18       1213.10       1128.26        53.06 o                         
  -1   0  18        883.46        858.60        33.80 o                         
   0   0  18        139.31        158.84        14.68 o                         
   1   0  18        139.00        133.17        17.35 o                         
  -7   1  18          0.99         -0.19         5.00 o                         
  -6   1  18         12.40         12.20         5.13 o                         
  -5   1  18          0.52         15.75         6.43 o                         
  -4   1  18        264.50        283.48        23.10 o                         
  -3   1  18         46.17         38.67         8.45 o                         
  -2   1  18         27.44         27.66         9.77 o                         
  -1   1  18         30.24         28.21         4.52 o                         
   0   1  18        121.11        161.38        11.93 o                         
   1   1  18        150.93        153.87        12.86 o                         
  -6   2  18        103.61        135.69        15.41 o                         
  -5   2  18        120.20        190.56        19.21 o                         
  -4   2  18          8.26         12.15         5.89 o                         
  -3   2  18       1125.11       1134.10        36.77 o                         
  -2   2  18        590.32        524.30        36.22 o                         
  -1   2  18          0.18          1.80         2.61 o                         
   0   2  18         88.98        122.45        10.38 o                         
   1   2  18         61.93         61.56         6.74 o                         
  -6   3  18         22.50         30.04         6.28 o                         
  -5   3  18          2.14         29.24         6.13 o                         
  -4   3  18        846.41        823.09        30.55 o                         
  -3   3  18         24.24         18.41         6.97 o                         
  -2   3  18        277.78        289.71        27.60 o                         
  -1   3  18        285.49        263.93        18.68 o                         
   0   3  18          0.25          6.43         3.24 o                         
   1   3  18        277.17        288.18        17.35 o                         
  -6   4  18          6.73          7.44         3.93 o                         
  -5   4  18        234.92        227.30        15.91 o                         
  -4   4  18        104.73        104.88        23.62 o                         
  -3   4  18        189.09        164.75        19.91 o                         
  -2   4  18          1.92          4.53         8.03 o                         
  -1   4  18        414.62        421.90        23.36 o                         
   0   4  18        118.82        145.57        13.19 o                         
   1   4  18         31.16         44.83         6.87 o                         
  -6   5  18          1.59          3.45         2.43 o                         
  -5   5  18         14.65         25.45         4.70 o                         
  -4   5  18          2.03          0.67         4.43 o                         
  -3   5  18         77.94         79.71        14.50 o                         
  -2   5  18          0.42         -2.22         5.29 o                         
  -1   5  18        657.99        627.67        31.11 o                         
   0   5  18        335.83        430.32        21.55 o                         
   1   5  18         36.37         47.55         8.84 o                         
  -6   6  18          0.26         -0.64         2.68 o                         
  -5   6  18          0.05         10.71         4.22 o                         
  -4   6  18        201.80        191.14        19.65 o                         
  -3   6  18         19.82         17.85         9.11 o                         
  -2   6  18          1.97          4.08         4.97 o                         
  -1   6  18         80.04         83.59         9.78 o                         
   0   6  18         12.29         26.75         9.27 o                         
   1   6  18        124.37        139.48        10.18 o                         
  -5   7  18        291.59        330.61        22.49 o                         
  -4   7  18          9.46          3.80         4.63 o                         
  -3   7  18        131.75        128.18        16.55 o                         
  -2   7  18        216.74        203.12        15.43 o                         
  -1   7  18          0.93          8.17         6.28 o                         
   0   7  18        832.23       1097.10        47.37 o                         
  -5   8  18        113.71        140.47        13.36 o                         
  -4   8  18         21.79         16.08         6.12 o                         
  -3   8  18        159.86        172.01        17.14 o                         
  -2   8  18        149.54        148.36        11.95 o                         
  -1   8  18        127.54        127.88        10.57 o                         
   0   8  18          6.01          4.33         4.01 o                         
  -4   9  18          9.38         15.73         5.72 o                         
  -3   9  18          1.48          2.84         3.61 o                         
  -2   9  18        537.51        579.96        33.07 o                         
  -1   9  18         64.73         87.94        13.53 o                         
  -6   1  19         49.29         62.51        12.47 o                         
  -5   1  19        103.89         86.99         8.63 o                         
  -4   1  19        424.82        445.14        22.15 o                         
  -3   1  19          1.23         11.17        15.53 o                         
  -2   1  19        527.06        499.85        24.35 o                         
  -1   1  19          1.15          3.22         4.16 o                         
   0   1  19          0.97         -3.61         3.61 o                         
   1   1  19        483.92        485.09        20.07 o                         
  -6   2  19          1.94          3.61         3.80 o                         
  -5   2  19        330.83        365.93        16.87 o                         
  -4   2  19        395.54        389.17        20.59 o                         
  -3   2  19         37.76         36.81         9.78 o                         
  -2   2  19         10.26         14.26         6.09 o                         
  -1   2  19        319.40        299.65        15.19 o                         
   0   2  19        239.98        313.65        18.50 o                         
   1   2  19         56.26         54.94         9.84 o                         
  -6   3  19         90.95         91.23        14.16 o                         
  -5   3  19         45.94         47.17         5.98 o                         
  -4   3  19         38.44         56.37         8.56 o                         
  -3   3  19        185.24        167.28        14.27 o                         
  -2   3  19         81.18         75.44         9.86 o                         
  -1   3  19         74.99         85.75         8.32 o                         
   0   3  19        216.72        279.89        16.92 o                         
   1   3  19          5.93          7.83         4.41 o                         
  -6   4  19          4.31          7.88         5.82 o                         
  -5   4  19        130.27        146.95        12.30 o                         
  -4   4  19        195.82        200.85        14.50 o                         
  -3   4  19         38.75         30.97         9.27 o                         
  -2   4  19        228.82        240.22        20.71 o                         
  -1   4  19          9.96         12.57        10.29 o                         
   0   4  19          9.98         18.91         4.97 o                         
  -5   5  19          0.52         -2.76         2.76 o                         
  -4   5  19         31.26         46.24         7.45 o                         
  -3   5  19        357.06        402.31        29.20 o                         
  -2   5  19        152.40        131.30        12.52 o                         
  -1   5  19          6.95          7.69         3.90 o                         
   0   5  19          8.06          8.08         3.02 o                         
  -5   6  19        106.84        134.27        10.59 o                         
  -4   6  19         50.09         44.29         5.35 o                         
  -3   6  19         87.76         96.52        14.15 o                         
  -2   6  19         18.66         21.27         5.50 o                         
  -1   6  19          1.46         -2.18         6.26 o                         
   0   6  19        241.87        313.87        31.55 o                         
  -5   7  19         16.53         24.18         6.58 o                         
  -4   7  19        199.74        196.71        12.27 o                         
  -3   7  19        195.94        201.29        19.03 o                         
  -2   7  19         99.11         94.97        11.85 o                         
  -1   7  19         15.55         21.39         7.89 o                         
  -4   8  19          0.34          5.57         4.36 o                         
  -3   8  19          6.57         10.73         4.58 o                         
  -2   8  19         56.28         45.73         9.03 o                         
  -6   0  20         25.94         23.43         8.10 o                         
  -5   0  20         31.85         24.73         7.77 o                         
  -4   0  20         63.32         65.44        12.29 o                         
  -3   0  20        723.86        751.95        40.36 o                         
  -2   0  20        256.83        255.23        24.05 o                         
  -1   0  20        476.67        440.33        28.24 o                         
   0   0  20        334.90        488.34        28.11 o                         
  -6   1  20         29.15         31.90         5.83 o                         
  -5   1  20         22.12         20.09         4.35 o                         
  -4   1  20        195.12        180.20        13.84 o                         
  -3   1  20        167.78        174.19        14.29 o                         
  -2   1  20        263.07        271.79        17.19 o                         
  -1   1  20        159.26        178.19        12.86 o                         
   0   1  20         29.37         33.20         7.41 o                         
  -6   2  20         29.49         35.38         8.55 o                         
  -5   2  20        508.16        536.16        18.70 o                         
  -4   2  20        707.14        693.38        26.11 o                         
  -3   2  20         40.97         38.93         7.37 o                         
  -2   2  20        333.63        328.89        18.65 o                         
  -1   2  20          0.36         -2.72         2.72 o                         
   0   2  20          1.28         -3.41         3.41 o                         
  -6   3  20        146.79        145.77        15.75 o                         
  -5   3  20         67.67         74.78        16.22 o                         
  -4   3  20          7.20          3.35         3.70 o                         
  -3   3  20        124.90        118.82        11.48 o                         
  -2   3  20          0.02         -3.10         3.60 o                         
  -1   3  20         96.88        111.57        10.81 o                         
   0   3  20        332.71        450.75        28.54 o                         
  -5   4  20         18.38         27.34         4.27 o                         
  -4   4  20          4.12          3.80         3.30 o                         
  -3   4  20         31.62         29.39         6.40 o                         
  -2   4  20          2.79          4.81         6.98 o                         
  -1   4  20        360.54        378.59        18.64 o                         
   0   4  20        273.84        362.61        24.45 o                         
  -5   5  20          0.54         18.98         5.97 o                         
  -4   5  20          6.80          4.26         3.49 o                         
  -3   5  20         10.75         14.23         4.85 o                         
  -2   5  20        578.37        603.81        19.04 o                         
  -1   5  20          0.50         -3.36         3.36 o                         
  -4   6  20          0.87         -2.20         3.31 o                         
  -3   6  20        278.42        295.57        15.74 o                         
  -2   6  20         23.54         12.44         3.89 o                         
  -1   6  20         26.35         34.54         5.68 o                         
  -4   7  20        216.55        233.82        11.69 o                         
  -3   7  20         27.03         24.82         7.70 o                         
  -2   7  20         42.23         46.56         5.61 o                         
  -5   1  21          6.96         14.13         5.08 o                         
  -4   1  21          0.91          2.67         3.27 o                         
  -3   1  21        123.69        131.77        11.35 o                         
  -2   1  21          0.18          3.06         3.81 o                         
  -1   1  21        325.82        346.71        15.20 o                         
  -5   2  21        199.66        221.17        10.79 o                         
  -4   2  21          0.60          9.74         4.73 o                         
  -3   2  21        322.70        345.14        17.93 o                         
  -2   2  21         18.28         12.74         4.36 o                         
  -1   2  21          0.84          0.44         4.22 o                         
  -5   3  21          8.81          8.31         8.05 o                         
  -4   3  21        379.51        397.56        18.97 o                         
  -3   3  21          6.21          9.99         8.28 o                         
  -2   3  21         91.85         93.19        13.67 o                         
  -1   3  21          2.29          4.73         3.96 o                         
  -4   4  21         46.06         54.40         7.04 o                         
  -3   4  21        102.61        101.27         9.47 o                         
  -2   4  21          2.41         -3.41         3.49 o                         
  -1   4  21         58.83         62.05         6.68 o                         
  -4   5  21         20.27         25.79         3.92 o                         
  -3   5  21          3.17          1.80         7.23 o                         
  -2   5  21         30.86         30.38         6.57 o                         
  -4   0  22        380.92        415.01        24.39 o                         
  -3   0  22          7.63          2.77         4.95 o                         
  -2   0  22        211.67        253.89        18.70 o                         
  -4   1  22          9.62         10.09         3.18 o                         
  -3   1  22         12.42         14.15         4.75 o                         
  -2   1  22        161.95        186.00        11.39 o                         
  -4   2  22        289.64        319.52        11.93 o                         
  -3   2  22        130.99        132.70        10.06 o                         
  -2   2  22         16.55         27.04        10.38 o                         
  -4   3  22          8.07         12.88         3.78 o                         
  -3   3  22         39.60         42.11         5.89 o                         
                                                                                
