# Supplementary material for: Supramolecular synthon hierarchy in sulfonamide cocrystals with syn-amides and N-oxides
Source: IUCrJ. 2019 Jun 21;6(Pt 4):751–60. doi: 10.1107/S2052252519005037 (PMC6608642; doi:10.1107/S2052252519005037)
Supplement: Supplementary file 10 [file m-06-00751-HCTHPFORMIIsup10.hkl]

data_HCTHPFORMII                                                                
_shelx_title ' HCTHP11 in Pna21 No33' 
_shelx_refln_list_code          4                                               
_shelx_F_calc_maximum      328.48                                               
_exptl_crystal_F_000       808.00                                               
_reflns_d_resolution_high  0.8000                                               
                                                                                
loop_                                                                           
 _space_group_symop_operation_xyz                                               
 'x, y, z'                                                                      
 '-x, -y, z+1/2'                                                                
 '-x+1/2, y+1/2, z+1/2'                                                         
 'x+1/2, -y+1/2, z'                                                             
                                                                                
_cell_length_a    29.4416                                                       
_cell_length_b     7.3421                                                       
_cell_length_c     7.0867                                                       
_cell_angle_alpha  90.000                                                       
_cell_angle_beta   90.000                                                       
_cell_angle_gamma  90.000                                                       
                                                                                
_shelx_F_squared_multiplier     1.000                                           
                                                                                
loop_                                                                           
 _refln_index_h                                                                 
 _refln_index_k                                                                 
 _refln_index_l                                                                 
 _refln_F_squared_calc                                                          
 _refln_F_squared_meas                                                          
 _refln_F_squared_sigma                                                         
 _refln_observed_status                                                         
   0   0  -8       1051.92       1262.24       126.58 o                         
   2   0  -8        602.40        645.29        68.24 o                         
   4   0  -8        132.51        112.58        61.46 o                         
   6   0  -8        473.93        446.43        92.30 o                         
   8   0  -8         17.21         42.53        63.34 o                         
  10   0  -8        100.46        179.80        80.22 o                         
  12   0  -8         16.50          9.14        53.52 o                         
  14   0  -8        429.46        596.27       109.81 o                         
   1   1  -8         34.69         18.19        42.70 o                         
   2   1  -8        108.41        136.86        49.61 o                         
   3   1  -8          0.25        -27.76        57.76 o                         
   4   1  -8        518.12        504.05       102.99 o                         
   5   1  -8         26.22         17.91        74.15 o                         
   6   1  -8        193.00        186.66        82.02 o                         
   7   1  -8         52.47         21.34        72.58 o                         
   8   1  -8         18.96        -10.17        73.90 o                         
   9   1  -8         51.44         93.54        65.44 o                         
  10   1  -8        128.74         98.54        80.13 o                         
  11   1  -8         26.62        -45.47        70.96 o                         
  12   1  -8        452.73        629.27       113.29 o                         
  13   1  -8         95.65        107.65        68.95 o                         
  14   1  -8         10.92         51.26        61.34 o                         
  15   1  -8         52.86          4.68        56.08 o                         
   0   2  -8        233.29        318.18        95.36 o                         
   1   2  -8         48.33         68.93        52.94 o                         
   2   2  -8        115.88        156.71        57.43 o                         
   3   2  -8         13.51         41.72        52.83 o                         
   4   2  -8         77.66         32.60        68.00 o                         
   5   2  -8         58.18         84.28        68.34 o                         
   6   2  -8        175.98        202.63        93.78 o                         
   7   2  -8        215.88        256.19        94.74 o                         
   8   2  -8         34.66         -4.01        58.32 o                         
   9   2  -8        113.49         75.69        90.15 o                         
  10   2  -8         84.30        124.39        83.31 o                         
  11   2  -8         27.30         43.53        82.97 o                         
  12   2  -8         74.36         75.49        77.79 o                         
  13   2  -8         75.17         21.54        72.62 o                         
   1   3  -8         27.25         14.18        55.61 o                         
   2   3  -8          3.58         -2.85        45.18 o                         
   3   3  -8         11.87         23.25        53.03 o                         
   4   3  -8         43.78         99.56        92.59 o                         
   5   3  -8        137.85        235.10        88.12 o                         
   6   3  -8         77.37        179.93        94.00 o                         
   7   3  -8        126.02        216.92        95.08 o                         
   8   3  -8         21.66         41.75        81.02 o                         
   9   3  -8         78.19        155.04        84.79 o                         
  10   3  -8        165.41        135.18        79.42 o                         
   2   0  -7         37.65         83.02        35.08 o                         
   4   0  -7        389.49        443.11        54.31 o                         
   6   0  -7        744.36        827.39        65.91 o                         
   8   0  -7        352.28        282.30        75.14 o                         
  10   0  -7         97.95         29.32        46.43 o                         
  12   0  -7        674.76        513.27        96.15 o                         
  14   0  -7         28.59         -2.53        53.52 o                         
  16   0  -7        108.31         96.96        55.20 o                         
  18   0  -7        392.63        397.10        84.64 o                         
  20   0  -7        147.24        113.22        54.34 o                         
  22   0  -7         61.13         78.30        64.54 o                         
   0   1  -7        703.17        886.76       111.66 o                         
   1   1  -7         88.78         95.79        46.24 o                         
   2   1  -7        194.17        209.78        50.69 o                         
   3   1  -7         90.59         75.02        43.95 o                         
   4   1  -7       1184.36       1296.12        91.02 o                         
   5   1  -7         99.13        100.33        36.01 o                         
   6   1  -7        149.90        149.29        37.28 o                         
   7   1  -7         93.88         70.86        31.34 o                         
   8   1  -7         14.59         -3.49        41.62 o                         
   9   1  -7        127.57        114.46        48.01 o                         
  10   1  -7        649.68        540.71        69.71 o                         
  11   1  -7         35.12         19.04        46.19 o                         
  12   1  -7         72.46         35.63        42.16 o                         
  13   1  -7         27.20        -46.80        46.80 o                         
  14   1  -7        155.52        126.26        46.37 o                         
  15   1  -7         28.85         58.40        72.77 o                         
  16   1  -7        234.97         93.84        68.17 o                         
  17   1  -7         65.83         18.58        68.78 o                         
  18   1  -7        128.32        120.43        77.55 o                         
  19   1  -7         17.01         -7.06        46.46 o                         
  20   1  -7         97.63        107.33        69.31 o                         
  21   1  -7         11.26        -69.55        69.55 o                         
  22   1  -7        122.49        119.59        60.90 o                         
   1   2  -7        372.35        426.52        65.17 o                         
   2   2  -7         31.78         96.17        47.82 o                         
   3   2  -7        132.20        239.05        53.97 o                         
   4   2  -7         12.93         21.64        44.40 o                         
   5   2  -7          0.82         10.72        39.84 o                         
   6   2  -7        506.26        539.67        67.64 o                         
   7   2  -7        138.45        171.32        50.55 o                         
   8   2  -7        276.94        203.05        73.92 o                         
   9   2  -7        133.58        120.99        83.35 o                         
  10   2  -7         41.28          1.95        63.75 o                         
  11   2  -7        509.54        463.95       103.33 o                         
  12   2  -7        269.39        367.35        98.54 o                         
  13   2  -7        193.71        206.54        53.11 o                         
  14   2  -7         38.27         16.21        45.00 o                         
  15   2  -7         65.72         45.06        43.40 o                         
  16   2  -7        123.14        155.68        55.34 o                         
  17   2  -7        194.28        180.64        59.53 o                         
  18   2  -7        206.64        212.48        62.84 o                         
  19   2  -7         32.59         79.63        45.57 o                         
  20   2  -7         19.48         -4.37        74.46 o                         
  21   2  -7         24.37         -0.23        78.68 o                         
   0   3  -7         68.89        406.51        99.59 o                         
   1   3  -7        288.47        450.60        65.08 o                         
   2   3  -7         35.19         54.48        45.50 o                         
   3   3  -7         82.26        172.25        48.63 o                         
   4   3  -7        165.88        234.29        48.84 o                         
   5   3  -7        290.39        369.09        47.08 o                         
   6   3  -7         12.87         53.75        35.97 o                         
   7   3  -7        213.64        283.04        46.09 o                         
   8   3  -7        115.76        248.02        73.70 o                         
   9   3  -7         89.96        154.46        43.46 o                         
  10   3  -7         66.96         79.11        38.08 o                         
  11   3  -7        141.51        269.60        54.96 o                         
  12   3  -7        215.12        271.76        59.75 o                         
  13   3  -7        162.46        130.02        52.80 o                         
  14   3  -7         39.91         39.11        56.31 o                         
  15   3  -7        208.14        185.80        58.80 o                         
  16   3  -7          8.33        -19.51        44.96 o                         
  17   3  -7        134.45        120.80        55.27 o                         
  18   3  -7        164.39        174.34        58.98 o                         
  19   3  -7        197.38        170.18        61.29 o                         
   1   4  -7        293.39        234.27        43.86 o                         
   2   4  -7         71.72         55.96        34.14 o                         
   3   4  -7         97.60         53.29        34.39 o                         
   4   4  -7         60.67         56.26        56.95 o                         
   5   4  -7         11.80         45.51        48.82 o                         
   6   4  -7        120.74        112.90        53.28 o                         
   7   4  -7        116.96         82.84        49.29 o                         
   8   4  -7         37.26         76.96       139.33 o                         
   9   4  -7         44.63        115.35        43.59 o                         
  10   4  -7         44.36        123.76        48.65 o                         
  11   4  -7        476.02        590.24        80.58 o                         
  12   4  -7         67.56         89.38        49.63 o                         
  13   4  -7        237.19        345.78        61.65 o                         
  14   4  -7         36.72         74.67        44.83 o                         
  15   4  -7         23.18         16.54        51.56 o                         
   0   5  -7        264.01        289.51        81.33 o                         
   1   5  -7        298.66        306.02        56.72 o                         
   2   5  -7         27.30         23.63        40.38 o                         
   3   5  -7         79.40         57.01        38.81 o                         
   4   5  -7         31.41          4.95        55.64 o                         
   5   5  -7        134.08        283.12        78.74 o                         
   6   5  -7         17.28         17.56        57.47 o                         
   7   5  -7         81.09        124.18        59.18 o                         
   8   5  -7         91.99         38.76        54.08 o                         
   9   5  -7         20.28         39.74        53.37 o                         
  10   5  -7          8.47          3.62        44.27 o                         
   0   0  -6        163.41        167.90        58.91 o                         
   2   0  -6        889.78        920.76        41.80 o                         
   4   0  -6       2683.24       2527.50       112.88 o                         
   6   0  -6       1140.66       1112.13        67.52 o                         
   8   0  -6       2861.02       2849.18        92.69 o                         
  10   0  -6        179.15        180.76        37.97 o                         
  12   0  -6        333.35        391.70        49.77 o                         
  14   0  -6        145.49        125.86        65.36 o                         
  16   0  -6        409.03        538.27        98.16 o                         
  18   0  -6        247.03        272.44        75.13 o                         
  20   0  -6        267.54        263.49        74.34 o                         
  22   0  -6        146.83         75.23        61.06 o                         
  24   0  -6        256.56        355.48        85.32 o                         
  26   0  -6        277.78        375.54        91.12 o                         
   1   1  -6          0.04         -4.68        13.87 o                         
   2   1  -6       1388.78       1404.36        53.37 o                         
   3   1  -6        317.67        292.02        30.22 o                         
   4   1  -6        225.38        221.31        27.80 o                         
   5   1  -6        298.37        294.95        30.10 o                         
   6   1  -6         61.94         59.23        22.50 o                         
   7   1  -6         69.43         60.28        24.47 o                         
   8   1  -6        115.16        128.92        27.85 o                         
   9   1  -6        303.40        304.28        33.92 o                         
  10   1  -6       2593.14       2531.53        81.78 o                         
  11   1  -6         79.79         70.98        33.84 o                         
  12   1  -6        365.36        382.70        61.01 o                         
  13   1  -6         75.22         66.28        32.90 o                         
  14   1  -6        991.80        986.14        64.56 o                         
  15   1  -6        118.64        122.00        38.19 o                         
  16   1  -6        297.56        245.21        54.00 o                         
  17   1  -6         43.31         13.96        37.91 o                         
  18   1  -6          5.79         -5.88        44.26 o                         
  19   1  -6        250.06        208.67        55.04 o                         
  20   1  -6        101.14         98.89        71.02 o                         
  21   1  -6         52.18         -2.09        73.49 o                         
  22   1  -6        381.80        534.75       104.88 o                         
  23   1  -6         45.25         58.61        60.08 o                         
  24   1  -6         67.60         40.37        59.27 o                         
  25   1  -6         16.33         11.29        43.50 o                         
  26   1  -6         51.76         15.13        49.37 o                         
   0   2  -6        871.17        871.08        70.77 o                         
   1   2  -6        744.88        815.21        53.17 o                         
   2   2  -6        248.11        305.88        34.68 o                         
   3   2  -6       1310.17       1322.40        51.86 o                         
   4   2  -6        508.15        506.62        56.77 o                         
   5   2  -6         35.57         78.71        28.34 o                         
   6   2  -6         35.65         61.33        25.68 o                         
   7   2  -6         81.41         84.32        34.69 o                         
   8   2  -6        662.22        654.82        55.51 o                         
   9   2  -6          9.83         40.66        43.97 o                         
  10   2  -6        211.02        222.01        47.57 o                         
  11   2  -6        306.18        361.93        41.44 o                         
  12   2  -6         34.83         99.07        42.16 o                         
  13   2  -6        309.50        335.18        56.33 o                         
  14   2  -6        206.75        178.65        53.88 o                         
  15   2  -6          0.17         42.23        46.60 o                         
  16   2  -6        304.69        378.43        59.49 o                         
  17   2  -6         90.52        101.67        47.07 o                         
  18   2  -6        165.80        178.69        60.84 o                         
  19   2  -6         98.62        100.78        56.22 o                         
  20   2  -6        305.88        326.31        70.87 o                         
  21   2  -6        190.85        150.89        60.17 o                         
  22   2  -6         80.15         26.63        65.03 o                         
  23   2  -6        101.96         17.40        60.35 o                         
  24   2  -6         57.78        -11.18        64.69 o                         
  25   2  -6        306.16        321.89        91.25 o                         
   1   3  -6        136.27        150.78        36.45 o                         
   2   3  -6        567.22        583.30        54.58 o                         
   3   3  -6        919.63        923.24        65.09 o                         
   4   3  -6        170.39        168.41        36.93 o                         
   5   3  -6        637.04        626.77        81.90 o                         
   6   3  -6         31.40         49.02        45.30 o                         
   7   3  -6        178.40        174.20        55.39 o                         
   8   3  -6         10.84         77.21        54.09 o                         
   9   3  -6        656.12        696.79        67.65 o                         
  10   3  -6        313.13        390.74        98.77 o                         
  11   3  -6        238.18        300.59       107.15 o                         
  12   3  -6        378.58        429.28        89.13 o                         
  13   3  -6        132.42        157.14        55.94 o                         
  14   3  -6        105.07        102.93        46.23 o                         
  15   3  -6        285.95        245.02        55.83 o                         
  16   3  -6         28.80         22.61        39.92 o                         
  17   3  -6        104.84        107.64        50.09 o                         
  18   3  -6         39.78         43.21        47.66 o                         
  19   3  -6        508.84        615.52        90.31 o                         
  20   3  -6         69.77        136.96        89.06 o                         
  21   3  -6         56.28         69.43        58.71 o                         
  22   3  -6        198.63        213.08        64.11 o                         
  23   3  -6         57.95        117.41        52.35 o                         
  24   3  -6         43.99         23.57        54.88 o                         
   0   4  -6        386.65        435.17        72.73 o                         
   1   4  -6        537.11        562.56        59.57 o                         
   2   4  -6         35.93         40.04        33.87 o                         
   3   4  -6        724.07        721.98        66.36 o                         
   4   4  -6         23.28         22.15        35.41 o                         
   5   4  -6        381.42        378.93        76.27 o                         
   6   4  -6        163.12        155.54        57.89 o                         
   7   4  -6          7.42         15.20        46.57 o                         
   8   4  -6         10.05         18.56        49.38 o                         
   9   4  -6         31.91         25.22        53.08 o                         
  10   4  -6        283.24        274.41        75.46 o                         
  11   4  -6        351.97        320.95        80.61 o                         
  12   4  -6         29.69          4.99        58.05 o                         
  13   4  -6        105.55         42.98        71.63 o                         
  14   4  -6         25.95         28.59        41.02 o                         
  15   4  -6          9.82         46.93        56.68 o                         
  16   4  -6          2.62         63.80        53.22 o                         
  17   4  -6          9.34         67.05        48.52 o                         
  18   4  -6        126.28        131.14        49.32 o                         
  19   4  -6        129.70        123.43        51.46 o                         
  20   4  -6         70.63        106.41        47.53 o                         
  21   4  -6        245.05        231.38        60.00 o                         
   1   5  -6         65.96         39.01        38.15 o                         
   2   5  -6         13.91          7.09        35.23 o                         
   3   5  -6        310.07        348.21        54.56 o                         
   4   5  -6        100.04        119.85        42.62 o                         
   5   5  -6        116.71        128.90        64.88 o                         
   6   5  -6         10.44         59.38        56.15 o                         
   7   5  -6        116.72        132.58        63.44 o                         
   8   5  -6         51.34         93.48        50.91 o                         
   9   5  -6        172.60        214.61        70.10 o                         
  10   5  -6         10.70         61.70        61.00 o                         
  11   5  -6         76.84         56.47        57.21 o                         
  12   5  -6        154.74        203.32        76.21 o                         
  13   5  -6         28.17         51.40        56.53 o                         
  14   5  -6         64.46         79.12        56.06 o                         
  15   5  -6        126.37         85.96        80.41 o                         
  16   5  -6         47.15         44.18        84.14 o                         
  17   5  -6         35.53         -8.16        87.23 o                         
  18   5  -6          4.81         46.31        47.36 o                         
   0   6  -6         83.49         63.07        63.30 o                         
   1   6  -6        138.37        144.62        49.14 o                         
   2   6  -6          9.40         -7.69        37.04 o                         
   3   6  -6        252.04        278.80        53.69 o                         
   4   6  -6          4.54         19.32        33.13 o                         
   5   6  -6         57.94         41.70        61.38 o                         
   6   6  -6        103.23         48.98        63.88 o                         
   7   6  -6         69.40        117.82        63.82 o                         
   8   6  -6         28.60         67.24        63.76 o                         
   9   6  -6          4.25          7.45        52.67 o                         
  10   6  -6          8.47          6.30        63.55 o                         
  11   6  -6         39.59         33.66        66.36 o                         
  12   6  -6          3.20         10.27        52.64 o                         
   2   0  -5        209.27        240.83        24.57 o                         
   4   0  -5       4673.94       4614.41        91.74 o                         
   6   0  -5       1019.01       1008.25        45.51 o                         
   8   0  -5       1173.62       1217.54        49.11 o                         
  10   0  -5        122.58        130.14        35.34 o                         
  12   0  -5        676.98        559.01        95.18 o                         
  14   0  -5        210.88        227.99        75.60 o                         
  16   0  -5        178.63        141.77        68.38 o                         
  18   0  -5       1335.76       1172.70       124.73 o                         
  20   0  -5        252.35        268.25        77.55 o                         
  22   0  -5        106.04        143.26        64.49 o                         
  24   0  -5         38.26         -1.48        64.11 o                         
  26   0  -5         73.16         17.62        48.72 o                         
  28   0  -5        802.08        881.27       124.64 o                         
  30   0  -5        318.91        266.40        83.46 o                         
   0   1  -5       2657.12       2692.38        71.21 o                         
   1   1  -5        156.74        152.59        17.43 o                         
   2   1  -5       3363.30       3246.16        76.23 o                         
   3   1  -5         10.73         13.63         9.81 o                         
   4   1  -5       1722.91       1687.49        40.12 o                         
   5   1  -5        363.37        341.54        23.75 o                         
   6   1  -5        429.54        475.57        35.05 o                         
   7   1  -5        248.95        226.26        28.00 o                         
   8   1  -5        124.63        162.93        27.17 o                         
   9   1  -5         46.50         38.18        23.07 o                         
  10   1  -5        203.36        240.46        28.93 o                         
  11   1  -5        128.43        131.56        25.00 o                         
  12   1  -5        326.57        338.75        34.94 o                         
  13   1  -5         39.38         18.89        24.72 o                         
  14   1  -5        264.51        293.85        53.89 o                         
  15   1  -5        653.71        551.01        65.41 o                         
  16   1  -5        184.74        153.86        48.09 o                         
  17   1  -5         81.32         69.96        39.83 o                         
  18   1  -5        233.72        162.02        51.98 o                         
  19   1  -5        329.27        219.02        51.93 o                         
  20   1  -5        216.07        224.35        56.51 o                         
  21   1  -5        202.90        219.35        86.22 o                         
  22   1  -5        282.64        341.92        91.48 o                         
  23   1  -5         10.41        -52.17        73.41 o                         
  24   1  -5        244.48        243.60        84.52 o                         
  25   1  -5         81.85         79.35        58.25 o                         
  26   1  -5       1190.02       1320.32       145.06 o                         
  27   1  -5         53.11         57.30        62.08 o                         
  28   1  -5         56.98         88.12        63.58 o                         
  29   1  -5         12.27        -63.28        64.31 o                         
  30   1  -5         43.92         45.73        54.22 o                         
   1   2  -5         91.88         98.55        37.72 o                         
   2   2  -5        112.66         86.57        24.92 o                         
   3   2  -5        275.63        249.65        32.56 o                         
   4   2  -5       3932.03       3667.59        55.30 o                         
   5   2  -5         67.98        124.79        48.20 o                         
   6   2  -5        505.83        429.44        65.63 o                         
   7   2  -5        398.66        405.79        52.80 o                         
   8   2  -5        265.11        372.11        97.00 o                         
   9   2  -5       1287.60       1224.39        77.45 o                         
  10   2  -5        262.91        371.59       109.36 o                         
  11   2  -5        909.71        959.84        77.88 o                         
  12   2  -5        432.40        554.57        64.62 o                         
  13   2  -5       1310.67       1370.45        87.40 o                         
  14   2  -5        123.91        233.79        55.09 o                         
  15   2  -5        861.62        804.82        75.62 o                         
  16   2  -5        261.08        213.58        82.68 o                         
  17   2  -5        184.98        268.05        83.24 o                         
  18   2  -5        251.18        245.80        84.30 o                         
  19   2  -5        346.51        301.04        90.72 o                         
  20   2  -5         76.17         24.79        71.10 o                         
  21   2  -5        122.82         20.92        70.82 o                         
  22   2  -5         65.83        -11.00        76.31 o                         
  23   2  -5         25.16         25.33        73.35 o                         
  24   2  -5          6.46         22.87        68.87 o                         
  25   2  -5        153.85        125.56        80.72 o                         
  26   2  -5         10.86         15.12        59.14 o                         
  27   2  -5         26.06         -9.10        62.64 o                         
  28   2  -5        212.26        168.80        78.38 o                         
  29   2  -5         58.86        -10.52        63.73 o                         
   0   3  -5        104.42         50.50        38.92 o                         
   1   3  -5        223.94        170.58        36.05 o                         
   2   3  -5        888.85        819.95        58.64 o                         
   3   3  -5       1182.72       1143.37        67.62 o                         
   4   3  -5        188.11        218.93        52.04 o                         
   5   3  -5        471.33        528.43        49.48 o                         
   6   3  -5        563.97        589.19        74.32 o                         
   7   3  -5        996.55        806.90        95.93 o                         
   8   3  -5        191.29        127.12        59.32 o                         
   9   3  -5        714.40        493.78        89.27 o                         
  10   3  -5         52.51        110.48        70.53 o                         
  11   3  -5        157.81         96.58        69.53 o                         
  12   3  -5        293.54        206.06        75.52 o                         
  13   3  -5         93.50        124.34        63.94 o                         
  14   3  -5        115.63        251.48        60.36 o                         
  15   3  -5        788.07        887.77        78.62 o                         
  16   3  -5        186.17        314.82        63.75 o                         
  17   3  -5        411.27        498.50        71.17 o                         
  18   3  -5        330.85        407.61        66.75 o                         
  19   3  -5        447.80        437.71        67.16 o                         
  20   3  -5         42.58        133.58        60.13 o                         
  21   3  -5        491.99        545.20        77.39 o                         
  22   3  -5        104.21        166.88        95.88 o                         
  23   3  -5         45.38        113.19        61.27 o                         
  24   3  -5         43.49         50.54        65.54 o                         
  25   3  -5         47.55         23.39        55.93 o                         
  26   3  -5        189.86        117.18        74.29 o                         
  27   3  -5        143.61         48.38        80.55 o                         
   1   4  -5        511.97        497.40        52.40 o                         
   2   4  -5        189.65        216.48        42.97 o                         
   3   4  -5        139.33         91.59        35.14 o                         
   4   4  -5        496.36        487.15        54.49 o                         
   5   4  -5        142.70        138.36        40.93 o                         
   6   4  -5        265.12        258.06        60.89 o                         
   7   4  -5        180.93        219.87        62.56 o                         
   8   4  -5          6.59         41.13        50.69 o                         
   9   4  -5       1083.94        937.11       108.59 o                         
  10   4  -5         19.53          4.17        56.21 o                         
  11   4  -5        454.86        444.64        94.70 o                         
  12   4  -5        101.13         10.57        80.39 o                         
  13   4  -5        347.86        345.57        84.12 o                         
  14   4  -5         19.97         -0.10        76.95 o                         
  15   4  -5       1248.65       1089.16       127.53 o                         
  16   4  -5          3.51         49.61        79.59 o                         
  17   4  -5        119.89        150.94        89.76 o                         
  18   4  -5         18.82          0.68        83.32 o                         
  19   4  -5        267.31        320.18        67.65 o                         
  20   4  -5         42.00        129.39        51.69 o                         
  21   4  -5         85.75        172.71        60.30 o                         
  22   4  -5         55.52        190.59        61.97 o                         
  23   4  -5        146.30        268.30       121.77 o                         
  24   4  -5         55.78        114.83        55.73 o                         
  25   4  -5        153.31        137.03        58.33 o                         
   0   5  -5        445.64        368.83        83.37 o                         
   1   5  -5         62.03         57.12        40.78 o                         
   2   5  -5        271.15        216.88        48.35 o                         
   3   5  -5        837.52        853.29        73.92 o                         
   4   5  -5        158.94        112.03        43.86 o                         
   5   5  -5        181.04        194.59        46.31 o                         
   6   5  -5         93.93         86.37        48.34 o                         
   7   5  -5        449.40        525.33        87.86 o                         
   8   5  -5         81.65         64.04        60.51 o                         
   9   5  -5        302.22        242.80        70.70 o                         
  10   5  -5         18.48          5.33        40.90 o                         
  11   5  -5          0.17         50.29        58.06 o                         
  12   5  -5         19.54        -28.34        77.73 o                         
  13   5  -5        101.96         50.95        81.58 o                         
  14   5  -5         59.57          8.86        58.90 o                         
  15   5  -5         95.11         44.44        81.90 o                         
  16   5  -5         28.97          2.99        83.24 o                         
  17   5  -5         55.68        106.88        89.21 o                         
  18   5  -5         42.27         16.93        74.87 o                         
  19   5  -5        243.38        211.66        88.94 o                         
  20   5  -5         78.52         76.65        91.13 o                         
  21   5  -5        326.13        449.45       124.68 o                         
  22   5  -5        156.52        214.20        68.47 o                         
   1   6  -5         66.72          9.98        41.80 o                         
   2   6  -5         59.78        103.73        46.68 o                         
   3   6  -5         19.20         20.04        37.26 o                         
   4   6  -5        145.01        161.81        52.82 o                         
   5   6  -5         26.64          0.21        43.13 o                         
   6   6  -5        100.03        104.60        67.17 o                         
   7   6  -5        189.15        164.75        66.11 o                         
   8   6  -5         91.30         58.50        58.36 o                         
   9   6  -5         43.61         28.54        44.67 o                         
  10   6  -5         74.54         61.55        61.71 o                         
  11   6  -5         18.68         36.04        44.61 o                         
  12   6  -5         41.43        192.84        72.37 o                         
  13   6  -5         24.00         15.14        62.03 o                         
  14   6  -5         18.07         16.06        48.89 o                         
  15   6  -5        163.45        150.74        76.11 o                         
  16   6  -5         40.19         -1.48        84.71 o                         
  17   6  -5         70.55         16.84        80.64 o                         
  18   6  -5         26.00         32.93        82.82 o                         
   0   7  -5        111.61         51.96        49.59 o                         
   1   7  -5         81.57         39.32        39.91 o                         
   2   7  -5        108.90        167.85        64.39 o                         
   3   7  -5         93.68         76.24        42.96 o                         
   4   7  -5          1.86         37.55        42.31 o                         
   5   7  -5        130.12        125.24        42.76 o                         
   6   7  -5         20.19          7.62        66.61 o                         
   7   7  -5         20.38        -15.95        45.77 o                         
   8   7  -5         52.70         58.84        71.86 o                         
   9   7  -5         26.20         23.11        59.17 o                         
  10   7  -5        145.30        170.16        79.91 o                         
  11   7  -5          9.93         17.81        65.00 o                         
   0   0  -4       3775.63       3736.84        73.02 o                         
   2   0  -4       1112.91       1149.33        40.70 o                         
   4   0  -4       1014.66       1008.28        40.50 o                         
   6   0  -4        818.87        776.98        56.12 o                         
   8   0  -4       1863.60       1788.25        64.73 o                         
  10   0  -4        665.48        658.04        36.90 o                         
  12   0  -4        176.74        123.56        60.56 o                         
  14   0  -4        750.94        655.35        95.47 o                         
  16   0  -4        119.02         32.34        54.88 o                         
  18   0  -4       4740.36       4462.79       213.47 o                         
  20   0  -4        930.28        929.82       107.28 o                         
  22   0  -4        102.74         93.05        52.58 o                         
  24   0  -4        405.20        444.20        81.67 o                         
  26   0  -4         17.42         17.54        53.22 o                         
  28   0  -4        416.39        371.19        88.91 o                         
  30   0  -4        237.67        113.85        62.01 o                         
   1   1  -4        108.39        126.24        21.38 o                         
   2   1  -4        242.63        226.04        18.94 o                         
   3   1  -4        173.62        168.81        19.17 o                         
   4   1  -4        166.02        175.35        27.46 o                         
   5   1  -4        870.03        914.35        45.58 o                         
   6   1  -4         23.71         53.35        25.50 o                         
   7   1  -4        250.93        302.60        33.96 o                         
   8   1  -4        318.42        364.42        38.60 o                         
   9   1  -4         51.57         60.04        34.31 o                         
  10   1  -4        650.52        670.36        60.12 o                         
  11   1  -4        291.15        269.72        46.88 o                         
  12   1  -4       2167.01       1930.27       126.20 o                         
  13   1  -4        214.29        255.46        47.80 o                         
  14   1  -4       1246.19       1322.43        84.38 o                         
  15   1  -4         75.35         72.59        17.69 o                         
  16   1  -4       2072.15       1752.74       104.33 o                         
  17   1  -4        308.40        230.06        52.99 o                         
  18   1  -4        184.63        127.70        49.20 o                         
  19   1  -4         15.84         -1.90        39.99 o                         
  20   1  -4        869.43        767.42        77.40 o                         
  21   1  -4        196.62        107.61        73.27 o                         
  22   1  -4        814.33        835.46       115.73 o                         
  23   1  -4          5.81        -67.54        67.54 o                         
  24   1  -4        149.08         88.64        65.96 o                         
  25   1  -4         27.01         10.52        50.93 o                         
  26   1  -4         34.69        110.16        57.61 o                         
  27   1  -4         31.06         30.37        54.67 o                         
  28   1  -4          8.58         16.56        43.64 o                         
  29   1  -4        127.97         91.23        65.23 o                         
  30   1  -4        495.82        460.20        91.25 o                         
  31   1  -4         18.05         26.62        50.78 o                         
  32   1  -4        100.23         84.38        59.51 o                         
   0   2  -4       3093.68       3112.85       122.71 o                         
   1   2  -4        818.72        886.01        77.37 o                         
   2   2  -4        347.95        325.82        15.90 o                         
   3   2  -4         14.29         10.88        10.32 o                         
   4   2  -4        847.58        848.41        50.87 o                         
   5   2  -4        485.07        415.04        41.09 o                         
   6   2  -4       1224.96       1124.72        89.21 o                         
   7   2  -4       1926.30       1847.27       111.50 o                         
   8   2  -4        270.61        266.03        62.04 o                         
   9   2  -4        657.75        724.59        85.02 o                         
  10   2  -4        636.07        640.54        82.98 o                         
  11   2  -4        196.67        245.84        65.54 o                         
  12   2  -4        251.23        268.22        74.36 o                         
  13   2  -4        553.13        640.75        89.23 o                         
  14   2  -4        712.99        680.88        92.83 o                         
  15   2  -4         84.21        241.12        78.35 o                         
  16   2  -4        345.87        331.92        84.24 o                         
  17   2  -4        298.34        270.47        79.20 o                         
  18   2  -4       2142.52       1798.78       143.20 o                         
  19   2  -4        104.92        104.70        73.18 o                         
  20   2  -4        244.23        242.14        80.14 o                         
  21   2  -4        620.73        583.76       101.47 o                         
  22   2  -4         37.68         41.81        55.97 o                         
  23   2  -4        823.13        772.34       114.12 o                         
  24   2  -4        391.21        354.56        93.29 o                         
  25   2  -4        200.33        217.95        83.70 o                         
  26   2  -4         27.57         -5.25        54.87 o                         
  27   2  -4        323.88        192.22        80.38 o                         
  28   2  -4        120.17        117.80        76.76 o                         
  29   2  -4        259.80        155.38        66.88 o                         
  30   2  -4         37.48         24.49        62.77 o                         
  31   2  -4         55.03         70.85        71.82 o                         
   1   3  -4        777.99        743.12        29.82 o                         
   2   3  -4        602.04        552.56        28.47 o                         
   3   3  -4        519.06        490.46        28.64 o                         
   4   3  -4         95.15         93.35        21.12 o                         
   5   3  -4       1802.77       1764.55        53.14 o                         
   6   3  -4        708.45        693.83        43.17 o                         
   7   3  -4       2799.82       2648.20       148.94 o                         
   8   3  -4        105.50        103.02        62.11 o                         
   9   3  -4        206.94         97.70        65.97 o                         
  10   3  -4         29.66         61.87        69.25 o                         
  11   3  -4        864.00        939.38       108.92 o                         
  12   3  -4        757.69        729.40        96.05 o                         
  13   3  -4          4.29         29.00        65.41 o                         
  14   3  -4         12.17        115.66        82.32 o                         
  15   3  -4         91.86        134.72        71.31 o                         
  16   3  -4        919.70        849.72       108.99 o                         
  17   3  -4       1277.57       1323.53       134.20 o                         
  18   3  -4        126.41        208.22        67.91 o                         
  19   3  -4        275.15        349.60        83.70 o                         
  20   3  -4        181.12        207.96        77.95 o                         
  21   3  -4        233.99        230.01        70.06 o                         
  22   3  -4        503.70        494.75        98.01 o                         
  23   3  -4        181.86        216.18        80.38 o                         
  24   3  -4         59.69         44.67        57.27 o                         
  25   3  -4         39.06         79.82        75.50 o                         
  26   3  -4         24.92         18.24        66.66 o                         
  27   3  -4         61.41         63.40        65.61 o                         
  28   3  -4          1.73        -38.27        67.07 o                         
  29   3  -4        188.65        193.32        79.76 o                         
  30   3  -4        130.52        269.95        89.44 o                         
   0   4  -4        726.52        684.58        43.48 o                         
   1   4  -4       1975.07       1977.42        60.88 o                         
   2   4  -4         72.28         57.02        24.49 o                         
   3   4  -4        471.97        399.37        32.60 o                         
   4   4  -4         78.71         96.59        54.29 o                         
   5   4  -4       3461.76       3315.81       117.72 o                         
   6   4  -4        137.47        165.28        42.51 o                         
   7   4  -4        216.47        159.24        68.45 o                         
   8   4  -4        394.68        264.65        75.10 o                         
   9   4  -4        116.22        118.30        60.63 o                         
  10   4  -4          1.32        -22.42        60.66 o                         
  11   4  -4        777.94        793.87       107.42 o                         
  12   4  -4          0.56        -33.28        78.03 o                         
  13   4  -4        363.60        295.06        80.07 o                         
  14   4  -4        180.59        102.52        79.93 o                         
  15   4  -4        101.65        178.33        73.85 o                         
  16   4  -4        294.90        323.97        91.82 o                         
  17   4  -4        107.03        203.85        95.29 o                         
  18   4  -4        383.85        484.52       106.63 o                         
  19   4  -4        206.22        298.33        99.80 o                         
  20   4  -4         47.50        206.61        97.87 o                         
  21   4  -4        263.18        248.25       101.05 o                         
  22   4  -4         52.04         97.92        50.65 o                         
  23   4  -4        187.61        327.24        61.80 o                         
  24   4  -4        156.02        156.11        60.50 o                         
  25   4  -4        157.98        258.40        58.13 o                         
  26   4  -4         37.85        117.62        83.88 o                         
  27   4  -4         75.47        143.44        59.28 o                         
  28   4  -4         55.73        114.09        82.33 o                         
   1   5  -4        456.52        410.10        55.62 o                         
   2   5  -4         24.31         12.35        34.83 o                         
   3   5  -4        255.79        210.35        46.30 o                         
   4   5  -4        201.11        161.31        44.58 o                         
   5   5  -4        448.00        443.62        55.16 o                         
   6   5  -4        130.37        104.86        41.65 o                         
   7   5  -4       1387.18       1448.09       125.99 o                         
   8   5  -4        355.02        484.78        87.95 o                         
   9   5  -4          5.22          5.23        61.31 o                         
  10   5  -4        235.00        137.19        79.00 o                         
  11   5  -4        594.49        508.32        96.86 o                         
  12   5  -4        168.89        149.88        87.91 o                         
  13   5  -4         82.53         42.73        58.47 o                         
  14   5  -4        249.35        214.92        95.39 o                         
  15   5  -4         33.04        -19.66        80.44 o                         
  16   5  -4        101.84         65.56        62.79 o                         
  17   5  -4        581.90        647.03       106.49 o                         
  18   5  -4         30.40          7.73        71.95 o                         
  19   5  -4         87.41         91.41        75.77 o                         
  20   5  -4          2.90          3.87        68.82 o                         
  21   5  -4         21.11         55.48        70.59 o                         
  22   5  -4        106.88        105.41        86.27 o                         
  23   5  -4         92.77        113.54        95.89 o                         
  24   5  -4         42.33         96.47        87.82 o                         
  25   5  -4         67.18        170.02        57.11 o                         
  26   5  -4         58.85        167.64        60.49 o                         
   0   6  -4         21.90          6.77        54.53 o                         
   1   6  -4        214.24        180.85        46.88 o                         
   2   6  -4         52.07         71.26        40.62 o                         
   3   6  -4        248.81        209.71        49.60 o                         
   4   6  -4        113.67         96.91        38.71 o                         
   5   6  -4       1116.95       1127.67        87.97 o                         
   6   6  -4        469.12        436.13        61.71 o                         
   7   6  -4         25.46         71.27        59.17 o                         
   8   6  -4        319.59        332.54        74.38 o                         
   9   6  -4         21.31         22.68        53.05 o                         
  10   6  -4        144.83        100.47        50.70 o                         
  11   6  -4        103.67        199.33        74.72 o                         
  12   6  -4          5.21         13.69        43.38 o                         
  13   6  -4         55.84         36.75        69.66 o                         
  14   6  -4          6.87        -86.47        86.47 o                         
  15   6  -4          6.13        -28.56        72.53 o                         
  16   6  -4         91.27        108.57        76.69 o                         
  17   6  -4         19.12         -8.27        78.92 o                         
  18   6  -4         31.88         16.46        79.29 o                         
  19   6  -4        145.19        125.38        95.11 o                         
  20   6  -4         57.06         32.00        75.40 o                         
  21   6  -4         45.97        -16.74        67.09 o                         
  22   6  -4          0.45         38.27        91.62 o                         
   1   7  -4        112.37        118.88        69.67 o                         
   2   7  -4         76.80         66.93        36.71 o                         
   3   7  -4         77.81         32.13        37.35 o                         
   4   7  -4         96.35         82.72        43.41 o                         
   5   7  -4         17.23          6.25        36.96 o                         
   6   7  -4         76.16        138.10        77.06 o                         
   7   7  -4        267.74        318.10        81.16 o                         
   8   7  -4        233.02        224.79        86.73 o                         
   9   7  -4         10.63         -5.15        45.72 o                         
  10   7  -4        119.50         68.21        72.30 o                         
  11   7  -4        110.39        211.60        85.49 o                         
  12   7  -4        230.17        244.52        78.57 o                         
  13   7  -4         19.48         51.22        67.53 o                         
  14   7  -4        101.84        167.85        81.90 o                         
  15   7  -4          5.65         11.64        70.62 o                         
  16   7  -4        112.02        233.10        87.57 o                         
  17   7  -4         95.34        143.28        76.55 o                         
   0   8  -4        136.50        276.21        95.03 o                         
   1   8  -4         11.77         19.74        43.68 o                         
   2   8  -4         33.00         68.81        49.65 o                         
   3   8  -4         19.55         29.22        46.67 o                         
   4   8  -4         47.40         76.50        54.17 o                         
   5   8  -4        169.68        166.55        71.64 o                         
   6   8  -4         65.42         97.30        76.01 o                         
   7   8  -4         55.81        212.83        77.83 o                         
   2   0  -3         51.43         65.85        10.65 o                         
   4   0  -3       1764.52       1840.89        61.61 o                         
   6   0  -3       8193.14       8241.17       118.91 o                         
   8   0  -3        468.93        491.27        29.85 o                         
  10   0  -3       3674.10       3635.77        93.05 o                         
  12   0  -3       1272.89       1387.07       108.74 o                         
  14   0  -3       1566.16       1542.71       116.73 o                         
  16   0  -3        933.61        931.46       101.18 o                         
  18   0  -3       1402.00       1402.50       116.19 o                         
  20   0  -3         98.08         78.37        47.52 o                         
  22   0  -3        278.23        259.09        62.42 o                         
  24   0  -3        447.24        308.70        67.45 o                         
  26   0  -3        165.32        140.71        59.04 o                         
  28   0  -3         53.95         10.40        49.23 o                         
   0   1  -3      10595.84      10414.97       152.16 o                         
   1   1  -3        705.78        798.97        31.58 o                         
   2   1  -3        371.54        387.35        25.31 o                         
   3   1  -3        616.24        713.95        32.09 o                         
   4   1  -3       1550.75       1674.82        62.15 o                         
   5   1  -3        650.45        695.51        45.21 o                         
   6   1  -3        687.55        697.54        70.53 o                         
   7   1  -3        400.08        484.08        80.17 o                         
   8   1  -3       4804.08       4855.22       212.20 o                         
   9   1  -3       1264.14       1257.22        67.65 o                         
  10   1  -3        581.70        702.59        81.58 o                         
  11   1  -3        182.11        198.18        37.61 o                         
  12   1  -3        496.53        448.80        49.58 o                         
  13   1  -3        401.13        362.31        47.53 o                         
  14   1  -3        489.45        481.52        52.52 o                         
  15   1  -3        316.15        280.68        46.29 o                         
  16   1  -3       1619.43       1581.54        85.18 o                         
  17   1  -3        728.69        655.16        28.80 o                         
  18   1  -3       1361.63       1373.32        38.76 o                         
  19   1  -3        274.79        212.93        45.79 o                         
  20   1  -3        242.76        164.61        65.12 o                         
  21   1  -3        340.34        228.41        77.76 o                         
  22   1  -3        585.82        607.95        96.97 o                         
  23   1  -3         22.99          6.73        60.15 o                         
  24   1  -3        293.57        272.63        74.50 o                         
  25   1  -3        376.57        238.16        80.04 o                         
  26   1  -3        135.61        100.49        61.36 o                         
  27   1  -3          1.37         10.51        40.06 o                         
  28   1  -3        203.62        189.68        63.34 o                         
  29   1  -3         69.04        129.89        63.96 o                         
  30   1  -3         51.64         27.44        51.59 o                         
  31   1  -3         29.18         24.10        45.03 o                         
  32   1  -3        123.99        145.09        66.75 o                         
  33   1  -3         53.64        106.28        58.11 o                         
  34   1  -3         67.53         65.75        50.34 o                         
   1   2  -3         95.37        102.53        11.87 o                         
   2   2  -3        195.29        207.61        16.30 o                         
   3   2  -3       1159.94       1148.37        35.01 o                         
   4   2  -3        619.64        663.17        44.94 o                         
   5   2  -3        579.91        581.07        43.69 o                         
   6   2  -3       4260.60       4452.91       156.08 o                         
   7   2  -3        486.53        545.68        71.40 o                         
   8   2  -3        684.64        838.82        82.39 o                         
   9   2  -3         37.03         89.74        56.69 o                         
  15   2  -3        218.17        348.94        77.43 o                         
  16   2  -3        770.89        729.40        88.72 o                         
  17   2  -3        478.66        692.03        94.33 o                         
  18   2  -3       1474.70       1344.68       114.98 o                         
  19   2  -3        824.41        849.80       102.30 o                         
  20   2  -3        119.37        122.89        61.59 o                         
  21   2  -3        117.26        115.32        71.12 o                         
  22   2  -3         97.79        144.46        64.45 o                         
  23   2  -3          1.96         -6.58        59.73 o                         
  24   2  -3        107.28         65.58        61.79 o                         
  25   2  -3          1.71        -63.80        63.80 o                         
  26   2  -3          8.45         -8.79        57.79 o                         
  27   2  -3        320.41        205.33        70.29 o                         
  28   2  -3         15.87        -14.40        65.79 o                         
  29   2  -3          2.39        -12.21        52.08 o                         
  30   2  -3        224.33        312.88        86.94 o                         
  31   2  -3         79.32         47.35        54.33 o                         
  32   2  -3         21.89         44.55        59.49 o                         
  33   2  -3         15.65         16.33        45.55 o                         
   0   3  -3       1850.65       1792.36        55.68 o                         
   1   3  -3         64.90         46.82        14.42 o                         
   2   3  -3       2614.69       2574.22       107.95 o                         
   3   3  -3        956.87        886.93        79.99 o                         
   4   3  -3        967.56        939.13        40.22 o                         
   5   3  -3        526.79        466.78        31.32 o                         
   6   3  -3        106.65        105.20        20.86 o                         
   7   3  -3        359.99        271.45        72.38 o                         
   8   3  -3       3405.36       3366.69       156.10 o                         
   9   3  -3        125.85        114.14        68.91 o                         
  10   3  -3        343.02        447.75        86.23 o                         
  11   3  -3        997.11       1021.71       106.58 o                         
  12   3  -3        307.72        469.35        90.13 o                         
  13   3  -3        608.84        686.98        98.40 o                         
  14   3  -3         39.11        136.14        76.35 o                         
  20   3  -3        257.69        362.86        79.58 o                         
  21   3  -3        832.79        773.18        99.69 o                         
  22   3  -3        240.66        378.82        86.18 o                         
  23   3  -3         59.77         84.26        61.12 o                         
  24   3  -3         51.41         95.92        67.03 o                         
  25   3  -3        378.37        380.95        84.41 o                         
  26   3  -3         21.26         31.20        65.64 o                         
  27   3  -3          6.29         26.50        56.80 o                         
  28   3  -3         89.36         83.50        57.53 o                         
  29   3  -3        177.44        209.63        82.89 o                         
  30   3  -3         56.46         46.89        55.79 o                         
  31   3  -3          6.07        -26.19        72.44 o                         
  32   3  -3          0.81         -1.04        52.70 o                         
   1   4  -3        389.07        352.13        31.05 o                         
   2   4  -3         54.01         70.45        29.78 o                         
   3   4  -3        961.34        962.66        64.44 o                         
   4   4  -3        175.09        176.27        38.84 o                         
   5   4  -3        650.56        606.21        53.96 o                         
   6   4  -3        137.03         87.72        38.58 o                         
   7   4  -3        832.38        726.82        98.22 o                         
   8   4  -3        480.02        329.07        74.43 o                         
   9   4  -3        246.74        192.28        76.32 o                         
  10   4  -3        160.68        163.11        77.46 o                         
  11   4  -3       1947.32       1917.66       143.30 o                         
  12   4  -3        277.54        338.11        91.58 o                         
  13   4  -3        649.14        582.36       108.55 o                         
  14   4  -3        664.82        541.66        93.37 o                         
  15   4  -3        776.78        695.61       114.64 o                         
  16   4  -3         55.95        151.38        90.02 o                         
  17   4  -3        654.28        672.47       103.91 o                         
  18   4  -3        547.49        560.03        96.29 o                         
  19   4  -3        630.62        643.40        99.56 o                         
  20   4  -3        280.12        318.39        88.68 o                         
  21   4  -3        238.24        329.43       101.03 o                         
  24   4  -3         18.12        103.98        70.57 o                         
  25   4  -3         32.37        123.37        70.69 o                         
  26   4  -3        100.52        201.82        70.07 o                         
  27   4  -3        143.76        292.67        84.15 o                         
  28   4  -3         58.51         82.04        66.95 o                         
  29   4  -3         95.43         95.08        61.84 o                         
  30   4  -3         15.97          4.89        56.95 o                         
   0   5  -3        155.45        168.14        67.45 o                         
   1   5  -3       1602.85       1469.35        88.37 o                         
   2   5  -3        370.34        419.36        55.58 o                         
   3   5  -3        725.73        774.22        83.18 o                         
   4   5  -3         80.53        100.52        42.43 o                         
   5   5  -3       1935.38       1846.65        96.42 o                         
   6   5  -3        299.12        268.84        54.17 o                         
   7   5  -3        177.79        188.09        58.72 o                         
   8   5  -3         48.14         27.09        48.61 o                         
   9   5  -3        426.82        327.32        84.81 o                         
  10   5  -3        204.71         97.88        78.55 o                         
  11   5  -3        511.66        540.03       108.04 o                         
  12   5  -3         54.97         45.66        67.23 o                         
  13   5  -3        167.10        288.41        95.62 o                         
  14   5  -3         61.97          2.45        69.50 o                         
  15   5  -3        114.00        158.14        92.80 o                         
  16   5  -3         19.24         17.27        84.54 o                         
  17   5  -3        492.63        548.53       106.41 o                         
  18   5  -3        104.71         57.08        67.59 o                         
  19   5  -3        525.08        699.28       114.87 o                         
  20   5  -3         17.84        115.79        81.19 o                         
  21   5  -3        631.81        605.46       124.08 o                         
  22   5  -3         29.04        167.32       103.87 o                         
  23   5  -3        160.38        313.67       102.33 o                         
  24   5  -3        111.35        160.60        83.65 o                         
  25   5  -3        119.31        217.66       106.39 o                         
  26   5  -3         18.80        159.32        84.20 o                         
  27   5  -3         68.69        171.54        59.82 o                         
  28   5  -3          4.53         74.36        63.07 o                         
   1   6  -3        480.23        433.99        64.22 o                         
   2   6  -3         80.52         85.41        43.82 o                         
   3   6  -3         89.84         57.29        42.75 o                         
   4   6  -3        104.82         79.43        47.15 o                         
   5   6  -3        166.35        162.34        52.11 o                         
   6   6  -3        286.88        283.40        55.07 o                         
   7   6  -3        401.86        386.89        77.41 o                         
   8   6  -3         55.78         81.26        62.63 o                         
   9   6  -3        148.47        186.24        74.54 o                         
  10   6  -3        161.14        204.00        65.13 o                         
  11   6  -3        513.96        523.57        96.59 o                         
  12   6  -3         94.83         68.36        71.10 o                         
  13   6  -3        329.01        288.58       104.52 o                         
  14   6  -3         42.57         39.79        74.01 o                         
  15   6  -3        204.90        181.46        82.99 o                         
  16   6  -3         80.53         22.45        84.11 o                         
  17   6  -3        345.80        479.51       120.87 o                         
  18   6  -3         18.17         21.99        94.62 o                         
  19   6  -3        242.66        291.90       111.01 o                         
  20   6  -3        146.73        147.58       102.80 o                         
  21   6  -3         11.61         63.48        97.29 o                         
  22   6  -3         63.14        105.53        86.16 o                         
  23   6  -3          5.17         38.41        88.42 o                         
  24   6  -3          7.02        156.78       106.45 o                         
   0   7  -3        365.00        347.34        87.01 o                         
   1   7  -3        312.09        318.38        59.84 o                         
   2   7  -3         89.17         78.45        41.33 o                         
   3   7  -3          4.45        -45.90        45.90 o                         
   4   7  -3         25.53         -2.02        39.74 o                         
   5   7  -3        302.90        304.39        54.35 o                         
   6   7  -3        338.14        380.99        86.84 o                         
   7   7  -3         31.58         39.70        61.23 o                         
   8   7  -3         57.66         72.70        53.15 o                         
   9   7  -3          4.73         50.56        67.24 o                         
  10   7  -3          4.11         36.16        56.49 o                         
  11   7  -3         34.80         29.62        64.31 o                         
  12   7  -3         20.03         37.36        66.46 o                         
  13   7  -3          2.59         42.99        46.48 o                         
  14   7  -3         71.40         89.73        63.55 o                         
  15   7  -3        191.71        193.11        84.12 o                         
  16   7  -3         46.71         65.52        87.63 o                         
  17   7  -3         73.34         26.87        93.54 o                         
  18   7  -3         20.49        -43.30        99.40 o                         
  19   7  -3        215.25        180.32       111.02 o                         
  20   7  -3        191.80        190.39       114.53 o                         
   1   8  -3         53.01         29.32        43.74 o                         
   2   8  -3          6.56        -19.51        40.48 o                         
   3   8  -3         27.14         61.98        43.32 o                         
   4   8  -3        123.14        117.34        52.85 o                         
   5   8  -3         92.22        108.87        74.06 o                         
   6   8  -3        340.23        333.66       103.07 o                         
   7   8  -3          4.13        -34.03        61.18 o                         
   8   8  -3         91.73         85.46        81.57 o                         
   9   8  -3        100.68         77.53        71.63 o                         
  10   8  -3        161.28        206.69        76.50 o                         
  11   8  -3         16.61         47.67        80.79 o                         
  12   8  -3        165.38        160.59        85.24 o                         
  13   8  -3         29.01         65.14        63.28 o                         
   0   0  -2        938.43        886.71        27.99 o                         
   2   0  -2       8065.49       7420.53        95.86 o                         
   4   0  -2       4389.84       4079.26        68.00 o                         
   6   0  -2       8600.42       8439.85       138.41 o                         
   8   0  -2       1645.77       1922.95       103.04 o                         
  10   0  -2       8432.66       8769.46       213.46 o                         
  12   0  -2       3292.70       3503.85       145.39 o                         
  14   0  -2        330.36        309.15        58.76 o                         
  16   0  -2        517.05        469.03        68.64 o                         
  18   0  -2        615.59        701.61        76.58 o                         
  20   0  -2       1357.57       1346.38       105.40 o                         
  22   0  -2       1703.18       1648.33       120.78 o                         
  24   0  -2       1229.73       1081.18       102.86 o                         
  26   0  -2       1250.38       1210.14       110.76 o                         
   1   1  -2        166.30        135.51        20.71 o                         
   2   1  -2        325.57        297.51        33.61 o                         
   3   1  -2       1776.78       1854.72        73.80 o                         
   4   1  -2      16844.44      16940.83       216.29 o                         
   5   1  -2        322.03        387.23        51.95 o                         
   6   1  -2       1291.50       1185.40        77.03 o                         
   7   1  -2        831.21        787.14        67.88 o                         
   8   1  -2       4637.94       4708.06       151.78 o                         
   9   1  -2        283.86        318.87        55.30 o                         
  10   1  -2        485.44        528.13        93.82 o                         
  11   1  -2       1230.11       1288.87        94.65 o                         
  12   1  -2       1403.74       1443.32        68.67 o                         
  13   1  -2         24.28         51.10        30.18 o                         
  14   1  -2        655.01        647.15        52.08 o                         
  15   1  -2        676.19        614.18        75.29 o                         
  16   1  -2        584.54        581.75        63.93 o                         
  17   1  -2         71.25         61.75        18.58 o                         
  18   1  -2        560.87        593.34        38.35 o                         
  19   1  -2        292.95        244.29        29.34 o                         
  20   1  -2       1643.91       1650.89        61.64 o                         
  21   1  -2          6.11          2.75        51.06 o                         
  22   1  -2       1307.66       1137.14       112.55 o                         
  23   1  -2        157.58         85.52        59.56 o                         
  24   1  -2        552.80        396.68        81.27 o                         
  25   1  -2         29.10         14.82        50.46 o                         
  26   1  -2         89.27         25.26        44.85 o                         
  27   1  -2         58.12         65.27        46.94 o                         
  28   1  -2        276.22        313.38        66.75 o                         
  29   1  -2         25.83         49.50        47.13 o                         
  30   1  -2        172.68        118.99        50.46 o                         
  31   1  -2          2.83         -8.21        47.93 o                         
  32   1  -2        402.93        438.91        77.47 o                         
  33   1  -2         59.24         82.62        53.51 o                         
  34   1  -2        118.79        136.73        58.66 o                         
   0   2  -2       2806.25       2976.11        56.26 o                         
   1   2  -2         79.12         79.00        11.69 o                         
   2   2  -2       1954.76       1905.36        43.16 o                         
   3   2  -2       2325.06       2489.19        51.21 o                         
   4   2  -2       1850.06       1821.76       105.98 o                         
   5   2  -2       1727.63       1852.61        67.09 o                         
   6   2  -2        335.09        386.20        61.52 o                         
   7   2  -2        307.47        399.24        64.11 o                         
  17   2  -2       1796.42       1776.05       117.84 o                         
  18   2  -2        400.07        496.31        75.43 o                         
  19   2  -2         99.25        166.80        59.97 o                         
  20   2  -2       1036.11       1059.49       103.19 o                         
  21   2  -2        441.05        470.66        82.80 o                         
  22   2  -2        778.63        744.33        95.84 o                         
  23   2  -2         69.24         54.08        53.26 o                         
  24   2  -2        175.34        117.15        61.75 o                         
  25   2  -2        219.35        226.28        71.58 o                         
  26   2  -2        733.15        697.58        95.35 o                         
  27   2  -2        219.68        212.54        71.62 o                         
  28   2  -2        145.99        178.82        71.68 o                         
  29   2  -2          0.66        -55.08        55.08 o                         
  30   2  -2        231.23        170.38        65.25 o                         
  31   2  -2        192.44        132.33        58.12 o                         
  32   2  -2         59.98         90.60        46.98 o                         
  33   2  -2        116.66         96.96        56.51 o                         
   1   3  -2        738.93        715.11        28.16 o                         
   2   3  -2        174.37        197.24        18.84 o                         
   3   3  -2       3124.28       3151.75        67.99 o                         
   4   3  -2       2017.77       1916.63        54.92 o                         
   5   3  -2         27.80         30.32        20.49 o                         
   6   3  -2        271.46        274.47        40.45 o                         
   7   3  -2         57.56         38.87        60.30 o                         
   8   3  -2       1225.84       1330.08       107.14 o                         
   9   3  -2       1728.09       1684.00       114.81 o                         
  10   3  -2       1315.49       1208.16       104.74 o                         
  11   3  -2       1885.53       2007.62       128.74 o                         
  22   3  -2        204.09        184.49        64.76 o                         
  23   3  -2         61.58        251.06        68.74 o                         
  24   3  -2         76.81        128.44        61.69 o                         
  25   3  -2         79.90        142.69        64.06 o                         
  26   3  -2         62.19        101.97        59.36 o                         
  27   3  -2        138.54        127.11        64.08 o                         
  28   3  -2         51.03         80.17        58.42 o                         
  29   3  -2        135.47        232.99        75.53 o                         
  30   3  -2         17.81         76.51        59.33 o                         
  31   3  -2         15.98        110.20        49.42 o                         
  32   3  -2         62.11         47.58        54.69 o                         
   0   4  -2        856.03        787.36        82.95 o                         
   1   4  -2       1368.37       1349.16        72.53 o                         
   2   4  -2        266.39        248.05        41.19 o                         
   3   4  -2       2549.49       2414.41        93.21 o                         
   4   4  -2         73.91         91.86        32.76 o                         
   5   4  -2        510.26        510.53        52.75 o                         
   6   4  -2        608.94        578.07        58.50 o                         
   7   4  -2       3492.87       3369.65       164.32 o                         
   8   4  -2         70.41         47.74        68.66 o                         
   9   4  -2       1375.64       1461.14       126.41 o                         
  10   4  -2        381.53        379.47        93.43 o                         
  11   4  -2        489.96        592.59       103.44 o                         
  12   4  -2        510.74        497.95       101.92 o                         
  13   4  -2        430.09        475.37        93.50 o                         
  14   4  -2         93.77        123.83        83.77 o                         
  15   4  -2       1513.90       1613.43       140.08 o                         
  16   4  -2        184.10        434.15       106.08 o                         
  17   4  -2        526.82        651.26       113.55 o                         
  18   4  -2         36.62        106.39        87.61 o                         
  26   4  -2        159.53        215.29        73.38 o                         
  27   4  -2        219.05        258.43        74.88 o                         
  28   4  -2         22.71         66.90        58.30 o                         
  29   4  -2         62.65        170.31        68.37 o                         
  30   4  -2        112.39         85.88        60.84 o                         
  31   4  -2        208.63        161.72        64.07 o                         
   1   5  -2        272.57        227.19        44.25 o                         
   2   5  -2        266.84        251.33        46.75 o                         
   3   5  -2        626.99        592.75        58.46 o                         
   4   5  -2         11.15          5.61        31.69 o                         
   5   5  -2        186.85        121.01        37.95 o                         
   6   5  -2        570.24        518.95        87.07 o                         
   7   5  -2         98.00        186.55        65.99 o                         
   8   5  -2         33.48        -26.39        87.01 o                         
   9   5  -2       1911.28       1890.42       151.20 o                         
  10   5  -2         93.44         17.52        86.52 o                         
  11   5  -2        201.90        208.81        92.64 o                         
  12   5  -2         56.70        -26.73        69.99 o                         
  13   5  -2        445.79        366.61       101.10 o                         
  14   5  -2        104.55        117.76        82.45 o                         
  15   5  -2       1778.30       1893.83       166.90 o                         
  16   5  -2         80.34        138.87        90.89 o                         
  17   5  -2        363.48        265.60        82.10 o                         
  18   5  -2        602.74        576.37       108.68 o                         
  19   5  -2        365.53        358.12        98.20 o                         
  20   5  -2         85.90        150.77        83.99 o                         
  21   5  -2         47.08         79.97        68.93 o                         
  22   5  -2         35.75         88.05        88.61 o                         
  23   5  -2         14.70        101.63        95.48 o                         
  24   5  -2        111.66        209.20        94.91 o                         
  25   5  -2         19.09        121.28        99.91 o                         
  26   5  -2         27.12        188.70       102.82 o                         
  27   5  -2        234.65        426.43       120.29 o                         
  28   5  -2         71.96        248.10        62.23 o                         
  29   5  -2        206.94        247.26        64.10 o                         
   0   6  -2        644.55        581.02       100.52 o                         
   1   6  -2        917.79        819.86        77.96 o                         
   2   6  -2        784.40        701.88        71.12 o                         
   3   6  -2       1267.45       1205.59        87.17 o                         
   4   6  -2        168.39         97.07        48.50 o                         
   5   6  -2        584.29        549.29        67.22 o                         
   6   6  -2        137.82        151.95        43.77 o                         
   7   6  -2        972.02        981.96       111.85 o                         
   8   6  -2         34.98         24.69        57.60 o                         
   9   6  -2        451.28        443.01        90.76 o                         
  10   6  -2         18.66         36.85        61.14 o                         
  11   6  -2         15.77          6.54        62.74 o                         
  12   6  -2        212.15         50.10        86.15 o                         
  13   6  -2        437.49        376.07        90.60 o                         
  14   6  -2         43.68        -16.98        88.24 o                         
  15   6  -2        483.32        512.32       114.76 o                         
  16   6  -2        180.23        190.82        80.21 o                         
  17   6  -2        145.00        155.21        86.93 o                         
  18   6  -2         11.46        -37.19        83.86 o                         
  19   6  -2        102.11         30.39        80.67 o                         
  20   6  -2          3.35         47.03        88.10 o                         
  21   6  -2        199.14        337.51        98.85 o                         
  22   6  -2         98.85         84.20        85.02 o                         
  23   6  -2         43.62         80.21        95.07 o                         
  24   6  -2         78.52         72.81        99.82 o                         
  25   6  -2        138.01        193.54        93.44 o                         
  26   6  -2         67.32        117.55       114.06 o                         
   1   7  -2         12.35         25.22        43.52 o                         
   2   7  -2         10.91         39.19        42.16 o                         
   3   7  -2        232.59        216.86        50.98 o                         
   4   7  -2        133.23        121.24        45.83 o                         
   5   7  -2         62.62         57.71        44.83 o                         
   6   7  -2        205.48        162.91        80.73 o                         
   7   7  -2         13.79         46.19        53.65 o                         
   8   7  -2        168.17        116.59        73.07 o                         
   9   7  -2        363.76        367.30        87.17 o                         
  10   7  -2        220.68        208.18        77.39 o                         
  11   7  -2          9.17         18.95        69.59 o                         
  12   7  -2        110.16        165.26        84.82 o                         
  13   7  -2         97.64        175.55        67.04 o                         
  14   7  -2        174.10        220.83        80.53 o                         
  15   7  -2        410.82        406.95       109.74 o                         
  16   7  -2         28.62         25.91        94.85 o                         
  17   7  -2        266.37        183.43        97.16 o                         
  18   7  -2        154.48         86.70        85.21 o                         
  19   7  -2        163.00        191.77        93.24 o                         
  20   7  -2        222.71        126.76        91.86 o                         
  21   7  -2          4.32        -20.33        96.64 o                         
  22   7  -2         11.63       -114.76       114.76 o                         
   0   8  -2         18.63         -3.75        63.55 o                         
   1   8  -2        106.55         90.91        50.23 o                         
   2   8  -2        359.93        367.25        70.04 o                         
   3   8  -2        147.03        155.77        51.18 o                         
   4   8  -2        266.91        265.56        82.16 o                         
   5   8  -2        217.34        128.75        83.11 o                         
   6   8  -2        166.01        107.93        66.46 o                         
   7   8  -2          3.49        -77.81        77.81 o                         
   8   8  -2         87.93         77.58        58.26 o                         
   9   8  -2         54.28        125.49        70.31 o                         
  10   8  -2          6.74         49.54        69.62 o                         
  11   8  -2          8.04         55.40        54.00 o                         
  12   8  -2         31.40        -15.76        57.59 o                         
  13   8  -2         61.92         73.51        71.51 o                         
  14   8  -2         38.46         29.19        73.36 o                         
  15   8  -2         84.82         54.18        68.09 o                         
  16   8  -2        111.32        197.52        83.78 o                         
   2   0  -1      13522.34      11790.53       141.76 o                         
   4   0  -1      13839.41      13171.84       171.06 o                         
   6   0  -1       5898.55       6350.57       137.35 o                         
   8   0  -1         91.55         45.68        22.96 o                         
  10   0  -1       5437.97       5584.09        81.78 o                         
  12   0  -1       8028.73       8182.07       134.51 o                         
  14   0  -1      13828.23      13776.75       185.21 o                         
  16   0  -1        832.18        769.69        51.63 o                         
  18   0  -1        238.81        206.57        35.54 o                         
  20   0  -1       1138.25       1083.53        65.03 o                         
  22   0  -1       1609.04       1455.50        76.93 o                         
  24   0  -1        880.65        835.51       104.23 o                         
  26   0  -1         31.69         34.60        54.60 o                         
  28   0  -1        145.19        177.39        67.46 o                         
  30   0  -1         33.73          0.82        54.24 o                         
  32   0  -1        383.42        265.86        75.46 o                         
  34   0  -1        289.12        208.01        74.11 o                         
  36   0  -1        670.22        567.66       107.62 o                         
   0   1  -1       2004.63       1883.95        32.37 o                         
   1   1  -1       1498.36       1558.96        22.17 o                         
   2   1  -1       5494.46       5708.57        74.75 o                         
   3   1  -1       1078.19       1221.10        53.06 o                         
   7   1  -1       1165.92       1180.88        51.99 o                         
   8   1  -1      15981.20      16366.84       195.50 o                         
   9   1  -1        410.67        397.62        43.62 o                         
  10   1  -1       2140.94       2041.92        67.46 o                         
  11   1  -1        511.60        483.19        38.93 o                         
  12   1  -1       1607.46       1711.87        53.30 o                         
  13   1  -1         52.62         61.24        25.38 o                         
  14   1  -1       5082.96       5234.79        75.36 o                         
  15   1  -1        388.16        412.63        26.87 o                         
  16   1  -1       1421.06       1519.31        45.17 o                         
  17   1  -1        176.26        177.97        28.36 o                         
  18   1  -1       2368.14       2196.98        57.21 o                         
  19   1  -1        425.82        400.21        30.80 o                         
  20   1  -1        348.13        326.36        28.93 o                         
  21   1  -1        158.97        182.32        25.97 o                         
  22   1  -1        975.81        894.21        54.41 o                         
  23   1  -1        884.80        921.51        56.80 o                         
  24   1  -1        117.36        134.10        34.35 o                         
  25   1  -1        265.17        219.75        36.49 o                         
  26   1  -1       1105.42       1041.17        60.32 o                         
  27   1  -1        158.47        242.30        36.99 o                         
  28   1  -1        869.00        924.02        59.21 o                         
  29   1  -1         42.40         94.49        32.66 o                         
  30   1  -1        357.61        358.10        43.30 o                         
  31   1  -1         14.93         29.36        28.59 o                         
  32   1  -1        125.02         74.23        46.15 o                         
  33   1  -1          4.03         -5.96        40.12 o                         
  34   1  -1        229.76        277.89        62.29 o                         
  35   1  -1         18.95        -13.67        40.02 o                         
  36   1  -1         23.29        -22.28        45.27 o                         
   1   2  -1      10016.06      10195.68        78.73 o                         
   2   2  -1      13275.67      13546.01        92.23 o                         
   3   2  -1       6297.82       6322.90        79.21 o                         
   4   2  -1       3230.56       3196.24        60.08 o                         
   5   2  -1       4234.00       4310.81       131.88 o                         
   6   2  -1        733.84        676.57        66.63 o                         
   8   2  -1         68.63         63.74        18.93 o                         
   9   2  -1       1054.01       1125.50        50.69 o                         
  10   2  -1        426.43        463.89        40.16 o                         
  11   2  -1        847.05        854.82        86.75 o                         
  12   2  -1       2861.76       2937.86        80.60 o                         
  13   2  -1        290.84        319.73        37.35 o                         
  14   2  -1       5307.98       5121.50       171.80 o                         
  15   2  -1       1053.38       1038.72        59.29 o                         
  16   2  -1        546.54        516.57        47.77 o                         
  17   2  -1       1506.15       1513.43        74.26 o                         
  18   2  -1          1.99         80.43        56.12 o                         
  19   2  -1        311.85        389.17        53.82 o                         
  20   2  -1        195.40        255.25        35.65 o                         
  21   2  -1       1322.95       1269.58        61.87 o                         
  22   2  -1       1145.05       1154.50        61.59 o                         
  23   2  -1        589.41        659.71        51.28 o                         
  24   2  -1        572.28        616.48        50.42 o                         
  25   2  -1        234.66        235.62        39.55 o                         
  26   2  -1         73.31         68.47        31.58 o                         
  27   2  -1         47.38         42.85        30.69 o                         
  28   2  -1        279.88        269.53        41.66 o                         
  29   2  -1        294.45        313.04        43.21 o                         
  30   2  -1         49.77         66.19        32.50 o                         
  31   2  -1         55.89         38.71        29.95 o                         
  32   2  -1        362.64        332.84        58.96 o                         
  33   2  -1         33.91         69.63        41.68 o                         
  34   2  -1         89.13         90.17        69.07 o                         
  35   2  -1         20.61         85.55        45.41 o                         
   0   3  -1        541.73        573.98        40.51 o                         
   1   3  -1       5334.05       5039.96        69.62 o                         
   2   3  -1       1183.28       1243.98        37.93 o                         
   3   3  -1        574.64        536.52        28.81 o                         
   4   3  -1        260.37        294.70        39.35 o                         
   5   3  -1       1442.31       1389.67        72.56 o                         
   6   3  -1        275.51        236.90        65.55 o                         
   7   3  -1       1412.42       1420.53       101.01 o                         
   8   3  -1        260.69        314.75        68.94 o                         
   9   3  -1        501.43        531.72        44.76 o                         
  10   3  -1        569.89        602.06        31.15 o                         
  11   3  -1         73.45         93.07        21.67 o                         
  12   3  -1         74.17         99.04        26.70 o                         
  13   3  -1          4.34         14.82        24.54 o                         
  14   3  -1        739.00        702.32        54.13 o                         
  15   3  -1        110.12        162.72        36.19 o                         
  16   3  -1        749.49        764.74        52.33 o                         
  17   3  -1         79.15         91.12        44.94 o                         
  18   3  -1        453.92        483.32        62.81 o                         
  19   3  -1        172.79        197.46        38.19 o                         
  20   3  -1        613.87        627.28        55.63 o                         
  21   3  -1       1105.31       1070.79        70.94 o                         
  22   3  -1        693.80        713.48        64.25 o                         
  23   3  -1       1921.19       1905.30        77.51 o                         
  24   3  -1        106.94        113.93        32.13 o                         
  25   3  -1        349.82        354.01        42.85 o                         
  26   3  -1        773.92        702.41        54.04 o                         
  27   3  -1        339.44        363.46        44.13 o                         
  28   3  -1         66.67        134.22        36.06 o                         
  29   3  -1        143.20        108.90        36.87 o                         
  30   3  -1        107.50         87.14        35.49 o                         
  31   3  -1         75.53         24.93        60.44 o                         
  32   3  -1        136.23         27.06        70.93 o                         
  33   3  -1          2.72        -45.09        72.31 o                         
  34   3  -1         67.91         91.82        71.54 o                         
   1   4  -1       4892.12       4960.36       165.69 o                         
   2   4  -1       2656.68       2630.54        94.11 o                         
   3   4  -1       3798.71       3749.05       110.24 o                         
   4   4  -1        171.07        155.09        39.65 o                         
   5   4  -1        873.16        827.51        61.34 o                         
   6   4  -1        312.36        340.05        74.05 o                         
   7   4  -1        503.60        484.57        75.45 o                         
   8   4  -1        160.53        126.66        69.31 o                         
   9   4  -1        378.88        347.81        73.81 o                         
  10   4  -1        424.83        496.95        89.44 o                         
  11   4  -1        185.64        279.34        81.64 o                         
  12   4  -1         78.53         59.01        22.04 o                         
  13   4  -1        261.96        227.74        40.74 o                         
  14   4  -1        585.84        641.20        68.44 o                         
  15   4  -1        143.37        161.84        71.98 o                         
  16   4  -1        161.69        216.34        94.09 o                         
  17   4  -1        702.85        743.33        57.07 o                         
  18   4  -1          4.70          4.07        28.47 o                         
  19   4  -1        266.20        274.57        44.84 o                         
  20   4  -1        165.59        172.01        43.16 o                         
  21   4  -1        447.03        436.99        57.73 o                         
  22   4  -1         65.45         74.36        36.68 o                         
  27   4  -1        167.37        187.68        60.46 o                         
  28   4  -1         80.01        155.80        60.84 o                         
  29   4  -1        297.97        431.36        80.85 o                         
   0   5  -1        175.76        168.58        55.48 o                         
   1   5  -1       1745.15       1747.72        88.43 o                         
   2   5  -1         57.57         45.39        40.39 o                         
   3   5  -1       1459.29       1500.77        82.47 o                         
   4   5  -1        617.50        603.50        59.57 o                         
   5   5  -1       1051.76        970.70        74.05 o                         
   6   5  -1        289.01        280.08        47.29 o                         
   7   5  -1        791.83        798.10        90.01 o                         
   8   5  -1        332.67        282.01        80.83 o                         
   9   5  -1         44.86        -35.89        82.91 o                         
  10   5  -1        323.30        221.34        91.13 o                         
  11   5  -1        304.93        400.66        96.54 o                         
  12   5  -1          3.76        -10.28        68.41 o                         
  13   5  -1        220.92        260.43        87.27 o                         
  14   5  -1        174.50        153.15        93.79 o                         
  15   5  -1        469.99        461.02        99.90 o                         
  16   5  -1         67.09        116.46        85.85 o                         
  17   5  -1          1.67         11.19        87.46 o                         
  18   5  -1          7.47         36.03        85.09 o                         
  19   5  -1         80.89        211.15        99.09 o                         
  20   5  -1        198.38        233.56       103.75 o                         
  21   5  -1        836.15       1098.01       143.86 o                         
  22   5  -1        164.96        296.36       107.85 o                         
  23   5  -1        517.11        597.95       107.62 o                         
  24   5  -1         56.67        163.60       103.39 o                         
  25   5  -1        130.29        356.11       111.33 o                         
  26   5  -1         54.46        107.63        81.38 o                         
   1   6  -1       1915.56       1843.01       100.44 o                         
   2   6  -1        232.37        195.71        49.14 o                         
   3   6  -1       1058.43       1076.01        82.52 o                         
   4   6  -1         32.91          1.38        42.26 o                         
   5   6  -1        665.26        638.17        64.70 o                         
   6   6  -1         13.58         43.68        49.56 o                         
   7   6  -1        185.96        166.28        60.10 o                         
   8   6  -1        168.79        187.30        61.55 o                         
   9   6  -1       1017.00       1101.10       118.18 o                         
  10   6  -1        618.90        773.48       105.69 o                         
  11   6  -1        262.51        188.06        93.92 o                         
  12   6  -1        453.87        484.21        91.06 o                         
  13   6  -1         44.10          6.02        85.84 o                         
  14   6  -1        134.90        165.93        80.15 o                         
  15   6  -1        415.00        387.94       104.43 o                         
  16   6  -1         10.80         11.33        74.86 o                         
  17   6  -1         54.87        112.65        71.40 o                         
  18   6  -1          4.59        -26.99        70.13 o                         
  19   6  -1        217.56        213.04        94.49 o                         
  20   6  -1        109.95        119.39        80.71 o                         
  21   6  -1         44.22         48.91        74.58 o                         
  22   6  -1         45.86         20.59        68.36 o                         
  23   6  -1         93.90         81.38        93.56 o                         
  24   6  -1          3.68          7.36        94.05 o                         
  25   6  -1        162.75         53.96        68.83 o                         
  26   6  -1         35.69         65.65        93.73 o                         
  27   6  -1          9.00         49.19        84.47 o                         
   0   7  -1         28.86         11.84        66.98 o                         
   1   7  -1        187.38        135.52        53.66 o                         
   2   7  -1         62.25         59.87        50.57 o                         
   3   7  -1       1113.51       1208.65        95.17 o                         
   4   7  -1        160.32        139.98        52.70 o                         
   5   7  -1        128.62        104.55        48.69 o                         
   6   7  -1        145.76        157.47        63.50 o                         
   7   7  -1        359.88        407.57        88.42 o                         
   8   7  -1         56.14         36.61        66.17 o                         
   9   7  -1         84.01        105.67        64.04 o                         
  10   7  -1        205.64        192.15        74.36 o                         
  11   7  -1        118.40         79.62        68.93 o                         
  12   7  -1        124.75        148.48        70.68 o                         
  13   7  -1        308.73        352.28        85.38 o                         
  14   7  -1        174.96        217.87        79.21 o                         
  15   7  -1         12.47         -2.81        68.07 o                         
  16   7  -1        170.39        141.92        71.38 o                         
  17   7  -1         62.73        -77.67        79.75 o                         
  18   7  -1        104.30        102.25        94.88 o                         
  19   7  -1         10.45        -69.56        92.62 o                         
  20   7  -1        169.45        130.86        95.77 o                         
  21   7  -1        122.01         -1.97        84.49 o                         
  22   7  -1         38.46         22.25        80.86 o                         
  23   7  -1         60.32        114.06        82.66 o                         
   1   8  -1        137.41        110.19        47.70 o                         
   2   8  -1          6.42        -21.36        41.91 o                         
   3   8  -1        116.61        158.26        49.09 o                         
   4   8  -1         37.48         48.29        39.84 o                         
   5   8  -1         92.40         61.11        55.39 o                         
   6   8  -1          4.74         -9.66        61.51 o                         
   7   8  -1          6.27        -16.07        46.24 o                         
   8   8  -1         94.82        128.98        74.85 o                         
   9   8  -1        106.91        146.16        65.48 o                         
  10   8  -1        599.74        710.40       123.80 o                         
  11   8  -1        109.79        175.12        87.19 o                         
  12   8  -1        293.13        325.52        88.28 o                         
  13   8  -1         15.54          9.73        72.38 o                         
  14   8  -1         95.01        184.21        91.64 o                         
  15   8  -1         85.79         20.78        63.65 o                         
  16   8  -1        112.81        186.74        76.31 o                         
  17   8  -1          5.02          3.50        56.76 o                         
   0   9  -1         45.14         49.97        56.65 o                         
   1   9  -1         14.05         27.84        48.97 o                         
   2   9  -1         95.05        217.20       117.47 o                         
   3   9  -1         74.77         75.25        68.39 o                         
   4   9  -1        100.42         26.58        57.18 o                         
   5   9  -1          8.61         -3.94        71.69 o                         
   4   0   0       2925.81       2916.13        71.60 o                         
   6   0   0       7946.20       7820.86        66.74 o                         
   8   0   0        231.95        315.72        75.27 o                         
  10   0   0       7941.42       7649.73        83.17 o                         
  12   0   0       5155.00       5454.62        77.53 o                         
  14   0   0        291.01        344.73        57.76 o                         
  16   0   0        877.11        778.10        48.57 o                         
  18   0   0        194.33        176.52        46.43 o                         
  20   0   0         12.29        -22.86        83.52 o                         
  22   0   0        433.64        403.00        92.87 o                         
  24   0   0       1630.09       1366.71       145.82 o                         
  26   0   0        958.45        915.68       124.34 o                         
  28   0   0         78.97       -107.35       107.35 o                         
  30   0   0         98.87         97.68        62.42 o                         
  32   0   0         78.85          4.69        53.83 o                         
  34   0   0         19.65         -1.64        57.72 o                         
  36   0   0        146.08         75.17        58.65 o                         
   1   1   0        709.11        673.09        23.48 o                         
   2   1   0      11960.06      11824.17        88.71 o                         
   3   1   0        489.12        575.94        35.61 o                         
   4   1   0        244.31        212.86        41.88 o                         
   5   1   0         60.37        -21.22        52.94 o                         
   6   1   0      20154.53      21276.63       258.68 o                         
   7   1   0       2288.79       2429.51       109.47 o                         
   8   1   0        865.05        903.35        87.21 o                         
   9   1   0       1628.82       1684.70       101.21 o                         
  10   1   0          9.57          6.95        20.23 o                         
  11   1   0       1841.64       1884.49        54.15 o                         
  12   1   0       2170.58       2256.19        60.55 o                         
  13   1   0       6830.91       6526.77        91.78 o                         
  14   1   0          1.78         92.36        31.29 o                         
  15   1   0         56.36         41.59        21.52 o                         
  16   1   0       1562.54       1588.71        62.20 o                         
  17   1   0        642.44        601.85        43.39 o                         
  18   1   0       1992.95       1918.65        67.54 o                         
  19   1   0        756.19        793.34        55.99 o                         
  20   1   0        121.38        152.94        48.37 o                         
  21   1   0         30.76         23.39        40.06 o                         
  22   1   0       3271.58       3280.21       110.17 o                         
  23   1   0        134.22        367.23        43.03 o                         
  24   1   0       1014.66        928.62       118.16 o                         
  25   1   0          8.91         76.76        39.82 o                         
  26   1   0        257.63        270.00        49.70 o                         
  27   1   0        163.36        153.04        33.19 o                         
  28   1   0         25.20         13.97        22.21 o                         
  29   1   0         83.16         44.40        59.61 o                         
  30   1   0        773.28        635.36        77.47 o                         
  31   1   0          3.17         71.01        63.80 o                         
  32   1   0         19.91         71.21        42.68 o                         
  33   1   0          5.77         50.97        56.51 o                         
  34   1   0        287.26        254.98        51.92 o                         
  35   1   0          9.45        135.33        44.52 o                         
  36   1   0        150.66        133.39        48.26 o                         
   0   2   0     107901.24      99907.48       304.70 o                         
   1   2   0        335.15        367.59        22.70 o                         
   2   2   0       1625.25       1666.14        40.21 o                         
   3   2   0       1926.36       2023.63        39.44 o                         
   4   2   0       1857.82       1995.23        52.41 o                         
   5   2   0       1719.45       1737.46        46.87 o                         
   6   2   0        647.93        783.45        48.91 o                         
   7   2   0       3112.01       3275.61        83.56 o                         
   8   2   0       1160.83       1296.84        85.06 o                         
   9   2   0       1729.31       1907.90       101.25 o                         
  10   2   0        238.26        268.85        58.31 o                         
  11   2   0       1502.21       1637.58       105.38 o                         
  12   2   0          1.22         21.35        52.08 o                         
  13   2   0        280.51        372.95        57.58 o                         
  14   2   0          0.38        166.90       108.37 o                         
  15   2   0       1747.46       1860.72       136.71 o                         
  16   2   0        684.94        716.22        60.85 o                         
  17   2   0        196.99        334.28        50.60 o                         
  18   2   0        683.37        797.09        65.04 o                         
  19   2   0       2826.82       2621.96        76.68 o                         
  20   2   0         13.51        159.58        45.33 o                         
  21   2   0        187.15        229.72        36.50 o                         
  22   2   0        590.12        583.87        47.68 o                         
  23   2   0        570.66        564.15        49.52 o                         
  24   2   0        806.77        795.40        55.05 o                         
  25   2   0         30.27         37.14        34.48 o                         
  26   2   0        448.63        433.16        45.38 o                         
  27   2   0          5.21         19.81        29.68 o                         
  28   2   0        164.33         95.63        39.29 o                         
  29   2   0        292.96        145.96        93.73 o                         
  30   2   0        212.32         53.12       109.59 o                         
  31   2   0        147.08         19.63        53.79 o                         
  32   2   0         78.20         59.80        51.01 o                         
  33   2   0         71.99         60.52        38.47 o                         
  34   2   0        160.35        141.89        50.49 o                         
  35   2   0         59.27         71.46        52.58 o                         
   1   3   0          0.34         -1.03        11.26 o                         
   2   3   0        101.67         89.53        18.18 o                         
   3   3   0        709.35        682.26        51.83 o                         
   4   3   0        636.92        643.77        35.94 o                         
   5   3   0          7.41        -18.46        31.95 o                         
   6   3   0         36.44         14.40        22.73 o                         
   7   3   0       1127.05       1063.41        55.77 o                         
   8   3   0        248.35        213.40        36.58 o                         
   9   3   0       1507.99       1619.25        70.94 o                         
  10   3   0          0.08         12.17        43.99 o                         
  11   3   0       5528.77       5885.95       190.78 o                         
  12   3   0         54.17         70.04        51.39 o                         
  13   3   0       4840.90       5069.70       190.85 o                         
  14   3   0          0.18         -6.47        48.35 o                         
  15   3   0        315.60        445.70       123.70 o                         
  16   3   0        189.84        420.60       127.35 o                         
  17   3   0        892.75       1012.92       152.00 o                         
  18   3   0         12.86        102.62        90.18 o                         
  19   3   0         73.92        140.58        52.83 o                         
  20   3   0          8.74         66.53        65.13 o                         
  21   3   0         13.23         50.20        47.68 o                         
  22   3   0        338.42        367.25        60.34 o                         
  23   3   0         45.39         46.32        46.30 o                         
  24   3   0        314.90        300.42        41.33 o                         
  25   3   0        259.21        271.38        40.87 o                         
  26   3   0         55.97         61.06        34.47 o                         
  27   3   0        824.08        791.21        57.20 o                         
  28   3   0        114.27        138.80        95.35 o                         
  29   3   0         12.50        -13.08       102.96 o                         
  30   3   0        252.11        139.50       106.50 o                         
  31   3   0         84.84        -29.70        70.38 o                         
  32   3   0         30.96          3.93        47.05 o                         
  33   3   0         22.47         38.12        39.08 o                         
  34   3   0         81.86         68.61        78.26 o                         
   0   4   0       1125.77       1122.72        91.02 o                         
   1   4   0          1.30         -2.75        14.94 o                         
   2   4   0       1621.44       1672.57        44.04 o                         
   3   4   0        728.50        753.72        42.29 o                         
   4   4   0       2280.35       2357.73        69.05 o                         
   5   4   0        240.03        203.31        58.90 o                         
   6   4   0        232.54        176.44        58.74 o                         
   7   4   0        349.83        340.44        68.41 o                         
   8   4   0        797.54        804.06        92.33 o                         
   9   4   0       1158.42       1085.19       101.77 o                         
  10   4   0          6.60          7.33        34.29 o                         
  11   4   0        399.48        410.20        47.14 o                         
  12   4   0         45.86         58.54        40.36 o                         
  13   4   0       1305.03       1248.69        75.92 o                         
  14   4   0        363.77        378.78        54.81 o                         
  15   4   0         51.68        107.18        69.54 o                         
  16   4   0        816.66        839.66        87.07 o                         
  17   4   0       1979.60       1996.27        83.24 o                         
  18   4   0         42.20        107.16        62.97 o                         
  19   4   0       1430.96       1472.09        79.61 o                         
  20   4   0        124.83        166.59        46.38 o                         
  21   4   0        137.73        109.60        48.50 o                         
  22   4   0         41.05         40.35        45.05 o                         
  23   4   0       1924.24       1756.84        96.38 o                         
  24   4   0         47.35          4.60        45.58 o                         
  25   4   0         41.75         -7.78        44.10 o                         
  26   4   0         36.40         32.69        58.79 o                         
  27   4   0         29.89         47.80        46.85 o                         
  28   4   0         23.48         10.19        71.19 o                         
  29   4   0        570.14        554.90       107.00 o                         
  30   4   0        216.77        203.49        79.26 o                         
  31   4   0          0.86        -45.05        76.53 o                         
  32   4   0         24.85         43.10        64.73 o                         
  33   4   0        307.47        321.30       103.41 o                         
   1   5   0        294.13        323.48        27.46 o                         
   2   5   0          9.57         -1.49        17.86 o                         
   3   5   0        207.21        216.37        25.10 o                         
   4   5   0        278.68        253.86        26.11 o                         
   5   5   0        111.42         98.33        20.44 o                         
   6   5   0        894.27        917.70        92.05 o                         
   7   5   0       1335.60       1395.19       111.09 o                         
   8   5   0        133.90         80.24        67.18 o                         
   9   5   0        192.34        188.70        64.02 o                         
  10   5   0        261.94        167.32        77.00 o                         
  11   5   0       2215.63       2325.71       156.18 o                         
  12   5   0         87.61         76.68        76.65 o                         
  13   5   0        372.38        364.84        83.74 o                         
  14   5   0         29.88         43.56        83.16 o                         
  15   5   0          0.51        209.96        91.43 o                         
  16   5   0         52.72        175.39       111.09 o                         
  17   5   0        390.62        435.59        60.38 o                         
  18   5   0         87.22         75.12        50.00 o                         
  19   5   0         24.03         34.87        56.21 o                         
  20   5   0         18.67         69.92        92.17 o                         
  21   5   0         47.47         71.67        53.66 o                         
  22   5   0         51.22         48.76        53.74 o                         
  23   5   0        261.92        309.80        66.05 o                         
  24   5   0          4.18         63.46       164.37 o                         
  25   5   0        618.40        501.76       108.82 o                         
  26   5   0          2.76        -76.76        76.76 o                         
  27   5   0        313.31        189.68        92.03 o                         
  28   5   0        186.46        224.91        97.87 o                         
  29   5   0        112.88         18.16        59.95 o                         
  30   5   0         33.51         -7.24        54.95 o                         
   0   6   0         34.38         17.80        47.12 o                         
   1   6   0        535.61        574.88        60.74 o                         
   2   6   0        188.57        202.91        43.91 o                         
   3   6   0          2.22        -24.37        35.37 o                         
   4   6   0          7.62          9.22        32.67 o                         
   5   6   0        600.45        676.79        93.96 o                         
   6   6   0         16.60         15.59        47.13 o                         
   7   6   0         28.24         40.95        47.68 o                         
   8   6   0          3.57         28.80        54.36 o                         
   9   6   0         18.99         45.77        58.15 o                         
  10   6   0        259.00        323.11        71.80 o                         
  11   6   0        805.58        723.64       104.88 o                         
  12   6   0        380.88        484.87       101.54 o                         
  13   6   0        569.55        648.50       112.07 o                         
  14   6   0          0.01        -16.19        68.31 o                         
  15   6   0        293.98        304.28        98.08 o                         
  16   6   0         35.47        117.98        81.36 o                         
  17   6   0        220.30        283.04        86.05 o                         
  18   6   0         44.48         56.44        80.04 o                         
  19   6   0        265.55        248.19       100.21 o                         
  20   6   0          6.43         -8.48        79.67 o                         
  21   6   0         72.03        -28.62        84.44 o                         
  22   6   0        201.47        137.22        96.42 o                         
  23   6   0        619.29        673.91       119.11 o                         
  24   6   0        648.00        669.77       127.46 o                         
  25   6   0         25.84        163.63       110.18 o                         
  26   6   0         65.73         49.52        80.76 o                         
  27   6   0         12.38         86.04       100.20 o                         
   1   7   0        164.84        165.75        49.42 o                         
   2   7   0         62.66         96.31        43.96 o                         
   3   7   0         14.67         -0.56        38.42 o                         
   4   7   0         28.89         46.33        38.98 o                         
   5   7   0         18.40         21.81        56.64 o                         
   6   7   0        569.43        599.59       101.28 o                         
   7   7   0        735.94        968.00       120.67 o                         
   8   7   0         40.92         30.03        68.99 o                         
   9   7   0        277.45        293.53        78.79 o                         
  10   7   0         15.57         36.50        53.15 o                         
  11   7   0        374.81        452.21        90.77 o                         
  12   7   0        155.33        206.79        70.62 o                         
  13   7   0          6.52         30.68        64.55 o                         
  14   7   0          0.88         25.36        49.29 o                         
  15   7   0          7.47         23.51        67.06 o                         
  16   7   0          9.28          8.41        77.17 o                         
  17   7   0        165.51         90.32        69.30 o                         
  18   7   0        265.28        193.13        83.62 o                         
  19   7   0          6.43          9.46        78.68 o                         
  20   7   0         14.19         -6.02        84.88 o                         
  21   7   0         64.10         13.67        84.98 o                         
  22   7   0         57.04        181.53        92.63 o                         
  23   7   0         14.21         56.12        86.13 o                         
   0   8   0        454.47        582.88       103.17 o                         
   1   8   0        127.66        163.71        51.33 o                         
   2   8   0         65.85         65.45        39.43 o                         
   3   8   0         36.40         -6.31        47.67 o                         
   4   8   0          0.83        -58.44        58.44 o                         
   5   8   0          1.09        -56.57        56.57 o                         
   6   8   0        162.60        189.09        63.23 o                         
   7   8   0          0.38        -19.08        58.33 o                         
   8   8   0          0.31         12.74        57.30 o                         
   9   8   0          4.21         11.98        44.33 o                         
  10   8   0          7.43         17.52        54.77 o                         
  11   8   0         20.08         26.75        55.76 o                         
  12   8   0        101.97        116.94        72.90 o                         
  13   8   0         22.95         87.66        77.47 o                         
  14   8   0         39.80         32.66        59.86 o                         
  15   8   0        186.67        114.31        69.59 o                         
  16   8   0         14.99         11.67        69.10 o                         
  17   8   0         24.02         85.94        85.40 o                         
  18   8   0         29.90        147.55        89.55 o                         
   1   9   0          1.02        -18.15        49.34 o                         
   2   9   0         49.77         74.57        78.40 o                         
   3   9   0         43.33         36.02        58.09 o                         
   4   9   0          2.30         23.81        79.64 o                         
   5   9   0          4.20        -26.86        64.86 o                         
   6   9   0        189.96        232.08        95.93 o                         
   7   9   0          6.57        155.62        79.44 o                         
  10   0   1       5501.31       5403.95       100.94 o                         
  12   0   1       8149.22       7789.23       178.37 o                         
  16   0   1        848.64        987.84        96.87 o                         
  18   0   1        237.01        418.05        89.85 o                         
  20   0   1       1164.17       1256.56       114.29 o                         
  22   0   1       1603.86       1591.89       133.97 o                         
  24   0   1        888.11       1086.19       126.29 o                         
  26   0   1         33.70         89.24        80.56 o                         
  28   0   1        146.73         98.62        82.18 o                         
  30   0   1         33.38         42.59        87.28 o                         
  32   0   1        394.03        226.28        99.48 o                         
  34   0   1        291.75        171.10       100.94 o                         
  36   0   1        671.63        401.48       121.00 o                         
   0   1   1       1976.09       1898.51        39.75 o                         
   1   1   1       1500.78       1525.37        35.01 o                         
   2   1   1       5560.61       5730.89        72.27 o                         
   5   1   1        231.94        227.40        22.94 o                         
   6   1   1       3855.76       3806.54        83.88 o                         
   7   1   1       1162.19       1228.49        57.67 o                         
   8   1   1      16010.84      16378.91       197.15 o                         
   9   1   1        422.25        514.07        52.15 o                         
  10   1   1       2176.38       2194.91        65.83 o                         
  11   1   1        516.13        694.01        63.99 o                         
  12   1   1       1624.89       1909.10        73.18 o                         
  13   1   1         53.14        312.56        49.78 o                         
  14   1   1       5141.68       5288.90       539.78 o                         
  15   1   1        375.63        460.90       175.73 o                         
  16   1   1       1367.19       1470.54       143.12 o                         
  17   1   1        181.51        270.71       180.36 o                         
  18   1   1       2397.48       2266.08        70.30 o                         
  19   1   1        428.09        605.13        88.38 o                         
  20   1   1        343.60        439.07        71.27 o                         
  21   1   1        162.88        218.10        67.59 o                         
  22   1   1       1000.40        969.93        48.94 o                         
  23   1   1        880.59        968.39        51.09 o                         
  24   1   1        118.35        296.31       126.59 o                         
  25   1   1        277.52        336.46        72.08 o                         
  26   1   1       1086.08        994.71        87.80 o                         
  27   1   1        159.68        274.04        69.28 o                         
  28   1   1        884.52        755.58        83.14 o                         
  29   1   1         42.14         67.84        59.72 o                         
  30   1   1        357.80        321.94        68.06 o                         
  31   1   1         14.19        -59.80        81.26 o                         
  32   1   1        127.68        -31.52        67.68 o                         
  33   1   1          4.34        -71.69        71.69 o                         
  34   1   1        224.61         56.54        70.32 o                         
  35   1   1         18.61        -37.13        85.06 o                         
  36   1   1         21.52        -21.90       106.25 o                         
   1   2   1      10054.84      10155.54        81.02 o                         
   2   2   1      13233.00      12873.65       290.04 o                         
   3   2   1       6336.84       6274.78        90.66 o                         
   4   2   1       3163.34       3332.36        94.58 o                         
   5   2   1       4177.75       4405.98       190.27 o                         
   6   2   1        726.56       1053.63        78.44 o                         
   7   2   1        498.25        690.32        76.02 o                         
   8   2   1         66.52        274.71        68.60 o                         
   9   2   1       1098.26       1201.97        94.14 o                         
  10   2   1        462.01        704.62        85.81 o                         
  11   2   1        855.97       1187.30       102.26 o                         
  12   2   1       2842.57       2909.66       148.35 o                         
  13   2   1        293.55        448.68        92.29 o                         
  14   2   1       5310.49       4795.02       190.68 o                         
  15   2   1       1075.26       1005.84       113.35 o                         
  16   2   1        561.25        636.99       102.23 o                         
  17   2   1       1484.01       1506.03       135.13 o                         
  18   2   1          1.63         73.77        91.35 o                         
  19   2   1        321.77        413.16        54.09 o                         
  20   2   1        205.30        283.46        53.18 o                         
  21   2   1       1301.84       1301.02        79.00 o                         
  22   2   1       1150.59       1224.89        58.33 o                         
  23   2   1        587.86        521.94        53.39 o                         
  24   2   1        582.18        587.60       103.19 o                         
  25   2   1        234.11        156.52        53.97 o                         
  26   2   1         74.42         72.10        85.02 o                         
  27   2   1         53.48        108.83       127.53 o                         
  28   2   1        278.69        195.77       142.15 o                         
  29   2   1        292.83        249.32       125.28 o                         
  30   2   1         52.25         14.33        80.27 o                         
  31   2   1         61.09        139.18        82.66 o                         
  32   2   1        366.27        255.56        63.52 o                         
  33   2   1         35.81         79.70        57.12 o                         
  34   2   1         87.99         34.38       107.63 o                         
  35   2   1         21.14        -60.59        85.43 o                         
   0   3   1        523.48        536.91        26.64 o                         
   1   3   1       5348.07       5185.17        69.12 o                         
   2   3   1       1183.44       1292.12        38.69 o                         
   3   3   1        600.40        562.94        36.19 o                         
   4   3   1        257.87        246.24        25.13 o                         
   5   3   1       1435.29       1433.73        59.74 o                         
   6   3   1        288.42        258.22        39.39 o                         
   7   3   1       1410.61       1410.36        64.71 o                         
   8   3   1        252.96        277.28        43.89 o                         
   9   3   1        474.71        535.78        51.58 o                         
  10   3   1        590.89        589.16        90.73 o                         
  11   3   1         77.20         34.58        70.48 o                         
  12   3   1         74.55         -3.98        77.95 o                         
  13   3   1          2.93         -0.27        72.85 o                         
  14   3   1        731.83        640.64       103.88 o                         
  15   3   1        119.15         18.74        86.83 o                         
  16   3   1        744.07        630.64       113.35 o                         
  17   3   1         78.40         28.39        85.80 o                         
  18   3   1        437.71        244.63       103.08 o                         
  19   3   1        172.24        134.02       101.99 o                         
  20   3   1        604.43        304.39       106.84 o                         
  21   3   1       1108.99        941.90       140.51 o                         
  22   3   1        697.05        918.02       242.72 o                         
  23   3   1       1918.70       1882.26        98.57 o                         
  24   3   1        103.91         44.90       114.27 o                         
  25   3   1        362.54        520.37       217.49 o                         
  26   3   1        765.09        653.09        77.05 o                         
  27   3   1        338.67        471.23        65.63 o                         
  28   3   1         68.15        138.57        54.53 o                         
  29   3   1        142.46        166.19        57.05 o                         
  30   3   1        108.13        112.17        52.26 o                         
  31   3   1         81.02         85.40        53.97 o                         
  32   3   1        135.27        117.51        53.69 o                         
  33   3   1          2.85        -24.64        50.36 o                         
  34   3   1         65.80         60.42        57.15 o                         
   1   4   1       4915.92       5118.64       114.71 o                         
   2   4   1       2623.84       2608.90        84.63 o                         
   3   4   1       3834.89       3869.90        75.92 o                         
   4   4   1        163.24        179.90        28.52 o                         
   5   4   1        839.03        863.79        48.04 o                         
   6   4   1        299.52        311.34        53.89 o                         
   7   4   1        488.75        555.12        45.49 o                         
   8   4   1        160.20        150.84        33.68 o                         
   9   4   1        394.33        384.31        43.60 o                         
  10   4   1        417.23        466.64        51.86 o                         
  11   4   1        187.57        275.57        44.80 o                         
  12   4   1         79.30        123.06        41.81 o                         
  13   4   1        268.62        303.07        49.68 o                         
  14   4   1        591.40        692.48        63.76 o                         
  15   4   1        151.86        304.77        53.20 o                         
  16   4   1        157.69        207.93        68.51 o                         
  17   4   1        694.20        822.44       100.39 o                         
  18   4   1          5.30         27.52        59.48 o                         
  19   4   1        256.39        335.57        77.93 o                         
  20   4   1        168.72        157.54        68.40 o                         
  21   4   1        455.45        569.55        95.71 o                         
  22   4   1         69.33        109.44        69.39 o                         
  23   4   1        482.94        668.58        65.84 o                         
  24   4   1         40.83        175.12       163.39 o                         
  25   4   1        301.73        324.84        96.38 o                         
  26   4   1         71.79         80.89        69.92 o                         
  27   4   1        166.72        206.49        81.21 o                         
  28   4   1         77.41         70.29        44.82 o                         
  29   4   1        296.83        287.74        89.69 o                         
  30   4   1         16.09         44.50        55.14 o                         
  31   4   1         71.63         46.92        65.64 o                         
  32   4   1         27.59         47.11        58.84 o                         
   0   5   1        166.01        166.39        50.68 o                         
   1   5   1       1758.18       1776.17        80.72 o                         
   2   5   1         57.63         63.65        33.31 o                         
   3   5   1       1445.29       1360.47        73.64 o                         
   4   5   1        621.90        579.46        76.82 o                         
   5   5   1       1061.42       1095.03        96.93 o                         
   6   5   1        287.35        226.74        57.36 o                         
   7   5   1        797.71        794.13        53.77 o                         
   8   5   1        340.37        342.32        41.26 o                         
   9   5   1         41.65         25.80        30.28 o                         
  10   5   1        325.68        350.14        48.40 o                         
  11   5   1        300.36        251.86        44.80 o                         
  12   5   1          3.83         -4.74        35.69 o                         
  13   5   1        222.27        217.15        45.90 o                         
  14   5   1        170.65        152.37        44.81 o                         
  15   5   1        473.70        489.93        65.65 o                         
  16   5   1         67.72         92.02        43.72 o                         
  17   5   1          1.39          2.28        43.90 o                         
  18   5   1          7.97         10.58        40.83 o                         
  19   5   1         75.17         78.87        54.87 o                         
  20   5   1        198.35        177.22        51.73 o                         
  21   5   1        837.30        874.31        93.12 o                         
  22   5   1        161.82        164.12        50.67 o                         
  23   5   1        511.17        567.10       108.55 o                         
  24   5   1         58.55        155.89        99.60 o                         
  25   5   1        129.98         68.68        71.68 o                         
  26   5   1         55.00          3.52        53.54 o                         
  27   5   1        102.13         55.45        63.05 o                         
  28   5   1         10.56        -57.03        77.95 o                         
  29   5   1        100.49        115.54        69.24 o                         
  30   5   1         23.05          6.50        62.81 o                         
   1   6   1       1933.62       1822.07        91.51 o                         
   2   6   1        230.63        252.88        46.32 o                         
   3   6   1       1074.49       1055.27        72.86 o                         
   4   6   1         28.42          7.05        53.68 o                         
   5   6   1        646.15        543.83        80.69 o                         
   6   6   1         12.98        -11.49        55.37 o                         
   7   6   1        198.73        162.31        61.51 o                         
   8   6   1        164.85        167.00        57.86 o                         
   9   6   1       1008.03        916.73       101.77 o                         
  10   6   1        617.05        576.88        87.42 o                         
  11   6   1        265.58        292.39        73.32 o                         
  12   6   1        458.46        403.95        84.57 o                         
  13   6   1         42.40         20.69        61.42 o                         
  14   6   1        143.05         31.18        70.88 o                         
  15   6   1        417.43        369.94        56.71 o                         
  16   6   1         11.88         29.27        43.51 o                         
  17   6   1         52.66         17.28        39.50 o                         
  18   6   1          4.83         49.84        48.05 o                         
  19   6   1        208.46        234.04        57.89 o                         
  20   6   1        110.01        143.93        52.86 o                         
  21   6   1         43.71         31.52        42.29 o                         
  22   6   1         45.13          5.35        50.09 o                         
  23   6   1         94.19         66.31        59.71 o                         
  24   6   1          3.56         41.49        46.60 o                         
  25   6   1        156.55        151.69        54.89 o                         
  26   6   1         36.64         40.64        50.79 o                         
  27   6   1          8.22        109.77        63.70 o                         
   0   7   1         29.43         -7.28        57.41 o                         
   1   7   1        187.31        180.35        48.02 o                         
   2   7   1         59.81         51.53        33.83 o                         
   3   7   1       1106.94       1217.67       118.11 o                         
   4   7   1        161.65        154.86        60.54 o                         
   5   7   1        130.89        127.87        60.75 o                         
   6   7   1        149.85         39.79        58.30 o                         
   7   7   1        357.81        281.84        76.70 o                         
   8   7   1         52.56         35.42        56.40 o                         
   9   7   1         82.81         85.47        59.04 o                         
  10   7   1        204.61        176.36        66.35 o                         
  11   7   1        117.20        112.86        71.23 o                         
  12   7   1        124.30        132.31        72.05 o                         
  13   7   1        312.87        383.28        78.01 o                         
  14   7   1        175.61        414.69        88.06 o                         
  15   7   1         12.59          3.81        47.11 o                         
  16   7   1        165.53        155.71        78.40 o                         
  17   7   1         64.37         27.18        76.73 o                         
  18   7   1         97.98         42.51        70.31 o                         
  19   7   1         10.86         -9.72        68.91 o                         
  20   7   1        173.75        111.44        80.51 o                         
  21   7   1        124.72        144.61        89.23 o                         
  22   7   1         38.25        -21.21        81.19 o                         
  23   7   1         58.46         11.33        70.55 o                         
   1   8   1        138.80         93.59        47.63 o                         
   2   8   1          6.95        -67.90        67.90 o                         
   3   8   1        120.99        118.44        67.42 o                         
   4   8   1         40.16         55.10        54.62 o                         
   5   8   1         91.92         92.90        59.32 o                         
   6   8   1          4.31         43.08        60.79 o                         
   7   8   1          6.91        -16.86        63.38 o                         
   8   8   1         92.11        119.92        60.92 o                         
   9   8   1        104.83        136.98        76.01 o                         
  10   8   1        595.10        526.78       109.18 o                         
  11   8   1        110.12        115.55        74.50 o                         
  12   8   1        293.69        427.12       102.38 o                         
  13   8   1         16.11         57.63        72.60 o                         
  14   8   1         92.36         82.21        61.56 o                         
  15   8   1         86.93        111.42        73.90 o                         
  16   8   1        110.73        132.32        75.37 o                         
  17   8   1          4.26         15.31        51.15 o                         
   1   9   1         13.33         24.31        56.04 o                         
   2   9   1         94.35         91.15        73.94 o                         
   3   9   1         73.75         83.74        80.32 o                         
   4   9   1         98.82        135.42        68.49 o                         
   5   9   1          9.33         21.50        73.09 o                         
   2   0   2       8069.28       7746.59        87.07 o                         
   4   0   2       4382.89       4143.40        76.65 o                         
  24   0   2       1260.98       1365.05       134.20 o                         
  26   0   2       1255.00       1462.02       135.20 o                         
  28   0   2        126.87        306.01        96.52 o                         
  30   0   2        301.52        438.34       106.59 o                         
  32   0   2         40.24         16.70        79.69 o                         
  34   0   2         63.76         77.75        83.55 o                         
   1   1   2        162.56        154.20        15.33 o                         
   2   1   2        343.85        325.60        24.34 o                         
   3   1   2       1777.95       1799.65        46.32 o                         
   4   1   2      16963.78      16782.24       131.84 o                         
   5   1   2        317.94        364.10        51.94 o                         
   6   1   2       1300.23       1316.69        36.20 o                         
   7   1   2        835.84        812.13        38.69 o                         
   8   1   2       4701.18       4462.60       144.85 o                         
   9   1   2        291.33        291.47        36.35 o                         
  10   1   2        477.84        418.60        42.94 o                         
  11   1   2       1240.28       1207.52        68.49 o                         
  20   1   2       1641.25       1700.39       135.91 o                         
  21   1   2          5.37        604.86       112.02 o                         
  22   1   2       1304.84       1366.99       132.09 o                         
  23   1   2        160.38        498.06       114.67 o                         
  24   1   2        540.77        810.88       119.09 o                         
  25   1   2         27.27        595.52       188.76 o                         
  26   1   2         83.23        286.12       117.94 o                         
  27   1   2         57.50        345.19       159.11 o                         
  28   1   2        269.30        391.42        67.16 o                         
  29   1   2         24.79        175.65       110.16 o                         
  30   1   2        171.90        244.49        65.73 o                         
  31   1   2          2.52         80.90        90.96 o                         
  32   1   2        406.33        401.55        79.99 o                         
  33   1   2         61.04         22.70        64.80 o                         
  34   1   2        120.51         64.15        66.75 o                         
  35   1   2         41.49        -25.28        90.41 o                         
   0   2   2       2796.53       2952.88       105.15 o                         
   1   2   2         65.89         58.51        14.13 o                         
   2   2   2       1954.99       1923.19        41.54 o                         
   3   2   2       2249.07       2394.85        52.13 o                         
   4   2   2       1851.40       1834.05        49.51 o                         
   5   2   2       1744.19       1772.40        64.18 o                         
   6   2   2        320.95        368.63        38.82 o                         
   7   2   2        306.67        266.69        26.80 o                         
   8   2   2        285.49        243.88        27.08 o                         
   9   2   2       1818.69       1912.32        69.58 o                         
  10   2   2        900.69        877.92        55.97 o                         
  11   2   2        514.23        492.38        49.13 o                         
  12   2   2        954.55       1001.74        67.50 o                         
  13   2   2        117.68        179.03        45.05 o                         
  14   2   2        129.39        210.21        49.66 o                         
  15   2   2       2031.82       1899.83       129.72 o                         
  16   2   2        975.65       1347.36       116.01 o                         
  17   2   2       1793.09       2024.18       139.34 o                         
  18   2   2        402.37        539.00       220.70 o                         
  19   2   2         99.47        156.60       113.91 o                         
  20   2   2       1018.83       1061.34        46.16 o                         
  21   2   2        443.12        450.03        59.85 o                         
  22   2   2        777.23        796.70        57.90 o                         
  23   2   2         68.62        201.92        89.46 o                         
  24   2   2        182.48        274.62        91.40 o                         
  25   2   2        222.20        243.78        91.12 o                         
  26   2   2        729.47        710.29       117.00 o                         
  27   2   2        228.96        545.58       290.16 o                         
  28   2   2        144.74        258.56        77.13 o                         
  29   2   2          0.67        121.92       171.28 o                         
  30   2   2        233.47        254.07        67.43 o                         
  31   2   2        194.96        126.35       129.40 o                         
  32   2   2         59.91         66.72        62.53 o                         
  33   2   2        117.00         34.32       169.86 o                         
  34   2   2         57.15          0.48       160.31 o                         
   1   3   2        704.01        737.06        50.76 o                         
   2   3   2        171.77        155.58        31.64 o                         
   3   3   2       3126.30       3201.16        99.02 o                         
   4   3   2       2009.40       1931.21        79.96 o                         
   5   3   2         26.04        169.97       181.90 o                         
   6   3   2        272.62        472.70       204.04 o                         
   7   3   2         60.70        321.34       238.03 o                         
   8   3   2       1236.32       1517.96       197.23 o                         
   9   3   2       1707.84       1740.77        70.47 o                         
  10   3   2       1294.39       1312.22        76.85 o                         
  11   3   2       1907.81       1930.98       120.36 o                         
  12   3   2        226.25        526.28        86.19 o                         
  13   3   2        817.28        975.60       102.20 o                         
  14   3   2        988.58        993.17       106.57 o                         
  15   3   2       2405.71       2223.46       144.60 o                         
  16   3   2        245.22        633.68       103.14 o                         
  17   3   2        222.17        378.38        97.81 o                         
  18   3   2        206.13        388.48       100.60 o                         
  19   3   2        155.29        219.60        92.03 o                         
  20   3   2        631.11        568.97       112.48 o                         
  21   3   2        100.51        196.43       101.53 o                         
  22   3   2        197.91        236.37       106.02 o                         
  23   3   2         64.41         57.52        86.37 o                         
  24   3   2         74.10         38.05        82.08 o                         
  25   3   2         80.50         15.31        93.25 o                         
  26   3   2         61.03         51.06        98.17 o                         
  27   3   2        141.37         60.62       101.30 o                         
  28   3   2         46.36        266.30       234.61 o                         
  29   3   2        133.08        355.82       287.74 o                         
  30   3   2         17.51         93.00       191.99 o                         
  31   3   2         14.83         50.97       243.29 o                         
  32   3   2         61.05         29.18       154.10 o                         
  33   3   2        266.43        216.74       189.73 o                         
   0   4   2        875.15        910.57        39.10 o                         
   1   4   2       1418.96       1399.51        32.50 o                         
   2   4   2        255.93        219.08        14.97 o                         
   3   4   2       2485.90       2415.63        73.90 o                         
   4   4   2         73.49        101.13        30.39 o                         
   5   4   2        515.64        549.42        47.57 o                         
   6   4   2        610.27        619.02        48.10 o                         
   7   4   2       3509.07       3454.58        98.06 o                         
   8   4   2         71.71         73.82        38.18 o                         
   9   4   2       1370.42       1316.40        70.39 o                         
  10   4   2        381.33        356.51        50.82 o                         
  11   4   2        481.40        497.25        56.40 o                         
  12   4   2        509.46        463.62        58.14 o                         
  13   4   2        436.43        448.25        57.53 o                         
  14   4   2         92.09        118.69        54.19 o                         
  15   4   2       1532.14       1573.79        87.84 o                         
  16   4   2        178.46        253.40       113.78 o                         
  17   4   2        505.68        453.22       108.66 o                         
  18   4   2         36.69        -14.68        89.48 o                         
  19   4   2         16.88        -35.40        94.52 o                         
  20   4   2        507.73        367.11        98.14 o                         
  21   4   2        471.44        331.43       107.01 o                         
  22   4   2        148.69         79.10        89.84 o                         
  23   4   2        232.61        124.27        97.46 o                         
  24   4   2         61.78        -48.07        99.95 o                         
  25   4   2        188.84         23.23        88.34 o                         
  26   4   2        156.38        -61.63       110.42 o                         
  27   4   2        216.95         52.32        94.52 o                         
  28   4   2         23.01        291.87       340.59 o                         
  29   4   2         62.42        246.01       208.66 o                         
  30   4   2        110.62        242.33        59.50 o                         
  31   4   2        211.99        253.33        73.74 o                         
  32   4   2         49.81        207.56        82.70 o                         
   1   5   2        269.44        259.92        35.83 o                         
   2   5   2        269.86        254.05        29.01 o                         
   3   5   2        628.57        629.87        41.87 o                         
   4   5   2         14.11          5.45        21.69 o                         
   5   5   2        189.42        190.92        31.67 o                         
   6   5   2        577.43        615.84        46.55 o                         
   7   5   2         98.30        125.73        30.68 o                         
   8   5   2         33.88         68.42        30.12 o                         
   9   5   2       1897.44       1912.52        81.06 o                         
  10   5   2         91.21         95.69        76.40 o                         
  11   5   2        204.83        179.04        40.98 o                         
  12   5   2         57.01         65.87        38.18 o                         
  13   5   2        449.26        447.33        56.05 o                         
  14   5   2        100.60        158.46        70.88 o                         
  15   5   2       1770.08       1836.96       128.20 o                         
  16   5   2         78.17        125.82        46.97 o                         
  17   5   2        364.82        353.39        54.99 o                         
  18   5   2        608.55        605.07        66.73 o                         
  19   5   2        380.91        402.27        60.54 o                         
  20   5   2         87.87        126.24        46.86 o                         
  21   5   2         46.43         72.90        41.34 o                         
  22   5   2         35.95         69.57        43.22 o                         
  23   5   2         14.90         87.33        47.77 o                         
  24   5   2        110.36        189.29        51.98 o                         
  25   5   2         20.38        109.17        53.86 o                         
  26   5   2         26.31         85.31        46.80 o                         
  27   5   2        238.06        341.04        86.43 o                         
  28   5   2         71.20         20.06        57.22 o                         
  29   5   2        206.31        242.47        77.66 o                         
   0   6   2        668.89        715.97        87.84 o                         
   1   6   2        927.85        892.50        67.32 o                         
   2   6   2        788.07        768.77        92.58 o                         
   3   6   2       1246.21       1407.81       113.00 o                         
   4   6   2        169.95        196.16        57.64 o                         
   5   6   2        584.12        676.11        85.67 o                         
   6   6   2        136.38        116.10        54.03 o                         
   7   6   2        980.18        911.14        58.71 o                         
   8   6   2         37.24         14.56        27.32 o                         
   9   6   2        449.44        396.84        44.52 o                         
  10   6   2         20.61          3.69        29.07 o                         
  11   6   2         17.48         46.50        29.99 o                         
  12   6   2        212.82        218.21        89.16 o                         
  13   6   2        436.74        410.04        57.83 o                         
  14   6   2         43.88         18.56        34.28 o                         
  15   6   2        492.45        477.97        63.67 o                         
  16   6   2        180.89        191.57        48.10 o                         
  17   6   2        144.34         98.41        43.16 o                         
  18   6   2         10.43        -36.74        45.41 o                         
  19   6   2         99.10         59.80        44.15 o                         
  20   6   2          2.87        -15.43        43.03 o                         
  21   6   2        201.43        187.68        52.68 o                         
  22   6   2         93.10         42.41        46.32 o                         
  23   6   2         44.02         23.22        40.56 o                         
  24   6   2         76.70         85.06        56.62 o                         
  25   6   2        141.92        117.17        59.85 o                         
  26   6   2         67.52        104.58        56.83 o                         
   1   7   2         12.62         10.53        44.39 o                         
   2   7   2         11.10         38.39        54.88 o                         
   3   7   2        232.28        223.46        68.50 o                         
   4   7   2        130.89        145.39        60.05 o                         
   5   7   2         59.48         31.00        53.63 o                         
   6   7   2        205.58        152.82        65.93 o                         
   7   7   2         14.01        -23.17        60.93 o                         
   8   7   2        165.99        183.03        74.54 o                         
   9   7   2        359.19        337.42        78.03 o                         
  10   7   2        220.29        315.40        74.81 o                         
  11   7   2          9.35         -3.46        52.87 o                         
  12   7   2        114.52         84.56        61.71 o                         
  13   7   2         96.58         88.33        55.28 o                         
  14   7   2        171.63        154.19        65.04 o                         
  15   7   2        410.83        465.44        58.93 o                         
  16   7   2         27.56         60.75        47.69 o                         
  17   7   2        268.78        225.84        64.38 o                         
  18   7   2        154.49        147.36        71.17 o                         
  19   7   2        166.61        135.43        46.28 o                         
  20   7   2        224.04        161.09        51.58 o                         
  21   7   2          4.33        -42.08        44.66 o                         
  22   7   2         12.24        -48.65        48.65 o                         
   1   8   2        105.75         68.19        62.70 o                         
   2   8   2        364.23        398.17        88.67 o                         
   3   8   2        139.66        148.34        70.99 o                         
   4   8   2        262.57        231.84        73.75 o                         
   5   8   2        216.54        177.19        63.58 o                         
   6   8   2        163.37         86.63        52.24 o                         
   7   8   2          3.67         24.57        51.39 o                         
   8   8   2         87.79         67.48        59.58 o                         
   9   8   2         54.96         59.33        56.62 o                         
  10   8   2          5.78        -52.21        52.21 o                         
  11   8   2          7.82         51.04        59.42 o                         
  12   8   2         30.86         93.39        63.19 o                         
  13   8   2         59.95         39.11        59.42 o                         
  14   8   2         39.40         67.40        66.43 o                         
  15   8   2         87.68        205.74        76.55 o                         
  16   8   2        112.66        129.04        61.55 o                         
   2   0   3         59.08         82.53        19.10 o                         
   4   0   3       1733.54       1759.16        54.17 o                         
   6   0   3       8169.59       8379.90       129.04 o                         
  28   0   3         56.76        343.03       101.83 o                         
  30   0   3        807.23       1034.05       140.39 o                         
  32   0   3        148.20        305.45       101.42 o                         
  34   0   3        350.68        338.55       104.63 o                         
   0   1   3      10606.23      10438.00       131.49 o                         
   1   1   3        726.10        776.82        39.92 o                         
   2   1   3        378.47        381.01        52.69 o                         
   3   1   3        632.01        664.77        35.91 o                         
   4   1   3       1501.63       1519.99        98.82 o                         
   5   1   3        626.64        683.20        58.45 o                         
   6   1   3        679.60        695.21        35.32 o                         
   7   1   3        386.91        382.37        25.64 o                         
   8   1   3       4830.93       4744.72        73.27 o                         
   9   1   3       1236.03       1177.30        70.33 o                         
  25   1   3        370.44        815.66       121.22 o                         
  26   1   3        127.79        501.36       110.93 o                         
  27   1   3          1.71        374.61        97.52 o                         
  28   1   3        209.96        494.22       113.54 o                         
  29   1   3         69.30        618.74       180.68 o                         
  30   1   3         50.41        288.95        67.93 o                         
  31   1   3         30.00        412.64       235.26 o                         
  32   1   3        125.87        252.56        68.25 o                         
  33   1   3         53.16        198.66        91.14 o                         
  34   1   3         67.17        114.47        98.79 o                         
   3   2   3       1132.30       1210.06        71.28 o                         
   4   2   3        617.97        624.73        34.36 o                         
   5   2   3        610.22        555.66        23.88 o                         
   6   2   3       4237.58       4505.76        69.27 o                         
   7   2   3        487.61        461.38        26.56 o                         
   8   2   3        677.83        695.46        46.87 o                         
   9   2   3         34.49         32.52        17.41 o                         
  10   2   3       2723.19       2804.94        63.87 o                         
  11   2   3       1886.75       1957.49        79.55 o                         
  12   2   3        743.38        732.43        38.87 o                         
  13   2   3        523.41        484.34        29.33 o                         
  14   2   3        710.43        651.13        29.67 o                         
  15   2   3        211.49        176.14        13.98 o                         
  21   2   3        124.78        430.35       103.70 o                         
  22   2   3        106.65        444.05       108.96 o                         
  23   2   3          1.91        493.36       112.17 o                         
  24   2   3        109.39        378.40       108.83 o                         
  25   2   3          1.91        249.91       101.26 o                         
  26   2   3          9.46        141.45        83.80 o                         
  27   2   3        318.79        368.79        93.44 o                         
  28   2   3         17.00        158.59        92.97 o                         
  29   2   3          2.99        131.08        96.13 o                         
  30   2   3        226.27        273.45       109.52 o                         
  31   2   3         79.05        486.23       302.68 o                         
  32   2   3         21.39        215.11       153.81 o                         
  33   2   3         17.12        184.21       201.18 o                         
   3   3   3        960.36        881.50        47.15 o                         
   4   3   3        962.76        960.49        49.52 o                         
   5   3   3        501.86        493.28        39.10 o                         
   6   3   3         99.79         97.78        24.97 o                         
   7   3   3        350.48        273.93        38.80 o                         
   8   3   3       3381.09       3491.17        68.88 o                         
   9   3   3        123.81        130.56        21.12 o                         
  10   3   3        332.10        340.83        27.80 o                         
  11   3   3        975.19        956.90        75.05 o                         
  12   3   3        302.17        267.64        43.57 o                         
  13   3   3        608.99        586.46        57.26 o                         
  14   3   3         37.12         99.05        43.63 o                         
  15   3   3         21.75        424.24       275.72 o                         
  16   3   3        331.26        944.95       112.04 o                         
  17   3   3       1550.41       1746.02       138.86 o                         
  18   3   3        514.86       1093.00       121.07 o                         
  19   3   3        766.58       1114.61       127.71 o                         
  20   3   3        250.64        493.25       106.53 o                         
  21   3   3        839.39        897.89       116.54 o                         
  22   3   3        244.21        421.77        99.85 o                         
  23   3   3         54.96        220.78        91.91 o                         
  24   3   3         54.23         83.61        90.28 o                         
  25   3   3        366.15        315.13       102.94 o                         
  26   3   3         19.34        148.73        98.67 o                         
  27   3   3          7.02         53.31        97.40 o                         
  28   3   3         94.35        163.94       103.78 o                         
  29   3   3        178.33        124.93       104.29 o                         
  30   3   3         56.23         -2.83       100.01 o                         
  31   3   3          6.66        294.43       289.72 o                         
  32   3   3          1.11        124.83       223.62 o                         
   2   4   3         54.00         44.62        27.15 o                         
   3   4   3        947.36        918.11        62.87 o                         
   4   4   3        165.35        346.20       195.56 o                         
   5   4   3        646.70        671.50        85.58 o                         
   6   4   3        136.34        245.27       130.24 o                         
   7   4   3        826.22        884.50       112.21 o                         
   8   4   3        480.02        588.49       208.40 o                         
   9   4   3        256.83        384.95       195.29 o                         
  10   4   3        165.27        354.15       157.94 o                         
  11   4   3       1961.78       2021.77        82.86 o                         
  12   4   3        279.86        404.07       106.18 o                         
  13   4   3        657.49        692.38        76.44 o                         
  14   4   3        661.49        675.44       100.91 o                         
  15   4   3        777.89        811.32        67.12 o                         
  16   4   3         55.15        153.58        50.50 o                         
  17   4   3        634.20        694.12        65.18 o                         
  18   4   3        541.63        666.97       107.64 o                         
  19   4   3        624.02        694.96       114.96 o                         
  20   4   3        279.13        241.35        91.55 o                         
  21   4   3        238.81        206.44        85.12 o                         
  22   4   3         21.89          7.21        82.47 o                         
  23   4   3          9.75         10.02        89.53 o                         
  24   4   3         17.64        -20.10        94.38 o                         
  25   4   3         32.25         95.16        78.12 o                         
  26   4   3        101.11         25.78        82.23 o                         
  27   4   3        148.32        101.75        97.07 o                         
  28   4   3         60.38        110.63       102.15 o                         
  29   4   3         94.49         92.94        93.97 o                         
  30   4   3         15.29        -89.79        89.79 o                         
   0   5   3        155.45        133.09        31.69 o                         
   1   5   3       1592.78       1496.20        44.34 o                         
   2   5   3        370.20        326.04        19.36 o                         
   3   5   3        713.42        749.77        50.00 o                         
   4   5   3         82.12         72.38        31.03 o                         
   5   5   3       1980.19       1822.68        89.03 o                         
   6   5   3        289.94        306.77        42.28 o                         
   7   5   3        177.07        158.83        37.33 o                         
   8   5   3         52.27         26.99        32.06 o                         
   9   5   3        436.87        400.77        52.39 o                         
  10   5   3        198.23        240.44        65.69 o                         
  11   5   3        516.00        591.46       100.08 o                         
  12   5   3         54.67         36.95        40.02 o                         
  13   5   3        157.96        134.75        43.22 o                         
  14   5   3         65.59         20.95        41.76 o                         
  15   5   3        116.75         62.76        53.93 o                         
  16   5   3         19.71         -0.42        44.87 o                         
  17   5   3        488.02        567.34        66.88 o                         
  18   5   3        109.06        115.11        50.28 o                         
  19   5   3        518.06        537.70       164.02 o                         
  20   5   3         17.55         18.37        47.08 o                         
  21   5   3        644.48        642.14       198.33 o                         
  22   5   3         27.71         53.85        54.35 o                         
  23   5   3        157.53        135.71       107.54 o                         
  24   5   3        108.96         78.40        86.83 o                         
  25   5   3        116.24        150.49       138.75 o                         
  26   5   3         18.02        -36.14       136.82 o                         
  27   5   3         66.76        -54.81        89.51 o                         
  28   5   3          4.32       -116.32       116.32 o                         
   2   6   3         74.90        102.15        43.51 o                         
   3   6   3         89.31         69.68        41.63 o                         
   4   6   3        112.02        140.44        47.09 o                         
   5   6   3        160.60        199.91        52.72 o                         
   6   6   3        284.47        307.77        43.30 o                         
   7   6   3        412.33        417.35        42.15 o                         
   8   6   3         53.22         47.05        26.51 o                         
   9   6   3        156.53        160.31        33.31 o                         
  10   6   3        157.82        187.62        40.18 o                         
  11   6   3        519.24        498.46        60.49 o                         
  12   6   3         92.01        118.89        33.70 o                         
  13   6   3        336.85        321.23        44.91 o                         
  14   6   3         43.27         60.19        33.23 o                         
  15   6   3        201.16        263.79        42.42 o                         
  16   6   3         82.61         80.61        55.13 o                         
  17   6   3        338.66        327.35        52.71 o                         
  18   6   3         17.06         13.48        36.75 o                         
  19   6   3        244.22        310.01        83.20 o                         
  20   6   3        146.72        112.79        62.00 o                         
  21   6   3         12.45        121.72        59.94 o                         
  22   6   3         63.78        127.49        58.75 o                         
  23   6   3          4.91        116.41        61.97 o                         
  24   6   3          7.03         86.93        62.99 o                         
   3   7   3          3.13         58.61        46.78 o                         
   4   7   3         26.23        -34.61        39.98 o                         
   5   7   3        313.70        338.25        65.91 o                         
   6   7   3        337.91        362.40        70.68 o                         
   7   7   3         33.06         49.81        44.86 o                         
   8   7   3         58.35         42.53        45.00 o                         
   9   7   3          4.36        -24.13        47.26 o                         
   4   0   4        983.89       1012.90        47.59 o                         
   6   0   4        818.85        781.59        43.15 o                         
   8   0   4       1898.72       1842.18        69.99 o                         
  10   0   4        699.33        653.07        49.28 o                         
  30   0   4        235.12        504.71       103.82 o                         
  32   0   4        394.57        537.42       117.38 o                         
   1   1   4        101.95         94.87        32.77 o                         
   2   1   4        233.94        255.39        40.73 o                         
   3   1   4        176.93        126.99        33.97 o                         
   4   1   4        149.60        112.89        33.55 o                         
   5   1   4        863.01        755.33        57.52 o                         
   6   1   4         21.38          0.94        20.18 o                         
   7   1   4        249.69        227.17        15.87 o                         
   8   1   4        320.38        290.65        23.36 o                         
  28   1   4         10.22        771.98       130.12 o                         
  29   1   4        127.37        386.94       100.83 o                         
  30   1   4        494.53        655.92       120.80 o                         
  31   1   4         17.97        521.17       123.50 o                         
  32   1   4        100.22        514.90       217.29 o                         
   7   2   4       1938.63       2017.77        93.02 o                         
   8   2   4        273.74        262.51        19.15 o                         
   9   2   4        670.30        734.56        54.72 o                         
  10   2   4        642.59        646.39        47.79 o                         
  11   2   4        200.04        165.10        28.14 o                         
  12   2   4        256.61        233.98        27.70 o                         
  13   2   4        541.98        391.72        30.48 o                         
  25   2   4        197.59        575.44       114.19 o                         
  26   2   4         26.19        392.80       101.34 o                         
  27   2   4        320.98        630.32       122.42 o                         
  28   2   4        118.02        491.65       124.02 o                         
  29   2   4        256.59        466.73       111.84 o                         
  30   2   4         38.01        241.55        87.54 o                         
  31   2   4         57.28        115.33        89.05 o                         
   6   3   4        693.50        654.17        29.86 o                         
   7   3   4       2815.12       2789.00        67.06 o                         
   8   3   4        109.18         93.60        20.03 o                         
   9   3   4        206.65        176.64        27.49 o                         
  10   3   4         31.78         45.99        27.37 o                         
  11   3   4        842.83        886.00        60.21 o                         
  12   3   4        756.12        782.94        60.42 o                         
  13   3   4          3.50         54.14        40.73 o                         
  20   3   4        180.89        458.58       102.14 o                         
  21   3   4        225.03        586.72       115.00 o                         
  22   3   4        506.53        848.96       120.77 o                         
  23   3   4        179.80        671.04       121.30 o                         
  24   3   4         63.11        397.05       110.28 o                         
  25   3   4         41.72        235.11        98.70 o                         
  26   3   4         25.69        110.67        86.41 o                         
  27   3   4         61.30        133.61        81.71 o                         
  28   3   4          1.74        109.82        80.93 o                         
  29   3   4        185.86        216.56        92.57 o                         
  30   3   4        134.75        123.13        92.29 o                         
   6   4   4        140.52        122.42        27.20 o                         
   7   4   4        221.12        258.84        33.90 o                         
   8   4   4        386.54        429.68        43.74 o                         
   9   4   4        122.97        116.70        31.05 o                         
  10   4   4          1.28         15.39        24.23 o                         
  11   4   4        766.47        792.03        59.99 o                         
  12   4   4          0.55        -38.63        38.63 o                         
  13   4   4        371.64        313.99        55.85 o                         
  14   4   4        178.31        306.20       236.27 o                         
  15   4   4         99.54        294.20       191.79 o                         
  16   4   4        291.17        707.94       101.04 o                         
  17   4   4        111.57        362.06        95.66 o                         
  18   4   4        379.30        675.21       111.52 o                         
  19   4   4        205.88        446.12       102.17 o                         
  20   4   4         47.20        366.16        95.81 o                         
  21   4   4        267.92        375.25       101.79 o                         
  22   4   4         53.77        259.58        97.93 o                         
  23   4   4        194.34        309.42        97.52 o                         
  24   4   4        161.57        302.12       102.59 o                         
  25   4   4        159.28        366.75       102.31 o                         
  26   4   4         37.44         81.80        83.89 o                         
  27   4   4         74.18         53.56        75.23 o                         
  28   4   4         55.59         46.35        82.87 o                         
   1   5   4        471.88        544.63        62.86 o                         
   2   5   4         22.05        193.26        54.70 o                         
   3   5   4        250.30        447.86        66.77 o                         
   4   5   4        206.35        388.72        69.31 o                         
   5   5   4        443.42        534.59        99.74 o                         
   6   5   4        129.69        270.46        67.24 o                         
   7   5   4       1406.07       1438.94       105.11 o                         
   8   5   4        355.10        501.93        79.55 o                         
   9   5   4          5.06        166.07        69.84 o                         
  10   5   4        225.93        326.13        74.03 o                         
  11   5   4        597.65        683.45        93.07 o                         
  12   5   4        170.43        357.02        84.68 o                         
  13   5   4         83.51        173.17        73.28 o                         
  14   5   4        245.75        338.56        84.86 o                         
  15   5   4         32.66         91.47        77.23 o                         
  16   5   4        101.70        139.30        77.87 o                         
  17   5   4        580.16        511.75       104.10 o                         
  18   5   4         29.13         36.95        77.00 o                         
  19   5   4         93.19        143.15        79.77 o                         
  20   5   4          2.34        -21.26        85.86 o                         
  21   5   4         18.50         19.36        84.59 o                         
  22   5   4        110.26         97.17        82.21 o                         
  23   5   4         91.58         13.58        92.82 o                         
  24   5   4         42.97        -54.20        98.49 o                         
  25   5   4         68.78        -37.91        85.34 o                         
  26   5   4         56.98          2.16        90.69 o                         
  11   6   4        101.93         28.78        62.96 o                         
  12   6   4          5.16        -30.42        64.54 o                         
  13   6   4         61.01        -20.13        71.64 o                         
  14   6   4          6.43         26.55        70.49 o                         
  15   6   4          5.69        -78.01        78.01 o                         
  16   6   4         90.50        -21.46        84.31 o                         
  17   6   4         19.95        -50.84        74.10 o                         
  18   6   4         33.67        -74.76        74.76 o                         
  19   6   4        146.03         17.13        84.79 o                         
  20   6   4         59.34        -85.36        85.36 o                         
  21   6   4         47.36        -97.83        97.83 o                         
  22   6   4          0.57        -85.89        90.76 o                         
   6   0   5       1027.27       1006.56        53.42 o                         
   8   0   5       1186.56       1188.68        59.79 o                         
   3   1   5          9.74         40.16        36.13 o                         
   4   1   5       1729.26       1656.55        85.34 o                         
   5   1   5        365.41        351.03        48.82 o                         
   6   1   5        430.77        328.65        48.23 o                         
  28   2   5        214.94        734.57       121.37 o                         
  29   2   5         58.50        462.63       116.12 o                         
  24   3   5         45.75        563.77       113.47 o                         
  25   3   5         48.41        414.70       101.77 o                         
  26   3   5        192.47        453.82       106.73 o                         
  27   3   5        144.60        425.37       113.63 o                         
  18   4   5         19.63        285.81        92.13 o                         
  19   4   5        268.27        548.69       104.35 o                         
  20   4   5         40.43        192.62        91.46 o                         
  21   4   5         87.25        400.78       103.19 o                         
  22   4   5         54.10        303.81       101.78 o                         
  23   4   5        144.63        386.66       105.02 o                         
  24   4   5         56.38        458.63       115.78 o                         
  25   4   5        154.67        300.15       109.71 o                         
   9   5   5        293.01        485.97        84.85 o                         
  10   5   5         17.77        374.83        83.08 o                         
  11   5   5          0.12        232.67        79.43 o                         
  12   5   5         19.52        377.81        87.83 o                         
  13   5   5        104.84        458.51        91.49 o                         
  14   5   5         58.20        263.96        86.95 o                         
  15   5   5         99.68        268.97        88.11 o                         
  16   5   5         28.44        249.91        82.17 o                         
  17   5   5         59.18        230.03        88.42 o                         
  18   5   5         41.31         95.03        81.99 o                         
  19   5   5        245.06        435.17       101.68 o                         
  20   5   5         79.43        113.56        78.21 o                         
  21   5   5        323.46        447.34        98.76 o                         
  22   5   5        154.00        231.23       102.05 o                         
  21   4   6        241.02        623.02       113.83 o                         
  14   5   6         64.61        527.64       101.28 o                         
  15   5   6        128.89        419.17        96.92 o                         
  16   5   6         48.05        326.36        90.21 o                         
  17   5   6         35.07        250.10        90.40 o                         
  18   5   6          5.12        270.16        91.94 o                         
                                                                                
