# Supplementary material for: Supramolecular synthon hierarchy in sulfonamide cocrystals with syn-amides and N-oxides
Source: IUCrJ. 2019 Jun 21;6(Pt 4):751–60. doi: 10.1107/S2052252519005037 (PMC6608642; doi:10.1107/S2052252519005037)
Supplement: Supplementary file 11 [file m-06-00751-HCTVLM12sup11.hkl]

data_HCTVLM12                                                                   
_shelx_title ' an1812_m in P-1'                                                 
_shelx_refln_list_code          4                                               
_shelx_F_calc_maximum      156.51                                               
_exptl_crystal_F_000       520.00                                               
_reflns_d_resolution_high  0.8008                                               
                                                                                
loop_                                                                           
 _space_group_symop_operation_xyz                                               
 'x, y, z'                                                                      
 '-x, -y, -z'                                                                   
                                                                                
_cell_length_a     8.6930                                                       
_cell_length_b    10.6472                                                       
_cell_length_c    12.8556                                                       
_cell_angle_alpha 113.672                                                       
_cell_angle_beta   98.900                                                       
_cell_angle_gamma  95.358                                                       
                                                                                
_shelx_F_squared_multiplier     1.000                                           
                                                                                
loop_                                                                           
 _refln_index_h                                                                 
 _refln_index_k                                                                 
 _refln_index_l                                                                 
 _refln_F_squared_calc                                                          
 _refln_F_squared_meas                                                          
 _refln_F_squared_sigma                                                         
 _refln_observed_status                                                         
   1   0   0        666.78        685.75        16.82 o                         
   2   0   0        390.23        353.57         6.01 o                         
   3   0   0       6243.55       6447.41       151.07 o                         
   4   0   0        155.20        119.73         2.83 o                         
   5   0   0         83.38         72.15         1.68 o                         
   6   0   0        140.95        138.00         3.74 o                         
   7   0   0       2293.27       2313.30        54.75 o                         
   8   0   0        177.51        179.17         5.78 o                         
   9   0   0          1.15          3.39         1.12 o                         
  10   0   0         13.57         15.62         1.85 o                         
 -10   1   0         26.38         20.16         2.05 o                         
  -9   1   0        267.56        254.78         7.78 o                         
  -8   1   0        116.54        109.42         4.06 o                         
  -7   1   0         77.73         72.60         2.33 o                         
  -6   1   0        308.64        280.65         5.24 o                         
  -5   1   0       1964.59       2065.33        34.27 o                         
  -4   1   0        970.37       1045.27        17.54 o                         
  -3   1   0         13.13         15.92         0.72 o                         
  -2   1   0      13420.94      10364.22       222.27 o                         
  -1   1   0        223.45        222.05         5.35 o                         
   0   1   0         18.87         10.03         0.73 o                         
   1   1   0        707.00        774.70        27.28 o                         
   2   1   0      14539.29      12212.12       236.24 o                         
   3   1   0       1108.82       1260.94        20.97 o                         
   4   1   0        379.45        395.36         6.94 o                         
   5   1   0       3064.49       3279.96        54.01 o                         
   6   1   0       1541.25       1573.44        30.21 o                         
   7   1   0         82.28         83.79         2.50 o                         
   8   1   0        348.76        326.48         9.31 o                         
   9   1   0         22.18         22.94         3.68 o                         
  10   1   0         26.18         34.29         3.50 o                         
 -10   2   0        146.33        152.66         6.44 o                         
  -9   2   0        216.20        206.10         6.60 o                         
  -8   2   0        496.69        503.74        17.89 o                         
  -7   2   0        689.30        644.26        26.93 o                         
  -6   2   0        107.80        115.02         3.18 o                         
  -5   2   0        372.55        341.30         6.12 o                         
  -4   2   0       1229.45       1178.45        19.71 o                         
  -3   2   0       2409.52       2448.19        58.92 o                         
  -2   2   0       1135.22       1209.59        22.74 o                         
  -1   2   0        260.94        272.44         7.96 o                         
   0   2   0      22540.67      15553.95      1803.39 o                         
   1   2   0        134.43        120.25         2.60 o                         
   2   2   0       2189.96       2302.12        37.93 o                         
   3   2   0         81.33        121.60         2.37 o                         
   4   2   0         28.64         22.08         0.77 o                         
   5   2   0        549.32        595.38        11.93 o                         
   6   2   0         97.08         98.54         2.75 o                         
   7   2   0       1449.83       1404.29        27.36 o                         
   8   2   0        202.45        188.84         7.06 o                         
   9   2   0         87.97         84.38         3.79 o                         
  10   2   0        154.28        143.97         5.53 o                         
 -10   3   0         38.10         34.97         4.39 o                         
  -9   3   0        161.14        154.85         4.70 o                         
  -8   3   0         57.67         59.08         2.23 o                         
  -7   3   0         42.87         41.44         1.74 o                         
  -6   3   0          0.67          1.34         0.49 o                         
  -5   3   0        546.93        503.10        10.40 o                         
  -4   3   0        551.62        577.95         9.90 o                         
  -3   3   0         29.10         22.78         0.70 o                         
  -2   3   0       2423.82       2693.70        44.35 o                         
  -1   3   0         72.46         85.27         2.27 o                         
   0   3   0       1609.04       1571.33        25.98 o                         
   1   3   0       1490.46       1542.24        25.56 o                         
   2   3   0       1147.54       1157.35        19.32 o                         
   3   3   0        845.42        947.99        18.34 o                         
   4   3   0        181.20        200.06         4.50 o                         
   5   3   0         16.21         12.50         0.86 o                         
   6   3   0        940.92        977.22        19.35 o                         
   7   3   0         37.80         38.42         1.88 o                         
   8   3   0        112.19        104.27         4.11 o                         
   9   3   0        852.50        853.76        30.71 o                         
 -10   4   0         76.44         79.96         3.15 o                         
  -9   4   0        322.37        324.22         7.74 o                         
  -8   4   0        586.67        559.20        12.05 o                         
  -7   4   0       1558.53       1575.46        31.20 o                         
  -6   4   0        367.85        358.29         7.87 o                         
  -5   4   0        250.83        234.86         5.36 o                         
  -4   4   0        198.23        196.60         3.72 o                         
  -3   4   0          4.10          5.54         0.66 o                         
  -2   4   0        266.52        256.36         4.60 o                         
  -1   4   0        175.95        161.56         3.05 o                         
   0   4   0       2364.07       2776.46        45.65 o                         
   1   4   0        176.68        196.65         3.65 o                         
   2   4   0        283.89        293.78         5.28 o                         
   3   4   0       1683.26       1707.11        32.61 o                         
   4   4   0         67.73         59.77         2.25 o                         
   5   4   0        706.71        706.03        14.20 o                         
   6   4   0         39.14         32.14         1.91 o                         
   7   4   0        858.43        832.32        16.91 o                         
   8   4   0        194.45        187.17         4.96 o                         
   9   4   0         57.22         56.94         3.18 o                         
 -10   5   0         16.11         13.67         1.78 o                         
  -9   5   0          7.78          9.03         1.52 o                         
  -8   5   0          6.47          6.98         1.00 o                         
  -7   5   0          0.57          1.55         0.66 o                         
  -6   5   0          9.09          6.84         0.80 o                         
  -5   5   0         13.82          8.45         0.80 o                         
  -4   5   0        281.69        276.21         5.44 o                         
  -3   5   0          0.49          0.46         0.49 o                         
  -2   5   0       2869.43       3262.09        59.14 o                         
  -1   5   0         49.83         50.32         1.31 o                         
   0   5   0         18.46         15.89         0.84 o                         
   1   5   0        199.69        213.24         4.03 o                         
   2   5   0        264.20        262.82         4.88 o                         
   3   5   0         77.43         78.33         2.64 o                         
   4   5   0         87.93         85.59         2.54 o                         
   5   5   0        509.76        513.59        10.73 o                         
   6   5   0         18.82         18.69         1.25 o                         
   7   5   0         49.77         49.81         2.09 o                         
   8   5   0          9.49          8.28         1.15 o                         
 -10   6   0          5.74          8.13         1.78 o                         
  -9   6   0        691.27        729.98        19.98 o                         
  -8   6   0         60.74         57.49         2.33 o                         
  -7   6   0         63.77         64.88         3.47 o                         
  -6   6   0          2.45          2.50         0.62 o                         
  -5   6   0        773.14        815.93        16.58 o                         
  -4   6   0        320.55        338.70         8.79 o                         
  -3   6   0         90.65         87.74         2.01 o                         
  -2   6   0          2.04          1.63         0.44 o                         
  -1   6   0        353.34        352.67        10.83 o                         
   0   6   0        327.42        364.29         6.57 o                         
   1   6   0        203.48        225.67         4.33 o                         
   2   6   0        632.52        614.07        12.33 o                         
   3   6   0       4178.76       4310.07        81.32 o                         
   4   6   0        243.40        232.38         5.45 o                         
   5   6   0          0.14          0.58         0.58 o                         
   6   6   0        113.50        106.21         4.31 o                         
   7   6   0        353.75        365.64        13.68 o                         
   8   6   0         16.39         15.15         1.75 o                         
  -9   7   0         31.74         30.09         2.44 o                         
  -8   7   0        109.47        111.93         9.38 o                         
  -7   7   0          6.94          5.08         1.19 o                         
  -6   7   0         15.98         17.24         1.22 o                         
  -5   7   0        330.65        315.93         7.13 o                         
  -4   7   0          1.57          1.20         0.51 o                         
  -3   7   0         49.63         45.67         1.37 o                         
  -2   7   0        255.41        247.56         7.69 o                         
  -1   7   0        298.03        312.53         5.92 o                         
   0   7   0          2.62          2.82         0.47 o                         
   1   7   0          0.58          1.80         0.52 o                         
   2   7   0       3561.73       3602.71        68.18 o                         
   3   7   0        685.29        659.06        23.90 o                         
   4   7   0          0.55          3.60         1.49 o                         
   5   7   0         16.33         14.88         1.22 o                         
   6   7   0        143.15        139.70         4.87 o                         
   7   7   0          2.64          2.76         1.09 o                         
  -9   8   0        838.90        893.41        24.23 o                         
  -8   8   0         58.18         56.45         3.20 o                         
  -7   8   0        299.77        311.33         9.58 o                         
  -6   8   0         94.15         93.57         3.93 o                         
  -5   8   0        504.86        493.48        23.14 o                         
  -4   8   0        402.40        361.36        10.53 o                         
  -3   8   0        113.47        114.85         3.17 o                         
  -2   8   0        983.99        965.43        17.37 o                         
  -1   8   0         60.31         55.45         1.64 o                         
   0   8   0        226.34        242.14         4.81 o                         
   1   8   0        125.66        112.61         3.69 o                         
   2   8   0        205.37        199.68         4.87 o                         
   3   8   0        926.56        893.44        17.99 o                         
   4   8   0        115.70        111.06         3.99 o                         
   5   8   0        309.06        297.04         8.49 o                         
   6   8   0         51.56         47.72         3.06 o                         
  -8   9   0        468.84        496.36        14.53 o                         
  -7   9   0        132.11        131.65         5.56 o                         
  -6   9   0          2.16          1.95         1.03 o                         
  -5   9   0         12.62         11.04         1.46 o                         
  -4   9   0         37.36         34.51         3.59 o                         
  -3   9   0       1402.23       1407.61        48.26 o                         
  -2   9   0        451.93        371.84         9.04 o                         
  -1   9   0       1026.48       1064.43        18.35 o                         
   0   9   0        188.23        189.74         4.69 o                         
   1   9   0         45.75         55.46         2.11 o                         
   2   9   0        608.95        575.63        14.34 o                         
   3   9   0        221.22        214.15         6.42 o                         
   4   9   0        235.77        228.90         6.94 o                         
   5   9   0        121.25        130.69         6.48 o                         
  -7  10   0         45.54         48.55         3.09 o                         
  -6  10   0        669.08        628.01        17.50 o                         
  -5  10   0        348.82        335.27        10.19 o                         
  -4  10   0        991.81        907.82        23.97 o                         
  -3  10   0         40.68         36.26         2.38 o                         
  -2  10   0        909.82        974.56        17.04 o                         
  -1  10   0        208.47        203.63         5.02 o                         
   0  10   0         40.71         35.37         2.00 o                         
   1  10   0        106.54        107.54         3.87 o                         
   2  10   0        298.99        296.76         8.35 o                         
   3  10   0        215.68        205.43         6.40 o                         
   4  10   0         44.74         45.61         2.62 o                         
  -6  11   0         30.88         25.55         2.45 o                         
  -5  11   0        153.57        167.44         6.22 o                         
  -4  11   0        360.40        338.92        10.42 o                         
  -3  11   0        424.00        440.91        18.04 o                         
  -1  11   0        445.83        425.07        15.90 o                         
   0  11   0        526.01        543.87        13.83 o                         
   1  11   0          0.03          0.01         0.79 o                         
   2  11   0          1.11          2.13         1.01 o                         
  -1 -12   1         13.30         16.56         1.73 o                         
   0 -12   1        129.99        163.15         5.44 o                         
   3 -12   1          3.65          7.98         2.42 o                         
   4 -12   1        323.91        374.87        16.26 o                         
  -3 -11   1         25.49         30.62         2.20 o                         
  -2 -11   1         34.24         25.30         2.27 o                         
  -1 -11   1         27.02         26.96         1.94 o                         
   0 -11   1         23.24         25.88         2.73 o                         
   1 -11   1        372.20        391.50        10.29 o                         
   2 -11   1        261.35        292.00        18.23 o                         
   3 -11   1          1.46          1.05         1.39 o                         
   4 -11   1          1.68          2.52         1.78 o                         
   5 -11   1         76.60         73.10         3.72 o                         
   6 -11   1          0.00         -0.43         1.14 o                         
  -5 -10   1        174.02        176.37         8.43 o                         
  -4 -10   1         10.08          7.36         1.29 o                         
  -3 -10   1       1056.14       1134.49        27.13 o                         
  -2 -10   1         25.60         26.61         1.87 o                         
  -1 -10   1          0.29          1.46         1.09 o                         
   0 -10   1          0.16          5.04         0.96 o                         
   1 -10   1       1434.28       1490.31        28.82 o                         
   2 -10   1        257.56        254.59        13.61 o                         
   3 -10   1        310.11        290.25         6.83 o                         
   4 -10   1        536.13        539.22        14.76 o                         
   5 -10   1        214.16        204.48         7.43 o                         
   6 -10   1         81.69         86.61         4.00 o                         
   7 -10   1         20.18         22.89         2.23 o                         
  -6  -9   1         14.19         13.24         1.70 o                         
  -5  -9   1         10.46          9.49         1.43 o                         
  -4  -9   1        277.06        284.83         8.34 o                         
  -3  -9   1         67.47         73.15         3.22 o                         
  -2  -9   1         55.31         45.59         2.25 o                         
  -1  -9   1         19.18         20.11         1.46 o                         
   0  -9   1          8.47          6.05         0.79 o                         
   1  -9   1          7.22          5.06         0.64 o                         
   2  -9   1        251.44        289.03         5.61 o                         
   3  -9   1        672.13        662.00        13.78 o                         
   4  -9   1         85.17         78.72         2.78 o                         
   5  -9   1        328.47        314.03         7.30 o                         
   6  -9   1         59.94         53.20         2.91 o                         
   7  -9   1          9.53          9.57         1.62 o                         
   8  -9   1         31.09         36.51         3.63 o                         
  -7  -8   1        601.03        648.75        16.77 o                         
  -6  -8   1          6.83          7.50         1.31 o                         
  -5  -8   1        437.50        429.10        11.39 o                         
  -4  -8   1         87.31         73.57         3.05 o                         
  -3  -8   1        522.92        538.38        13.47 o                         
  -2  -8   1         16.31         16.10         1.09 o                         
  -1  -8   1        533.20        523.70        10.80 o                         
   0  -8   1       2113.34       2126.24        35.50 o                         
   1  -8   1        297.13        283.24         5.42 o                         
   2  -8   1         13.03         18.56         1.52 o                         
   3  -8   1        189.38        162.01         5.67 o                         
   4  -8   1        530.05        532.57        11.24 o                         
   5  -8   1          2.22          1.89         0.64 o                         
   6  -8   1        135.63        133.81         6.71 o                         
   7  -8   1        111.47        107.61         3.39 o                         
   8  -8   1         98.69        101.07         4.48 o                         
   9  -8   1         28.23         33.66         5.17 o                         
  -7  -7   1        174.72        168.75         5.66 o                         
  -6  -7   1         51.66         55.05         2.71 o                         
  -5  -7   1        566.71        582.30        14.63 o                         
  -4  -7   1          1.52          1.54         0.60 o                         
  -3  -7   1         60.89         48.99         1.86 o                         
  -2  -7   1       2281.95       2346.31        44.65 o                         
  -1  -7   1       2224.71       2203.25        36.74 o                         
   0  -7   1        159.19        161.37         3.32 o                         
   1  -7   1        161.66        146.28         3.06 o                         
   2  -7   1         14.66         10.67         0.66 o                         
   3  -7   1        629.75        643.28        11.22 o                         
   4  -7   1         15.88         19.87         1.14 o                         
   5  -7   1        222.50        207.03         5.02 o                         
   6  -7   1        545.72        564.29        18.32 o                         
   7  -7   1        402.98        406.64         9.15 o                         
   8  -7   1         11.29         13.03         2.46 o                         
   9  -7   1         59.66         57.72         3.36 o                         
  -8  -6   1        120.28        125.72         4.70 o                         
  -7  -6   1        868.09        917.04        22.30 o                         
  -6  -6   1         29.31         28.05         1.50 o                         
  -5  -6   1        334.79        332.44         8.75 o                         
  -4  -6   1         83.15         77.46         2.41 o                         
  -3  -6   1        565.45        544.68        11.12 o                         
  -2  -6   1        134.75        125.17         2.67 o                         
  -1  -6   1        408.25        418.86         7.46 o                         
   0  -6   1       5841.60       6322.70       103.67 o                         
   1  -6   1        984.31       1067.16        23.61 o                         
   2  -6   1         31.24         40.49         1.28 o                         
   3  -6   1        313.33        321.03         6.86 o                         
   4  -6   1       1955.21       2017.51        39.30 o                         
   5  -6   1        384.12        400.31         8.69 o                         
   6  -6   1        216.23        224.73         5.46 o                         
   7  -6   1        578.02        579.84        12.45 o                         
   8  -6   1         26.32         23.72         1.76 o                         
   9  -6   1         20.00         19.48         1.58 o                         
  10  -6   1         52.82         58.46         3.41 o                         
  -9  -5   1         53.04         51.35         4.30 o                         
  -8  -5   1         28.34         28.50         1.84 o                         
  -7  -5   1         74.85         72.36         3.75 o                         
  -6  -5   1        195.09        176.89         5.56 o                         
  -5  -5   1        372.33        381.29         8.18 o                         
  -4  -5   1         45.39         35.46         1.46 o                         
  -3  -5   1       1037.06       1127.88        21.85 o                         
  -2  -5   1       2929.40       3063.72        50.56 o                         
  -1  -5   1       1707.60       1745.76        28.96 o                         
   0  -5   1        936.01        953.01        16.03 o                         
   1  -5   1        270.27        347.55         6.15 o                         
   2  -5   1         17.62         11.20         0.69 o                         
   3  -5   1        123.44        129.62         2.61 o                         
   4  -5   1       1063.64       1122.85        22.26 o                         
   5  -5   1         14.26         13.62         0.97 o                         
   6  -5   1       1183.35       1197.89        24.02 o                         
   7  -5   1         26.59         28.72         1.54 o                         
   8  -5   1         50.67         47.85         3.69 o                         
   9  -5   1        254.56        245.15         6.31 o                         
  10  -5   1          8.49         10.77         1.37 o                         
  -9  -4   1        126.64        130.06         5.01 o                         
  -8  -4   1        507.53        525.30        11.28 o                         
  -7  -4   1        991.40        987.08        19.72 o                         
  -6  -4   1         28.64         24.12         2.06 o                         
  -5  -4   1         69.27         65.13         2.64 o                         
  -4  -4   1          1.79          3.72         0.60 o                         
  -3  -4   1          8.56          8.48         0.51 o                         
  -2  -4   1        204.06        195.48         3.65 o                         
  -1  -4   1        474.60        468.05         8.05 o                         
   0  -4   1      11100.26      10122.03       167.05 o                         
   1  -4   1       2140.19       2261.39        37.32 o                         
   2  -4   1        196.09        176.24         3.50 o                         
   3  -4   1       1581.16       1612.98        42.68 o                         
   4  -4   1       1271.13       1235.93        24.27 o                         
   5  -4   1        467.36        475.41        18.96 o                         
   6  -4   1        358.11        321.38        17.92 o                         
   7  -4   1       2620.91       2624.64        52.27 o                         
   8  -4   1          0.01          1.06         0.91 o                         
   9  -4   1          6.51          5.36         1.01 o                         
  10  -4   1         96.38        101.57         4.39 o                         
  -9  -3   1         22.07         22.75         2.02 o                         
  -8  -3   1         82.35         84.50         2.77 o                         
  -7  -3   1         86.19         83.58         2.62 o                         
  -6  -3   1        635.98        591.46        24.05 o                         
  -5  -3   1         11.62         21.15         1.07 o                         
  -4  -3   1          5.61         11.28         0.58 o                         
  -3  -3   1       2027.07       2241.72        42.05 o                         
  -2  -3   1        413.15        468.37         8.04 o                         
  -1  -3   1       2711.32       2691.94        44.28 o                         
   0  -3   1         11.16         17.51         0.66 o                         
   1  -3   1        834.11        840.16        14.02 o                         
   2  -3   1        952.40        916.46        15.34 o                         
   3  -3   1        101.09        108.08         2.64 o                         
   4  -3   1       1432.78       1635.67        41.15 o                         
   5  -3   1       1102.52       1109.01        22.00 o                         
   6  -3   1       1140.41       1145.96        22.85 o                         
   7  -3   1         29.85         25.68         1.37 o                         
   8  -3   1         28.53         29.44         2.13 o                         
   9  -3   1        120.13        114.59         4.43 o                         
  10  -3   1        114.48        134.15         5.17 o                         
 -10  -2   1         10.41         12.63         1.72 o                         
  -9  -2   1         23.47         24.79         2.41 o                         
  -8  -2   1        340.96        322.33         9.19 o                         
  -7  -2   1         79.84         59.12         2.04 o                         
  -6  -2   1        154.64        138.46         4.52 o                         
  -5  -2   1        416.73        397.05         7.08 o                         
  -4  -2   1       2449.68       2555.72        42.16 o                         
  -3  -2   1          0.10          0.28         0.20 o                         
  -2  -2   1         87.90         88.80         1.74 o                         
  -1  -2   1       1238.60       1236.66        20.48 o                         
   0  -2   1       1773.97       1794.14        29.56 o                         
   1  -2   1          1.22         -0.14         0.14 o                         
   2  -2   1       2830.39       2675.00        51.26 o                         
   3  -2   1        174.03        175.66         3.88 o                         
   4  -2   1        110.12        102.10         2.08 o                         
   5  -2   1         29.56         32.23         1.81 o                         
   6  -2   1        163.39        142.80         4.35 o                         
   7  -2   1       1683.38       1641.19        32.42 o                         
   8  -2   1         11.71         14.50         1.72 o                         
   9  -2   1        232.21        207.55         6.75 o                         
  10  -2   1         24.66         22.51         2.08 o                         
 -10  -1   1        332.34        362.67        10.66 o                         
  -9  -1   1         24.40         24.29         1.92 o                         
  -8  -1   1        198.11        187.63         5.95 o                         
  -7  -1   1        843.67        842.86        16.81 o                         
  -6  -1   1        156.40        144.89         3.04 o                         
  -5  -1   1          0.94          0.83         0.46 o                         
  -4  -1   1         71.08         70.66         1.58 o                         
  -3  -1   1         45.30         35.83         0.91 o                         
  -2  -1   1      24494.95      19138.85       427.89 o                         
  -1  -1   1        181.79        182.52         3.16 o                         
   0  -1   1       2028.60       1885.45        60.66 o                         
   1  -1   1        125.05        124.37         5.06 o                         
   2  -1   1      15120.76      12278.78       260.95 o                         
   3  -1   1        357.25        391.73         6.75 o                         
   4  -1   1        606.55        682.99        11.72 o                         
   5  -1   1        555.78        593.04        10.26 o                         
   6  -1   1        995.22        968.48        19.44 o                         
   7  -1   1        492.17        472.92        10.15 o                         
   8  -1   1        188.40        166.05         5.52 o                         
   9  -1   1        454.61        442.80        12.28 o                         
  10  -1   1        291.24        300.91        12.70 o                         
 -10   0   1         95.81         91.43         4.06 o                         
  -9   0   1        186.21        187.27        10.18 o                         
  -8   0   1        405.63        384.44        10.55 o                         
  -7   0   1         10.17          9.63         1.39 o                         
  -6   0   1        508.41        506.58         8.95 o                         
  -5   0   1        954.10        949.48        16.07 o                         
  -4   0   1        681.58        730.36        12.40 o                         
  -3   0   1        780.16        809.99        13.56 o                         
  -2   0   1        422.43        429.02         7.29 o                         
  -1   0   1       4994.06       4157.12       129.33 o                         
   0   0   1        715.51        720.55        17.09 o                         
   1   0   1         51.77         45.53         1.06 o                         
   2   0   1         39.56         22.15         0.89 o                         
   3   0   1       2286.96       2333.11        38.46 o                         
   4   0   1         39.90         35.49         0.99 o                         
   5   0   1        290.24        326.55         5.92 o                         
   6   0   1        973.01        975.60        16.66 o                         
   7   0   1        733.56        707.09        17.86 o                         
   8   0   1        178.53        157.23         5.35 o                         
   9   0   1          0.40          0.88         0.98 o                         
  10   0   1          9.00          9.53         2.30 o                         
 -10   1   1       1271.88       1336.02        33.10 o                         
  -9   1   1          4.45          4.28         1.13 o                         
  -8   1   1        269.71        265.57         6.27 o                         
  -7   1   1          6.87          9.09         0.85 o                         
  -6   1   1       2253.87       2254.38        37.43 o                         
  -5   1   1        102.55        127.39         2.62 o                         
  -4   1   1        590.96        603.74        10.32 o                         
  -3   1   1        351.14        292.12         5.14 o                         
  -2   1   1       3358.22       3339.46        94.96 o                         
  -1   1   1        242.23        269.24         8.04 o                         
   0   1   1         13.26         13.49         0.42 o                         
   1   1   1         24.58         19.33         0.83 o                         
   2   1   1       1292.94       1357.85        22.54 o                         
   3   1   1          4.14          2.39         0.54 o                         
   4   1   1        545.81        600.62        12.04 o                         
   5   1   1          8.77          6.12         0.47 o                         
   6   1   1        238.09        241.27         5.48 o                         
   7   1   1         79.30         69.66         2.96 o                         
   8   1   1        608.72        594.64        15.66 o                         
   9   1   1        352.07        365.49        10.78 o                         
  10   1   1         10.00          9.15         1.69 o                         
 -10   2   1         71.99         71.90         6.30 o                         
  -9   2   1        604.45        597.91        12.89 o                         
  -8   2   1          2.40          3.12         0.73 o                         
  -7   2   1         15.83         15.33         1.16 o                         
  -6   2   1        130.93        140.11         3.81 o                         
  -5   2   1       3233.11       3442.22        56.75 o                         
  -4   2   1        651.12        651.22        11.10 o                         
  -3   2   1        824.78        914.95        15.32 o                         
  -2   2   1       2706.99       2943.35        54.99 o                         
  -1   2   1        190.67        146.20         2.63 o                         
   0   2   1        365.49        402.60         6.84 o                         
   1   2   1         60.12         54.67         1.17 o                         
   2   2   1       3488.52       3631.10        68.24 o                         
   3   2   1        205.51        207.76         4.53 o                         
   4   2   1        673.24        681.46        11.68 o                         
   5   2   1         21.30         16.83         0.97 o                         
   6   2   1        155.79        148.30         4.30 o                         
   7   2   1          8.67          8.72         0.94 o                         
   8   2   1         85.17         92.28         3.87 o                         
   9   2   1        135.98        135.48         5.15 o                         
 -10   3   1        608.36        602.29        16.10 o                         
  -9   3   1          0.62          0.95         0.74 o                         
  -8   3   1         28.88         29.73         1.56 o                         
  -7   3   1         35.84         23.38         1.76 o                         
  -6   3   1        579.25        609.13        24.58 o                         
  -5   3   1        969.53        984.39        18.88 o                         
  -4   3   1        189.79        197.00         3.72 o                         
  -3   3   1        393.24        343.70         8.64 o                         
  -2   3   1       4726.65       5065.01       123.63 o                         
  -1   3   1        104.60        113.80         2.19 o                         
   0   3   1        590.17        631.17        10.68 o                         
   1   3   1       4588.77       4760.42        78.21 o                         
   2   3   1       1003.29       1005.22        19.37 o                         
   3   3   1          7.90          5.50         1.33 o                         
   4   3   1        717.65        699.90        13.95 o                         
   5   3   1         11.12          7.13         0.73 o                         
   6   3   1        175.42        176.35         4.40 o                         
   7   3   1        145.90        135.10         3.73 o                         
   8   3   1        346.36        352.52        10.21 o                         
   9   3   1        789.34        834.23        24.20 o                         
 -10   4   1          0.47          3.34         1.23 o                         
  -9   4   1        286.56        291.68         8.35 o                         
  -8   4   1        210.32        174.99         5.03 o                         
  -7   4   1        432.24        438.89         9.56 o                         
  -6   4   1        152.73        146.87         3.77 o                         
  -5   4   1        839.74        824.92        19.88 o                         
  -4   4   1          2.33          5.22         0.46 o                         
  -3   4   1        185.01        204.69         6.69 o                         
  -2   4   1       1718.97       1712.33        30.85 o                         
  -1   4   1        417.21        464.80         8.65 o                         
   0   4   1         44.95         42.84         1.12 o                         
   1   4   1          6.77          3.54         0.35 o                         
   2   4   1       1918.91       1994.11        29.94 o                         
   3   4   1          9.45         13.23         0.85 o                         
   4   4   1        142.54        142.31         6.16 o                         
   5   4   1        173.60        155.64         3.94 o                         
   6   4   1        407.45        395.77         8.67 o                         
   7   4   1          2.28          3.48         0.80 o                         
   8   4   1         11.04         10.95         1.22 o                         
   9   4   1        472.54        502.39        14.13 o                         
 -10   5   1        110.90        111.89         4.80 o                         
  -9   5   1         37.76         40.34         2.62 o                         
  -8   5   1         80.64         84.78         4.20 o                         
  -7   5   1        432.18        456.02         9.96 o                         
  -6   5   1         64.57         56.17         2.70 o                         
  -5   5   1       1055.24       1024.65        32.15 o                         
  -4   5   1         22.74         28.75         0.97 o                         
  -3   5   1       1325.63       1346.55        27.34 o                         
  -2   5   1       1546.90       1797.36        38.58 o                         
  -1   5   1        189.25        175.19         7.53 o                         
   0   5   1        628.71        550.43         9.55 o                         
   1   5   1       2022.66       2194.04        36.35 o                         
   2   5   1       1648.18       1615.79        30.99 o                         
   3   5   1          0.70          2.21         0.57 o                         
   4   5   1       3542.90       3508.43        66.57 o                         
   5   5   1        220.97        212.16         5.16 o                         
   6   5   1        157.40        162.98         4.35 o                         
   7   5   1         36.14         34.16         1.79 o                         
   8   5   1          3.05          5.38         1.12 o                         
 -10   6   1          5.42          7.94         1.66 o                         
  -9   6   1        244.55        261.58         8.51 o                         
  -8   6   1        288.53        288.13         8.93 o                         
  -7   6   1        130.51        122.37         8.94 o                         
  -6   6   1         62.41         58.28         2.06 o                         
  -5   6   1        236.66        233.14         5.41 o                         
  -4   6   1         76.87         70.06         2.12 o                         
  -3   6   1        711.38        739.20        12.72 o                         
  -2   6   1        176.74        142.90         2.94 o                         
  -1   6   1        327.58        317.96        10.29 o                         
   0   6   1        239.25        239.77         4.57 o                         
   1   6   1         57.17         52.15         1.72 o                         
   2   6   1       1841.03       1784.82        91.41 o                         
   3   6   1        419.24        388.60         9.54 o                         
   4   6   1        422.22        394.02         8.58 o                         
   5   6   1          8.36          8.92         1.14 o                         
   6   6   1        483.69        457.60        10.08 o                         
   7   6   1        147.72        140.28         4.18 o                         
  -9   7   1        216.70        221.40        11.48 o                         
  -8   7   1          4.61          3.89         1.22 o                         
  -7   7   1       1453.35       1551.44        39.46 o                         
  -6   7   1         51.54         41.39         2.38 o                         
  -5   7   1        598.57        611.13        16.37 o                         
  -4   7   1         60.11         57.76         2.33 o                         
  -3   7   1        756.28        741.39        13.14 o                         
  -2   7   1         55.20         51.68         2.09 o                         
  -1   7   1        271.61        269.26         5.17 o                         
   0   7   1        669.95        685.94        12.00 o                         
   1   7   1        153.31        130.73         5.00 o                         
   2   7   1       1502.20       1473.86        28.56 o                         
   3   7   1          5.86          6.32         0.84 o                         
   4   7   1       1049.34       1009.31        20.24 o                         
   5   7   1         86.55         78.11         2.76 o                         
   6   7   1         55.28         50.46         2.25 o                         
   7   7   1          0.09          0.92         1.72 o                         
  -9   8   1        347.66        417.06        12.70 o                         
  -8   8   1        285.01        288.58         9.30 o                         
  -7   8   1         74.50         78.20         3.72 o                         
  -6   8   1         69.16         64.01         3.15 o                         
  -5   8   1         34.66         35.50         2.25 o                         
  -4   8   1         37.60         22.33         1.72 o                         
  -3   8   1         26.14         19.49         0.98 o                         
  -2   8   1        322.05        315.04         6.01 o                         
  -1   8   1        930.07       1024.60        17.64 o                         
   0   8   1         53.14         51.86         2.99 o                         
   1   8   1        517.22        521.59        10.90 o                         
   2   8   1        125.37        115.72         3.31 o                         
   3   8   1        112.10         98.55         3.08 o                         
   4   8   1         22.82         24.46         2.15 o                         
   5   8   1        500.31        523.67        13.66 o                         
   6   8   1        307.42        310.24         9.10 o                         
  -8   9   1         15.44         16.24         2.05 o                         
  -7   9   1        780.30        832.12        22.50 o                         
  -6   9   1        112.25         92.85         4.06 o                         
  -5   9   1        144.35        148.51         5.42 o                         
  -4   9   1        405.49        377.58        10.95 o                         
  -3   9   1        907.47        858.76        30.08 o                         
  -2   9   1          0.24          1.80         0.65 o                         
  -1   9   1         15.05         15.89         1.11 o                         
   0   9   1        489.25        508.06        10.73 o                         
   1   9   1         54.45         61.35         2.27 o                         
   2   9   1          9.20         10.14         1.07 o                         
   3   9   1         13.52         13.75         1.43 o                         
   4   9   1        689.86        673.16        17.00 o                         
   5   9   1         16.64         12.57         1.66 o                         
  -7  10   1        475.11        491.24        16.63 o                         
  -6  10   1         68.42         76.97         3.82 o                         
  -5  10   1          6.65          9.50         1.51 o                         
  -4  10   1         20.93         28.37         2.68 o                         
  -3  10   1         50.71         49.49         2.80 o                         
  -2  10   1          0.14          2.00         0.86 o                         
  -1  10   1        234.65        280.19         8.37 o                         
   0  10   1        327.28        373.64        10.65 o                         
   1  10   1        237.68        233.52         6.83 o                         
   2  10   1         76.84         83.77         7.99 o                         
   3  10   1        138.72        146.35         5.10 o                         
  -5  11   1        682.64        684.94        19.04 o                         
  -4  11   1        280.30        275.00         8.91 o                         
  -3  11   1         26.35         31.77         3.49 o                         
  -1  11   1        448.22        475.63        17.73 o                         
   0  11   1        391.39        431.10        16.48 o                         
   1  11   1         86.89         92.16         5.36 o                         
  -2 -12   2        116.91        134.77         4.92 o                         
  -1 -12   2         35.89         35.42         2.32 o                         
   0 -12   2         68.91         82.95         3.48 o                         
   1 -12   2        435.73        467.03        17.00 o                         
   2 -12   2         15.05         14.87         2.17 o                         
   3 -12   2          2.76          1.12         1.86 o                         
   4 -12   2        163.72        149.33         8.31 o                         
   5 -12   2        187.82        202.61        10.51 o                         
  -4 -11   2        917.58       1016.02        24.85 o                         
  -3 -11   2          2.24          3.12         1.07 o                         
  -2 -11   2          4.71          6.54         1.24 o                         
  -1 -11   2        532.58        528.94        13.56 o                         
   0 -11   2          0.78          0.54         1.06 o                         
   1 -11   2         26.61         22.05         1.66 o                         
   2 -11   2          4.93          2.24         1.24 o                         
   3 -11   2        630.68        646.10        16.57 o                         
   4 -11   2         18.12         18.11         1.70 o                         
   5 -11   2         74.80         89.06         6.08 o                         
   6 -11   2        164.92        150.20         8.64 o                         
  -5 -10   2         12.85         16.36         1.78 o                         
  -4 -10   2          5.50          8.90         3.37 o                         
  -3 -10   2        518.39        506.41        13.10 o                         
  -2 -10   2         66.79         71.71         4.18 o                         
  -1 -10   2        453.75        460.12        11.80 o                         
   0 -10   2        297.50        324.37        10.84 o                         
   1 -10   2         55.29         59.27         2.14 o                         
   2 -10   2         17.23         15.58         1.45 o                         
   3 -10   2         73.76         64.45         2.85 o                         
   4 -10   2       1090.84       1085.05        22.05 o                         
   5 -10   2          7.98          7.55         1.03 o                         
   6 -10   2          0.21          0.68         0.76 o                         
   7 -10   2        127.40        117.76         4.97 o                         
  -6  -9   2        287.59        308.70         9.04 o                         
  -5  -9   2        486.91        494.42        12.98 o                         
  -4  -9   2        436.36        438.02        11.53 o                         
  -3  -9   2          8.21          5.05         1.01 o                         
  -2  -9   2         30.90         24.71         3.00 o                         
  -1  -9   2         41.86         37.45         1.94 o                         
   0  -9   2        867.16        868.39        19.19 o                         
   1  -9   2        152.87        170.40         3.66 o                         
   2  -9   2        212.51        229.47         4.63 o                         
   3  -9   2        743.09        760.46        15.69 o                         
   4  -9   2         58.54         60.01         2.19 o                         
   5  -9   2         12.08         12.40         1.10 o                         
   6  -9   2        355.26        348.28        11.10 o                         
   7  -9   2          0.18          0.03         0.71 o                         
   8  -9   2         13.29         13.18         1.83 o                         
  -7  -8   2         34.92         35.75         2.38 o                         
  -6  -8   2         44.13         44.58         2.54 o                         
  -5  -8   2         65.01         66.08         2.94 o                         
  -4  -8   2        206.84        194.13         5.82 o                         
  -3  -8   2        101.18         97.52         5.58 o                         
  -2  -8   2          7.37          7.65         3.10 o                         
  -1  -8   2       4065.53       4267.95        70.48 o                         
   0  -8   2       1004.57       1045.97        17.88 o                         
   1  -8   2        732.61        746.91        12.98 o                         
   2  -8   2         59.60         61.35         1.70 o                         
   3  -8   2         41.36         33.82         1.49 o                         
   4  -8   2        616.58        575.12        12.06 o                         
   5  -8   2       1046.85       1064.83        21.53 o                         
   6  -8   2        547.85        540.56        11.84 o                         
   7  -8   2        208.80        208.34         5.42 o                         
   8  -8   2          7.15          6.44         1.10 o                         
   9  -8   2        285.80        291.79         9.51 o                         
  -8  -7   2         97.37         97.35         4.10 o                         
  -7  -7   2        109.03        102.56         4.02 o                         
  -6  -7   2        196.86        194.41         6.03 o                         
  -5  -7   2        145.09        147.46         4.76 o                         
  -4  -7   2         21.08         22.26         1.51 o                         
  -3  -7   2         30.99         30.47         1.39 o                         
  -2  -7   2        666.78        686.43        11.95 o                         
  -1  -7   2        268.40        253.64         4.85 o                         
   0  -7   2       1106.01       1135.22        19.19 o                         
   1  -7   2        280.69        259.39         6.23 o                         
   2  -7   2        135.62        133.09         2.81 o                         
   3  -7   2        561.72        522.07        14.16 o                         
   4  -7   2        106.33        111.85         3.58 o                         
   5  -7   2        273.82        261.17        10.33 o                         
   6  -7   2       1158.52       1240.45        24.97 o                         
   7  -7   2         82.25         78.60         3.52 o                         
   8  -7   2        377.96        371.37        10.91 o                         
   9  -7   2        165.45        174.32         5.03 o                         
  -8  -6   2        520.78        489.05        12.95 o                         
  -7  -6   2          3.86          2.09         0.97 o                         
  -6  -6   2         15.50          9.40         2.30 o                         
  -5  -6   2        992.08        967.36        19.19 o                         
  -4  -6   2        478.66        458.99        11.44 o                         
  -3  -6   2        141.88        138.61         3.39 o                         
  -2  -6   2         11.20         14.74         0.74 o                         
  -1  -6   2          3.13          0.10         0.32 o                         
   0  -6   2         94.59        106.84         2.29 o                         
   1  -6   2        478.59        484.17         8.44 o                         
   2  -6   2        371.23        352.38         6.32 o                         
   3  -6   2          3.67          3.18         0.56 o                         
   4  -6   2        791.45        833.66        16.85 o                         
   5  -6   2        823.71        814.03        29.03 o                         
   6  -6   2       1014.56       1013.00        20.59 o                         
   7  -6   2         15.14         12.84         1.14 o                         
   8  -6   2        129.15        122.42         6.46 o                         
   9  -6   2         53.98         51.28         2.42 o                         
  10  -6   2          1.83          2.30         1.72 o                         
  -9  -5   2         25.07         26.04         3.12 o                         
  -8  -5   2          1.97          2.55         1.04 o                         
  -7  -5   2        853.26        867.33        17.55 o                         
  -6  -5   2        487.33        477.33        14.54 o                         
  -5  -5   2        118.61        111.88         3.32 o                         
  -4  -5   2        177.52        178.19         4.66 o                         
  -3  -5   2       2308.36       2359.24        44.75 o                         
  -2  -5   2       1710.86       1748.14        29.08 o                         
  -1  -5   2       1107.78       1152.67        19.33 o                         
   0  -5   2        900.11        930.58        15.65 o                         
   1  -5   2        713.07        615.56        11.72 o                         
   2  -5   2          3.99          8.90         0.53 o                         
   3  -5   2        523.15        469.20         8.19 o                         
   4  -5   2         20.78         19.32         1.04 o                         
   5  -5   2        679.74        684.61        15.38 o                         
   6  -5   2        614.92        615.61        12.92 o                         
   7  -5   2         91.89         81.96         2.72 o                         
   8  -5   2       1147.15       1167.24        23.85 o                         
   9  -5   2        218.31        207.98         5.59 o                         
  10  -5   2        375.12        382.63        15.25 o                         
  -9  -4   2         16.79         18.59         1.88 o                         
  -8  -4   2        502.48        485.28        10.48 o                         
  -7  -4   2         16.47         14.70         1.10 o                         
  -6  -4   2         32.61         36.83         1.54 o                         
  -5  -4   2       2009.12       1974.51        56.36 o                         
  -4  -4   2          2.75          5.37         0.50 o                         
  -3  -4   2       3025.89       3348.30        55.19 o                         
  -2  -4   2       1206.32       1340.51        22.35 o                         
  -1  -4   2       1538.82       1863.12        30.80 o                         
   0  -4   2       1121.23       1173.38        19.53 o                         
   1  -4   2         54.67         46.80         1.13 o                         
   2  -4   2        768.47        711.56        12.05 o                         
   3  -4   2         20.71         22.75         0.99 o                         
   4  -4   2        493.24        528.26        10.87 o                         
   5  -4   2         44.59         36.49         1.48 o                         
   6  -4   2        445.13        413.66        11.68 o                         
   7  -4   2          9.94          8.46         0.91 o                         
   8  -4   2          5.92          3.95         0.83 o                         
   9  -4   2        135.13        133.87         9.28 o                         
  10  -4   2         28.34         27.18         2.38 o                         
 -10  -3   2        563.69        598.67        16.22 o                         
  -9  -3   2         41.17         37.02         2.41 o                         
  -8  -3   2        130.10        133.33         3.70 o                         
  -7  -3   2        692.99        696.68        14.15 o                         
  -6  -3   2       1537.61       1525.28        29.44 o                         
  -5  -3   2        290.13        302.26         5.57 o                         
  -4  -3   2        155.88        175.79         3.38 o                         
  -3  -3   2       2796.89       2981.20        49.03 o                         
  -2  -3   2       1134.40       1067.17        17.80 o                         
  -1  -3   2       6172.31       6037.72       139.93 o                         
   0  -3   2         64.51         77.62         1.55 o                         
   1  -3   2       2411.76       2367.09        38.95 o                         
   2  -3   2         32.09         19.27         0.58 o                         
   3  -3   2         57.26         54.94         1.62 o                         
   4  -3   2        671.90        703.14        14.17 o                         
   5  -3   2        221.51        219.47         5.47 o                         
   6  -3   2        831.93        882.57        24.40 o                         
   7  -3   2          2.00          1.87         0.64 o                         
   8  -3   2        236.98        224.46         5.65 o                         
   9  -3   2         22.98         17.15         2.06 o                         
  10  -3   2         37.11         27.92         5.09 o                         
 -10  -2   2         26.63         30.52         2.35 o                         
  -9  -2   2          9.08         10.31         1.44 o                         
  -8  -2   2         86.08         81.57         3.32 o                         
  -7  -2   2         62.23         64.54         2.13 o                         
  -6  -2   2          0.49         -0.03         0.32 o                         
  -5  -2   2       3548.82       3702.33        61.04 o                         
  -4  -2   2       4126.42       4527.89        74.41 o                         
  -3  -2   2        493.56        491.21         9.87 o                         
  -2  -2   2        613.54        714.83        11.95 o                         
  -1  -2   2       3355.04       3237.06        88.93 o                         
   0  -2   2        413.63        434.71         7.34 o                         
   1  -2   2       2214.59       2166.23        35.58 o                         
   2  -2   2      17006.53      14400.97       363.09 o                         
   3  -2   2         77.92         83.16         1.73 o                         
   4  -2   2       1392.72       1508.91        25.17 o                         
   5  -2   2         24.49         25.83         0.85 o                         
   6  -2   2          1.98          1.61         0.52 o                         
   7  -2   2          0.69          3.00         0.65 o                         
   8  -2   2        352.90        356.13        10.08 o                         
   9  -2   2        625.93        619.70        16.51 o                         
  10  -2   2          5.56          6.14         1.49 o                         
 -10  -1   2        802.46        760.72        20.15 o                         
  -9  -1   2         58.30         57.63         2.88 o                         
  -8  -1   2        122.05        121.76         4.31 o                         
  -7  -1   2        127.33        128.41         2.87 o                         
  -6  -1   2       3065.86       3380.51        55.84 o                         
  -5  -1   2        885.11        944.19        16.02 o                         
  -4  -1   2        286.53        314.78         7.96 o                         
  -3  -1   2         17.24          1.87         0.37 o                         
  -2  -1   2       1176.85       1328.19        21.97 o                         
  -1  -1   2        285.01        352.55         9.65 o                         
   0  -1   2          4.85          6.16         0.27 o                         
   1  -1   2      24409.63      16143.49       309.41 o                         
   2  -1   2       6115.14       6022.02       154.25 o                         
   3  -1   2       1487.31       1624.63        26.97 o                         
   4  -1   2        301.79        250.61         4.59 o                         
   5  -1   2         10.79         11.23         0.60 o                         
   6  -1   2        399.96        392.63         8.48 o                         
   7  -1   2         77.48         79.06         4.16 o                         
   8  -1   2        586.28        555.80        14.77 o                         
   9  -1   2        326.45        323.27         9.59 o                         
  10  -1   2        108.25        112.48         5.69 o                         
 -10   0   2        196.47        204.75         6.77 o                         
  -9   0   2         71.53         70.96         3.23 o                         
  -8   0   2       1757.78       1700.19        33.58 o                         
  -7   0   2        282.82        296.67         6.67 o                         
  -6   0   2        230.33        232.52         4.46 o                         
  -5   0   2       1484.28       1489.64        24.86 o                         
  -4   0   2       2163.82       2283.31        37.72 o                         
  -3   0   2         15.37         19.05         0.87 o                         
  -2   0   2        936.95       1007.49        16.66 o                         
  -1   0   2       2935.20       3099.00       114.21 o                         
   0   0   2        241.74        227.66         3.94 o                         
   1   0   2         21.94         10.89         0.40 o                         
   2   0   2       5647.35       5716.79       152.78 o                         
   3   0   2        129.91        104.46         2.94 o                         
   4   0   2        327.46        343.32         6.14 o                         
   5   0   2          7.61          5.95         0.47 o                         
   6   0   2         32.62         31.68         2.19 o                         
   7   0   2        128.80        117.92         5.60 o                         
   8   0   2        658.12        675.96        17.60 o                         
   9   0   2        400.39        427.19        12.11 o                         
  10   0   2        153.60        150.92        13.29 o                         
 -10   1   2        791.74        792.85        20.48 o                         
  -9   1   2        140.03        141.91         4.99 o                         
  -8   1   2        178.00        167.55         5.24 o                         
  -7   1   2       1370.17       1382.59        33.69 o                         
  -6   1   2          6.51          8.40         0.88 o                         
  -5   1   2        575.70        581.90        10.08 o                         
  -4   1   2        374.38        350.29         7.43 o                         
  -3   1   2       4365.22       4158.79        68.17 o                         
  -2   1   2       2228.11       2441.46        40.11 o                         
  -1   1   2          0.16          1.49         0.56 o                         
   0   1   2       6484.12       6002.73       104.29 o                         
   1   1   2       1240.54       1257.66        20.82 o                         
   2   1   2         93.34        102.57         2.02 o                         
   3   1   2       1091.95       1198.01        20.05 o                         
   4   1   2       2406.61       2409.97        39.97 o                         
   5   1   2        163.09        152.13         7.68 o                         
   6   1   2        145.89        141.72         7.48 o                         
   7   1   2          9.21          6.21         1.91 o                         
   8   1   2       1100.86       1109.25        27.70 o                         
   9   1   2        319.34        324.78         9.81 o                         
 -10   2   2         12.92         14.25         2.65 o                         
  -9   2   2         21.14         25.50         1.56 o                         
  -8   2   2       1075.86       1114.57        25.35 o                         
  -7   2   2        280.89        298.45         6.75 o                         
  -6   2   2       1225.18       1342.45        26.52 o                         
  -5   2   2       1713.16       1893.86        31.49 o                         
  -4   2   2        322.12        358.67         6.34 o                         
  -3   2   2         72.77         71.12         1.74 o                         
  -2   2   2        426.04        402.67         6.92 o                         
  -1   2   2       8495.73       7519.90       268.56 o                         
   0   2   2        241.97        219.82         6.33 o                         
   1   2   2        431.88        454.26         7.77 o                         
   2   2   2        157.76        140.68         3.21 o                         
   3   2   2       1034.10       1019.16        19.73 o                         
   4   2   2        115.57        114.99         2.94 o                         
   5   2   2         59.88         60.90         1.98 o                         
   6   2   2        431.92        436.01         9.29 o                         
   7   2   2         13.96         13.35         1.10 o                         
   8   2   2          0.77          1.19         0.88 o                         
   9   2   2        396.46        375.10        22.15 o                         
 -10   3   2          5.62          6.77         1.39 o                         
  -9   3   2         37.33         40.29         2.43 o                         
  -8   3   2        274.92        263.30         6.29 o                         
  -7   3   2        616.03        585.97        12.31 o                         
  -6   3   2         81.26         77.56         2.34 o                         
  -5   3   2        449.74        475.93        12.87 o                         
  -4   3   2        123.96        108.69         2.43 o                         
  -3   3   2       1334.53       1311.02        25.54 o                         
  -2   3   2        540.00        530.52         9.07 o                         
  -1   3   2       1937.95       2162.76        35.68 o                         
   0   3   2       4799.49       4977.08       165.32 o                         
   1   3   2         92.44        132.01         2.56 o                         
   2   3   2          1.88          0.59         0.32 o                         
   3   3   2         24.74         26.34         1.14 o                         
   4   3   2       1945.43       1987.19        38.07 o                         
   5   3   2        196.73        177.18         5.15 o                         
   6   3   2        307.36        325.12        12.72 o                         
   7   3   2        295.31        288.15         7.03 o                         
   8   3   2        393.09        404.22        11.55 o                         
   9   3   2         58.83         58.34         3.32 o                         
 -10   4   2         21.58         24.80         2.18 o                         
  -9   4   2         24.43         21.54         1.89 o                         
  -8   4   2         71.91         64.25         3.06 o                         
  -7   4   2        163.87        152.45         4.00 o                         
  -6   4   2        163.01        139.85         3.61 o                         
  -5   4   2          3.22          8.55         0.87 o                         
  -4   4   2       1005.79       1144.97        19.27 o                         
  -3   4   2        320.02        319.88         8.44 o                         
  -2   4   2          0.22          0.09         0.46 o                         
  -1   4   2       5757.98       6007.61       139.63 o                         
   0   4   2        825.58        794.80        13.47 o                         
   1   4   2        341.78        334.75         6.00 o                         
   2   4   2        282.35        251.16         5.50 o                         
   3   4   2       1185.00       1151.77        22.40 o                         
   4   4   2        332.20        341.01         7.43 o                         
   5   4   2        190.60        185.85         4.65 o                         
   6   4   2        752.69        773.14        15.83 o                         
   7   4   2          1.51          3.56         1.17 o                         
   8   4   2         52.65         48.29         3.24 o                         
 -10   5   2         33.06         38.53         2.75 o                         
  -9   5   2          5.52          7.85         1.43 o                         
  -8   5   2        682.57        634.95        17.29 o                         
  -7   5   2        363.89        369.02        21.46 o                         
  -6   5   2        105.19        100.27         4.37 o                         
  -5   5   2        129.48        115.71         3.71 o                         
  -4   5   2         76.90         72.31         3.21 o                         
  -3   5   2       1238.26       1225.42        20.62 o                         
  -2   5   2        130.91        107.50         2.63 o                         
  -1   5   2        848.54        832.08        14.19 o                         
   0   5   2        212.37        197.36         3.81 o                         
   1   5   2        604.28        563.74         9.86 o                         
   2   5   2       1031.49       1061.85        20.76 o                         
   3   5   2        460.19        440.08         9.27 o                         
   4   5   2       1728.51       1727.58        33.47 o                         
   5   5   2          9.57          8.84         0.97 o                         
   6   5   2          0.48          0.78         0.78 o                         
   7   5   2         48.44         46.90         2.50 o                         
   8   5   2          0.91          0.88         0.86 o                         
  -9   6   2         14.93         18.18         1.95 o                         
  -8   6   2        170.70        157.55         5.69 o                         
  -7   6   2        257.98        268.14         8.29 o                         
  -6   6   2       1304.01       1286.55        32.77 o                         
  -5   6   2        249.46        228.26         6.96 o                         
  -4   6   2         20.14         19.12         2.00 o                         
  -3   6   2         34.26         27.87         1.59 o                         
  -2   6   2         13.34         10.97         0.66 o                         
  -1   6   2         42.03         39.45         1.24 o                         
   0   6   2       1474.51       1486.77        49.08 o                         
   1   6   2         20.09         20.87         1.11 o                         
   2   6   2         14.35         13.66         1.34 o                         
   3   6   2       1167.89       1142.20        22.53 o                         
   4   6   2        352.53        340.75         7.68 o                         
   5   6   2         36.47         31.49         1.67 o                         
   6   6   2          6.80          5.07         0.93 o                         
   7   6   2        134.01        134.34         4.13 o                         
  -9   7   2         84.40         91.63         4.33 o                         
  -8   7   2       1266.03       1372.26        35.45 o                         
  -7   7   2        271.24        253.77         8.06 o                         
  -6   7   2        510.13        486.32        13.57 o                         
  -5   7   2        492.58        457.02        12.69 o                         
  -4   7   2          9.46         10.64         1.24 o                         
  -3   7   2        589.79        531.67        14.27 o                         
  -2   7   2         54.68         44.57         1.90 o                         
  -1   7   2       1454.84       1412.29        25.83 o                         
   0   7   2        125.11        120.53         3.21 o                         
   1   7   2         97.05         90.88         2.69 o                         
   2   7   2       1036.39       1071.24        21.22 o                         
   3   7   2        545.31        540.58        11.45 o                         
   4   7   2        115.78        109.52         4.56 o                         
   5   7   2         80.42         77.81         2.83 o                         
   6   7   2         77.88         71.12         3.34 o                         
  -8   8   2        756.49        767.15        28.12 o                         
  -7   8   2        227.18        236.55         7.84 o                         
  -6   8   2        367.43        358.54        10.64 o                         
  -5   8   2         83.84         86.84         8.48 o                         
  -4   8   2          2.97          3.34         1.42 o                         
  -3   8   2         36.49         33.10         1.55 o                         
  -2   8   2         18.12         14.58         1.07 o                         
  -1   8   2        338.23        268.62         6.09 o                         
   0   8   2        614.42        642.81        23.50 o                         
   1   8   2          2.66          3.46         0.71 o                         
   2   8   2        182.85        169.77         6.07 o                         
   3   8   2        106.88         93.62         3.05 o                         
   4   8   2         20.41         25.60         4.83 o                         
   5   8   2          4.67          3.68         1.08 o                         
  -7   9   2          6.36          6.21         1.53 o                         
  -6   9   2        177.01        156.11         5.83 o                         
  -5   9   2       1077.49       1049.00        27.46 o                         
  -4   9   2        120.38        112.11         4.45 o                         
  -3   9   2        884.15        756.17        20.13 o                         
  -2   9   2        153.28        167.10         4.49 o                         
  -1   9   2        337.88        345.03         9.83 o                         
   0   9   2          1.81          1.46         0.88 o                         
   1   9   2        595.90        610.34        12.83 o                         
   2   9   2        437.83        459.32        10.12 o                         
   3   9   2        218.58        219.03         5.69 o                         
   4   9   2         83.02         82.41         3.62 o                         
  -6  10   2         50.04         50.51         3.12 o                         
  -5  10   2          0.52          1.94         1.54 o                         
  -4  10   2        155.82        154.06         5.72 o                         
  -3  10   2        506.38        490.26        17.63 o                         
  -2  10   2          6.88          7.63         1.44 o                         
  -1  10   2         64.82         59.71         3.02 o                         
   0  10   2        256.33        237.73         7.55 o                         
   1  10   2        448.05        488.97        18.35 o                         
   2  10   2        232.54        235.01        10.28 o                         
   3  10   2        183.18        204.84         6.52 o                         
  -4  11   2         10.63         14.37         2.77 o                         
  -3  11   2          0.73          1.49         1.72 o                         
  -2  11   2        721.46        836.04        32.58 o                         
  -1  11   2         59.49         62.59         4.28 o                         
   0  11   2          0.09         -0.56         1.24 o                         
  -2 -12   3         53.33         54.08         2.89 o                         
  -1 -12   3        462.44        482.65        12.69 o                         
   0 -12   3          5.35          7.66         1.47 o                         
   1 -12   3          0.02          1.14         1.36 o                         
   2 -12   3         72.24         79.10         5.15 o                         
   3 -12   3        150.05        150.44         5.35 o                         
   4 -12   3         36.22         35.35         2.44 o                         
   5 -12   3        338.21        343.10        15.53 o                         
  -4 -11   3        310.81        333.06         9.55 o                         
  -3 -11   3        104.68        122.13         4.52 o                         
  -2 -11   3        134.17        137.28         4.75 o                         
  -1 -11   3        277.97        321.03         8.83 o                         
   0 -11   3         30.43         33.72         1.99 o                         
   1 -11   3        565.14        564.32        11.84 o                         
   2 -11   3        206.40        196.30         6.21 o                         
   3 -11   3       1448.02       1552.49        37.42 o                         
   4 -11   3        144.14        155.50         5.33 o                         
   5 -11   3        226.39        228.74        13.07 o                         
   6 -11   3          1.85          2.79         1.17 o                         
  -5 -10   3        655.76        680.54        17.30 o                         
  -4 -10   3         80.80         75.28         3.31 o                         
  -3 -10   3         17.78         19.60         1.66 o                         
  -2 -10   3        145.99        146.20         4.78 o                         
  -1 -10   3        701.55        729.89        17.75 o                         
   0 -10   3         65.32         50.29         1.94 o                         
   1 -10   3        228.34        221.76         5.27 o                         
   2 -10   3        271.64        273.43         7.82 o                         
   3 -10   3         22.33         22.00         1.70 o                         
   4 -10   3         78.11         71.51         3.11 o                         
   5 -10   3       1279.71       1334.01        26.87 o                         
   6 -10   3        166.81        183.12         5.01 o                         
   7 -10   3         82.12         85.30         4.49 o                         
  -6  -9   3       2132.79       2284.44        52.86 o                         
  -5  -9   3         14.98         15.56         1.59 o                         
  -4  -9   3        363.82        349.40         9.49 o                         
  -3  -9   3        383.09        396.11        10.38 o                         
  -2  -9   3         67.74         77.00         3.00 o                         
  -1  -9   3        172.00        161.55         4.03 o                         
   0  -9   3        524.40        542.97        11.13 o                         
   1  -9   3       3893.14       3936.62        74.01 o                         
   2  -9   3        487.53        468.56        12.15 o                         
   3  -9   3          0.20         -0.01         0.49 o                         
   4  -9   3         16.30         18.64         1.24 o                         
   5  -9   3        670.57        691.60        14.57 o                         
   6  -9   3        173.24        176.99         4.80 o                         
   7  -9   3        553.90        524.36        40.15 o                         
   8  -9   3        226.02        246.11         6.44 o                         
  -7  -8   3         87.77         89.57         3.82 o                         
  -6  -8   3        165.93        141.55         4.89 o                         
  -5  -8   3        421.08        426.87        11.21 o                         
  -4  -8   3        963.49        951.78        32.84 o                         
  -3  -8   3          1.69          2.10         0.74 o                         
  -2  -8   3         83.90         82.57         2.43 o                         
  -1  -8   3       1587.80       1570.21        30.06 o                         
   0  -8   3         65.21         68.62         2.11 o                         
   1  -8   3          2.31          2.12         0.45 o                         
   2  -8   3       1819.91       1920.43        32.12 o                         
   3  -8   3        322.43        307.58         6.87 o                         
   4  -8   3         75.60         69.35         2.32 o                         
   5  -8   3        366.56        352.67         7.98 o                         
   6  -8   3        202.53        203.82         5.23 o                         
   7  -8   3        577.21        588.10        23.62 o                         
   8  -8   3        161.82        143.60         4.33 o                         
   9  -8   3         90.15         95.15         3.48 o                         
  -8  -7   3        161.17        160.37         5.59 o                         
  -7  -7   3         54.11         49.46         2.63 o                         
  -6  -7   3       2267.14       2333.61        53.55 o                         
  -5  -7   3        125.31        120.23         4.07 o                         
  -4  -7   3        646.23        623.26        15.23 o                         
  -3  -7   3         32.47         30.34         1.81 o                         
  -2  -7   3        109.21         93.44         2.53 o                         
  -1  -7   3         14.00         16.13         0.88 o                         
   0  -7   3        190.75        180.01         3.58 o                         
   1  -7   3       1529.54       1570.09        26.27 o                         
   2  -7   3         53.49         59.16         1.55 o                         
   3  -7   3        313.56        294.69         6.54 o                         
   4  -7   3        960.27        962.84        19.41 o                         
   5  -7   3        785.40        809.27        16.61 o                         
   6  -7   3       2103.89       2087.10        48.62 o                         
   7  -7   3         49.95         46.47         2.09 o                         
   8  -7   3        506.04        506.08        11.34 o                         
   9  -7   3         75.07         62.94         2.74 o                         
  -8  -6   3          5.68          8.35         1.87 o                         
  -7  -6   3        224.18        196.67         6.06 o                         
  -6  -6   3       1152.53       1077.99        25.53 o                         
  -5  -6   3         27.40         17.74         1.87 o                         
  -4  -6   3       1539.91       1599.06        52.55 o                         
  -3  -6   3         35.98         42.34         1.27 o                         
  -2  -6   3        573.62        611.45        10.59 o                         
  -1  -6   3         78.62         71.99         2.45 o                         
   0  -6   3        334.18        328.42         5.91 o                         
   1  -6   3        487.39        557.03         9.64 o                         
   2  -6   3       1941.83       1963.50        32.63 o                         
   3  -6   3        883.88        861.80        14.70 o                         
   4  -6   3          6.82          7.54         0.74 o                         
   5  -6   3         42.97         38.09         1.63 o                         
   6  -6   3          9.31          8.84         0.97 o                         
   7  -6   3        304.55        279.74         6.73 o                         
   8  -6   3        133.95        135.63         4.07 o                         
   9  -6   3        607.80        613.37        13.53 o                         
  -9  -5   3        159.89        153.03         5.33 o                         
  -8  -5   3         27.28         29.74         2.01 o                         
  -7  -5   3        200.18        201.60         6.02 o                         
  -6  -5   3       1082.12       1034.36        20.43 o                         
  -5  -5   3         49.78         57.66         1.90 o                         
  -4  -5   3        166.30        139.93         6.21 o                         
  -3  -5   3          2.03          3.64         0.56 o                         
  -2  -5   3        196.29        198.06         4.08 o                         
  -1  -5   3        947.04       1050.15        17.64 o                         
   0  -5   3        960.70        964.73        16.20 o                         
   1  -5   3        216.91        164.58         3.13 o                         
   2  -5   3        125.43        142.08         3.61 o                         
   3  -5   3        184.47        227.42         5.77 o                         
   4  -5   3        849.92        774.57        15.63 o                         
   5  -5   3         69.74         76.13         3.04 o                         
   6  -5   3        913.38        883.00        18.06 o                         
   7  -5   3         83.58         80.11         2.69 o                         
   8  -5   3        776.14        727.60        15.44 o                         
   9  -5   3          0.06         -0.02         0.72 o                         
  10  -5   3         76.11         74.63         3.74 o                         
  -9  -4   3         14.18         15.72         2.42 o                         
  -8  -4   3        105.14        111.79         3.31 o                         
  -7  -4   3        185.48        178.62         4.46 o                         
  -6  -4   3        290.02        258.13         5.99 o                         
  -5  -4   3        245.83        239.76         5.33 o                         
  -4  -4   3        268.79        218.76         4.13 o                         
  -3  -4   3        171.33        174.89         3.33 o                         
  -2  -4   3       1652.46       1888.88        31.29 o                         
  -1  -4   3       2588.10       2829.51        46.61 o                         
   0  -4   3        244.30        225.45         4.05 o                         
   1  -4   3       1018.03       1171.97        19.56 o                         
   2  -4   3         88.35         82.08         3.41 o                         
   3  -4   3         82.51         56.96         4.85 o                         
   4  -4   3         17.46         20.95         1.03 o                         
   5  -4   3        302.65        284.72         7.78 o                         
   6  -4   3        113.96        109.48         3.14 o                         
   7  -4   3         15.00         13.81         1.10 o                         
   8  -4   3          3.49          6.37         0.94 o                         
   9  -4   3        171.87        161.35         5.73 o                         
  10  -4   3        221.45        224.86        10.39 o                         
 -10  -3   3         25.97         26.91         3.12 o                         
  -9  -3   3          3.44          5.79         1.22 o                         
  -8  -3   3        140.63        151.36         4.02 o                         
  -7  -3   3        121.82        118.26         3.77 o                         
  -6  -3   3         57.55         74.89         2.97 o                         
  -5  -3   3        102.26        102.45         2.27 o                         
  -4  -3   3        378.74        348.11         6.20 o                         
  -3  -3   3       4377.90       4731.73        77.63 o                         
  -2  -3   3          1.80          3.44         0.29 o                         
  -1  -3   3       1689.87       1799.80        33.82 o                         
   0  -3   3       3377.60       3317.66        80.79 o                         
   1  -3   3        729.03        628.61        10.58 o                         
   2  -3   3         87.01         85.35         1.79 o                         
   3  -3   3       3604.84       3869.36        63.72 o                         
   4  -3   3       1636.48       1780.83        71.79 o                         
   5  -3   3          0.07          0.60         0.41 o                         
   6  -3   3        354.01        352.93         9.34 o                         
   7  -3   3        106.57        106.54         3.17 o                         
   8  -3   3        442.70        445.91        12.23 o                         
   9  -3   3          7.67          8.75         1.54 o                         
  10  -3   3          7.32          8.16         1.67 o                         
 -10  -2   3          6.00          9.17         1.50 o                         
  -9  -2   3         77.08         78.63         3.43 o                         
  -8  -2   3        785.53        826.28        16.68 o                         
  -7  -2   3         11.42         10.21         1.12 o                         
  -6  -2   3        120.46        112.93         2.53 o                         
  -5  -2   3       1532.32       1732.13        28.89 o                         
  -4  -2   3        559.23        584.44        10.04 o                         
  -3  -2   3        458.61        531.97         9.07 o                         
  -2  -2   3        759.60        806.57        13.52 o                         
  -1  -2   3       2807.14       2809.00        46.17 o                         
   0  -2   3          0.40         -0.22         0.22 o                         
   1  -2   3       3405.82       3678.29        60.44 o                         
   2  -2   3       1195.00       1283.47        21.34 o                         
   3  -2   3       1649.03       1565.13        33.42 o                         
   4  -2   3       1287.56       1352.68        22.62 o                         
   5  -2   3          7.01         14.54         0.90 o                         
   6  -2   3          6.30          9.48         0.84 o                         
   7  -2   3          6.70          7.32         1.17 o                         
   8  -2   3         13.74         10.93         1.46 o                         
   9  -2   3          3.47          5.14         1.30 o                         
  10  -2   3        709.97        749.91        19.97 o                         
 -10  -1   3          9.41          8.03         1.47 o                         
  -9  -1   3        162.84        154.55         5.28 o                         
  -8  -1   3       1980.11       2083.49        49.56 o                         
  -7  -1   3        263.04        260.46         8.77 o                         
  -6  -1   3        302.54        315.10         5.85 o                         
  -5  -1   3          0.32          0.20         0.28 o                         
  -4  -1   3       1320.14       1319.49        21.99 o                         
  -3  -1   3       8166.98       7964.03       130.68 o                         
  -2  -1   3        166.54        169.14         3.07 o                         
  -1  -1   3       2626.00       2719.73        56.54 o                         
   0  -1   3        135.18        136.28         2.65 o                         
   1  -1   3       3281.27       3655.22        60.10 o                         
   2  -1   3        117.14        125.32         4.04 o                         
   3  -1   3         90.78        113.21         2.84 o                         
   4  -1   3        633.00        619.76        13.02 o                         
   5  -1   3          0.38          1.15         0.33 o                         
   6  -1   3         27.59         36.78         2.93 o                         
   7  -1   3        169.99        164.80         5.42 o                         
   8  -1   3        662.06        678.80        25.40 o                         
   9  -1   3         16.20         12.08         1.67 o                         
  10  -1   3          4.77          5.46         1.54 o                         
 -10   0   3        330.68        329.21         9.65 o                         
  -9   0   3        448.89        478.32        12.89 o                         
  -8   0   3        950.41        974.65        19.79 o                         
  -7   0   3         65.87         70.00         1.88 o                         
  -6   0   3        281.92        254.62         5.59 o                         
  -5   0   3        188.68        243.85         4.56 o                         
  -4   0   3        182.13        193.46         3.62 o                         
  -3   0   3       3049.16       3259.23        53.50 o                         
  -2   0   3       3923.54       3893.47        63.99 o                         
  -1   0   3       3418.50       3204.52        52.81 o                         
   0   0   3        294.36        265.14         6.08 o                         
   1   0   3        465.85        498.40         8.49 o                         
   2   0   3         59.31         56.99         1.30 o                         
   3   0   3       1419.80       1428.25        23.85 o                         
   4   0   3       1472.96       1454.28        24.35 o                         
   5   0   3        102.81        121.47         6.13 o                         
   6   0   3        296.05        272.60         6.10 o                         
   7   0   3        181.06        188.79         6.24 o                         
   8   0   3        299.33        274.81         8.36 o                         
   9   0   3        187.43        181.44         6.38 o                         
 -10   1   3        196.29        221.55        10.65 o                         
  -9   1   3          4.46          3.91         0.88 o                         
  -8   1   3       2688.23       2807.12        54.74 o                         
  -7   1   3          9.44         10.22         1.13 o                         
  -6   1   3        153.94        157.18         3.26 o                         
  -5   1   3          6.40          5.34         0.48 o                         
  -4   1   3       2478.09       2760.50        45.57 o                         
  -3   1   3       3750.12       4048.65        69.29 o                         
  -2   1   3        730.41        778.48        22.86 o                         
  -1   1   3       3207.21       3216.89        62.17 o                         
   0   1   3        393.19        444.28         8.66 o                         
   1   1   3         13.45         17.93         0.73 o                         
   2   1   3         95.15        104.19         2.11 o                         
   3   1   3        160.58        131.22         2.63 o                         
   4   1   3        538.09        478.62        22.93 o                         
   5   1   3        517.44        544.37        11.15 o                         
   6   1   3       1125.27       1095.38        21.59 o                         
   7   1   3        119.10        118.82         4.41 o                         
   8   1   3         55.42         52.75         2.86 o                         
   9   1   3         33.04         34.32         2.57 o                         
 -10   2   3          0.09          0.13         0.98 o                         
  -9   2   3        287.36        267.96         8.26 o                         
  -8   2   3         27.75         26.19         1.55 o                         
  -7   2   3        400.43        407.83         8.85 o                         
  -6   2   3       1485.08       1362.96        23.00 o                         
  -5   2   3        166.19        187.63         5.99 o                         
  -4   2   3          3.13          5.52         0.73 o                         
  -3   2   3       2846.14       3032.61        49.87 o                         
  -2   2   3        787.29        732.95        12.92 o                         
  -1   2   3         22.56         21.22         0.67 o                         
   0   2   3        376.45        399.53         6.91 o                         
   1   2   3       5555.29       5866.82       172.27 o                         
   2   2   3       2271.61       2497.91        47.28 o                         
   3   2   3       1278.27       1348.02        25.98 o                         
   4   2   3       1465.78       1493.09        28.81 o                         
   5   2   3         95.65         83.97         2.53 o                         
   6   2   3        378.47        381.13         8.33 o                         
   7   2   3          0.14          2.43         0.92 o                         
   8   2   3        445.40        446.00        12.58 o                         
   9   2   3        153.24        152.78         7.00 o                         
 -10   3   3        392.66        425.12        12.46 o                         
  -9   3   3          4.97          6.59         1.27 o                         
  -8   3   3        560.88        579.98        20.57 o                         
  -7   3   3        569.52        560.46        15.06 o                         
  -6   3   3        183.36        206.06         4.84 o                         
  -5   3   3        272.07        262.79         5.61 o                         
  -4   3   3        106.27         98.85         2.15 o                         
  -3   3   3        215.55        204.22         3.84 o                         
  -2   3   3        218.98        244.49         4.43 o                         
  -1   3   3       5822.24       5684.41       132.29 o                         
   0   3   3       1409.29       1447.09        24.10 o                         
   1   3   3        508.44        585.57        10.06 o                         
   2   3   3        688.44        724.17        14.34 o                         
   3   3   3       1294.42       1321.92        25.62 o                         
   4   3   3         75.94         64.06         2.12 o                         
   5   3   3        278.52        282.07         6.45 o                         
   6   3   3       1702.21       1743.38        33.91 o                         
   7   3   3          0.12          0.61         0.92 o                         
   8   3   3        133.05        122.91         6.33 o                         
 -10   4   3        103.70        102.99         4.50 o                         
  -9   4   3        116.17        111.72         4.50 o                         
  -8   4   3         33.88         33.11         2.67 o                         
  -7   4   3          5.93          6.11         1.07 o                         
  -6   4   3       1653.86       1697.17        42.37 o                         
  -5   4   3          7.33          6.04         0.92 o                         
  -4   4   3         41.38         34.50         1.07 o                         
  -3   4   3        304.53        306.86         7.97 o                         
  -2   4   3         59.44         58.54         1.51 o                         
  -1   4   3        859.95        912.91        15.45 o                         
   0   4   3         80.71         88.50         2.27 o                         
   1   4   3       2771.98       2837.71        46.86 o                         
   2   4   3        118.75        109.27         3.16 o                         
   3   4   3        219.37        220.10         5.13 o                         
   4   4   3         70.23         60.74         3.04 o                         
   5   4   3        757.13        769.77        15.73 o                         
   6   4   3        498.67        491.29        10.64 o                         
   7   4   3         16.52         16.81         1.36 o                         
   8   4   3          5.39          5.47         1.43 o                         
 -10   5   3        150.81        173.33         6.45 o                         
  -9   5   3        136.38        138.41         5.33 o                         
  -8   5   3          3.03          2.51         1.02 o                         
  -7   5   3        293.41        275.45         9.93 o                         
  -6   5   3        210.50        210.88        10.90 o                         
  -5   5   3        454.01        430.52        11.80 o                         
  -4   5   3         76.45         71.14         2.87 o                         
  -3   5   3        490.91        498.59        11.85 o                         
  -2   5   3        548.34        567.94         9.92 o                         
  -1   5   3        699.14        639.12        11.49 o                         
   0   5   3        745.81        747.82        12.90 o                         
   1   5   3         24.52         22.64         1.12 o                         
   2   5   3        879.38        870.29        17.26 o                         
   3   5   3        909.64        883.18        17.68 o                         
   4   5   3        827.96        815.59        16.54 o                         
   5   5   3          4.25          4.50         0.88 o                         
   6   5   3          5.76          5.23         0.94 o                         
   7   5   3        109.31        115.74         3.72 o                         
  -9   6   3         28.94         32.80         4.40 o                         
  -8   6   3        178.89        178.74         7.63 o                         
  -7   6   3        220.02        203.28         8.87 o                         
  -6   6   3       1312.70       1387.61        35.26 o                         
  -5   6   3        439.77        414.03        11.56 o                         
  -4   6   3          0.10          0.60         0.50 o                         
  -3   6   3        185.34        183.20         7.44 o                         
  -2   6   3          5.53          5.43         0.70 o                         
  -1   6   3        348.87        345.87         6.39 o                         
   0   6   3        164.38        173.35         4.14 o                         
   1   6   3       1727.44       1684.46        32.51 o                         
   2   6   3        169.65        174.90         7.55 o                         
   3   6   3          1.18          1.73         0.64 o                         
   4   6   3        150.07        143.82         4.00 o                         
   5   6   3        325.91        329.87         7.75 o                         
   6   6   3          0.38         -0.40         0.78 o                         
   7   6   3         15.47         15.44         1.50 o                         
  -9   7   3        494.03        525.03        15.24 o                         
  -8   7   3        146.07        154.03         5.78 o                         
  -7   7   3          1.77          1.55         0.99 o                         
  -6   7   3        109.90        102.81         4.17 o                         
  -5   7   3        448.50        445.47        12.51 o                         
  -4   7   3         59.69         49.33         2.49 o                         
  -3   7   3        254.30        271.31         6.30 o                         
  -2   7   3        586.86        529.60        18.25 o                         
  -1   7   3        643.69        581.04        12.30 o                         
   0   7   3        173.75        184.43         6.78 o                         
   1   7   3        280.31        247.52         5.77 o                         
   2   7   3        106.60        101.73         3.28 o                         
   3   7   3         23.22         16.78         1.27 o                         
   4   7   3        173.35        161.26         6.68 o                         
   5   7   3         30.80         28.86         1.81 o                         
   6   7   3         27.46         29.10         2.16 o                         
  -8   8   3         65.74         68.06         3.66 o                         
  -7   8   3        219.20        217.90         7.42 o                         
  -6   8   3        262.26        268.28         8.52 o                         
  -5   8   3        129.54        119.85         4.62 o                         
  -4   8   3         44.64         33.42         2.18 o                         
  -3   8   3        418.23        445.48        13.44 o                         
  -2   8   3         23.46         20.87         1.29 o                         
  -1   8   3        237.85        196.60         6.23 o                         
   0   8   3         57.13         55.31         2.71 o                         
   1   8   3        658.97        671.41        24.40 o                         
   2   8   3         48.77         39.87         1.88 o                         
   3   8   3         16.26         16.94         1.36 o                         
   4   8   3         92.82         95.68         3.33 o                         
   5   8   3        209.85        190.20         5.35 o                         
  -7   9   3         41.99         40.33         4.05 o                         
  -6   9   3         36.77         35.23         2.55 o                         
  -5   9   3        264.00        252.43        11.78 o                         
  -4   9   3         49.83         52.84         2.92 o                         
  -3   9   3        271.42        257.93         8.13 o                         
  -2   9   3        191.17        182.06         9.46 o                         
  -1   9   3          6.03          6.82         1.23 o                         
   0   9   3         12.52         13.15         1.55 o                         
   1   9   3         69.44         71.58         3.43 o                         
   2   9   3        251.60        267.94         8.40 o                         
   3   9   3        429.49        474.20        13.47 o                         
  -6  10   3        232.49        237.37         9.90 o                         
  -5  10   3        169.80        179.15         6.57 o                         
  -4  10   3        102.85        110.46         4.70 o                         
  -3  10   3        540.07        560.31        22.85 o                         
  -2  10   3        224.06        232.86         7.46 o                         
  -1  10   3         18.95         26.18         2.15 o                         
   0  10   3         26.81         27.17         2.21 o                         
   1  10   3        715.50        786.41        20.78 o                         
   2  10   3         87.32        103.70         6.00 o                         
   0 -13   4          0.93          0.00         1.49 o                         
   1 -13   4        737.10        776.50        26.89 o                         
   2 -13   4          3.22          4.35         1.46 o                         
  -3 -12   4         94.86        104.34         4.20 o                         
  -2 -12   4        122.88        133.60         4.83 o                         
  -1 -12   4         38.65         36.07         2.30 o                         
   0 -12   4        228.20        229.07        16.37 o                         
   1 -12   4          6.61         10.66         2.00 o                         
   2 -12   4         12.35         13.24         1.64 o                         
   3 -12   4         61.44         66.32         3.24 o                         
   4 -12   4          3.96          6.25         1.67 o                         
   5 -12   4        146.43        160.51        12.04 o                         
  -4 -11   4        417.06        470.27        18.12 o                         
  -3 -11   4        141.25        147.50         6.51 o                         
  -2 -11   4       1025.75       1026.77        35.61 o                         
  -1 -11   4          2.78          4.48         1.04 o                         
   0 -11   4         86.63         87.16         2.84 o                         
   1 -11   4        154.21        150.45         5.09 o                         
   2 -11   4          6.60          6.83         1.82 o                         
   3 -11   4        227.63        232.16         7.10 o                         
   4 -11   4         40.84         43.71         2.56 o                         
   5 -11   4        196.84        192.85        15.51 o                         
   6 -11   4         40.88         41.41         2.63 o                         
  -6 -10   4        270.41        298.71        13.51 o                         
  -5 -10   4        236.04        226.97         7.02 o                         
  -4 -10   4        315.53        328.60         9.17 o                         
  -3 -10   4         61.17         63.42         2.87 o                         
  -2 -10   4          4.63          4.88         1.04 o                         
  -1 -10   4          0.67          1.22         0.77 o                         
   0 -10   4         77.89         73.77         2.46 o                         
   1 -10   4       2532.73       2619.94        49.77 o                         
   2 -10   4         73.44         65.16         2.89 o                         
   3 -10   4        881.27        895.70        22.23 o                         
   4 -10   4       1031.49       1065.05        26.23 o                         
   5 -10   4          3.73          3.05         1.03 o                         
   6 -10   4         21.91         18.35         1.78 o                         
   7 -10   4        137.44        138.75         4.24 o                         
  -7  -9   4        595.81        626.92        16.29 o                         
  -6  -9   4        319.41        319.19         9.16 o                         
  -5  -9   4        316.14        312.04         8.78 o                         
  -4  -9   4        259.61        255.30        10.75 o                         
  -3  -9   4         45.56         44.94         2.85 o                         
  -2  -9   4        166.73        156.55         4.84 o                         
  -1  -9   4        594.02        570.78        14.86 o                         
   0  -9   4       1793.55       1819.95        34.81 o                         
   1  -9   4        721.44        722.53        14.48 o                         
   2  -9   4          0.43          2.43         1.30 o                         
   3  -9   4         51.62         52.49         2.83 o                         
   4  -9   4         23.50         20.82         1.31 o                         
   5  -9   4         54.63         54.40         2.89 o                         
   6  -9   4        313.35        274.82         7.15 o                         
   7  -9   4        223.83        227.69         8.84 o                         
   8  -9   4        582.61        635.25        16.39 o                         
  -7  -8   4          8.66          9.40         1.48 o                         
  -6  -8   4         90.93         81.60         3.43 o                         
  -5  -8   4        144.52        138.68         4.65 o                         
  -4  -8   4        625.10        639.54        15.72 o                         
  -3  -8   4         82.50         76.35         5.77 o                         
  -2  -8   4         36.32         41.72         1.59 o                         
  -1  -8   4          7.51          6.54         0.75 o                         
   0  -8   4        323.88        322.26         6.91 o                         
   1  -8   4       2211.70       2287.24        43.26 o                         
   2  -8   4       1079.48       1132.98        19.27 o                         
   3  -8   4        909.18        898.15        18.19 o                         
   4  -8   4       2498.35       2530.43        49.31 o                         
   5  -8   4        213.76        210.42         5.26 o                         
   6  -8   4          0.07          0.39         0.59 o                         
   7  -8   4        172.70        169.75         4.85 o                         
   8  -8   4         10.98          8.56         1.20 o                         
   9  -8   4         27.84         29.88         2.58 o                         
  -8  -7   4        893.38        920.64        22.64 o                         
  -7  -7   4          1.21          2.52         1.04 o                         
  -6  -7   4         11.57          6.91         1.17 o                         
  -5  -7   4        249.36        250.13         7.03 o                         
  -4  -7   4       1847.03       1716.93        39.40 o                         
  -3  -7   4          2.66          3.25         1.02 o                         
  -2  -7   4          0.22          1.03         0.48 o                         
  -1  -7   4         60.06         55.68         1.76 o                         
   0  -7   4        994.70        953.73        16.21 o                         
   1  -7   4         14.19          9.82         0.60 o                         
   2  -7   4         21.81         19.16         1.31 o                         
   3  -7   4        981.72        985.12        19.72 o                         
   4  -7   4         45.35         34.19         3.53 o                         
   5  -7   4          8.43          6.62         0.83 o                         
   6  -7   4        375.51        386.66        11.08 o                         
   7  -7   4        888.50        880.59        18.35 o                         
   8  -7   4        265.82        291.23         7.24 o                         
   9  -7   4         13.41         13.28         1.62 o                         
  -9  -6   4        514.80        526.99        13.92 o                         
  -8  -6   4         53.52         50.92         2.69 o                         
  -7  -6   4         49.44         44.10         2.33 o                         
  -6  -6   4        170.01        139.92         4.53 o                         
  -5  -6   4          0.06          0.41         1.51 o                         
  -4  -6   4        697.77        696.49        13.82 o                         
  -3  -6   4        133.18        109.25         5.72 o                         
  -2  -6   4       3029.21       3310.75        58.91 o                         
  -1  -6   4          0.44         -0.01         0.26 o                         
   0  -6   4        558.10        563.85         9.75 o                         
   2  -6   4       1257.44       1299.71        21.83 o                         
   3  -6   4        583.60        528.07        22.66 o                         
   4  -6   4        121.96        115.26         3.13 o                         
   5  -6   4        280.82        301.80         6.90 o                         
   6  -6   4        112.47        103.55         3.14 o                         
   7  -6   4         52.29         56.55         2.28 o                         
   8  -6   4        167.90        166.73         4.72 o                         
   9  -6   4        152.16        138.40         4.32 o                         
  -9  -5   4         23.84         26.04         2.07 o                         
  -8  -5   4        734.16        709.06        17.56 o                         
  -7  -5   4         73.97         73.29         3.38 o                         
  -6  -5   4         10.51          8.39         1.10 o                         
  -5  -5   4        121.58        126.28         3.87 o                         
  -4  -5   4       1045.49        991.93        19.16 o                         
  -3  -5   4          5.23          6.29         0.53 o                         
  -2  -5   4         95.38        132.32         3.49 o                         
  -1  -5   4       3765.29       4052.52        75.75 o                         
   0  -5   4        472.87        557.53         9.56 o                         
   1  -5   4        169.30        146.13         2.85 o                         
   2  -5   4        156.16        144.28         3.38 o                         
   3  -5   4       2613.41       2791.75        54.23 o                         
   4  -5   4        137.01        153.46         4.20 o                         
   5  -5   4         44.36         51.25         2.63 o                         
   6  -5   4        118.51        111.57         3.27 o                         
   7  -5   4          1.45          4.05         0.80 o                         
   8  -5   4          0.07          0.21         0.71 o                         
   9  -5   4         49.87         47.30         2.85 o                         
  -9  -4   4        351.31        361.09        14.09 o                         
  -8  -4   4         14.84         14.30         1.43 o                         
  -7  -4   4        107.58        110.52         5.07 o                         
  -6  -4   4        364.69        361.50        11.00 o                         
  -5  -4   4          4.98          6.74         0.54 o                         
  -4  -4   4        111.41        108.65         2.32 o                         
  -3  -4   4        236.66        238.64         4.39 o                         
  -2  -4   4       7372.76       7595.84       140.53 o                         
  -1  -4   4        549.83        530.07        10.39 o                         
   0  -4   4        185.20        174.29         3.21 o                         
   1  -4   4       1487.59       1665.35        27.66 o                         
   2  -4   4        462.29        543.04        19.92 o                         
   3  -4   4          0.16          2.66         0.34 o                         
   4  -4   4       3960.23       4232.38       137.38 o                         
   5  -4   4       5242.41       5252.02       100.95 o                         
   6  -4   4       1030.97       1074.07        21.72 o                         
   7  -4   4        439.12        452.24        12.25 o                         
   8  -4   4         43.11         48.47         2.68 o                         
   9  -4   4         89.13         85.84         3.89 o                         
 -10  -3   4          6.19          9.35         2.23 o                         
  -9  -3   4         13.57         14.05         1.56 o                         
  -8  -3   4        933.26        933.60        18.71 o                         
  -7  -3   4          0.06          0.00         0.49 o                         
  -6  -3   4        435.06        440.39        12.63 o                         
  -5  -3   4          3.40          6.23         0.52 o                         
  -4  -3   4        723.61        766.86        13.07 o                         
  -3  -3   4        636.90        659.56        11.19 o                         
  -2  -3   4        989.08       1115.94        21.25 o                         
  -1  -3   4       1596.94       1502.45        28.31 o                         
   0  -3   4       2962.80       3196.37        52.49 o                         
   1  -3   4       1291.40       1349.04        22.37 o                         
   2  -3   4        676.55        713.02        12.14 o                         
   3  -3   4       9376.17       9374.34       170.45 o                         
   4  -3   4       1935.73       2148.49        47.69 o                         
   5  -3   4         58.73         55.13         2.01 o                         
   6  -3   4        103.56         86.52         2.68 o                         
   7  -3   4        659.96        632.20        16.40 o                         
   8  -3   4          2.54          0.17         0.85 o                         
   9  -3   4        241.36        240.02         7.77 o                         
 -10  -2   4          7.89         12.42         1.92 o                         
  -9  -2   4        199.70        188.90         6.08 o                         
  -8  -2   4        430.05        443.67         9.62 o                         
  -7  -2   4        249.22        250.61         4.95 o                         
  -6  -2   4       3068.12       3184.31        52.74 o                         
  -5  -2   4        641.67        739.71        12.69 o                         
  -4  -2   4        896.54        998.08        16.82 o                         
  -3  -2   4        623.21        644.65        16.09 o                         
  -2  -2   4       1725.10       1719.36        28.46 o                         
  -1  -2   4        472.21        495.29        10.34 o                         
   0  -2   4         12.45          7.29         0.39 o                         
   1  -2   4         26.91         12.79         0.92 o                         
   2  -2   4       1237.89       1392.35        23.18 o                         
   3  -2   4       1179.55       1295.96        21.70 o                         
   4  -2   4       2808.57       3016.15        49.89 o                         
   5  -2   4       1792.85       1746.17        73.73 o                         
   6  -2   4        270.55        259.33         6.05 o                         
   7  -2   4       1121.42       1086.24        26.90 o                         
   8  -2   4         35.98         29.05         2.50 o                         
   9  -2   4         40.65         40.67         2.68 o                         
 -10  -1   4         15.78         15.21         4.22 o                         
  -9  -1   4        120.82        120.60         4.43 o                         
  -8  -1   4        919.09        936.75        19.05 o                         
  -7  -1   4        244.29        223.43         8.85 o                         
  -6  -1   4       1125.18       1204.02        20.41 o                         
  -5  -1   4        877.65        933.36        19.90 o                         
  -4  -1   4        658.35        717.25        12.20 o                         
  -3  -1   4        220.37        229.26         4.15 o                         
  -2  -1   4        104.20        124.78         2.37 o                         
  -1  -1   4       2298.10       2212.91        36.45 o                         
   0  -1   4       8310.08       7862.48       129.15 o                         
   1  -1   4         93.05         97.83         2.00 o                         
   2  -1   4          1.15          1.58         0.35 o                         
   3  -1   4       2633.08       2697.80        44.65 o                         
   4  -1   4          0.81          0.62         0.29 o                         
   5  -1   4         75.86         85.13         2.26 o                         
   6  -1   4        159.86        148.68         5.59 o                         
   7  -1   4        263.77        245.24         7.43 o                         
   8  -1   4         47.53         40.91         2.53 o                         
   9  -1   4         35.82         37.43         2.63 o                         
 -10   0   4        135.50        133.94         7.42 o                         
  -9   0   4        903.92        981.34        20.12 o                         
  -8   0   4        125.62        130.47         3.59 o                         
  -7   0   4          1.75          2.70         0.51 o                         
  -6   0   4       1832.40       1907.23        31.85 o                         
  -5   0   4          2.00          5.71         0.96 o                         
  -4   0   4        169.61        237.32         4.37 o                         
  -3   0   4       1516.30       1732.60        28.68 o                         
  -2   0   4       8601.04       8031.77       131.98 o                         
  -1   0   4       1816.93       1967.54        32.45 o                         
   0   0   4       1159.40       1182.89        19.68 o                         
   1   0   4        752.98        745.60        18.00 o                         
   2   0   4         55.30         53.93         1.32 o                         
   3   0   4          3.77          4.97         0.44 o                         
   4   0   4        133.10        148.25         3.04 o                         
   5   0   4        988.50       1004.74        19.77 o                         
   6   0   4         78.68         78.51         3.22 o                         
   7   0   4         99.65         98.58         3.95 o                         
   8   0   4        240.08        247.09         7.82 o                         
   9   0   4        195.19        198.51         6.89 o                         
 -10   1   4        122.16        126.24         4.88 o                         
  -9   1   4          2.59          3.69         1.32 o                         
  -8   1   4        114.75        101.88         3.89 o                         
  -7   1   4       1031.98       1107.68        22.14 o                         
  -6   1   4        623.54        604.87        10.60 o                         
  -5   1   4       2123.20       2274.38        37.75 o                         
  -4   1   4       1857.35       2194.00        36.30 o                         
  -3   1   4        658.57        695.99        11.82 o                         
  -2   1   4        653.93        679.57        13.64 o                         
  -1   1   4        214.83        163.82         3.04 o                         
   0   1   4       9943.04       8979.72       172.21 o                         
   1   1   4        131.77        149.01         3.27 o                         
   2   1   4        182.82        152.71         2.98 o                         
   3   1   4        256.55        234.66         6.33 o                         
   4   1   4        535.58        526.51        24.23 o                         
   5   1   4          4.49          3.86         0.64 o                         
   6   1   4        200.51        183.87        10.91 o                         
   7   1   4         45.62         43.61         2.49 o                         
   8   1   4         16.09         11.48         1.62 o                         
   9   1   4        102.82        103.83         4.57 o                         
 -10   2   4        155.76        156.26         5.76 o                         
  -9   2   4         11.00         13.44         1.55 o                         
  -8   2   4         17.61         20.02         1.71 o                         
  -7   2   4         64.45         58.18         2.64 o                         
  -6   2   4        146.16        130.44         3.18 o                         
  -5   2   4        670.14        711.84        13.89 o                         
  -4   2   4         18.30         14.67         0.71 o                         
  -3   2   4        123.41         98.43         2.02 o                         
  -2   2   4       1174.30       1221.37        24.15 o                         
  -1   2   4         37.11         41.37         1.32 o                         
   0   2   4       6160.08       6573.33       181.02 o                         
   1   2   4       6375.48       6615.71       123.83 o                         
   2   2   4          0.01          0.10         0.25 o                         
   3   2   4        346.97        400.63         9.90 o                         
   4   2   4        186.33        164.83         4.08 o                         
   5   2   4       1109.33       1110.39        21.90 o                         
   6   2   4         23.70         20.94         1.33 o                         
   7   2   4          0.28          0.54         0.84 o                         
   8   2   4        789.27        807.80        21.12 o                         
 -10   3   4        614.22        672.48        22.99 o                         
  -9   3   4         14.57         11.42         1.52 o                         
  -8   3   4        204.06        180.01         6.00 o                         
  -7   3   4        449.78        434.21        40.39 o                         
  -6   3   4        333.41        342.29         7.56 o                         
  -5   3   4        225.17        236.42         6.52 o                         
  -4   3   4         92.47         81.40         2.35 o                         
  -3   3   4        294.67        300.52         5.44 o                         
  -2   3   4        488.07        530.36         9.14 o                         
  -1   3   4          8.36          3.94         0.47 o                         
   0   3   4       1244.16       1338.43        24.06 o                         
   1   3   4         28.81         49.23         1.29 o                         
   2   3   4          6.90          2.63         0.95 o                         
   3   3   4         78.47         73.46         3.53 o                         
   4   3   4          0.33          0.82         0.55 o                         
   5   3   4        211.67        207.57         5.79 o                         
   6   3   4        736.69        732.26        15.12 o                         
   7   3   4        408.15        413.57         9.30 o                         
   8   3   4        105.39        110.11         4.67 o                         
 -10   4   4         19.91         24.47         2.23 o                         
  -9   4   4         47.61         48.18         2.83 o                         
  -8   4   4        425.05        422.48        12.06 o                         
  -7   4   4        363.65        327.27        15.38 o                         
  -6   4   4        293.39        271.22        10.87 o                         
  -5   4   4        222.79        222.09         9.87 o                         
  -4   4   4       1716.52       1549.00        74.73 o                         
  -3   4   4        822.63        796.44        16.17 o                         
  -2   4   4        269.03        258.18         4.79 o                         
  -1   4   4         97.43        115.34         3.76 o                         
   0   4   4       1056.54       1120.43        18.91 o                         
   1   4   4       2489.91       2504.00        47.63 o                         
   2   4   4        127.60        122.26         3.23 o                         
   3   4   4        267.96        260.07         5.98 o                         
   4   4   4        118.32        106.49         3.15 o                         
   5   4   4        714.72        694.16        14.44 o                         
   6   4   4        153.59        146.34         4.16 o                         
   7   4   4         23.40         21.56         1.57 o                         
 -10   5   4        488.72        521.38        21.12 o                         
  -9   5   4         96.06         90.25         4.07 o                         
  -8   5   4         30.38         36.25         3.76 o                         
  -7   5   4          3.86          2.73         0.99 o                         
  -6   5   4        386.70        384.07        10.88 o                         
  -5   5   4         65.94         64.00         2.82 o                         
  -4   5   4       1491.34       1538.92        35.08 o                         
  -3   5   4        109.86        118.86         5.09 o                         
  -2   5   4        196.14        191.37         4.58 o                         
  -1   5   4         38.83         29.56         1.75 o                         
   0   5   4        632.28        631.62        11.05 o                         
   1   5   4        614.15        607.18        12.34 o                         
   2   5   4          0.05          0.74         0.63 o                         
   3   5   4       1262.82       1283.48        25.24 o                         
   4   5   4        544.33        529.41        11.31 o                         
   5   5   4          5.32          5.70         0.97 o                         
   6   5   4        135.39        127.72         3.93 o                         
   7   5   4        335.32        336.86         8.13 o                         
  -9   6   4         23.95         24.66         2.23 o                         
  -8   6   4        193.75        189.00         6.62 o                         
  -7   6   4        585.53        585.22        28.00 o                         
  -6   6   4       1748.75       1786.06        91.85 o                         
  -5   6   4         20.06         17.88         1.59 o                         
  -4   6   4        794.02        772.95        15.98 o                         
  -3   6   4        368.82        334.16        10.43 o                         
  -2   6   4        294.37        295.67         7.74 o                         
  -1   6   4        190.42        184.60         4.57 o                         
   0   6   4         21.80         24.07         2.57 o                         
   1   6   4       2273.00       2195.57        42.11 o                         
   2   6   4         88.82         78.15         2.53 o                         
   3   6   4        572.43        575.14        12.13 o                         
   4   6   4         28.08         27.14         1.63 o                         
   5   6   4          0.13          0.46         0.76 o                         
   6   6   4         45.90         41.85         2.21 o                         
  -8   7   4        256.15        251.75        10.31 o                         
  -7   7   4         23.94         22.72         2.06 o                         
  -6   7   4          0.96          1.57         0.90 o                         
  -5   7   4         79.51         70.98         5.94 o                         
  -4   7   4        360.54        349.71        19.08 o                         
  -3   7   4        382.76        370.27         8.36 o                         
  -2   7   4         60.12         73.13         2.45 o                         
  -1   7   4        572.62        497.47        13.32 o                         
   0   7   4        134.99        132.45         4.70 o                         
   1   7   4          0.06          2.11         0.87 o                         
   2   7   4          1.16          1.53         0.87 o                         
   3   7   4       1899.20       1865.86        36.37 o                         
   4   7   4        219.54        220.85         5.73 o                         
   5   7   4        123.58        121.53         3.97 o                         
  -8   8   4        664.53        674.87        18.92 o                         
  -7   8   4          8.28          6.72         1.48 o                         
  -6   8   4         54.28         50.67         4.53 o                         
  -5   8   4         32.44         29.36         3.21 o                         
  -4   8   4        361.19        350.49        10.37 o                         
  -3   8   4         43.95         42.27         1.89 o                         
  -2   8   4         53.55         39.87         2.26 o                         
  -1   8   4        988.39        978.81        24.85 o                         
   0   8   4         18.58         16.11         1.61 o                         
   1   8   4        374.62        353.09        10.30 o                         
   2   8   4        132.81        134.94         5.11 o                         
   3   8   4        677.42        695.43        18.62 o                         
   4   8   4        160.14        162.04         4.76 o                         
  -6   9   4         29.26         39.55         3.81 o                         
  -5   9   4        132.17        136.19         7.85 o                         
  -4   9   4         58.36         54.16         3.04 o                         
  -3   9   4        734.10        771.43        27.53 o                         
  -2   9   4         43.66         39.11         2.43 o                         
  -1   9   4         10.88         12.76         1.60 o                         
   0   9   4          2.35          3.38         1.14 o                         
   1   9   4          9.34         10.03         1.56 o                         
   2   9   4        148.19        141.13         5.47 o                         
  -4  10   4        145.66        132.10         7.90 o                         
  -3  10   4          1.29          4.26         2.01 o                         
  -2  10   4         20.80         25.18         2.17 o                         
  -1  10   4        702.67        822.41        21.61 o                         
   0  10   4        151.97        155.17         5.87 o                         
   0 -13   5        554.71        590.07        21.24 o                         
   1 -13   5         46.59         55.68         4.07 o                         
   2 -13   5         74.34         91.55         4.06 o                         
   3 -13   5          0.26          0.54         1.55 o                         
  -3 -12   5          0.07          1.76         1.02 o                         
  -2 -12   5        182.32        193.09         6.24 o                         
  -1 -12   5          5.33          5.96         1.17 o                         
   0 -12   5        237.97        232.21         6.86 o                         
   1 -12   5         69.82         66.88         3.18 o                         
   2 -12   5        478.22        512.52        13.81 o                         
   3 -12   5          2.15          2.15         1.14 o                         
   4 -12   5        559.72        604.53        16.10 o                         
   5 -12   5          0.10         -0.92         0.92 o                         
  -5 -11   5        122.57        118.48         7.76 o                         
  -4 -11   5       1067.37       1139.48        27.48 o                         
  -3 -11   5         40.60         38.83         2.29 o                         
  -2 -11   5        180.78        181.80         6.65 o                         
  -1 -11   5        129.71        123.43         4.26 o                         
   0 -11   5         63.95         62.38         3.28 o                         
   1 -11   5          1.34          2.24         1.18 o                         
   2 -11   5          0.51         -0.10         0.85 o                         
   3 -11   5       1414.76       1422.07        34.49 o                         
   4 -11   5          9.32          9.47         1.42 o                         
   5 -11   5         88.16         81.85         3.70 o                         
   6 -11   5        496.65        505.75        13.90 o                         
  -6 -10   5          1.23          1.53         1.15 o                         
  -5 -10   5        568.76        583.80        28.71 o                         
  -4 -10   5        225.53        222.50         6.75 o                         
  -3 -10   5        313.60        321.10         8.84 o                         
  -2 -10   5        754.48        755.64        18.77 o                         
  -1 -10   5          0.70          0.91         0.60 o                         
   0 -10   5        246.88        249.24         5.80 o                         
   1 -10   5        616.60        590.93        12.18 o                         
   2 -10   5        599.72        591.17        15.24 o                         
   3 -10   5        479.55        458.23        19.31 o                         
   4 -10   5          1.35          2.31         0.92 o                         
   5 -10   5        361.98        365.22        10.38 o                         
   6 -10   5        313.43        318.91        10.20 o                         
   7 -10   5        123.06        125.69         9.89 o                         
  -7  -9   5          0.70          1.99         1.20 o                         
  -6  -9   5          1.31          3.16         1.67 o                         
  -5  -9   5          1.94          1.17         0.99 o                         
  -4  -9   5        484.55        461.17        11.95 o                         
  -3  -9   5         76.91         74.01         4.15 o                         
  -2  -9   5         37.31         42.75         1.81 o                         
  -1  -9   5        669.60        668.04        13.51 o                         
   0  -9   5         25.83         23.73         1.59 o                         
   1  -9   5         11.06          9.47         0.86 o                         
   2  -9   5       2277.37       2370.01        55.81 o                         
   3  -9   5       1990.33       2062.46        48.84 o                         
   4  -9   5         26.36         25.60         1.84 o                         
   5  -9   5         11.65         11.37         1.13 o                         
   6  -9   5         93.18         82.22         4.03 o                         
   7  -9   5        105.47        108.83         3.59 o                         
   8  -9   5         59.72         61.03         2.69 o                         
  -7  -8   5         17.16         16.90         1.78 o                         
  -6  -8   5        580.34        570.40        14.53 o                         
  -5  -8   5         31.43         41.40         2.22 o                         
  -4  -8   5          7.40          3.29         1.12 o                         
  -3  -8   5        179.11        171.37         4.21 o                         
  -2  -8   5       2691.20       2687.30        50.91 o                         
  -1  -8   5         64.63         56.85         1.90 o                         
   0  -8   5        794.27        744.48        27.90 o                         
   1  -8   5        134.52        142.17         3.52 o                         
   2  -8   5        266.28        238.63         7.46 o                         
   3  -8   5         15.56         16.45         1.10 o                         
   4  -8   5       1074.24       1117.25        22.52 o                         
   5  -8   5       2276.17       2318.24        45.62 o                         
   6  -8   5        348.82        337.41         7.90 o                         
   7  -8   5        477.81        468.57        10.58 o                         
   8  -8   5         32.19         30.24         3.96 o                         
  -8  -7   5        254.21        246.36         7.49 o                         
  -7  -7   5        110.29         97.24         3.81 o                         
  -6  -7   5         29.04         33.54         3.09 o                         
  -5  -7   5        313.38        277.82        10.15 o                         
  -4  -7   5        110.17         76.42         2.91 o                         
  -3  -7   5        324.44        320.11         6.88 o                         
  -2  -7   5        202.38        201.20         4.62 o                         
  -1  -7   5        687.81        655.20        20.37 o                         
   0  -7   5        709.06        699.12        13.82 o                         
   1  -7   5         43.74         48.33         1.34 o                         
   2  -7   5        626.10        596.97        16.44 o                         
   3  -7   5       1046.81       1005.73        20.13 o                         
   4  -7   5        427.96        419.64        11.11 o                         
   5  -7   5          6.34          8.32         0.90 o                         
   6  -7   5        126.44        127.47         4.47 o                         
   7  -7   5         61.53         61.32         2.96 o                         
   8  -7   5         69.53         76.38         2.94 o                         
   9  -7   5         34.60         35.67         2.12 o                         
  -9  -6   5        179.81        182.39         6.09 o                         
  -8  -6   5        190.72        183.44         5.88 o                         
  -7  -6   5        194.70        199.72         6.06 o                         
  -6  -6   5        754.73        766.92        18.56 o                         
  -5  -6   5         19.49         16.42         2.33 o                         
  -4  -6   5          7.92          5.48         0.67 o                         
  -3  -6   5         10.90         11.64         0.82 o                         
  -2  -6   5       1582.10       1512.95        28.86 o                         
  -1  -6   5         13.18          8.86         0.69 o                         
   0  -6   5       2163.18       2246.07        38.03 o                         
   1  -6   5       3316.76       3434.04        56.56 o                         
   2  -6   5        288.23        273.85         6.53 o                         
   3  -6   5         58.17         51.42         2.20 o                         
   4  -6   5        109.91         95.03         4.67 o                         
   5  -6   5       2241.18       2330.65        45.62 o                         
   6  -6   5          1.23          1.42         0.65 o                         
   7  -6   5        368.74        359.12         9.21 o                         
   8  -6   5          0.00         -0.33         0.70 o                         
   9  -6   5         39.67         53.30         4.39 o                         
  -9  -5   5          0.79          0.74         1.08 o                         
  -8  -5   5          3.25          3.82         1.30 o                         
  -7  -5   5        126.26        132.08         4.37 o                         
  -6  -5   5        642.13        622.32        15.20 o                         
  -5  -5   5         42.60         41.31         1.58 o                         
  -4  -5   5         54.23         53.28         1.72 o                         
  -3  -5   5        561.87        539.22        10.75 o                         
  -2  -5   5        487.47        513.78        10.25 o                         
  -1  -5   5          9.66          3.67         0.51 o                         
   0  -5   5        681.38        715.56        12.18 o                         
   1  -5   5       1434.30       1518.31        56.42 o                         
   2  -5   5       2253.27       2495.52        41.20 o                         
   3  -5   5          0.62          0.33         0.27 o                         
   4  -5   5       1015.09        902.00        37.25 o                         
   5  -5   5        150.12        161.54         4.17 o                         
   6  -5   5        134.52        148.41         4.61 o                         
   7  -5   5       1125.09       1097.72        22.46 o                         
   8  -5   5         52.43         46.06         2.66 o                         
   9  -5   5          0.02         -0.08         0.99 o                         
  -9  -4   5        349.15        376.54        14.60 o                         
  -8  -4   5          1.73          1.16         0.89 o                         
  -7  -4   5       1099.82       1109.68        26.10 o                         
  -6  -4   5        311.77        308.69         7.01 o                         
  -5  -4   5        312.67        298.70         7.32 o                         
  -4  -4   5         38.82         28.71         0.96 o                         
  -3  -4   5         77.80         66.96         1.88 o                         
  -2  -4   5       1852.89       1928.21        36.38 o                         
  -1  -4   5          0.65          0.01         0.31 o                         
   0  -4   5        725.20        674.48        21.28 o                         
   1  -4   5        426.95        412.49         7.21 o                         
   2  -4   5        414.83        426.77         7.51 o                         
   3  -4   5         26.61         29.80         0.98 o                         
   4  -4   5        562.79        547.65        11.41 o                         
   5  -4   5       2247.35       2214.36        43.33 o                         
   6  -4   5          9.58         12.13         1.04 o                         
   7  -4   5          0.09          0.29         0.58 o                         
   8  -4   5         30.51         26.45         3.30 o                         
   9  -4   5          5.71          7.55         1.51 o                         
 -10  -3   5         26.43         23.97         2.96 o                         
  -9  -3   5         84.88         82.36         4.86 o                         
  -8  -3   5         99.13         96.19         2.94 o                         
  -7  -3   5         53.63         60.43         1.78 o                         
  -6  -3   5       1761.06       1779.35        29.84 o                         
  -5  -3   5         98.10         89.97         2.13 o                         
  -4  -3   5         99.00        111.35         2.35 o                         
  -3  -3   5       1313.49       1387.83        23.08 o                         
  -2  -3   5          6.36          2.14         0.39 o                         
  -1  -3   5        946.97       1043.69        18.91 o                         
   0  -3   5         45.92         65.31         1.66 o                         
   1  -3   5       2591.67       2891.54        58.19 o                         
   2  -3   5       1923.32       2244.19        37.17 o                         
   3  -3   5        467.10        508.97        10.49 o                         
   4  -3   5        698.84        625.33        19.01 o                         
   5  -3   5        624.93        618.63        12.84 o                         
   6  -3   5        124.45         89.71         2.78 o                         
   7  -3   5        223.09        212.43         6.67 o                         
   8  -3   5         57.62         63.02         3.19 o                         
   9  -3   5          3.83          3.83         1.31 o                         
  -9  -2   5         85.66         82.12         3.48 o                         
  -8  -2   5         18.87         16.59         1.01 o                         
  -7  -2   5       2515.49       2704.92        45.08 o                         
  -6  -2   5        681.85        713.04        12.41 o                         
  -5  -2   5        106.61        109.43         2.40 o                         
  -4  -2   5        580.45        555.68         9.58 o                         
  -3  -2   5        323.98        300.52         5.38 o                         
  -2  -2   5        389.55        381.40         6.63 o                         
  -1  -2   5        129.46        119.91         3.97 o                         
   0  -2   5       1482.99       1536.81        25.54 o                         
   1  -2   5          8.94          2.31         0.92 o                         
   2  -2   5          3.14          3.13         0.38 o                         
   3  -2   5        361.25        373.05         6.70 o                         
   4  -2   5        137.76        125.80         2.69 o                         
   5  -2   5        398.34        368.32         8.07 o                         
   6  -2   5         20.71         16.77         1.48 o                         
   7  -2   5        204.30        174.52         5.79 o                         
   8  -2   5         68.59         63.05         4.85 o                         
   9  -2   5         62.39         61.30         3.35 o                         
 -10  -1   5        135.42        113.13         6.58 o                         
  -9  -1   5        316.10        311.21         9.16 o                         
  -8  -1   5          0.29          0.53         0.56 o                         
  -7  -1   5        609.17        627.68        11.13 o                         
  -6  -1   5       1434.04       1511.42        45.47 o                         
  -5  -1   5        271.96        326.47         5.96 o                         
  -4  -1   5         68.66         69.85         1.63 o                         
  -3  -1   5        122.25        123.27         2.46 o                         
  -2  -1   5         57.85         76.27         1.64 o                         
  -1  -1   5          0.33          2.57         0.40 o                         
   0  -1   5       2834.46       3128.77       111.13 o                         
   1  -1   5          7.17          7.52         0.48 o                         
   2  -1   5        533.68        521.81         9.11 o                         
   3  -1   5         40.03         45.48         1.64 o                         
   4  -1   5        194.60        189.80         3.77 o                         
   5  -1   5         38.18         27.79         1.44 o                         
   6  -1   5          5.90          8.62         1.18 o                         
   7  -1   5        327.27        330.87         9.62 o                         
   8  -1   5         62.00         63.43         3.24 o                         
   9  -1   5        103.79         96.48         4.36 o                         
 -10   0   5         64.14         57.85         4.57 o                         
  -9   0   5        214.17        210.61         6.75 o                         
  -8   0   5         35.82         33.72         1.99 o                         
  -7   0   5       1011.07       1045.05        17.92 o                         
  -6   0   5        358.81        365.58         6.72 o                         
  -5   0   5        248.53        279.31         5.18 o                         
  -4   0   5       1160.51       1045.05        17.61 o                         
  -3   0   5        705.58        709.56        12.03 o                         
  -2   0   5         12.91         14.63         1.03 o                         
  -1   0   5         44.04         31.65         1.04 o                         
   0   0   5         60.97         39.70         2.53 o                         
   1   0   5       1607.74       1633.40        33.49 o                         
   2   0   5        761.63        818.23        18.17 o                         
   3   0   5        419.59        426.57         7.63 o                         
   4   0   5        101.03         85.17         2.45 o                         
   5   0   5        844.57        835.47        27.50 o                         
   6   0   5         37.63         39.82         3.05 o                         
   7   0   5        558.42        541.41        14.60 o                         
   8   0   5        435.30        454.25        12.87 o                         
   9   0   5          4.68          2.90         1.27 o                         
 -10   1   5         25.14         31.72         2.29 o                         
  -9   1   5          0.80          1.24         0.97 o                         
  -8   1   5          4.20          6.51         1.11 o                         
  -7   1   5          0.91          1.21         0.59 o                         
  -6   1   5        385.80        382.08         9.96 o                         
  -5   1   5        153.82        106.09         2.33 o                         
  -4   1   5        489.15        441.67         7.75 o                         
  -3   1   5         77.12         90.44         2.69 o                         
  -2   1   5       1662.51       1852.86        36.26 o                         
  -1   1   5         99.49        113.80         2.27 o                         
   0   1   5        813.29        786.45        15.49 o                         
   1   1   5        287.51        265.21         5.66 o                         
   2   1   5       2056.59       2185.18        36.29 o                         
   3   1   5       2339.62       2606.32        49.54 o                         
   4   1   5        165.53        154.54         4.24 o                         
   5   1   5        380.24        343.35        10.06 o                         
   6   1   5         58.92         61.90         2.24 o                         
   7   1   5        721.00        762.97        19.83 o                         
   8   1   5         41.38         40.17         5.31 o                         
 -10   2   5         42.11         41.70         3.18 o                         
  -9   2   5          1.23          1.57         1.01 o                         
  -8   2   5        290.19        299.38         8.89 o                         
  -7   2   5        347.44        363.46        11.41 o                         
  -6   2   5          1.56          1.77         0.57 o                         
  -5   2   5         30.18         27.11         1.46 o                         
  -4   2   5       2995.86       3070.69        59.73 o                         
  -3   2   5         61.96         56.49         1.82 o                         
  -2   2   5        164.30        198.58         4.58 o                         
  -1   2   5         21.78         26.55         2.27 o                         
   0   2   5        410.43        414.36         9.34 o                         
   1   2   5       2382.34       2620.24        43.27 o                         
   2   2   5        777.07        814.06        16.63 o                         
   3   2   5       1346.30       1384.45        26.86 o                         
   4   2   5        297.91        272.67         6.59 o                         
   5   2   5        203.09        188.66         4.77 o                         
   6   2   5          0.89          3.75         1.19 o                         
   7   2   5        389.23        387.10        11.17 o                         
   8   2   5        783.67        813.40        25.60 o                         
 -10   3   5          7.06         12.76         1.78 o                         
  -9   3   5        379.85        372.22        10.99 o                         
  -8   3   5         44.89         50.21         2.65 o                         
  -7   3   5         74.50         75.27         3.21 o                         
  -6   3   5        195.43        188.99         5.61 o                         
  -5   3   5       1759.76       1757.60        38.41 o                         
  -4   3   5          2.67          1.88         0.93 o                         
  -3   3   5        466.71        435.94         9.34 o                         
  -2   3   5       1039.46       1014.40        21.54 o                         
  -1   3   5         59.44         55.27         1.46 o                         
   0   3   5         72.68         70.07         1.70 o                         
   2   3   5        941.42        954.91        18.82 o                         
   3   3   5        861.40        855.88        31.07 o                         
   4   3   5        972.52        945.77        25.48 o                         
   5   3   5          0.03          2.11         0.78 o                         
   6   3   5         64.84         65.26         2.48 o                         
   7   3   5        738.63        766.60        20.15 o                         
 -10   4   5          3.82          1.43         1.14 o                         
  -9   4   5          0.05          2.24         1.08 o                         
  -8   4   5        413.53        426.08        12.23 o                         
  -7   4   5         57.78         62.30         4.28 o                         
  -6   4   5         26.45         23.90         1.70 o                         
  -5   4   5        202.16        225.81         9.51 o                         
  -4   4   5       2303.51       2416.49        57.68 o                         
  -3   4   5         14.39         11.72         1.03 o                         
  -2   4   5        766.06        759.76        18.64 o                         
  -1   4   5        891.78        911.97        19.42 o                         
   0   4   5         77.90         69.86         1.76 o                         
   1   4   5        111.07        109.93         2.98 o                         
   2   4   5          0.36          1.36         0.76 o                         
   3   4   5       1865.92       1842.91        35.62 o                         
   4   4   5         17.06         15.37         1.35 o                         
   5   4   5          3.39          4.60         0.91 o                         
   6   4   5        211.60        214.60         6.60 o                         
   7   4   5          3.17          2.71         0.94 o                         
  -9   5   5        572.65        572.56        16.17 o                         
  -8   5   5        217.87        223.64         7.41 o                         
  -7   5   5         26.91         26.18         1.93 o                         
  -6   5   5        125.44        114.84         4.32 o                         
  -5   5   5       1690.47       1641.36        32.75 o                         
  -4   5   5          5.56          3.44         0.69 o                         
  -3   5   5        393.20        379.96         8.39 o                         
  -2   5   5         24.92         23.65         1.75 o                         
  -1   5   5        117.38         99.77         2.86 o                         
   0   5   5         70.45         63.83         2.78 o                         
   1   5   5        147.31        167.46         4.21 o                         
   2   5   5       1025.55       1003.49        19.95 o                         
   3   5   5        118.33        104.88         3.20 o                         
   4   5   5        241.51        236.05         6.70 o                         
   5   5   5        182.46        182.04         4.98 o                         
   6   5   5         11.64         14.95         2.55 o                         
  -9   6   5         53.48         56.50         3.27 o                         
  -8   6   5        208.15        212.55        10.72 o                         
  -7   6   5          9.06         11.17         1.87 o                         
  -6   6   5        479.61        472.20        13.33 o                         
  -5   6   5         47.38         41.53         2.41 o                         
  -4   6   5        164.84        143.47         3.91 o                         
  -3   6   5         12.67         13.60         1.36 o                         
  -2   6   5       1885.91       1933.37        38.34 o                         
  -1   6   5        773.46        780.18        19.92 o                         
   0   6   5        421.62        333.11         9.51 o                         
   1   6   5        165.28        178.37        11.37 o                         
   2   6   5          0.43          1.62         0.94 o                         
   3   6   5         29.12         30.12         1.67 o                         
   4   6   5         97.22         93.37         3.20 o                         
   5   6   5         25.10         33.11         5.26 o                         
  -8   7   5        327.45        333.01        12.44 o                         
  -7   7   5        412.24        431.91        12.71 o                         
  -6   7   5        180.32        179.16         6.30 o                         
  -5   7   5        154.88        146.31         5.32 o                         
  -4   7   5          9.09          8.78         0.99 o                         
  -3   7   5        204.86        192.44         4.96 o                         
  -2   7   5         25.26         14.53         1.48 o                         
  -1   7   5         59.79         60.29         2.91 o                         
   0   7   5        458.16        434.57        12.07 o                         
   1   7   5        729.35        702.44        18.48 o                         
   2   7   5        591.40        594.61        18.98 o                         
   3   7   5          9.14          8.30         2.49 o                         
   4   7   5         40.68         41.84         2.81 o                         
  -7   8   5        144.17        140.70         8.11 o                         
  -6   8   5        200.08        208.40         7.21 o                         
  -5   8   5          0.62          1.28         1.01 o                         
  -4   8   5        217.27        195.48         9.20 o                         
  -3   8   5        257.96        260.39         7.96 o                         
  -2   8   5        233.38        212.31         6.86 o                         
  -1   8   5        403.81        389.02        14.92 o                         
   0   8   5          2.25          2.68         1.09 o                         
   1   8   5          1.25          2.69         1.24 o                         
   2   8   5         54.03         51.95         3.03 o                         
   3   8   5        134.31        153.72         6.72 o                         
  -6   9   5        122.62        115.90         6.89 o                         
  -5   9   5         36.36         41.25         2.74 o                         
  -4   9   5         56.34         59.11         4.92 o                         
  -3   9   5          1.38          3.23         1.18 o                         
  -2   9   5        638.23        688.70        18.38 o                         
  -1   9   5        498.98        550.48        29.23 o                         
   0   9   5         28.56         36.09         2.58 o                         
   1   9   5        113.43        111.01         4.78 o                         
  -1 -13   6         16.81         21.87         1.93 o                         
   0 -13   6         24.97         26.64         2.94 o                         
   1 -13   6        239.80        278.24         8.52 o                         
   2 -13   6        125.59        131.21         5.21 o                         
   3 -13   6         79.76         85.79         3.99 o                         
  -3 -12   6        285.48        292.21         8.58 o                         
  -2 -12   6        623.44        656.81        17.10 o                         
  -1 -12   6        292.56        284.31         8.15 o                         
   0 -12   6        254.69        267.06         8.05 o                         
   1 -12   6         86.20         86.57         3.70 o                         
   2 -12   6         10.20         11.25         2.13 o                         
   3 -12   6        581.45        634.28        16.73 o                         
   4 -12   6         69.35         69.13         3.45 o                         
   5 -12   6       1108.06       1187.15        29.66 o                         
  -5 -11   6        119.70        127.32         4.86 o                         
  -4 -11   6         10.62          8.84         1.40 o                         
  -3 -11   6        137.54        142.93         4.94 o                         
  -2 -11   6          3.79          2.06         0.89 o                         
  -1 -11   6         40.23         39.25         1.82 o                         
   0 -11   6         17.68         21.76         1.40 o                         
   1 -11   6        125.34        125.35         5.54 o                         
   2 -11   6         74.59         74.02         3.74 o                         
   3 -11   6         85.27         84.59         3.65 o                         
   4 -11   6        571.37        588.04        15.59 o                         
   5 -11   6         15.73         10.01         2.57 o                         
   6 -11   6         38.27         36.78         3.29 o                         
  -6 -10   6         67.33         67.33         3.34 o                         
  -5 -10   6        198.11        195.12         6.26 o                         
  -4 -10   6        180.12        174.08         5.61 o                         
  -3 -10   6        344.64        329.44         9.49 o                         
  -2 -10   6        230.49        227.46         5.50 o                         
  -1 -10   6         18.75         16.36         1.16 o                         
   0 -10   6         51.00         42.26         1.78 o                         
   1 -10   6        317.62        301.40         8.53 o                         
   2 -10   6        538.15        521.32        13.67 o                         
   3 -10   6          4.06          6.89         2.50 o                         
   4 -10   6          1.60          1.39         0.89 o                         
   5 -10   6        465.44        465.32        12.74 o                         
   6 -10   6         86.62         82.57         3.72 o                         
   7 -10   6         82.64         94.48         5.26 o                         
  -7  -9   6          0.04          1.00         1.04 o                         
  -6  -9   6         33.56         33.10         2.27 o                         
  -5  -9   6          0.20         -0.09         0.74 o                         
  -4  -9   6        107.76         98.05         3.68 o                         
  -3  -9   6        769.19        826.10        16.57 o                         
  -2  -9   6         95.85         83.69         4.86 o                         
  -1  -9   6         56.13         62.07         2.12 o                         
   0  -9   6          1.30          1.68         0.54 o                         
   1  -9   6         59.99         61.51         2.09 o                         
   2  -9   6         24.75         20.65         1.97 o                         
   3  -9   6        308.01        310.87         8.77 o                         
   4  -9   6       2055.80       2080.36        49.37 o                         
   5  -9   6          2.22          3.28         1.64 o                         
   6  -9   6          0.68          1.43         0.90 o                         
   7  -9   6         46.95         49.21         2.33 o                         
   8  -9   6        179.05        194.47         5.53 o                         
  -8  -8   6         35.04         42.96         2.63 o                         
  -7  -8   6       1649.86       1657.66        38.87 o                         
  -6  -8   6         21.26         19.00         1.70 o                         
  -5  -8   6          4.83          2.49         0.90 o                         
  -4  -8   6        619.53        547.21        13.65 o                         
  -3  -8   6       1040.66        998.17        19.60 o                         
  -2  -8   6        590.08        561.56        11.46 o                         
  -1  -8   6        167.31        167.15         4.07 o                         
   0  -8   6        469.20        462.72         9.59 o                         
   1  -8   6        464.34        472.70         9.75 o                         
   2  -8   6       1742.65       1703.98        40.46 o                         
   3  -8   6         17.25         20.91         1.53 o                         
   4  -8   6        188.10        187.00         6.01 o                         
   5  -8   6         99.76        100.67         3.32 o                         
   6  -8   6         21.61         15.26         1.27 o                         
   7  -8   6         31.93         33.56         1.87 o                         
   8  -8   6         19.84         21.31         2.09 o                         
  -8  -7   6        570.39        544.31        14.18 o                         
  -7  -7   6        109.94         99.17         3.86 o                         
  -6  -7   6        318.32        296.08         8.18 o                         
  -5  -7   6        196.01        216.89         6.23 o                         
  -4  -7   6         72.54         72.14         2.56 o                         
  -3  -7   6       1185.80       1226.56        23.76 o                         
  -2  -7   6        614.89        611.72        15.37 o                         
  -1  -7   6        892.93        934.70        18.26 o                         
   0  -7   6          7.69         15.11         1.40 o                         
   1  -7   6        689.43        733.55        21.38 o                         
   2  -7   6        182.09        173.95         3.61 o                         
   3  -7   6        824.94        806.51        16.42 o                         
   4  -7   6       2363.80       2352.16        47.53 o                         
   5  -7   6        198.11        186.86         4.80 o                         
   6  -7   6         31.64         27.87         1.91 o                         
   7  -7   6          0.10          0.52         1.34 o                         
   8  -7   6         56.39         59.03         2.96 o                         
  -9  -6   6        309.42        305.81         9.26 o                         
  -8  -6   6          0.24          0.98         0.95 o                         
  -7  -6   6       1417.03       1442.68        33.75 o                         
  -6  -6   6        113.44         98.82         3.53 o                         
  -5  -6   6          3.51          2.25         0.60 o                         
  -4  -6   6         41.98         38.11         2.06 o                         
  -3  -6   6         34.22         32.81         1.34 o                         
  -2  -6   6        144.74        124.44         3.12 o                         
  -1  -6   6         24.89         22.34         1.05 o                         
   0  -6   6       8349.21       8754.47       162.98 o                         
   1  -6   6         18.55          9.29         0.56 o                         
   2  -6   6        228.34        233.93         4.47 o                         
   3  -6   6          4.65          8.24         0.77 o                         
   4  -6   6       1077.38       1194.83        63.29 o                         
   5  -6   6         19.92         14.65         2.18 o                         
   6  -6   6        345.81        319.24        13.91 o                         
   7  -6   6        744.38        710.22        15.15 o                         
   8  -6   6        209.21        215.89         5.79 o                         
   9  -6   6         46.12         36.53         2.61 o                         
  -9  -5   6          3.41          3.49         1.17 o                         
  -8  -5   6        174.12        169.80         5.45 o                         
  -7  -5   6         40.11         40.93         2.17 o                         
  -6  -5   6        120.10        113.69         3.08 o                         
  -5  -5   6       2072.59       2144.66        40.76 o                         
  -4  -5   6         62.82         60.80         1.89 o                         
  -3  -5   6        380.61        371.27         7.69 o                         
  -2  -5   6        630.67        696.11        13.71 o                         
  -1  -5   6        457.11        476.80         9.59 o                         
   0  -5   6        643.27        649.33        11.13 o                         
   1  -5   6         37.71         29.25         0.94 o                         
   2  -5   6        770.64        774.05        13.28 o                         
   3  -5   6          0.55          2.32         0.50 o                         
   4  -5   6         19.14         16.11         1.15 o                         
   5  -5   6       1371.30       1450.05        55.11 o                         
   6  -5   6        313.86        294.58        16.06 o                         
   7  -5   6       1015.60       1034.31        21.33 o                         
   8  -5   6         76.31         65.99         3.29 o                         
   9  -5   6         28.50         26.47         3.39 o                         
  -9  -4   6         56.61         52.33         2.69 o                         
  -8  -4   6        141.21        133.04         4.48 o                         
  -7  -4   6       1048.51       1059.87        20.82 o                         
  -6  -4   6         53.11         56.50         1.91 o                         
  -5  -4   6        977.44        936.43        18.25 o                         
  -4  -4   6       1712.73       1717.44        28.66 o                         
  -3  -4   6        449.10        448.72        10.02 o                         
  -2  -4   6         93.62        100.73         3.98 o                         
  -1  -4   6          3.34          0.61         0.24 o                         
   0  -4   6       2703.92       2854.61        47.20 o                         
   1  -4   6        210.78        273.65        10.21 o                         
   2  -4   6         79.05         69.80         1.71 o                         
   3  -4   6         10.98          6.09         0.51 o                         
   4  -4   6        452.84        501.70        10.57 o                         
   5  -4   6        362.96        372.29        15.49 o                         
   6  -4   6        214.45        213.88        10.67 o                         
   7  -4   6        184.69        181.72         6.06 o                         
   8  -4   6         18.96         23.70         2.09 o                         
   9  -4   6          1.31          2.82         1.28 o                         
  -9  -3   6          4.44          7.22         1.86 o                         
  -8  -3   6         91.24         90.14         2.76 o                         
  -7  -3   6        323.63        308.34         5.95 o                         
  -6  -3   6          1.46          1.97         0.48 o                         
  -5  -3   6       3678.43       3811.33        62.87 o                         
  -4  -3   6        126.92        117.88         2.48 o                         
  -3  -3   6        199.67        192.22         3.65 o                         
  -2  -3   6          9.97         10.14         1.31 o                         
  -1  -3   6        137.03        169.83         3.24 o                         
   0  -3   6        162.80        146.91         2.89 o                         
   1  -3   6        255.06        309.88         5.62 o                         
   2  -3   6       1925.84       1940.12        32.29 o                         
   3  -3   6         48.48         61.89         1.94 o                         
   4  -3   6        109.12        102.56         3.20 o                         
   5  -3   6         34.64         26.90         1.40 o                         
   6  -3   6        239.89        224.01         8.15 o                         
   7  -3   6        340.86        354.29        13.06 o                         
   8  -3   6          4.90          6.72         1.33 o                         
   9  -3   6        546.26        564.97        25.51 o                         
  -8  -2   6        323.46        344.88         6.66 o                         
  -7  -2   6       2443.55       2534.03        63.11 o                         
  -6  -2   6        133.12        129.65         2.87 o                         
  -5  -2   6        429.04        404.19         7.26 o                         
  -4  -2   6       1077.84       1084.83        18.70 o                         
  -3  -2   6          2.63          2.50         0.49 o                         
  -2  -2   6        359.39        411.35         7.77 o                         
  -1  -2   6        297.73        300.35         5.56 o                         
   0  -2   6        629.53        625.08        10.72 o                         
   1  -2   6        338.69        410.04         7.27 o                         
   2  -2   6        108.85        118.78         2.66 o                         
   3  -2   6       1064.51       1013.19        17.22 o                         
   4  -2   6         19.77         13.91         0.75 o                         
   5  -2   6         58.04         53.45         2.49 o                         
   6  -2   6        278.09        285.90         8.35 o                         
   7  -2   6         82.92         82.04         3.63 o                         
   8  -2   6          3.58          3.20         1.36 o                         
   9  -2   6        111.72         96.72         4.43 o                         
 -10  -1   6          6.64          9.93         2.36 o                         
  -9  -1   6         18.33         16.59         1.58 o                         
  -8  -1   6         20.23         15.49         1.15 o                         
  -7  -1   6        196.64        201.13         4.94 o                         
  -6  -1   6        148.03        138.73         3.01 o                         
  -5  -1   6       1641.99       1703.40        28.42 o                         
  -4  -1   6        135.57        133.75         3.13 o                         
  -3  -1   6        284.11        352.73         6.23 o                         
  -2  -1   6       1035.86       1378.50        40.23 o                         
  -1  -1   6       1086.83       1193.37        30.04 o                         
   0  -1   6        600.43        585.10        13.46 o                         
   1  -1   6        220.33        261.45         5.07 o                         
   2  -1   6       1490.81       1489.85        25.01 o                         
   3  -1   6        295.67        307.41         6.78 o                         
   4  -1   6          6.07          6.00         0.66 o                         
   5  -1   6        683.41        646.19        13.19 o                         
   6  -1   6        212.50        214.26         9.06 o                         
   7  -1   6        334.61        326.96         9.65 o                         
   8  -1   6        216.54        214.38         7.22 o                         
 -10   0   6         57.40         51.45         3.66 o                         
  -9   0   6        340.31        367.90        10.66 o                         
  -8   0   6          3.43          4.32         0.98 o                         
  -7   0   6         27.33         35.22         2.72 o                         
  -6   0   6        107.16        108.26         3.03 o                         
  -5   0   6          0.11          0.63         0.45 o                         
  -4   0   6        245.45        199.37         3.80 o                         
  -3   0   6        204.13        248.04         5.94 o                         
  -2   0   6        133.66        138.56         4.16 o                         
  -1   0   6         35.92         37.77         1.00 o                         
   0   0   6          6.05          2.88         0.34 o                         
   1   0   6         75.57         82.70         2.19 o                         
   2   0   6        643.73        664.26        11.51 o                         
   3   0   6       3000.52       3035.20        70.43 o                         
   4   0   6         29.71         28.40         1.33 o                         
   5   0   6         21.35         24.73         1.30 o                         
   6   0   6        182.91        185.68         6.11 o                         
   7   0   6        138.27        133.05         5.10 o                         
   8   0   6         50.71         49.64         2.99 o                         
 -10   1   6         12.40         12.80         1.71 o                         
  -9   1   6        707.12        747.77        19.94 o                         
  -8   1   6        254.30        258.58         7.86 o                         
  -7   1   6        668.80        595.02        23.21 o                         
  -6   1   6        233.55        223.82         5.33 o                         
  -5   1   6       2058.97       2172.84        42.72 o                         
  -4   1   6       1059.25       1113.70        22.25 o                         
  -3   1   6        181.77        174.08         4.37 o                         
  -2   1   6        246.99        186.58        10.52 o                         
  -1   1   6       1655.44       1807.70        36.74 o                         
   0   1   6        172.42        161.51         3.66 o                         
   1   1   6        112.49        137.96         2.85 o                         
   2   1   6       3439.84       3555.32        58.68 o                         
   3   1   6         75.39         83.39         3.29 o                         
   4   1   6          1.36          2.01         0.75 o                         
   5   1   6         75.04         74.23         2.50 o                         
   6   1   6        453.87        460.18        12.68 o                         
   7   1   6        144.91        138.44         5.29 o                         
   8   1   6        129.10        130.55         5.27 o                         
 -10   2   6         66.20         68.33         3.46 o                         
  -9   2   6       1055.12       1095.94        28.48 o                         
  -8   2   6        177.79        164.29         6.44 o                         
  -7   2   6        396.10        349.17         9.98 o                         
  -6   2   6         47.68         51.22         1.97 o                         
  -5   2   6        145.46        153.19         7.76 o                         
  -4   2   6       1091.79       1001.30        41.85 o                         
  -3   2   6       1174.19       1191.25        23.81 o                         
  -2   2   6       1860.64       1848.21        36.41 o                         
  -1   2   6          9.61         10.12         0.77 o                         
   0   2   6         10.24         14.03         1.34 o                         
   1   2   6        831.31        869.12        14.86 o                         
   2   2   6        512.25        502.35        10.39 o                         
   3   2   6        703.69        644.51        13.17 o                         
   4   2   6         35.97         35.18         1.63 o                         
   5   2   6        111.42        106.54         3.25 o                         
   6   2   6         93.86         85.24         3.25 o                         
   7   2   6        562.25        577.62        15.80 o                         
 -10   3   6        211.56        214.06         7.95 o                         
  -9   3   6        447.86        421.21        26.40 o                         
  -8   3   6        639.15        665.63        18.01 o                         
  -7   3   6        722.40        733.50        19.43 o                         
  -6   3   6         12.09         11.72         1.15 o                         
  -5   3   6       1066.15       1128.03        22.79 o                         
  -4   3   6         50.92         45.86         3.66 o                         
  -3   3   6       1344.66       1315.40        31.67 o                         
  -2   3   6       3800.40       3644.20        70.81 o                         
  -1   3   6        379.01        344.27        19.52 o                         
   0   3   6        747.20        786.00        16.03 o                         
   1   3   6         32.88         39.81         2.81 o                         
   2   3   6       1081.13       1084.13        21.34 o                         
   3   3   6       1172.54       1192.14        23.94 o                         
   4   3   6        102.93        100.25         3.11 o                         
   5   3   6         66.35         67.27         2.54 o                         
   6   3   6        142.83        136.74         4.78 o                         
   7   3   6        127.29        126.35         5.12 o                         
  -9   4   6        202.47        211.29         7.18 o                         
  -8   4   6        325.85        305.84         9.35 o                         
  -7   4   6        451.80        441.42        12.48 o                         
  -6   4   6       1242.92       1252.66        40.67 o                         
  -5   4   6       1213.11       1179.44        30.03 o                         
  -4   4   6       2753.21       2860.62        55.94 o                         
  -3   4   6       3309.72       3557.85        69.31 o                         
  -2   4   6        901.18        909.65        19.91 o                         
  -1   4   6        202.88        214.58         5.13 o                         
   0   4   6          8.24          9.06         1.13 o                         
   1   4   6         48.13         43.46         2.31 o                         
   2   4   6        153.22        134.60         3.65 o                         
   3   4   6         80.33         72.24         3.14 o                         
   4   4   6        591.14        578.22        12.33 o                         
   5   4   6        282.33        278.54         6.85 o                         
   6   4   6        250.24        247.95         6.40 o                         
  -9   5   6         52.01         55.36         3.17 o                         
  -8   5   6         85.99         80.19         3.71 o                         
  -7   5   6         74.47         74.86         3.44 o                         
  -6   5   6         81.34         77.29         3.43 o                         
  -5   5   6        517.79        518.03        25.83 o                         
  -4   5   6       1209.28       1224.26        24.75 o                         
  -3   5   6        961.80        966.80        28.99 o                         
  -2   5   6       1163.15       1178.85        40.74 o                         
  -1   5   6       1476.14       1576.03        38.53 o                         
   0   5   6       1136.88       1156.61        53.14 o                         
   1   5   6         26.07         26.97         1.88 o                         
   2   5   6        643.21        595.44        15.86 o                         
   3   5   6        131.83        141.43         4.01 o                         
   4   5   6        122.40        126.93         3.85 o                         
   5   5   6        190.95        184.38         5.13 o                         
   6   5   6         12.94         12.26         1.82 o                         
  -8   6   6         40.43         38.66         2.86 o                         
  -7   6   6         15.32         14.08         1.69 o                         
  -6   6   6        868.31        842.81        22.39 o                         
  -5   6   6          0.60          1.09         0.82 o                         
  -4   6   6        267.50        245.47        11.14 o                         
  -3   6   6        182.29        174.97         5.67 o                         
  -2   6   6        284.78        269.24         6.46 o                         
  -1   6   6        126.50        137.77         5.48 o                         
   0   6   6         48.63         28.69         2.01 o                         
   1   6   6        521.25        478.23        13.21 o                         
   2   6   6        414.26        387.77        14.77 o                         
   3   6   6         77.89         77.24         3.69 o                         
   4   6   6        547.50        531.99        14.83 o                         
   5   6   6        278.38        282.12         9.16 o                         
  -7   7   6        161.80        171.01         6.34 o                         
  -6   7   6          0.47          0.17         0.90 o                         
  -5   7   6        334.07        337.94        13.49 o                         
  -4   7   6        287.70        279.47         9.47 o                         
  -3   7   6        232.50        241.18         6.05 o                         
  -2   7   6        242.74        258.40         7.96 o                         
  -1   7   6        174.24        159.60         5.63 o                         
   0   7   6        786.14        755.71        19.82 o                         
   1   7   6         31.99         32.03         3.08 o                         
   2   7   6         50.88         51.48         2.98 o                         
   3   7   6         61.64         62.75         4.54 o                         
  -6   8   6        100.60        101.84         4.53 o                         
  -5   8   6        111.03        112.84         4.76 o                         
  -4   8   6        120.81        121.10         4.88 o                         
  -3   8   6        122.34        127.61         4.91 o                         
  -2   8   6         12.86         14.05         1.69 o                         
  -1   8   6         25.58         24.74         2.11 o                         
   0   8   6         86.84         83.15         3.86 o                         
   1   8   6        359.75        379.29        11.30 o                         
   2   8   6        187.62        199.13         7.07 o                         
  -4   9   6         80.47         83.35         6.18 o                         
  -3   9   6         69.45         67.96         3.49 o                         
  -2   9   6        184.73        186.73         6.63 o                         
  -1   9   6         83.47         87.17         8.77 o                         
  -1 -13   7        425.69        443.60        11.94 o                         
   0 -13   7         32.15         28.17         3.02 o                         
   1 -13   7         25.22         30.55         2.37 o                         
   2 -13   7         22.04         24.09         2.14 o                         
   3 -13   7        247.06        254.38         8.12 o                         
  -3 -12   7        795.10        847.81        21.02 o                         
  -2 -12   7         40.50         32.80         2.20 o                         
  -1 -12   7         50.46         58.77         3.36 o                         
   0 -12   7        228.16        220.32         6.96 o                         
   1 -12   7        119.42        120.16         4.58 o                         
   2 -12   7         19.59         18.43         1.80 o                         
   3 -12   7        151.07        143.24         5.31 o                         
   4 -12   7        652.99        659.12        17.44 o                         
   5 -12   7         91.39         93.13         4.24 o                         
  -5 -11   7        354.00        362.79        10.26 o                         
  -4 -11   7          1.69          4.18         1.21 o                         
  -3 -11   7        441.39        469.41        12.36 o                         
  -2 -11   7        501.23        459.80        12.00 o                         
  -1 -11   7       1169.28       1183.61        23.44 o                         
   0 -11   7          8.42          7.12         0.94 o                         
   1 -11   7        176.93        166.44         5.53 o                         
   2 -11   7          3.76          3.22         1.08 o                         
   3 -11   7         90.10         85.65         5.85 o                         
   4 -11   7        679.15        694.89        27.55 o                         
   5 -11   7         83.01         80.88         3.77 o                         
   6 -11   7        156.48        149.63         5.62 o                         
  -6 -10   7        218.96        200.29         6.51 o                         
  -5 -10   7         90.87         85.71         3.65 o                         
  -4 -10   7        108.24         98.46         4.13 o                         
  -3 -10   7        188.67        189.30         5.84 o                         
  -2 -10   7         61.92         54.23         2.11 o                         
  -1 -10   7        131.36        114.72         4.54 o                         
   0 -10   7       1001.35        971.55        19.31 o                         
   1 -10   7        257.27        246.86         7.30 o                         
   2 -10   7          0.28          0.48         0.80 o                         
   3 -10   7        403.37        376.81        10.80 o                         
   4 -10   7        164.91        148.86         5.26 o                         
   5 -10   7          0.01         -0.70         2.03 o                         
   6 -10   7        135.55        133.42         5.09 o                         
   7 -10   7        264.15        266.22        20.61 o                         
  -7  -9   7         26.74         20.58         1.97 o                         
  -6  -9   7         11.40         11.19         1.50 o                         
  -5  -9   7       1004.02        975.96        23.50 o                         
  -4  -9   7          3.86          1.76         0.82 o                         
  -3  -9   7         30.94         15.43         1.16 o                         
  -2  -9   7        932.40        863.76        17.26 o                         
  -1  -9   7       2310.58       2306.37        43.92 o                         
   0  -9   7       1368.21       1333.22        33.49 o                         
   1  -9   7       1135.98       1111.27        21.79 o                         
   2  -9   7        358.14        347.45         9.56 o                         
   3  -9   7        146.07        136.04         4.71 o                         
   4  -9   7        240.10        218.96         7.89 o                         
   5  -9   7        209.30        210.41         6.74 o                         
   6  -9   7        175.82        185.16         6.23 o                         
   7  -9   7         11.68         12.25         1.64 o                         
  -7  -8   7        512.20        488.55        12.87 o                         
  -6  -8   7        582.13        558.77        14.23 o                         
  -5  -8   7          1.17          5.57         1.12 o                         
  -4  -8   7          3.39          1.67         0.80 o                         
  -3  -8   7         66.54         42.24         1.72 o                         
  -2  -8   7          4.58          6.81         0.81 o                         
  -1  -8   7        426.12        416.26         8.79 o                         
   0  -8   7       2288.60       2243.66        42.64 o                         
   1  -8   7          9.95         10.28         1.16 o                         
   2  -8   7          8.13          4.24         0.91 o                         
   3  -8   7          3.13          3.28         0.84 o                         
   4  -8   7         22.29         25.22         1.75 o                         
   5  -8   7        194.63        192.83         5.04 o                         
   6  -8   7        241.98        218.74         5.68 o                         
   7  -8   7        451.38        460.83        12.31 o                         
   8  -8   7         38.46         43.49         2.27 o                         
  -8  -7   7        348.07        360.60        10.04 o                         
  -7  -7   7          0.52          1.07         0.94 o                         
  -6  -7   7        455.72        437.11        11.35 o                         
  -5  -7   7        868.17        905.47        19.88 o                         
  -4  -7   7          2.02          1.78         0.57 o                         
  -3  -7   7         30.72         31.39         1.44 o                         
  -2  -7   7          3.92          3.53         0.63 o                         
  -1  -7   7        622.61        566.88        11.49 o                         
   0  -7   7         73.01         51.92         1.78 o                         
   1  -7   7        585.77        614.63        12.37 o                         
   2  -7   7       3184.06       3270.24        61.60 o                         
   3  -7   7         70.08         67.10         2.52 o                         
   4  -7   7         78.65         80.00         2.57 o                         
   5  -7   7          8.23         11.38         1.05 o                         
   6  -7   7        666.87        663.97        14.25 o                         
   7  -7   7         40.44         33.43         2.91 o                         
   8  -7   7         13.79         11.81         1.39 o                         
  -9  -6   7         58.21         56.02         2.94 o                         
  -8  -6   7        118.77        109.54         4.12 o                         
  -7  -6   7         42.33         37.90         2.16 o                         
  -6  -6   7        141.12        141.12         3.70 o                         
  -5  -6   7        395.02        365.38         7.85 o                         
  -4  -6   7         41.67         42.76         3.00 o                         
  -3  -6   7        274.50        300.45        12.19 o                         
  -2  -6   7        718.31        738.27        14.60 o                         
  -1  -6   7        429.56        430.90         8.87 o                         
   0  -6   7       2240.25       2163.83        41.00 o                         
   1  -6   7         15.82         22.24         1.06 o                         
   2  -6   7        131.72        135.76         4.24 o                         
   3  -6   7        667.99        684.76        14.09 o                         
   4  -6   7         22.00         14.11         1.01 o                         
   5  -6   7        496.24        482.02        14.97 o                         
   6  -6   7         14.11         12.57         2.00 o                         
   7  -6   7        771.49        803.68        17.04 o                         
   8  -6   7        116.76        113.80         5.49 o                         
  -9  -5   7        156.92        154.91         5.30 o                         
  -8  -5   7         89.93         96.18         3.72 o                         
  -7  -5   7        472.44        484.38        12.33 o                         
  -6  -5   7       1288.39       1277.44        24.82 o                         
  -5  -5   7        378.56        379.99        10.09 o                         
  -4  -5   7         58.50         52.70         1.77 o                         
  -3  -5   7        455.60        436.32        30.81 o                         
  -2  -5   7        481.95        500.92        10.13 o                         
  -1  -5   7         21.35         11.51         0.76 o                         
   0  -5   7        272.48        291.22         5.34 o                         
   1  -5   7         97.94         91.04         4.08 o                         
   2  -5   7       1557.72       1556.31        26.10 o                         
   3  -5   7        122.42        112.94         3.05 o                         
   4  -5   7         35.33         43.92         1.75 o                         
   5  -5   7         62.11         55.13         2.09 o                         
   6  -5   7       1364.12       1421.66        33.05 o                         
   7  -5   7        280.92        261.95        10.95 o                         
   8  -5   7          3.55          3.40         1.20 o                         
  -9  -4   7        415.02        398.51        15.41 o                         
  -8  -4   7        136.49        128.72         4.40 o                         
  -7  -4   7         15.40         17.22         1.14 o                         
  -6  -4   7        211.82        215.56         5.01 o                         
  -5  -4   7       2358.63       2372.65        44.96 o                         
  -4  -4   7        270.29        274.62         5.92 o                         
  -3  -4   7        872.46        907.34        18.66 o                         
  -2  -4   7         70.49         78.44         1.78 o                         
  -1  -4   7        412.73        460.48         8.20 o                         
   0  -4   7         12.11         22.07         1.02 o                         
   1  -4   7         26.26         46.30         1.30 o                         
   2  -4   7       2885.69       3119.68        51.61 o                         
   3  -4   7         32.67         41.55         1.31 o                         
   4  -4   7        412.79        385.25         8.43 o                         
   5  -4   7          3.68          3.15         0.66 o                         
   6  -4   7         44.55         35.73         2.12 o                         
   7  -4   7         13.56          8.93         1.35 o                         
   8  -4   7        457.10        454.43        18.01 o                         
  -9  -3   7        238.34        266.04        11.07 o                         
  -8  -3   7        103.10        105.42         3.87 o                         
  -7  -3   7        318.18        305.95         7.38 o                         
  -6  -3   7        173.45        169.06         4.07 o                         
  -5  -3   7       2633.40       2782.07        46.05 o                         
  -4  -3   7        873.74        891.95        15.19 o                         
  -3  -3   7        587.06        582.60        10.10 o                         
  -2  -3   7        221.12        218.13         4.10 o                         
  -1  -3   7          6.25          4.27         0.41 o                         
   0  -3   7         97.90        130.95         2.71 o                         
   1  -3   7        559.28        522.50         9.18 o                         
   2  -3   7       1846.30       1884.50        31.44 o                         
   3  -3   7         23.74         21.77         1.13 o                         
   4  -3   7        337.87        316.86         9.00 o                         
   5  -3   7        140.27        134.04         3.68 o                         
   6  -3   7        301.44        305.00         8.87 o                         
   7  -3   7        164.21        152.97         5.44 o                         
   8  -3   7         19.69         16.10         1.85 o                         
  -9  -2   7        156.96        162.67         7.63 o                         
  -8  -2   7        250.86        256.49         7.48 o                         
  -7  -2   7        313.99        309.08         9.61 o                         
  -6  -2   7         74.22         78.37         2.54 o                         
  -5  -2   7        212.85        229.39         4.45 o                         
  -4  -2   7        625.38        686.90        11.81 o                         
  -3  -2   7       2487.99       2811.91        46.47 o                         
  -2  -2   7        871.35        833.56        14.17 o                         
  -1  -2   7       1339.77       1434.52        40.08 o                         
   0  -2   7        558.22        651.10        11.25 o                         
   1  -2   7        568.51        602.44        10.51 o                         
   2  -2   7        230.13        207.54         5.44 o                         
   3  -2   7        357.44        350.43         6.50 o                         
   4  -2   7        448.20        439.47         8.34 o                         
   5  -2   7         61.60         55.59         2.64 o                         
   6  -2   7         10.05          9.14         1.31 o                         
   7  -2   7          1.00          0.52         0.84 o                         
   8  -2   7        321.73        331.53        14.95 o                         
 -10  -1   7        186.57        213.79         9.80 o                         
  -9  -1   7         69.24         70.16         3.19 o                         
  -8  -1   7         31.29         33.23         1.64 o                         
  -7  -1   7        489.92        496.32        10.69 o                         
  -6  -1   7        155.45        146.71         3.80 o                         
  -5  -1   7       2461.87       2530.91        49.53 o                         
  -4  -1   7        433.52        438.22         9.30 o                         
  -3  -1   7       1191.80       1136.88        19.13 o                         
  -2  -1   7          0.21          3.13         0.62 o                         
  -1  -1   7         90.82         86.77         1.91 o                         
   0  -1   7       1813.08       1897.45        31.54 o                         
   1  -1   7         48.32         42.12         1.27 o                         
   2  -1   7       1590.32       1633.43        27.42 o                         
   3  -1   7         21.75         22.94         1.00 o                         
   4  -1   7       1206.47       1184.58        28.97 o                         
   5  -1   7        297.91        302.97         8.71 o                         
   6  -1   7         23.93         27.85         1.98 o                         
   7  -1   7         25.25         24.18         2.13 o                         
   8  -1   7         61.84         56.96         4.16 o                         
 -10   0   7          4.20          7.37         1.45 o                         
  -9   0   7         60.76         70.66         3.79 o                         
  -8   0   7        358.43        319.86         9.30 o                         
  -7   0   7          0.84          1.31         0.60 o                         
  -6   0   7        350.63        354.61         7.90 o                         
  -5   0   7        309.11        327.53         7.28 o                         
  -4   0   7          4.12          6.00         0.69 o                         
  -3   0   7       4070.48       4441.46       139.95 o                         
  -2   0   7        921.92        928.85        18.74 o                         
  -1   0   7       2068.52       2181.51        44.44 o                         
   0   0   7        249.84        272.52         5.75 o                         
   1   0   7        489.76        516.43         9.11 o                         
   2   0   7        328.80        309.22         5.79 o                         
   3   0   7         30.18         30.15         1.37 o                         
   4   0   7        984.43       1029.79        20.41 o                         
   5   0   7         53.58         48.93         1.93 o                         
   6   0   7         54.68         58.38         2.99 o                         
   7   0   7         26.74         25.40         2.18 o                         
   8   0   7        176.40        190.83         6.87 o                         
 -10   1   7         80.39         91.05         4.06 o                         
  -9   1   7          3.68          4.63         1.22 o                         
  -8   1   7         12.28         17.53         1.59 o                         
  -7   1   7        319.85        279.91         6.60 o                         
  -6   1   7         22.45         24.05         1.31 o                         
  -5   1   7        305.34        280.61        13.82 o                         
  -4   1   7        688.97        660.61        16.75 o                         
  -3   1   7       4204.41       4407.44        96.35 o                         
  -2   1   7        189.11        190.84         4.57 o                         
  -1   1   7        395.22        438.55         9.37 o                         
   0   1   7        501.83        525.70         9.25 o                         
   1   1   7         16.40         17.50         1.50 o                         
   2   1   7       1184.42       1263.57        24.57 o                         
   3   1   7         22.48         16.20         1.10 o                         
   4   1   7       1336.68       1272.96        38.84 o                         
   5   1   7        386.51        400.26         9.63 o                         
   6   1   7         12.13          9.44         1.42 o                         
   7   1   7          5.74          6.94         1.44 o                         
 -10   2   7         57.30         54.38         3.26 o                         
  -9   2   7         64.20         68.97         3.40 o                         
  -8   2   7        287.07        264.31         8.17 o                         
  -7   2   7         99.86         86.63         2.82 o                         
  -6   2   7        289.41        280.38         6.58 o                         
  -5   2   7         11.67         17.61         3.15 o                         
  -4   2   7        522.58        478.68        10.29 o                         
  -3   2   7         18.40         17.04         1.18 o                         
  -2   2   7        190.06        164.06         4.13 o                         
  -1   2   7        883.25        881.64        22.44 o                         
   0   2   7        322.57        294.93         6.60 o                         
   1   2   7        116.70        114.65         3.08 o                         
   2   2   7        102.94         89.28         2.68 o                         
   3   2   7          7.17          6.65         0.83 o                         
   4   2   7        247.64        236.96         8.81 o                         
   5   2   7        487.22        467.34        10.28 o                         
   6   2   7        130.73        128.94         3.92 o                         
   7   2   7          7.41          9.78         1.65 o                         
  -9   3   7         25.96         24.58         2.11 o                         
  -8   3   7        118.79        110.32         4.42 o                         
  -7   3   7        399.77        368.27        10.66 o                         
  -6   3   7         31.76         25.58         1.64 o                         
  -5   3   7        643.54        629.24        18.55 o                         
  -4   3   7       1825.25       1855.65        84.83 o                         
  -3   3   7       4166.78       4345.64       106.16 o                         
  -2   3   7       1107.68       1084.67        28.33 o                         
  -1   3   7        461.29        456.06         9.84 o                         
   0   3   7         24.50         22.70         1.90 o                         
   1   3   7         18.59         23.06         1.69 o                         
   2   3   7         17.26         19.17         1.21 o                         
   3   3   7          8.17         10.39         1.77 o                         
   4   3   7       2040.79       2057.26        39.84 o                         
   5   3   7        237.19        225.36         5.81 o                         
   6   3   7        199.98        203.54         6.48 o                         
  -9   4   7          0.66          1.32         1.05 o                         
  -8   4   7         92.91         96.84         4.18 o                         
  -7   4   7         27.25         25.14         2.00 o                         
  -6   4   7          0.44          1.28         0.68 o                         
  -5   4   7         38.24         42.80         4.01 o                         
  -4   4   7         55.43         49.98         1.97 o                         
  -3   4   7        350.44        349.02         7.90 o                         
  -2   4   7        103.33        101.55         4.91 o                         
  -1   4   7         15.12         18.82         1.22 o                         
   0   4   7        190.95        192.10         6.15 o                         
   1   4   7        396.34        370.69        10.46 o                         
   2   4   7         47.79         59.22         3.18 o                         
   3   4   7        179.39        167.88         9.16 o                         
   4   4   7        251.45        241.12         6.08 o                         
   5   4   7         33.61         31.97         1.92 o                         
   6   4   7        422.40        427.39         9.92 o                         
  -8   5   7        367.75        375.49        11.28 o                         
  -7   5   7        216.66        209.01         7.05 o                         
  -6   5   7         23.96         22.06         1.89 o                         
  -5   5   7         17.94         18.03         1.30 o                         
  -4   5   7        635.14        654.45        13.93 o                         
  -3   5   7         13.55         12.06         1.07 o                         
  -2   5   7        256.37        237.46         5.83 o                         
  -1   5   7         61.58         66.23         3.05 o                         
   0   5   7        113.62        108.94         4.62 o                         
   1   5   7         34.51         32.94         2.45 o                         
   2   5   7         18.60         13.25         2.40 o                         
   3   5   7        597.58        584.84        15.93 o                         
   4   5   7        226.91        216.58         7.29 o                         
   5   5   7         30.84         32.85         2.59 o                         
  -8   6   7         33.92         38.58         2.72 o                         
  -7   6   7        297.27        310.00         9.71 o                         
  -6   6   7        145.66        136.94        10.19 o                         
  -5   6   7        921.24        923.69        26.03 o                         
  -4   6   7         17.75         15.92         1.27 o                         
  -3   6   7        135.92        129.78         3.80 o                         
  -2   6   7          0.26          3.04         1.18 o                         
  -1   6   7         79.23         88.40         5.51 o                         
   0   6   7          0.01          0.80         0.84 o                         
   1   6   7         32.74         27.03         2.09 o                         
   2   6   7        873.73        876.50        22.93 o                         
   3   6   7        218.53        213.78         7.30 o                         
   4   6   7          5.64          7.32         1.67 o                         
  -7   7   7        118.08        128.33         9.29 o                         
  -6   7   7        155.77        161.36         6.03 o                         
  -5   7   7        466.52        485.01        15.65 o                         
  -4   7   7         55.42         62.05         2.53 o                         
  -3   7   7          1.86          2.10         1.28 o                         
  -2   7   7         32.30         29.18         6.62 o                         
  -1   7   7         49.72         53.31         3.01 o                         
   0   7   7        267.36        253.87         8.19 o                         
   1   7   7        167.50        163.45         6.06 o                         
   2   7   7         44.04         44.10         3.87 o                         
  -5   8   7        661.00        701.00        30.88 o                         
  -4   8   7         17.10         13.22         2.90 o                         
  -3   8   7        321.19        320.54         9.84 o                         
  -2   8   7          0.02         -0.25         0.98 o                         
  -1   8   7        575.73        591.12        17.51 o                         
   0   8   7          1.64          1.60         1.14 o                         
  -1 -13   8        754.99        771.74        27.01 o                         
   0 -13   8         14.43         14.16         1.84 o                         
   1 -13   8        190.77        183.08         6.36 o                         
   2 -13   8         12.11         12.93         1.78 o                         
  -3 -12   8          3.41          2.65         1.18 o                         
  -2 -12   8        192.84        192.83         6.17 o                         
  -1 -12   8         88.03         93.00         3.13 o                         
   0 -12   8          2.91          2.78         1.08 o                         
   1 -12   8        243.02        250.01         7.77 o                         
   2 -12   8        109.04        106.98         8.42 o                         
   3 -12   8         20.85         21.39         3.29 o                         
   4 -12   8        157.68        149.47         5.58 o                         
  -5 -11   8         21.96         30.25         2.56 o                         
  -4 -11   8        110.80         95.02         5.70 o                         
  -3 -11   8        190.77        189.09         6.03 o                         
  -2 -11   8        167.15        167.71         4.52 o                         
  -1 -11   8        436.55        447.37         9.77 o                         
   0 -11   8          9.21          8.93         1.07 o                         
   1 -11   8        519.11        521.87        13.89 o                         
   2 -11   8          6.14          5.17         1.18 o                         
   3 -11   8         42.59         40.59         4.23 o                         
   4 -11   8         47.34         46.00         2.73 o                         
   5 -11   8        125.54        143.00         5.40 o                         
   6 -11   8        339.35        343.94        10.34 o                         
  -6 -10   8         11.56         15.95         1.82 o                         
  -5 -10   8        465.07        439.70        11.77 o                         
  -4 -10   8          9.46         10.83         1.42 o                         
  -3 -10   8        206.01        188.30         6.12 o                         
  -2 -10   8        998.05        977.96        19.49 o                         
  -1 -10   8         51.23         43.14         1.86 o                         
   0 -10   8         60.56         49.80         2.00 o                         
   1 -10   8        103.73         97.04         3.78 o                         
   2 -10   8          0.06          2.17         0.92 o                         
   3 -10   8        107.66         99.99         5.11 o                         
   4 -10   8          6.45          6.57         1.23 o                         
   5 -10   8        148.44        136.27         5.10 o                         
   6 -10   8         60.24         74.36         3.59 o                         
  -7  -9   8          1.54          3.20         2.31 o                         
  -6  -9   8        121.24        110.39         4.22 o                         
  -5  -9   8         64.07         50.11         2.58 o                         
  -4  -9   8         70.06         59.91         2.22 o                         
  -3  -9   8        273.55        311.78         7.06 o                         
  -2  -9   8        588.65        575.93        11.95 o                         
  -1  -9   8       1028.25        998.28        19.75 o                         
   0  -9   8         84.40         84.92         2.63 o                         
   1  -9   8        618.09        628.77        12.89 o                         
   2  -9   8        209.42        183.79         5.81 o                         
   3  -9   8        106.64         88.39         3.58 o                         
   4  -9   8         17.90         19.96         1.70 o                         
   5  -9   8        199.14        199.69         8.95 o                         
   6  -9   8        299.43        314.14         9.37 o                         
   7  -9   8          7.53         10.07         1.87 o                         
  -7  -8   8         33.68         38.56         4.80 o                         
  -6  -8   8        448.95        442.93        11.66 o                         
  -5  -8   8        491.64        500.69        10.60 o                         
  -4  -8   8         12.82         14.16         1.09 o                         
  -3  -8   8        156.94        158.53         4.07 o                         
  -2  -8   8        243.71        236.16         5.49 o                         
  -1  -8   8          0.77          1.19         0.53 o                         
   0  -8   8          6.02          3.65         0.64 o                         
   1  -8   8          0.19          0.46         0.49 o                         
   2  -8   8        756.58        795.01        19.76 o                         
   3  -8   8         72.78         60.72         3.14 o                         
   4  -8   8        486.20        444.40        11.99 o                         
   5  -8   8         61.95         48.65         4.29 o                         
   6  -8   8         47.47         41.18         2.48 o                         
   7  -8   8          0.66          3.46         0.93 o                         
  -8  -7   8        330.13        339.94         9.56 o                         
  -7  -7   8        185.06        170.29         5.50 o                         
  -6  -7   8        286.54        278.67         7.81 o                         
  -5  -7   8        125.38        117.41         3.27 o                         
  -4  -7   8        797.64        794.34        15.88 o                         
  -3  -7   8       1479.39       1467.63        28.35 o                         
  -2  -7   8        508.86        480.47        10.48 o                         
  -1  -7   8        513.17        472.70         9.81 o                         
   0  -7   8         62.03         63.74         2.41 o                         
   1  -7   8       1363.53       1417.12        27.33 o                         
   2  -7   8       1325.68       1337.81        32.12 o                         
   3  -7   8        114.17        108.73         3.88 o                         
   4  -7   8          1.50          5.14         0.78 o                         
   5  -7   8         79.72         69.62         2.52 o                         
   6  -7   8         74.52         87.28         3.02 o                         
   7  -7   8        164.02        157.88         5.44 o                         
   8  -7   8         90.54         85.01         3.99 o                         
  -9  -6   8          5.68          5.90         2.27 o                         
  -8  -6   8        739.38        735.92        18.29 o                         
  -7  -6   8         11.75          9.97         1.32 o                         
  -6  -6   8        120.55        125.16         3.42 o                         
  -5  -6   8        420.71        406.37        10.88 o                         
  -4  -6   8        632.43        634.71        13.70 o                         
  -3  -6   8          2.70          1.79         0.82 o                         
  -2  -6   8        748.58        760.58        16.56 o                         
  -1  -6   8        219.41        209.42         5.69 o                         
   0  -6   8         27.74         24.99         1.20 o                         
   1  -6   8        374.53        333.45        10.71 o                         
   2  -6   8        333.18        347.67         7.30 o                         
   3  -6   8        430.20        412.16         8.94 o                         
   4  -6   8        848.89        800.73        16.47 o                         
   5  -6   8          3.24          4.65         0.80 o                         
   6  -6   8        209.55        196.58         5.20 o                         
   7  -6   8         25.92         27.09         2.09 o                         
   8  -6   8        885.21        940.78        24.18 o                         
  -9  -5   8         24.40         25.54         3.00 o                         
  -8  -5   8        146.67        149.78         5.01 o                         
  -7  -5   8        380.95        374.24         8.20 o                         
  -6  -5   8        157.67        165.34         4.14 o                         
  -5  -5   8          1.71          1.75         0.54 o                         
  -4  -5   8          7.72         10.09         0.84 o                         
  -3  -5   8       4262.38       4201.84        78.85 o                         
  -2  -5   8        126.08        133.86         3.32 o                         
  -1  -5   8        172.55        171.88         4.03 o                         
   0  -5   8        405.40        437.59         8.97 o                         
   1  -5   8        389.75        405.65         8.27 o                         
   2  -5   8        212.48        204.49         6.53 o                         
   3  -5   8        149.11        127.75         3.43 o                         
   4  -5   8        920.71        953.66        19.39 o                         
   5  -5   8        137.29        131.21         3.73 o                         
   6  -5   8          9.92          8.08         1.15 o                         
   7  -5   8         19.22         26.05         2.09 o                         
   8  -5   8        289.75        337.15        10.84 o                         
  -9  -4   8          9.17          7.78         2.03 o                         
  -8  -4   8        526.79        553.59        15.38 o                         
  -7  -4   8         23.34         18.89         1.52 o                         
  -6  -4   8        556.54        547.96        11.27 o                         
  -5  -4   8        611.15        624.72        12.60 o                         
  -4  -4   8       1552.22       1673.67        31.94 o                         
  -3  -4   8         66.14         59.97         3.44 o                         
  -2  -4   8        926.45        977.66        18.99 o                         
  -1  -4   8        992.29        999.15        21.08 o                         
   0  -4   8          2.01          6.42         0.54 o                         
   1  -4   8        518.93        494.75        10.37 o                         
   2  -4   8        622.06        671.90        11.75 o                         
   3  -4   8       2156.90       2255.58        37.67 o                         
   4  -4   8        650.36        636.55        13.32 o                         
   5  -4   8         30.31         29.84         1.70 o                         
   6  -4   8         72.73         61.30         3.17 o                         
   7  -4   8         32.03         28.02         2.15 o                         
   8  -4   8         26.98         28.98         3.64 o                         
  -9  -3   8         93.06         92.26         3.78 o                         
  -8  -3   8         58.78         60.68         3.72 o                         
  -7  -3   8         32.43         34.21         2.01 o                         
  -6  -3   8        595.08        646.76        16.47 o                         
  -5  -3   8        267.65        237.91         6.02 o                         
  -4  -3   8        449.86        434.17         7.79 o                         
  -3  -3   8        478.26        460.41         8.15 o                         
  -2  -3   8       1089.14       1077.43        18.17 o                         
  -1  -3   8         61.52         78.15         2.09 o                         
   0  -3   8          6.67          8.36         0.57 o                         
   1  -3   8        242.43        250.08         4.82 o                         
   2  -3   8        962.55       1081.89        18.51 o                         
   3  -3   8        230.24        245.90         5.73 o                         
   4  -3   8       2913.84       3011.00        71.62 o                         
   5  -3   8        386.62        343.21         9.64 o                         
   6  -3   8         59.36         58.44         2.92 o                         
   7  -3   8        104.24        110.80         4.53 o                         
   8  -3   8        338.00        354.94        10.72 o                         
  -9  -2   8         39.27         42.52         3.37 o                         
  -8  -2   8          6.72          7.50         1.20 o                         
  -7  -2   8          7.31          5.26         0.98 o                         
  -6  -2   8        212.77        207.81         5.05 o                         
  -5  -2   8        384.37        355.75         7.84 o                         
  -4  -2   8        614.53        637.62        13.21 o                         
  -3  -2   8         73.52         72.50         1.77 o                         
  -2  -2   8         44.45         46.39         1.32 o                         
  -1  -2   8        115.95         81.67         1.90 o                         
   0  -2   8        243.25        259.16         4.90 o                         
   1  -2   8        705.13        732.62        12.73 o                         
   2  -2   8        126.77        127.02         2.85 o                         
   3  -2   8       1144.55       1162.31        21.72 o                         
   4  -2   8          5.78          4.74         0.71 o                         
   5  -2   8        349.81        354.93         9.98 o                         
   6  -2   8        972.97        948.38        24.01 o                         
   7  -2   8        112.63        107.51         4.47 o                         
   8  -2   8          7.71          7.12         1.54 o                         
 -10  -1   8        429.96        502.11        19.75 o                         
  -9  -1   8        142.56        128.56         6.62 o                         
  -8  -1   8        749.26        761.65        16.04 o                         
  -7  -1   8        271.64        285.34         6.72 o                         
  -6  -1   8         25.06         27.89         1.40 o                         
  -5  -1   8         14.53          6.88         1.02 o                         
  -4  -1   8        412.03        392.04         8.52 o                         
  -3  -1   8         88.28         73.28         2.24 o                         
  -2  -1   8        245.42        224.37         5.21 o                         
  -1  -1   8        163.75        157.92         3.18 o                         
   0  -1   8         37.05         36.10         1.16 o                         
   1  -1   8        125.94        115.90         2.62 o                         
   2  -1   8        337.45        318.47         5.99 o                         
   3  -1   8       1005.26        991.48        19.67 o                         
   4  -1   8       3678.95       4025.04        76.25 o                         
   5  -1   8          0.96          0.30         0.92 o                         
   6  -1   8         17.32         18.87         1.78 o                         
   7  -1   8        326.67        310.98        13.96 o                         
 -10   0   8         44.45         51.41         2.94 o                         
  -9   0   8        198.74        226.99         7.27 o                         
  -8   0   8        130.26        132.79         4.38 o                         
  -7   0   8         62.19         66.47         2.37 o                         
  -6   0   8       1690.39       1603.44        32.02 o                         
  -5   0   8       1254.44       1173.10        28.60 o                         
  -4   0   8        529.93        515.96        10.97 o                         
  -3   0   8          0.42          0.94         1.75 o                         
  -2   0   8         12.58         12.24         0.88 o                         
  -1   0   8        468.19        459.46         9.83 o                         
   0   0   8          0.02          0.58         0.33 o                         
   1   0   8         31.84         30.93         2.23 o                         
   2   0   8         19.21         11.78         0.96 o                         
   3   0   8        283.95        280.96         6.42 o                         
   4   0   8          0.26          0.19         0.55 o                         
   5   0   8         28.48         29.46         1.84 o                         
   6   0   8        372.51        379.67        11.03 o                         
   7   0   8         48.68         50.38         3.06 o                         
  -9   1   8        171.91        189.22         6.42 o                         
  -8   1   8        606.83        601.69        16.30 o                         
  -7   1   8        422.45        417.47         9.38 o                         
  -6   1   8        199.32        168.72         4.44 o                         
  -5   1   8        459.96        470.77        10.25 o                         
  -4   1   8        224.29        216.05         5.25 o                         
  -3   1   8       1045.29       1025.52        20.82 o                         
  -2   1   8        114.84        105.13         5.69 o                         
  -1   1   8         90.26         83.18         2.51 o                         
   0   1   8        451.80        410.72        11.09 o                         
   1   1   8         47.10         52.29         1.85 o                         
   2   1   8          5.99          5.72         0.77 o                         
   3   1   8        190.02        190.12         4.76 o                         
   4   1   8        309.61        294.57         6.90 o                         
   5   1   8          6.10          6.44         0.98 o                         
   6   1   8         20.53         16.35         3.05 o                         
   7   1   8         35.75         41.94         2.87 o                         
  -9   2   8          0.04          0.81         1.16 o                         
  -8   2   8        670.81        659.04        17.85 o                         
  -7   2   8        611.64        636.02        13.63 o                         
  -6   2   8        801.38        773.22        16.56 o                         
  -5   2   8        806.16        807.72        16.81 o                         
  -4   2   8         40.21         41.55         1.76 o                         
  -3   2   8        187.06        180.11         4.58 o                         
  -2   2   8          0.60          0.29         0.50 o                         
  -1   2   8       3613.12       3746.80        73.05 o                         
   0   2   8         21.06         23.41         2.20 o                         
   1   2   8          7.66          5.78         1.07 o                         
   2   2   8        652.09        647.10        16.91 o                         
   3   2   8         25.01         26.77         2.05 o                         
   4   2   8         21.73         18.82         1.36 o                         
   5   2   8        271.40        286.46        13.41 o                         
   6   2   8        634.52        666.19        32.35 o                         
  -9   3   8         16.84         18.95         4.90 o                         
  -8   3   8         49.82         44.41         2.64 o                         
  -7   3   8         17.64         19.55         1.77 o                         
  -6   3   8        460.26        426.93         9.63 o                         
  -5   3   8       2026.39       2100.72        41.74 o                         
  -4   3   8        325.55        308.18        10.78 o                         
  -3   3   8       1920.13       1922.51        38.09 o                         
  -2   3   8         14.97         15.59         1.11 o                         
  -1   3   8         62.32         48.79         3.09 o                         
   0   3   8        218.14        177.05         5.81 o                         
   1   3   8        787.91        821.03        21.05 o                         
   2   3   8         67.47         64.36         3.05 o                         
   3   3   8          0.43          0.38         0.82 o                         
   4   3   8         15.04         14.79         1.68 o                         
   5   3   8         59.90         60.68         2.62 o                         
   6   3   8          8.13          5.79         1.23 o                         
  -8   4   8        125.93        121.49         5.72 o                         
  -7   4   8        323.44        327.66         9.94 o                         
  -6   4   8         90.01         86.64         3.69 o                         
  -5   4   8         28.40         32.71         2.28 o                         
  -4   4   8         50.58         55.05         3.25 o                         
  -3   4   8        682.44        749.61        15.78 o                         
  -2   4   8         76.45         78.27         2.64 o                         
  -1   4   8        631.07        604.89        16.06 o                         
   0   4   8        154.14        140.33         5.05 o                         
   1   4   8        233.83        252.08         7.84 o                         
   2   4   8        480.14        499.71        13.84 o                         
   3   4   8         54.49         55.72         3.02 o                         
   4   4   8        440.03        427.83        13.63 o                         
   5   4   8          0.03         -0.31         1.12 o                         
  -8   5   8         41.72         33.93         4.32 o                         
  -7   5   8          0.02          0.76         1.07 o                         
  -6   5   8        182.31        169.84         8.61 o                         
  -5   5   8       1716.04       1709.56        34.37 o                         
  -4   5   8         13.88         14.80         1.25 o                         
  -3   5   8         93.61         93.01         6.15 o                         
  -2   5   8         36.80         39.38         2.41 o                         
  -1   5   8        164.08        150.69         9.37 o                         
   0   5   8         27.24         28.18         2.12 o                         
   1   5   8        675.36        690.18        18.40 o                         
   2   5   8        704.05        679.20        18.27 o                         
   3   5   8         44.53         44.83         2.92 o                         
   4   5   8         12.91          8.87         1.65 o                         
  -7   6   8        151.50        155.35         5.88 o                         
  -6   6   8         22.40         22.94         2.38 o                         
  -5   6   8         39.71         39.79         2.00 o                         
  -4   6   8        261.77        272.22         8.75 o                         
  -3   6   8        907.12        929.10        32.48 o                         
  -2   6   8         83.78         76.34         3.65 o                         
  -1   6   8        102.58         92.72         4.07 o                         
   0   6   8          9.54          4.92         1.28 o                         
   1   6   8        483.08        518.71        14.59 o                         
   2   6   8        110.29        105.49         4.67 o                         
   3   6   8        188.62        183.22         6.75 o                         
  -5   7   8        114.88        116.30         6.89 o                         
  -4   7   8        119.59        140.17         5.39 o                         
  -3   7   8        264.35        297.26         9.28 o                         
  -2   7   8        241.14        239.02        10.52 o                         
  -1   7   8          1.05          2.77         1.20 o                         
   0   7   8         39.71         45.80         2.95 o                         
   1   7   8        168.84        160.30         6.16 o                         
   0 -13   9        235.70        247.57         7.90 o                         
   1 -13   9        120.47        131.97         5.14 o                         
  -3 -12   9         25.10         27.39         2.16 o                         
  -2 -12   9        187.13        178.41         4.91 o                         
  -1 -12   9        188.19        196.31         5.21 o                         
   0 -12   9        180.06        179.32         6.09 o                         
   1 -12   9         35.22         39.32         9.39 o                         
   2 -12   9         69.85         81.82         3.75 o                         
   3 -12   9        272.04        281.19         8.71 o                         
   4 -12   9         25.77         22.60         2.16 o                         
  -5 -11   9        104.87        100.14         4.12 o                         
  -4 -11   9         13.77         14.27         1.67 o                         
  -3 -11   9        554.06        560.95        12.02 o                         
  -2 -11   9         41.77         43.76         2.03 o                         
  -1 -11   9         74.42         73.11         2.65 o                         
   0 -11   9          4.11          2.58         1.14 o                         
   1 -11   9        449.74        435.51        11.98 o                         
   2 -11   9         77.56         68.82         3.29 o                         
   3 -11   9          4.31          5.75         1.28 o                         
   4 -11   9        232.11        258.58         8.10 o                         
   5 -11   9         25.63         27.59         2.31 o                         
  -6 -10   9         61.44         61.22         5.43 o                         
  -5 -10   9          3.91          3.62         1.76 o                         
  -4 -10   9        864.73        851.40        20.83 o                         
  -3 -10   9          0.76          2.06         0.79 o                         
  -2 -10   9         12.47         10.91         1.10 o                         
  -1 -10   9         45.21         56.33         2.19 o                         
   0 -10   9        158.15        150.42         7.21 o                         
   1 -10   9        598.90        569.41        14.89 o                         
   2 -10   9         94.31         87.20         5.95 o                         
   3 -10   9        525.83        497.08        13.41 o                         
   4 -10   9          9.25         12.27         1.53 o                         
   5 -10   9        197.67        200.13         6.74 o                         
   6 -10   9         42.76         45.04         2.79 o                         
  -7  -9   9         33.42         33.59         2.41 o                         
  -6  -9   9        415.87        406.41        11.04 o                         
  -5  -9   9         34.41         32.17         2.40 o                         
  -4  -9   9         81.19         67.97         2.45 o                         
  -3  -9   9        332.24        344.41         7.73 o                         
  -2  -9   9          0.93          2.19         0.69 o                         
  -1  -9   9        716.20        699.07        14.26 o                         
   0  -9   9         12.34          7.59         1.15 o                         
   1  -9   9        697.43        656.12        16.72 o                         
   2  -9   9          5.02          6.80         1.68 o                         
   3  -9   9        204.10        214.51         6.71 o                         
   4  -9   9        691.45        680.53        17.68 o                         
   5  -9   9         55.71         43.02         2.57 o                         
   6  -9   9         60.74         49.79         2.84 o                         
  -7  -8   9         42.63         45.68         3.22 o                         
  -6  -8   9         55.20         59.93         2.88 o                         
  -5  -8   9         67.04         59.92         2.21 o                         
  -4  -8   9       1273.82       1309.99        25.62 o                         
  -3  -8   9         28.63         25.24         1.40 o                         
  -2  -8   9          1.68          1.99         0.59 o                         
  -1  -8   9        245.47        252.89         5.83 o                         
   0  -8   9        513.46        496.22        10.38 o                         
   1  -8   9        250.11        219.41         5.21 o                         
   2  -8   9       1096.11       1043.55        25.56 o                         
   3  -8   9       1292.64       1242.49        34.10 o                         
   4  -8   9          8.78          7.18         1.99 o                         
   5  -8   9         81.86         64.97         3.15 o                         
   6  -8   9         25.09         24.08         2.07 o                         
   7  -8   9        195.32        205.61         7.00 o                         
  -8  -7   9        313.25        322.93         9.22 o                         
  -7  -7   9        155.40        150.09         5.07 o                         
  -6  -7   9         77.19         74.92         2.54 o                         
  -5  -7   9        137.18        125.68         3.45 o                         
  -4  -7   9        340.64        313.55         6.99 o                         
  -3  -7   9        587.98        573.40        14.08 o                         
  -2  -7   9        480.82        501.87        10.43 o                         
  -1  -7   9        335.08        328.77         7.19 o                         
   0  -7   9         61.88         47.82         1.79 o                         
   1  -7   9        779.38        776.45        15.53 o                         
   2  -7   9        335.38        317.10         8.76 o                         
   3  -7   9         41.00         35.36         2.31 o                         
   4  -7   9        392.19        370.56        10.26 o                         
   5  -7   9        286.13        256.91         7.80 o                         
   6  -7   9        101.70         99.84         3.72 o                         
   7  -7   9         73.05         54.60         4.61 o                         
  -8  -6   9        827.38        858.53        30.46 o                         
  -7  -6   9         27.98         25.20         1.49 o                         
  -6  -6   9        247.53        251.59         5.89 o                         
  -5  -6   9         83.08         78.22         3.42 o                         
  -4  -6   9        137.70        141.25         4.52 o                         
  -3  -6   9        663.33        631.38        12.76 o                         
  -2  -6   9        259.02        268.15        11.95 o                         
  -1  -6   9       1884.14       1933.50        36.87 o                         
   0  -6   9        292.23        259.13         9.98 o                         
   1  -6   9        243.57        255.97         5.78 o                         
   2  -6   9         41.81         26.87         1.29 o                         
   3  -6   9        899.28        852.64        17.42 o                         
   4  -6   9        549.90        528.69        11.38 o                         
   5  -6   9         93.17         79.88         3.93 o                         
   6  -6   9         55.63         57.11         3.01 o                         
   7  -6   9        164.21        166.91         5.91 o                         
  -9  -5   9        211.58        205.40         9.60 o                         
  -8  -5   9        961.75       1029.35        29.91 o                         
  -7  -5   9         17.73         16.62         1.54 o                         
  -6  -5   9        307.45        313.37         7.00 o                         
  -5  -5   9        140.18        131.02         3.46 o                         
  -4  -5   9       2212.83       2268.56        43.14 o                         
  -3  -5   9       1326.52       1356.80        28.77 o                         
  -2  -5   9       1719.04       1800.33        41.03 o                         
  -1  -5   9          3.95          5.36         0.80 o                         
   0  -5   9        112.60        110.49         2.94 o                         
   1  -5   9          5.23          4.74         0.77 o                         
   2  -5   9        377.68        374.36         6.97 o                         
   3  -5   9        134.34        126.78         3.47 o                         
   4  -5   9        494.71        511.12        11.04 o                         
   5  -5   9        792.53        795.14        16.63 o                         
   6  -5   9         13.64         15.21         1.64 o                         
   7  -5   9         13.61         13.48         1.76 o                         
  -9  -4   9        180.25        176.86         8.58 o                         
  -8  -4   9        751.80        851.66        21.64 o                         
  -7  -4   9         41.53         40.48         3.49 o                         
  -6  -4   9        747.13        754.38        19.13 o                         
  -5  -4   9        115.79        111.34         4.10 o                         
  -4  -4   9        107.71        113.65         3.70 o                         
  -3  -4   9        209.56        218.15         6.69 o                         
  -2  -4   9        102.64        100.21         2.66 o                         
  -1  -4   9       1072.92       1072.44        24.82 o                         
   0  -4   9          7.95          9.45         1.02 o                         
   1  -4   9        551.20        529.58        15.10 o                         
   2  -4   9       1336.13       1330.26        22.64 o                         
   3  -4   9        714.59        756.90        19.79 o                         
   4  -4   9         29.83         24.90         1.40 o                         
   5  -4   9         43.35         40.23         2.31 o                         
   6  -4   9        780.35        823.76        21.13 o                         
   7  -4   9          3.52          8.80         2.91 o                         
  -9  -3   9         24.02         26.51         2.05 o                         
  -8  -3   9        499.48        533.63        14.25 o                         
  -7  -3   9        337.51        308.32         8.84 o                         
  -6  -3   9          2.51          1.12         0.74 o                         
  -5  -3   9        108.76        114.49         4.00 o                         
  -4  -3   9         32.15         28.60         1.69 o                         
  -3  -3   9          4.83          5.24         0.52 o                         
  -2  -3   9        498.67        534.26         9.44 o                         
  -1  -3   9        110.51         87.01         2.95 o                         
   0  -3   9        688.21        665.75        13.28 o                         
   1  -3   9          0.16          1.30         0.52 o                         
   2  -3   9        799.14        863.11        15.04 o                         
   3  -3   9        287.35        293.20         6.47 o                         
   4  -3   9          4.79          3.81         0.90 o                         
   5  -3   9        383.41        383.81        10.74 o                         
   6  -3   9        377.13        396.02        11.30 o                         
   7  -3   9         23.48         22.40         2.14 o                         
  -9  -2   9        129.24        141.61         7.16 o                         
  -8  -2   9        297.65        302.55         8.81 o                         
  -7  -2   9          1.40          0.54         0.78 o                         
  -6  -2   9       2143.23       2185.17        60.06 o                         
  -5  -2   9         23.97         25.94         1.35 o                         
  -4  -2   9         43.74         41.48         1.66 o                         
  -3  -2   9         38.36         34.75         1.49 o                         
  -2  -2   9         45.44         47.35         1.74 o                         
  -1  -2   9        200.71        173.79         6.85 o                         
   0  -2   9         37.51         36.16         1.58 o                         
   1  -2   9       2378.79       2395.50        72.55 o                         
   2  -2   9       2123.18       2232.37        50.46 o                         
   3  -2   9        109.99        119.50         3.31 o                         
   4  -2   9         87.16         86.36         3.17 o                         
   5  -2   9         22.69         23.46         2.73 o                         
   6  -2   9       1294.08       1373.14        33.97 o                         
   7  -2   9         34.91         30.68         2.44 o                         
  -9  -1   9          0.44          1.32         1.28 o                         
  -8  -1   9          3.41          4.12         1.14 o                         
  -7  -1   9         64.64         56.44         2.19 o                         
  -6  -1   9          0.02          1.79         0.84 o                         
  -5  -1   9        240.24        235.32         9.86 o                         
  -4  -1   9        219.85        166.31         4.25 o                         
  -3  -1   9         60.31         51.09         1.87 o                         
  -2  -1   9         18.04         21.54         1.16 o                         
  -1  -1   9        370.46        320.55         8.89 o                         
   0  -1   9        124.39        128.74         3.46 o                         
   1  -1   9         31.66         29.37         1.14 o                         
   2  -1   9        914.14        935.59        16.19 o                         
   3  -1   9        231.59        236.60         7.01 o                         
   4  -1   9         12.90         14.67         1.16 o                         
   5  -1   9        106.22        106.05         5.08 o                         
   6  -1   9         50.46         46.81         2.85 o                         
   7  -1   9         70.54         71.41         6.92 o                         
  -9   0   9         17.69         19.08         2.29 o                         
  -8   0   9         64.85         70.70         2.79 o                         
  -7   0   9          0.76         -0.42         0.61 o                         
  -6   0   9       1013.64        940.01        22.86 o                         
  -5   0   9        661.15        623.51        13.23 o                         
  -4   0   9         49.53         48.67         1.91 o                         
  -3   0   9        414.83        434.55         9.49 o                         
  -2   0   9        365.76        327.59         7.41 o                         
  -1   0   9        352.75        302.59         6.91 o                         
   0   0   9        102.00         96.69         3.76 o                         
   1   0   9        739.37        738.61        15.30 o                         
   2   0   9        137.92        147.95         3.88 o                         
   3   0   9         39.00         35.18         2.35 o                         
   4   0   9        224.30        216.98         5.62 o                         
   5   0   9          5.94          5.24         2.62 o                         
   6   0   9        309.07        311.89        16.53 o                         
  -9   1   9        270.38        276.00        12.29 o                         
  -8   1   9          9.18          6.84         1.29 o                         
  -7   1   9          0.79          1.51         0.71 o                         
  -6   1   9        287.48        266.10        11.74 o                         
  -5   1   9        713.10        692.37        14.65 o                         
  -4   1   9        104.46        102.18         3.09 o                         
  -3   1   9         91.75         85.92         2.84 o                         
  -2   1   9         81.74         75.48         2.48 o                         
  -1   1   9       1147.06       1135.46        23.06 o                         
   0   1   9        123.81        114.91         6.11 o                         
   1   1   9        991.14       1052.02        26.37 o                         
   2   1   9         43.19         35.22         2.46 o                         
   3   1   9         44.97         38.04         4.00 o                         
   4   1   9          2.35          3.26         1.01 o                         
   5   1   9         77.03         82.41         2.94 o                         
   6   1   9         74.56         74.37         6.86 o                         
  -9   2   9         43.54         48.88         2.90 o                         
  -8   2   9        303.94        298.20         9.16 o                         
  -7   2   9        105.94        115.96        10.53 o                         
  -6   2   9        390.92        392.86         9.12 o                         
  -5   2   9         98.39         84.03         2.83 o                         
  -4   2   9        120.41        116.36         4.66 o                         
  -3   2   9        617.68        613.35        13.13 o                         
  -2   2   9        828.38        791.12        16.57 o                         
  -1   2   9       1216.98       1203.14        37.57 o                         
   0   2   9        131.68        116.59         4.36 o                         
   1   2   9          0.45          2.18         1.35 o                         
   2   2   9        120.72        116.88         4.47 o                         
   3   2   9          1.50          1.48         0.91 o                         
   4   2   9        145.01        130.97         4.98 o                         
   5   2   9        878.87        872.73        22.69 o                         
  -8   3   9          1.18          1.98         1.13 o                         
  -7   3   9          1.79          4.03         1.18 o                         
  -6   3   9         91.92         85.41         3.90 o                         
  -5   3   9        264.51        236.29         5.98 o                         
  -4   3   9        364.73        361.55        11.80 o                         
  -3   3   9        232.89        218.31         5.83 o                         
  -2   3   9         26.26         25.88         1.90 o                         
  -1   3   9          0.94          0.47         0.67 o                         
   0   3   9        495.93        505.14        13.83 o                         
   1   3   9        126.32        134.73         5.01 o                         
   2   3   9         48.65         42.00         4.23 o                         
   3   3   9         20.79         14.50         1.67 o                         
   4   3   9          0.00          0.26         1.00 o                         
   5   3   9         23.91         25.20         2.34 o                         
  -8   4   9         74.49         72.49         3.67 o                         
  -7   4   9        326.78        333.06        10.17 o                         
  -6   4   9        444.74        449.52        12.48 o                         
  -5   4   9        270.54        281.27         7.46 o                         
  -4   4   9         12.67         11.38         1.15 o                         
  -3   4   9       1665.19       1727.60        34.69 o                         
  -2   4   9         32.38         31.74         2.20 o                         
  -1   4   9          0.87          1.22         0.86 o                         
   0   4   9         33.86         27.57         2.11 o                         
   1   4   9        182.84        184.31         6.95 o                         
   2   4   9        114.31         92.99         7.93 o                         
   3   4   9         18.32         17.92         2.00 o                         
   4   4   9        865.46        894.73        25.46 o                         
  -7   5   9         36.92         42.50         2.77 o                         
  -6   5   9         12.24         13.01         1.72 o                         
  -5   5   9          6.05          6.93         1.08 o                         
  -4   5   9        851.16        892.10        18.83 o                         
  -3   5   9        165.74        168.69         5.98 o                         
  -2   5   9          0.74          1.81         1.02 o                         
  -1   5   9        117.81        127.90         6.53 o                         
   0   5   9        254.93        251.33        10.24 o                         
   1   5   9          3.73          4.27         1.41 o                         
   2   5   9         67.40         60.98         3.45 o                         
   3   5   9        387.12        419.39        12.44 o                         
  -6   6   9          5.96          7.46         2.75 o                         
  -5   6   9        152.20        155.76         5.08 o                         
  -4   6   9        450.41        483.51        13.67 o                         
  -3   6   9       1021.85       1119.78        47.46 o                         
  -2   6   9         18.37         16.78         1.93 o                         
  -1   6   9         39.71         32.43         2.49 o                         
   0   6   9         34.25         29.56         2.98 o                         
   1   6   9        179.96        172.58         6.46 o                         
  -3   7   9         27.48         24.88         2.31 o                         
  -2   7   9         19.77         18.77         2.08 o                         
  -3 -12  10         21.46         21.94         2.10 o                         
  -2 -12  10        544.56        549.81        11.96 o                         
  -1 -12  10        326.51        337.59         7.95 o                         
   0 -12  10        448.94        454.90        12.62 o                         
   1 -12  10         19.63         23.76         2.42 o                         
   2 -12  10         88.94         96.53         4.23 o                         
   3 -12  10        601.17        623.22        25.39 o                         
  -4 -11  10        341.96        313.86         9.01 o                         
  -3 -11  10          1.37          2.33         0.90 o                         
  -2 -11  10        356.92        337.78         7.82 o                         
  -1 -11  10          1.09          0.99         0.78 o                         
   0 -11  10         13.04         13.33         1.58 o                         
   1 -11  10        229.34        211.64         6.83 o                         
   2 -11  10        135.32        132.95         5.00 o                         
   3 -11  10        103.21        102.06         4.30 o                         
   4 -11  10         20.80         20.25         2.04 o                         
   5 -11  10         71.45         72.58         3.66 o                         
  -5 -10  10          0.23          0.64         0.93 o                         
  -4 -10  10        540.53        539.56        11.55 o                         
  -3 -10  10         13.94         10.53         1.15 o                         
  -2 -10  10        438.43        456.74         9.95 o                         
  -1 -10  10        355.56        335.76         7.66 o                         
   0 -10  10        270.16        261.90         6.24 o                         
   1 -10  10        189.33        178.05         5.83 o                         
   2 -10  10          6.00          7.88         1.33 o                         
   3 -10  10        108.21         99.35         5.86 o                         
   4 -10  10        334.65        334.96        15.38 o                         
   5 -10  10        503.79        506.79        21.19 o                         
  -6  -9  10         85.90         86.59         3.69 o                         
  -5  -9  10         13.98         16.20         2.37 o                         
  -4  -9  10        320.89        299.11         6.95 o                         
  -3  -9  10          1.69          0.75         0.66 o                         
  -2  -9  10        498.62        505.16        10.74 o                         
  -1  -9  10         52.26         51.54         2.04 o                         
   0  -9  10         34.73         27.90         1.50 o                         
   1  -9  10         11.50          9.12         1.36 o                         
   2  -9  10        118.44        113.06         4.21 o                         
   3  -9  10         78.26         86.11         4.04 o                         
   4  -9  10        165.95        155.49         5.49 o                         
   5  -9  10        162.82        147.52        12.68 o                         
   6  -9  10          3.63          5.68         1.41 o                         
  -7  -8  10        543.54        573.45        14.81 o                         
  -6  -8  10        376.46        404.89         9.00 o                         
  -5  -8  10         11.91         11.46         1.10 o                         
  -4  -8  10        104.03        103.26         3.12 o                         
  -3  -8  10         40.79         37.68         1.68 o                         
  -2  -8  10        543.49        543.12        11.35 o                         
  -1  -8  10        510.35        492.56        10.41 o                         
   0  -8  10         46.27         34.99         1.60 o                         
   1  -8  10        516.66        518.78        10.89 o                         
   2  -8  10         19.27         13.88         1.41 o                         
   3  -8  10        118.78        110.95         4.19 o                         
   4  -8  10        310.13        296.26         8.72 o                         
   5  -8  10         48.22         58.41         3.05 o                         
   6  -8  10        318.63        321.93        21.08 o                         
  -8  -7  10        456.46        496.77        19.23 o                         
  -7  -7  10        449.85        427.48        16.77 o                         
  -6  -7  10          4.91          3.57         0.82 o                         
  -5  -7  10         36.86         35.63         1.75 o                         
  -4  -7  10        329.73        310.22         6.99 o                         
  -3  -7  10         56.24         59.44         2.45 o                         
  -2  -7  10          5.84          5.72         0.79 o                         
  -1  -7  10        975.01        995.80        19.67 o                         
   0  -7  10          6.04         11.67         0.96 o                         
   1  -7  10        307.46        295.86         6.67 o                         
   2  -7  10        175.27        161.25         5.19 o                         
   3  -7  10        143.91        108.27         3.98 o                         
   4  -7  10          0.88          0.15         0.76 o                         
   5  -7  10        151.13        134.62         4.96 o                         
   6  -7  10         47.35         43.10         2.65 o                         
   7  -7  10          2.69          6.78         2.05 o                         
  -8  -6  10         26.98         32.33         3.47 o                         
  -7  -6  10        241.90        231.99         7.21 o                         
  -6  -6  10        774.65        796.88        20.33 o                         
  -5  -6  10          0.00          0.30         0.62 o                         
  -4  -6  10        818.79        834.28        16.68 o                         
  -3  -6  10        596.70        591.55        12.11 o                         
  -2  -6  10       3343.04       3467.65        78.16 o                         
  -1  -6  10        516.50        496.85        10.33 o                         
   0  -6  10          0.49          0.10         0.47 o                         
   1  -6  10        479.60        444.03         9.39 o                         
   2  -6  10        686.26        664.46        18.84 o                         
   3  -6  10          0.29          0.65         0.70 o                         
   4  -6  10        115.60        105.87         5.89 o                         
   5  -6  10        113.14        121.20         3.68 o                         
   6  -6  10        629.04        683.75        17.88 o                         
   7  -6  10         21.47         24.01         2.12 o                         
  -8  -5  10         12.87         17.87         3.32 o                         
  -7  -5  10        413.01        425.70        12.37 o                         
  -6  -5  10         58.11         63.57         2.94 o                         
  -5  -5  10          2.99          4.38         0.96 o                         
  -4  -5  10        397.44        391.26        14.08 o                         
  -3  -5  10         26.41         29.03         1.34 o                         
  -2  -5  10         23.55         24.53         1.25 o                         
  -1  -5  10        225.06        214.38         4.98 o                         
   0  -5  10       1121.10       1178.92        22.95 o                         
   1  -5  10        356.17        325.51         7.70 o                         
   2  -5  10         47.16         42.10         1.47 o                         
   3  -5  10         56.63         61.47         2.18 o                         
   4  -5  10        391.93        388.07         8.77 o                         
   5  -5  10        274.07        267.33         8.03 o                         
   6  -5  10         72.28         75.10         3.50 o                         
   7  -5  10          0.07         -0.15         0.95 o                         
  -9  -4  10         29.58         39.00         2.54 o                         
  -8  -4  10         29.92         29.44         6.44 o                         
  -7  -4  10         13.28          8.82         1.33 o                         
  -6  -4  10        563.70        565.88        17.97 o                         
  -5  -4  10        135.47        127.76         4.46 o                         
  -4  -4  10         57.14         48.63         2.35 o                         
  -3  -4  10         22.83         22.51         1.57 o                         
  -2  -4  10       1895.19       1959.92        37.29 o                         
  -1  -4  10         20.78         19.83         1.10 o                         
   0  -4  10        140.90        138.46         3.52 o                         
   1  -4  10          0.28          1.19         0.62 o                         
   2  -4  10        310.18        315.61         6.97 o                         
   3  -4  10        299.70        318.11         7.28 o                         
   4  -4  10        438.05        465.44        10.27 o                         
   5  -4  10        401.21        415.78        12.56 o                         
   6  -4  10          0.46          2.90         1.30 o                         
   7  -4  10        145.31        154.54         5.81 o                         
  -9  -3  10         73.36         75.61         3.50 o                         
  -8  -3  10         11.91         17.10         1.68 o                         
  -7  -3  10        304.35        307.55        11.06 o                         
  -6  -3  10          1.87          7.38         3.84 o                         
  -5  -3  10          0.80          0.87         0.81 o                         
  -4  -3  10       1026.14       1032.38        25.54 o                         
  -3  -3  10         38.28         36.89         4.62 o                         
  -2  -3  10         11.62          9.90         1.10 o                         
  -1  -3  10         17.69         19.16         0.91 o                         
   0  -3  10       2999.75       3059.29        50.79 o                         
   1  -3  10          4.03          5.51         0.79 o                         
   2  -3  10          0.23          0.21         0.40 o                         
   3  -3  10         96.56         97.47         2.52 o                         
   4  -3  10        352.02        351.40         9.90 o                         
   5  -3  10         10.46          7.51         1.28 o                         
   6  -3  10        169.74        161.13         6.74 o                         
   7  -3  10        139.58        147.28         5.69 o                         
  -9  -2  10          1.87          4.37         1.32 o                         
  -8  -2  10        332.37        316.44        12.13 o                         
  -7  -2  10          0.15          1.41         0.92 o                         
  -6  -2  10        925.31        927.81        30.20 o                         
  -5  -2  10        271.45        265.28         7.76 o                         
  -4  -2  10       1371.05       1242.96        30.30 o                         
  -3  -2  10        506.34        460.18        10.55 o                         
  -2  -2  10        482.25        511.83        17.66 o                         
  -1  -2  10          5.21          5.81         0.76 o                         
   0  -2  10         73.39         77.07         2.50 o                         
   1  -2  10         66.24         51.92         1.78 o                         
   2  -2  10        136.36        131.13         3.56 o                         
   3  -2  10        336.00        334.50        14.89 o                         
   4  -2  10        494.25        506.26        18.24 o                         
   5  -2  10        728.46        764.96        19.82 o                         
   6  -2  10         53.80         54.79         5.17 o                         
  -9  -1  10          6.33          4.94         1.76 o                         
  -8  -1  10         53.57         53.13         3.39 o                         
  -7  -1  10        218.84        233.38         7.22 o                         
  -6  -1  10          3.77          9.27         1.00 o                         
  -5  -1  10         88.98         84.01         2.75 o                         
  -4  -1  10       1943.79       1743.52        34.75 o                         
  -3  -1  10        363.30        355.00         8.03 o                         
  -2  -1  10         77.33         72.63         4.27 o                         
  -1  -1  10        149.19        145.76         3.92 o                         
   0  -1  10        995.02       1002.44        24.86 o                         
   1  -1  10          1.20          1.18         0.55 o                         
   2  -1  10         10.80         10.57         1.29 o                         
   3  -1  10        182.83        171.65         7.89 o                         
   4  -1  10          4.78          4.67         0.98 o                         
   5  -1  10          2.80          3.86         1.70 o                         
   6  -1  10         10.07         12.91         1.79 o                         
  -9   0  10         52.59         49.97         3.91 o                         
  -8   0  10        134.90        134.16         4.05 o                         
  -7   0  10         60.63         51.55         2.40 o                         
  -6   0  10       1270.35       1243.04        25.38 o                         
  -5   0  10        181.25        183.46         4.84 o                         
  -4   0  10        950.26        937.62        19.37 o                         
  -3   0  10        464.38        440.85        15.04 o                         
  -2   0  10          1.93          0.00         0.50 o                         
  -1   0  10         14.69          9.75         0.92 o                         
   0   0  10          1.37          2.43         0.62 o                         
   1   0  10       3089.73       3143.98        75.17 o                         
   2   0  10        259.34        250.51         7.63 o                         
   3   0  10         73.68         63.51         3.80 o                         
   4   0  10          2.36          3.64         0.89 o                         
   5   0  10         88.48         87.54         4.02 o                         
   6   0  10        160.31        181.62         6.58 o                         
  -9   1  10        102.42        116.39         4.72 o                         
  -8   1  10         46.49         37.02         2.38 o                         
  -7   1  10        206.70        201.78         5.39 o                         
  -6   1  10         98.10         88.87         5.69 o                         
  -5   1  10         76.25         73.17         2.65 o                         
  -4   1  10       1061.45       1008.67        20.83 o                         
  -3   1  10        337.58        323.98        10.98 o                         
  -2   1  10         35.21         30.91         1.85 o                         
  -1   1  10       1349.00       1285.17        26.09 o                         
   0   1  10        286.23        313.63         9.19 o                         
   1   1  10        393.60        391.74        11.10 o                         
   2   1  10         85.12         83.11         3.63 o                         
   3   1  10       1161.33       1194.23        30.08 o                         
   4   1  10         12.11          9.97         1.51 o                         
   5   1  10        128.63        132.76         8.13 o                         
  -8   2  10        139.25        133.22         8.35 o                         
  -7   2  10          8.17          7.66         1.60 o                         
  -6   2  10        145.55        140.27         4.44 o                         
  -5   2  10         49.14         45.32         2.04 o                         
  -4   2  10        314.04        310.63         7.46 o                         
  -3   2  10        185.74        183.93         4.91 o                         
  -2   2  10         92.96         79.69         2.72 o                         
  -1   2  10        280.86        270.47         8.24 o                         
   0   2  10         30.99         29.70         2.17 o                         
   1   2  10       1373.28       1301.97        32.57 o                         
   2   2  10        161.93        157.24         5.64 o                         
   3   2  10        223.38        224.85        10.97 o                         
   4   2  10          0.25          1.26         1.11 o                         
   5   2  10         16.14         15.26         2.54 o                         
  -8   3  10         19.80         19.72         2.01 o                         
  -7   3  10        121.08        118.67         4.77 o                         
  -6   3  10          7.29         12.34         1.51 o                         
  -5   3  10        257.07        234.20         6.06 o                         
  -4   3  10        916.56        944.30        36.91 o                         
  -3   3  10        259.05        256.47         6.38 o                         
  -2   3  10        146.08        154.60         4.32 o                         
  -1   3  10         55.45         79.13        13.72 o                         
   0   3  10          1.80          3.67         3.01 o                         
   1   3  10         33.27         32.00         2.38 o                         
   2   3  10         81.91         89.24         4.01 o                         
   3   3  10       1004.69       1056.90        27.73 o                         
   4   3  10         36.93         31.00         2.51 o                         
  -7   4  10         49.25         54.41         3.16 o                         
  -6   4  10        196.60        215.77         9.39 o                         
  -5   4  10         69.06         64.52         2.59 o                         
  -4   4  10        196.93        187.66         5.15 o                         
  -3   4  10          5.39          5.07         0.97 o                         
  -2   4  10        761.14        788.56        41.62 o                         
  -1   4  10        114.47        126.30         5.01 o                         
   0   4  10         25.02         22.10         2.09 o                         
   1   4  10         50.14         46.77         2.94 o                         
   2   4  10         99.26         90.42         4.22 o                         
   3   4  10        357.45        365.42        19.07 o                         
  -6   5  10        244.06        250.91         8.38 o                         
  -5   5  10        320.88        328.69         8.10 o                         
  -4   5  10        461.85        470.94        10.86 o                         
  -3   5  10         24.55         26.49         2.25 o                         
  -2   5  10        675.25        714.43        19.26 o                         
  -1   5  10        569.63        572.64        16.01 o                         
   0   5  10          0.02          0.12         0.88 o                         
   1   5  10          0.87          0.71         1.63 o                         
  -4   6  10        132.26        137.85         5.52 o                         
  -3   6  10         34.10         34.40         2.69 o                         
  -2   6  10        279.83        319.99        25.61 o                         
  -1   6  10        393.39        382.71        16.69 o                         
  -2 -12  11       1354.96       1379.21        27.43 o                         
  -1 -12  11          1.89          1.96         1.28 o                         
   0 -12  11         22.36         21.03         2.68 o                         
   1 -12  11          0.03         -0.06         1.12 o                         
   2 -12  11        126.43        119.21         4.83 o                         
  -4 -11  11         79.08         71.89         2.78 o                         
  -3 -11  11        845.64        860.05        17.71 o                         
  -2 -11  11          0.15          3.40         1.16 o                         
  -1 -11  11         34.08         29.33         1.73 o                         
   0 -11  11         99.80        109.37         4.37 o                         
   1 -11  11          0.38          1.07         1.03 o                         
   2 -11  11          7.66          5.14         1.37 o                         
   3 -11  11        119.31        126.60         4.94 o                         
   4 -11  11          8.39          6.50         1.54 o                         
  -5 -10  11        117.81        120.03         5.45 o                         
  -4 -10  11         19.83         20.75         1.51 o                         
  -3 -10  11         16.96         23.07         4.33 o                         
  -2 -10  11       1257.52       1289.50        25.50 o                         
  -1 -10  11         81.80         82.24         2.81 o                         
   0 -10  11        255.49        247.68         7.53 o                         
   1 -10  11         68.35         56.91         2.91 o                         
   2 -10  11        175.02        146.76        10.08 o                         
   3 -10  11         29.52         24.49         2.12 o                         
   4 -10  11          7.68          8.87         1.67 o                         
   5 -10  11        514.99        542.70        15.00 o                         
  -6  -9  11        127.93        131.73         7.90 o                         
  -5  -9  11        258.64        257.98         6.29 o                         
  -4  -9  11         59.33         47.70         2.08 o                         
  -3  -9  11        280.10        263.24         6.26 o                         
  -2  -9  11         69.14         68.11         3.24 o                         
  -1  -9  11        403.84        394.21         8.74 o                         
   0  -9  11        433.96        433.57         9.60 o                         
   1  -9  11         46.80         38.82         2.24 o                         
   2  -9  11         39.45         35.20         2.23 o                         
   3  -9  11        150.01        133.20         4.92 o                         
   4  -9  11        149.16        137.99        10.86 o                         
   5  -9  11         21.33         20.62         2.04 o                         
  -7  -8  11         96.54         90.57         5.83 o                         
  -6  -8  11        726.05        738.86        16.03 o                         
  -5  -8  11         14.18         15.40         1.89 o                         
  -4  -8  11        304.51        305.01         9.86 o                         
  -3  -8  11        115.80        113.01         3.33 o                         
  -2  -8  11       1068.79       1053.39        20.93 o                         
  -1  -8  11         78.00         80.67         2.65 o                         
   0  -8  11        317.22        326.55         7.36 o                         
   1  -8  11         11.47          5.90         1.08 o                         
   2  -8  11         42.68         42.17         2.31 o                         
   3  -8  11         25.25         20.50         1.76 o                         
   4  -8  11          9.51         12.96         1.58 o                         
   5  -8  11         45.76         44.84         2.71 o                         
   6  -8  11         94.69         96.95         4.34 o                         
  -7  -7  11        924.16        999.01        25.36 o                         
  -6  -7  11        280.03        283.82        17.76 o                         
  -5  -7  11          2.30          5.68         1.44 o                         
  -4  -7  11        178.61        178.20         4.56 o                         
  -3  -7  11        112.14        113.04         3.24 o                         
  -2  -7  11        376.75        370.18         9.65 o                         
  -1  -7  11          1.79          3.27         0.73 o                         
   0  -7  11       4457.05       4560.05        85.88 o                         
   1  -7  11        439.80        437.82         9.43 o                         
   2  -7  11         66.83         62.59         2.82 o                         
   3  -7  11          2.22          0.92         0.81 o                         
   4  -7  11        507.82        508.93        13.65 o                         
   5  -7  11         25.64         24.99         2.04 o                         
  -8  -6  11          5.61          9.51         1.55 o                         
  -7  -6  11          2.70          3.00         1.14 o                         
  -6  -6  11        512.12        537.30        14.44 o                         
  -5  -6  11        723.62        736.77        19.02 o                         
  -4  -6  11        311.14        313.68         9.62 o                         
  -3  -6  11         51.90         49.87         1.91 o                         
  -2  -6  11       1061.75       1051.69        20.72 o                         
  -1  -6  11          5.08          5.88         0.78 o                         
   0  -6  11         13.84         10.90         0.95 o                         
   1  -6  11        592.62        622.01        12.80 o                         
   2  -6  11        369.16        347.24         9.49 o                         
   3  -6  11          4.13          5.05         1.55 o                         
   4  -6  11         10.48         10.05         1.36 o                         
   5  -6  11        654.86        717.91        25.32 o                         
   6  -6  11        188.32        191.91         8.98 o                         
  -8  -5  11        130.09        130.17         4.98 o                         
  -7  -5  11        462.56        487.56        13.35 o                         
  -6  -5  11         12.41         10.58         1.39 o                         
  -5  -5  11         42.56         39.46         2.27 o                         
  -4  -5  11        689.69        729.97        18.70 o                         
  -3  -5  11        610.34        581.25        15.18 o                         
  -2  -5  11        388.13        385.93         8.25 o                         
  -1  -5  11        289.62        284.75         6.35 o                         
   0  -5  11       3717.34       3832.13        72.31 o                         
   1  -5  11          6.26          6.32         0.80 o                         
   2  -5  11        278.57        270.13         6.23 o                         
   3  -5  11         96.91         95.20         5.36 o                         
   4  -5  11         25.96         24.87         1.53 o                         
   5  -5  11         41.32         38.06         2.35 o                         
   6  -5  11         36.62         33.43         2.48 o                         
  -8  -4  11         72.24         72.42         3.42 o                         
  -7  -4  11        101.16        117.35         4.49 o                         
  -6  -4  11        109.29        111.05         4.25 o                         
  -5  -4  11        192.87        191.38         6.14 o                         
  -4  -4  11       1274.94       1291.73        46.98 o                         
  -3  -4  11         90.80         79.35         3.24 o                         
  -2  -4  11        598.30        608.54        16.19 o                         
  -1  -4  11          0.06          0.23         0.77 o                         
   0  -4  11        155.20        145.17         3.71 o                         
   1  -4  11       2234.12       2378.08        45.30 o                         
   2  -4  11        961.82       1024.30        17.82 o                         
   3  -4  11       1028.95       1101.41        22.36 o                         
   4  -4  11          5.68          7.91         1.24 o                         
   5  -4  11        150.12        176.11         6.01 o                         
   6  -4  11        144.00        136.87         5.28 o                         
  -8  -3  11         28.31         31.59         2.29 o                         
  -7  -3  11        143.22        157.91         5.54 o                         
  -6  -3  11        319.81        283.71         8.44 o                         
  -5  -3  11        872.75        858.21        31.97 o                         
  -4  -3  11       1230.11       1277.82        31.37 o                         
  -3  -3  11        270.04        276.93         8.06 o                         
  -2  -3  11        589.45        533.01        13.96 o                         
  -1  -3  11        268.47        292.47        20.48 o                         
   0  -3  11        329.55        329.48         7.60 o                         
   1  -3  11         82.77         82.80         2.25 o                         
   2  -3  11       1465.54       1588.69        30.97 o                         
   3  -3  11        844.03        869.75        17.61 o                         
   4  -3  11        235.37        246.53         7.56 o                         
   5  -3  11         45.93         48.91         2.78 o                         
   6  -3  11          2.20          1.21         1.10 o                         
  -8  -2  11         76.48         66.77         5.28 o                         
  -7  -2  11          0.00         -0.35         0.77 o                         
  -6  -2  11         20.38         22.75         1.95 o                         
  -5  -2  11         53.82         38.55         2.28 o                         
  -4  -2  11       1065.87       1029.87        25.65 o                         
  -3  -2  11         84.98         68.78         3.66 o                         
  -2  -2  11        609.81        557.21        17.10 o                         
  -1  -2  11         90.79         92.69         2.91 o                         
   0  -2  11        512.99        503.28        10.99 o                         
   1  -2  11        688.79        754.14        15.86 o                         
   2  -2  11        140.85        138.76         4.88 o                         
   3  -2  11        596.94        616.62        12.95 o                         
   4  -2  11        165.41        160.40         5.61 o                         
   5  -2  11         52.73         50.00         4.77 o                         
   6  -2  11          0.01          0.02         1.05 o                         
  -8  -1  11          0.40          0.84         0.97 o                         
  -7  -1  11          6.81          7.90         1.36 o                         
  -6  -1  11         90.66         85.08         3.59 o                         
  -5  -1  11       1045.77        982.97        36.36 o                         
  -4  -1  11        426.01        401.97         9.13 o                         
  -3  -1  11         11.47         16.31         1.56 o                         
  -2  -1  11        340.78        345.12         7.96 o                         
  -1  -1  11         65.76         54.46         2.13 o                         
   0  -1  11         43.34         34.89         1.66 o                         
   1  -1  11         40.00         39.19         2.30 o                         
   2  -1  11       1208.88       1264.43        31.47 o                         
   3  -1  11       1159.09       1177.47        35.29 o                         
   4  -1  11         52.06         49.04         2.79 o                         
   5  -1  11         30.75         35.40         2.54 o                         
  -8   0  11         46.25         50.17         4.57 o                         
  -7   0  11         49.65         46.76         2.17 o                         
  -6   0  11        121.05        121.59         3.76 o                         
  -5   0  11          0.81          1.41         0.72 o                         
  -4   0  11        146.89        157.44         4.39 o                         
  -3   0  11         12.49         18.53         1.32 o                         
  -2   0  11          0.24          0.00         0.59 o                         
  -1   0  11         63.75         58.64         2.26 o                         
   0   0  11        521.16        469.74        12.94 o                         
   1   0  11         96.00         94.28         3.92 o                         
   2   0  11         63.46         69.27         3.81 o                         
   3   0  11        116.81        113.73         8.33 o                         
   4   0  11        145.54        144.66         5.35 o                         
   5   0  11        112.71        116.26         7.55 o                         
  -8   1  11          0.08          0.15         0.99 o                         
  -7   1  11        113.13         96.52         4.85 o                         
  -6   1  11        115.10         99.73         3.36 o                         
  -5   1  11        495.57        492.10        11.08 o                         
  -4   1  11          1.62          0.23         0.64 o                         
  -3   1  11          3.09          4.05         0.86 o                         
  -2   1  11         64.29         71.34         2.60 o                         
  -1   1  11        190.16        158.06         4.37 o                         
   0   1  11         92.15         98.22         4.11 o                         
   1   1  11        187.08        192.01         6.51 o                         
   2   1  11         60.87         64.91         3.30 o                         
   3   1  11        172.50        169.50         6.06 o                         
   4   1  11         19.99         14.84         1.79 o                         
  -7   2  11          0.23          2.39         0.96 o                         
  -6   2  11          1.96          2.45         0.92 o                         
  -5   2  11          0.82          2.84         0.85 o                         
  -4   2  11          9.46         10.20         1.33 o                         
  -3   2  11        276.60        310.35         7.59 o                         
  -2   2  11         15.63         11.93         1.16 o                         
  -1   2  11        363.67        363.05        10.68 o                         
   0   2  11         41.76         38.29         2.51 o                         
   1   2  11        175.63        171.67         6.14 o                         
   2   2  11         19.85         21.63         2.06 o                         
   3   2  11          8.40          9.59         1.63 o                         
  -7   3  11          0.20          1.41         2.70 o                         
  -6   3  11        148.76        149.08         5.46 o                         
  -5   3  11        255.88        245.66         9.74 o                         
  -4   3  11         55.39         59.30         2.52 o                         
  -3   3  11         24.41         23.62         1.60 o                         
  -2   3  11        652.33        675.35        18.20 o                         
  -1   3  11         51.37         47.14         2.89 o                         
   0   3  11         25.32         23.09         2.16 o                         
   1   3  11         79.26         86.54         7.04 o                         
   2   3  11         80.33         86.01         4.13 o                         
  -6   4  11         49.59         51.25         3.09 o                         
  -5   4  11          4.37          4.44         1.09 o                         
  -4   4  11        211.47        224.49         6.02 o                         
  -3   4  11        290.47        281.18        10.59 o                         
  -2   4  11         46.60         47.96         3.00 o                         
  -1   4  11        511.40        543.16        15.37 o                         
   0   4  11        203.23        207.51         7.32 o                         
   1   4  11          0.36          1.08         1.22 o                         
  -4   5  11         68.67         67.43         3.69 o                         
  -3   5  11        279.46        289.94         9.38 o                         
  -2   5  11       1136.01       1255.44        32.27 o                         
  -1   5  11          3.08          0.47         1.20 o                         
   0 -12  12         79.05         91.26         4.12 o                         
  -3 -11  12        111.61        110.12         6.49 o                         
  -2 -11  12        156.14        158.37         4.55 o                         
  -1 -11  12         75.09         75.89         3.97 o                         
   0 -11  12        529.08        517.04        13.97 o                         
   1 -11  12        117.21        118.70         6.27 o                         
   2 -11  12         12.96         14.59         2.65 o                         
   3 -11  12         22.46         30.46         4.27 o                         
  -5 -10  12         99.70        117.10         3.71 o                         
  -4 -10  12        874.79        947.38        19.31 o                         
  -3 -10  12        228.37        225.74         5.72 o                         
  -2 -10  12          9.47          4.88         0.97 o                         
  -1 -10  12        286.71        295.40         7.47 o                         
   0 -10  12        106.51        117.97         4.45 o                         
   1 -10  12          7.16          4.58         1.17 o                         
   2 -10  12         27.88         29.87         3.44 o                         
   3 -10  12         33.42         31.60         2.75 o                         
   4 -10  12         11.38         13.44         2.86 o                         
  -6  -9  12          7.85          7.94         1.99 o                         
  -5  -9  12        542.24        575.15        12.32 o                         
  -4  -9  12        317.30        315.58         8.32 o                         
  -3  -9  12         20.77         21.46         1.45 o                         
  -2  -9  12        178.09        177.47         4.72 o                         
  -1  -9  12          6.36          3.50         0.86 o                         
   0  -9  12        482.33        475.06        10.32 o                         
   1  -9  12        140.27        139.41         4.93 o                         
   2  -9  12        558.33        540.55        19.25 o                         
   3  -9  12          1.29          2.12         1.03 o                         
   4  -9  12          0.11          0.13         0.92 o                         
   5  -9  12         32.49         29.94         2.38 o                         
  -6  -8  12         84.15         81.78         4.12 o                         
  -5  -8  12          9.90          9.14         2.01 o                         
  -4  -8  12        365.76        355.84         8.08 o                         
  -3  -8  12        296.43        288.78         6.76 o                         
  -2  -8  12        429.57        423.73        11.05 o                         
  -1  -8  12        134.41        121.00         3.51 o                         
   0  -8  12       1248.76       1285.66        25.34 o                         
   1  -8  12        101.10         84.75         8.10 o                         
   2  -8  12        809.94        798.32        20.20 o                         
   3  -8  12          6.75          9.47         1.42 o                         
   4  -8  12         79.94         66.77         3.27 o                         
   5  -8  12         27.67         32.48         2.46 o                         
  -7  -7  12        175.22        177.99        11.45 o                         
  -6  -7  12          7.33          4.98         1.24 o                         
  -5  -7  12        528.76        561.46        15.14 o                         
  -4  -7  12        135.35        137.87         5.00 o                         
  -3  -7  12         25.73         26.94         1.51 o                         
  -2  -7  12        180.44        167.63         5.41 o                         
  -1  -7  12        145.89        145.89         3.94 o                         
   0  -7  12        882.13        908.04        18.23 o                         
   1  -7  12          4.40          5.76         0.86 o                         
   2  -7  12        846.56        880.03        22.00 o                         
   3  -7  12        146.51        126.92         4.64 o                         
   4  -7  12          1.65          2.50         1.05 o                         
   5  -7  12          0.07          0.60         1.27 o                         
  -7  -6  12        140.38        154.94         5.64 o                         
  -6  -6  12        272.17        283.16         8.64 o                         
  -5  -6  12          0.26          0.32         0.80 o                         
  -4  -6  12         28.57         26.94         2.32 o                         
  -3  -6  12          0.21          0.13         0.66 o                         
  -2  -6  12         86.46         77.80         3.36 o                         
  -1  -6  12         48.75         43.16         1.78 o                         
   0  -6  12        199.52        201.57         4.97 o                         
   1  -6  12         20.69         22.08         2.37 o                         
   2  -6  12        348.14        341.77        14.05 o                         
   3  -6  12          4.16          5.97         1.14 o                         
   4  -6  12         39.82         38.34         2.41 o                         
   5  -6  12        134.68        140.66         7.11 o                         
  -8  -5  12          2.97          2.63         1.71 o                         
  -7  -5  12         45.94         38.39         2.47 o                         
  -6  -5  12          6.16          3.62         1.12 o                         
  -5  -5  12        984.02       1075.90        27.00 o                         
  -4  -5  12        237.13        231.30         7.22 o                         
  -3  -5  12        164.40        161.10         5.47 o                         
  -2  -5  12        656.57        635.57        27.17 o                         
  -1  -5  12       1119.87       1129.37        27.98 o                         
   0  -5  12          0.62          0.61         0.58 o                         
   1  -5  12         23.17         25.29         1.39 o                         
   2  -5  12        931.81       1010.91        20.14 o                         
   3  -5  12         88.77         91.97         3.91 o                         
   4  -5  12         23.01         21.06         2.52 o                         
   5  -5  12          5.27          3.95         1.72 o                         
  -8  -4  12         23.29         20.97         3.89 o                         
  -7  -4  12         86.53         96.68         4.11 o                         
  -6  -4  12        534.90        565.61        17.94 o                         
  -5  -4  12          0.02          4.70         1.74 o                         
  -4  -4  12        121.57        120.18         4.46 o                         
  -3  -4  12         37.86         38.35         3.91 o                         
  -2  -4  12        234.25        208.18         6.52 o                         
  -1  -4  12         17.64         18.13         1.57 o                         
   0  -4  12         54.49         46.37         2.44 o                         
   1  -4  12        784.39        820.16        20.75 o                         
   2  -4  12          5.53          5.18         0.84 o                         
   3  -4  12         55.01         56.06         2.75 o                         
   4  -4  12        165.20        169.87         5.77 o                         
   5  -4  12          3.67          4.27         1.28 o                         
  -8  -3  12         50.62         48.81         5.46 o                         
  -7  -3  12        422.37        421.12        12.87 o                         
  -6  -3  12         44.90         42.51         2.53 o                         
  -5  -3  12        472.66        478.94        20.64 o                         
  -4  -3  12        511.83        478.43        15.70 o                         
  -3  -3  12        551.84        537.97        14.31 o                         
  -2  -3  12       2245.47       2255.02        63.87 o                         
  -1  -3  12        441.13        421.56        11.51 o                         
   0  -3  12         38.79         44.95         2.39 o                         
   1  -3  12         11.60         10.92         1.10 o                         
   2  -3  12        609.40        683.71        14.66 o                         
   3  -3  12         32.71         38.08         3.66 o                         
   4  -3  12         15.48         16.61         1.92 o                         
   5  -3  12         23.88         21.88         3.91 o                         
  -8  -2  12         25.69         18.53         1.97 o                         
  -7  -2  12        207.79        199.53         6.68 o                         
  -6  -2  12         30.03         29.00         2.09 o                         
  -5  -2  12          0.52          2.47         0.99 o                         
  -4  -2  12         70.15         50.81         2.66 o                         
  -3  -2  12        356.18        321.31         9.23 o                         
  -2  -2  12       1000.67        995.29        24.90 o                         
  -1  -2  12        127.38        123.65         3.68 o                         
   0  -2  12        178.16        183.27         4.88 o                         
   1  -2  12        527.08        537.99        11.83 o                         
   2  -2  12          4.45          4.11         1.54 o                         
   3  -2  12         78.59         76.27         3.52 o                         
   4  -2  12        787.95        815.30        31.85 o                         
   5  -2  12        126.72        139.87         8.15 o                         
  -8  -1  12         21.45         20.57         2.29 o                         
  -7  -1  12        298.55        318.06         9.55 o                         
  -6  -1  12         63.40         71.23         3.41 o                         
  -5  -1  12        251.18        223.62         7.08 o                         
  -4  -1  12         92.78         73.08         3.26 o                         
  -3  -1  12         20.80         19.06         1.78 o                         
  -2  -1  12        457.55        443.06        15.67 o                         
  -1  -1  12        229.34        219.41         5.64 o                         
   0  -1  12         87.52         89.32         5.40 o                         
   1  -1  12          0.03          0.54         0.87 o                         
   2  -1  12       1037.77       1102.46        27.91 o                         
   3  -1  12        147.00        147.39         5.42 o                         
   4  -1  12         25.09         27.55         3.60 o                         
  -7   0  12        404.57        409.97        19.75 o                         
  -6   0  12        113.27         93.90         4.02 o                         
  -5   0  12        497.82        477.51        10.87 o                         
  -4   0  12         68.31         68.21         2.64 o                         
  -3   0  12        506.46        452.30        10.30 o                         
  -2   0  12        213.13        190.55         5.14 o                         
  -1   0  12        211.82        212.06         5.57 o                         
   0   0  12         40.48         30.83         2.22 o                         
   1   0  12         49.39         49.78         2.88 o                         
   2   0  12        406.79        416.88        20.52 o                         
   3   0  12         79.54         77.22         3.71 o                         
   4   0  12        494.51        522.95        24.72 o                         
  -7   1  12        218.89        224.66         7.41 o                         
  -6   1  12         39.75         35.75         2.03 o                         
  -5   1  12          4.11          6.37         1.66 o                         
  -4   1  12        282.90        271.03         9.07 o                         
  -3   1  12          6.96          9.09         1.46 o                         
  -2   1  12         89.87         96.99         3.30 o                         
  -1   1  12        743.44        731.84        22.45 o                         
   0   1  12        225.79        223.72         7.42 o                         
   1   1  12        184.08        198.72        12.53 o                         
   2   1  12         59.68         55.48         5.77 o                         
   3   1  12         86.60         90.85         4.27 o                         
  -6   2  12        173.76        161.19         5.21 o                         
  -5   2  12         77.10         63.87         2.71 o                         
  -4   2  12          9.42          6.32         1.10 o                         
  -3   2  12        748.18        759.46        16.40 o                         
  -2   2  12         19.30         17.85         1.91 o                         
  -1   2  12          2.11          3.31         1.34 o                         
   0   2  12        329.57        363.38        10.99 o                         
   1   2  12         31.44         27.41         2.43 o                         
   2   2  12         86.82         87.91         4.22 o                         
  -5   3  12         70.13         73.19         2.95 o                         
  -4   3  12        393.27        390.95         9.37 o                         
  -3   3  12        223.63        234.07         7.89 o                         
  -2   3  12        144.08        151.64         5.88 o                         
  -1   3  12        208.95        202.47         7.20 o                         
   0   3  12        127.86        138.21         5.62 o                         
   1   3  12        277.31        278.18         9.17 o                         
  -3   4  12         83.27         95.91         4.55 o                         
  -2   4  12         18.13         22.13         2.26 o                         
  -2 -11  13        112.61        118.88         3.82 o                         
  -1 -11  13        119.64        131.06         5.93 o                         
   0 -11  13          0.66          0.70         1.12 o                         
   1 -11  13          1.72          2.47         1.33 o                         
  -4 -10  13          9.16          8.72         1.25 o                         
  -3 -10  13        132.64        142.03         4.18 o                         
  -2 -10  13          5.65          5.99         1.08 o                         
  -1 -10  13         19.97         17.41         1.44 o                         
   0 -10  13          7.00          6.34         1.38 o                         
   1 -10  13        246.68        253.68         7.86 o                         
   2 -10  13         97.84         95.24         4.08 o                         
   3 -10  13         14.30         15.40         1.92 o                         
  -5  -9  13        573.11        619.26        16.73 o                         
  -4  -9  13        234.21        226.99         7.43 o                         
  -3  -9  13        253.40        253.15         6.24 o                         
  -2  -9  13        217.64        220.50         6.64 o                         
  -1  -9  13          4.10          3.01         0.87 o                         
   0  -9  13        164.04        166.29         5.57 o                         
   1  -9  13         20.98         23.15         3.52 o                         
   2  -9  13       1610.38       1729.45        41.68 o                         
   3  -9  13          5.66          7.24         1.42 o                         
   4  -9  13        155.67        181.04         6.36 o                         
  -6  -8  13        489.17        525.32        14.61 o                         
  -5  -8  13          0.87          1.76         0.98 o                         
  -4  -8  13         69.13         64.18         3.26 o                         
  -3  -8  13        278.43        290.85        17.34 o                         
  -2  -8  13         41.55         35.13         1.77 o                         
  -1  -8  13         87.64         83.37         2.83 o                         
   0  -8  13        144.16        134.83         3.88 o                         
   1  -8  13        690.89        655.63        16.90 o                         
   2  -8  13         88.84         82.19         3.56 o                         
   3  -8  13         32.54         28.31         2.15 o                         
   4  -8  13        180.55        188.32         6.43 o                         
  -6  -7  13         17.70         16.61         2.00 o                         
  -5  -7  13        711.81        753.33        19.75 o                         
  -4  -7  13        395.93        398.18        11.37 o                         
  -3  -7  13        239.99        254.52         7.93 o                         
  -2  -7  13         44.74         37.76         3.92 o                         
  -1  -7  13        167.95        140.29         5.03 o                         
   0  -7  13         49.04         48.18         2.04 o                         
   1  -7  13         24.87         26.06         3.14 o                         
   2  -7  13        563.00        560.91        14.75 o                         
   3  -7  13          5.16          7.18         1.35 o                         
   4  -7  13         18.47         21.89         2.49 o                         
  -7  -6  13        127.10        142.94         5.45 o                         
  -6  -6  13         22.90         22.06         2.04 o                         
  -5  -6  13          1.64          1.33         0.92 o                         
  -4  -6  13         18.19         17.44         1.69 o                         
  -3  -6  13        820.44        869.27        22.29 o                         
  -2  -6  13        329.16        326.62        10.34 o                         
  -1  -6  13        496.08        508.54        19.88 o                         
   0  -6  13        265.94        279.25        11.66 o                         
   1  -6  13        994.74       1038.03        32.70 o                         
   2  -6  13          7.26         10.23         1.69 o                         
   3  -6  13         95.13        107.82         4.20 o                         
   4  -6  13         31.91         31.11         3.16 o                         
  -7  -5  13         29.65         30.91         2.41 o                         
  -6  -5  13         59.08         62.34         3.23 o                         
  -5  -5  13       1161.02       1236.28        45.48 o                         
  -4  -5  13         27.39         23.77         1.89 o                         
  -3  -5  13        633.76        617.19        19.91 o                         
  -2  -5  13        122.19        115.57         4.52 o                         
  -1  -5  13         79.12         77.55         4.21 o                         
   0  -5  13         48.61         48.20         3.83 o                         
   1  -5  13         11.92          9.69         1.36 o                         
   2  -5  13         67.20         61.84         4.24 o                         
   3  -5  13        122.41        124.90         6.21 o                         
  -7  -4  13         60.73         68.00         4.69 o                         
  -6  -4  13        117.03        108.35         4.49 o                         
  -5  -4  13         94.78         99.02         4.12 o                         
  -4  -4  13        340.97        326.36         9.63 o                         
  -3  -4  13        714.27        752.53        22.45 o                         
  -2  -4  13        225.65        216.71         6.86 o                         
  -1  -4  13        118.74        104.79         7.76 o                         
   0  -4  13        901.31        938.78        23.74 o                         
   1  -4  13        138.22        149.52         5.23 o                         
   2  -4  13          1.56          1.63         1.03 o                         
  -7  -3  13        135.06        141.84         5.42 o                         
  -6  -3  13          8.02          7.26         1.88 o                         
  -5  -3  13         71.14         71.22         3.38 o                         
  -4  -3  13        626.54        568.83        15.30 o                         
  -3  -3  13       1035.17        987.27        24.96 o                         
  -2  -3  13        120.38        102.70         4.05 o                         
  -1  -3  13        552.55        544.03        14.54 o                         
   0  -3  13        319.99        326.30         9.43 o                         
   1  -3  13        167.46        172.14         5.77 o                         
   2  -3  13         54.48         61.62         3.18 o                         
   3  -3  13        152.70        190.07         9.78 o                         
   4  -3  13        207.19        223.72        11.04 o                         
  -7  -2  13        100.31         99.91         4.34 o                         
  -6  -2  13         48.11         41.61         2.65 o                         
  -5  -2  13          2.58          2.45         1.12 o                         
  -4  -2  13         15.98         13.35         1.88 o                         
  -3  -2  13        138.34        127.06         4.83 o                         
  -2  -2  13          4.87          7.04         1.25 o                         
  -1  -2  13         88.95         87.12         3.63 o                         
   0  -2  13        467.06        494.32        11.14 o                         
   1  -2  13         57.10         57.66         4.51 o                         
   2  -2  13         34.54         39.12         2.57 o                         
   3  -2  13         16.10         15.73         2.03 o                         
  -7  -1  13        142.66        152.92         5.75 o                         
  -6  -1  13        173.88        169.95         6.06 o                         
  -5  -1  13          0.94          1.15         1.09 o                         
  -4  -1  13        261.47        233.10         7.40 o                         
  -3  -1  13        165.99        181.10         6.06 o                         
  -2  -1  13         10.63          9.29         1.18 o                         
  -1  -1  13         92.70         91.79         5.16 o                         
   0  -1  13        340.20        354.72        15.61 o                         
   1  -1  13          2.77          2.82         1.12 o                         
   2  -1  13         59.20         57.80         3.20 o                         
   3  -1  13          2.80          3.38         1.31 o                         
  -6   0  13          1.58          0.36         1.14 o                         
  -5   0  13        221.22        196.46         6.66 o                         
  -4   0  13         32.78         27.38         1.78 o                         
  -3   0  13          6.44          4.71         1.00 o                         
  -2   0  13          2.22          3.78         1.03 o                         
  -1   0  13        659.10        763.76        30.03 o                         
   0   0  13          7.95          9.73         1.63 o                         
   1   0  13          8.14          8.40         2.41 o                         
   2   0  13        632.37        676.01        18.37 o                         
  -6   1  13         96.23         93.38         3.47 o                         
  -5   1  13         85.99         89.71         3.74 o                         
  -4   1  13          4.06          5.91         1.26 o                         
  -3   1  13         75.37         75.35         2.96 o                         
  -2   1  13         29.75         22.70         2.14 o                         
  -1   1  13         30.04         28.41         2.43 o                         
   0   1  13        288.22        317.16         9.96 o                         
   1   1  13         71.76         81.07         6.21 o                         
  -5   2  13        392.66        395.39         9.63 o                         
  -4   2  13         25.61         25.05         3.51 o                         
  -3   2  13        404.88        454.03        17.16 o                         
  -2   2  13        130.25        136.55         5.55 o                         
  -1   2  13        817.62        840.89        22.46 o                         
   0   2  13          3.30          4.25         1.39 o                         
  -2 -10  14          0.16          0.00         0.75 o                         
  -1 -10  14        272.26        279.85         6.92 o                         
   0 -10  14        436.83        449.64        12.44 o                         
   1 -10  14         50.63         47.54         2.88 o                         
  -4  -9  14          8.68          8.59         1.51 o                         
  -3  -9  14         98.32        100.08         8.25 o                         
  -2  -9  14        194.87        198.28         9.13 o                         
  -1  -9  14        190.90        177.32         6.13 o                         
   0  -9  14        126.49        114.37         4.39 o                         
   1  -9  14        267.99        271.17         8.24 o                         
   2  -9  14        127.13        130.08         4.96 o                         
  -5  -8  14         13.69         11.96         1.68 o                         
  -4  -8  14        470.75        501.70        14.01 o                         
  -3  -8  14        290.39        292.91         9.08 o                         
  -2  -8  14         34.78         32.26         2.31 o                         
  -1  -8  14         41.44         46.24         2.74 o                         
   0  -8  14         40.67         39.72         2.60 o                         
   1  -8  14        269.25        269.92         8.07 o                         
   2  -8  14          0.02          1.45         1.09 o                         
   3  -8  14        178.44        213.96         7.03 o                         
  -5  -7  14         13.04         14.10         3.03 o                         
  -4  -7  14         96.36         83.90         6.58 o                         
  -3  -7  14        135.89        135.50         5.15 o                         
  -2  -7  14        215.65        214.87         9.95 o                         
  -1  -7  14         99.42         92.68         4.02 o                         
   0  -7  14          6.65          6.60         1.82 o                         
   1  -7  14         23.00         27.01         3.14 o                         
   2  -7  14          5.19          6.93         1.38 o                         
   3  -7  14          5.39          6.09         1.37 o                         
  -6  -6  14          5.44          7.64         1.53 o                         
  -5  -6  14          1.18          2.42         1.09 o                         
  -4  -6  14        295.63        289.52         9.39 o                         
  -3  -6  14        456.10        464.63        13.01 o                         
  -2  -6  14         49.15         56.47         3.04 o                         
  -1  -6  14        833.22        827.23        38.89 o                         
   0  -6  14         26.70         21.03         1.95 o                         
   1  -6  14         16.63         12.94         2.48 o                         
   2  -6  14          8.37         11.58         2.23 o                         
  -6  -5  14        185.74        175.71         6.32 o                         
  -5  -5  14          7.41          5.81         1.32 o                         
  -4  -5  14         78.55         74.51         3.55 o                         
  -3  -5  14        681.36        720.55        18.98 o                         
  -2  -5  14         95.04         96.22         4.06 o                         
  -1  -5  14          2.27          2.46         1.07 o                         
   0  -5  14        172.16        168.66         6.03 o                         
   1  -5  14         18.07         17.50         1.82 o                         
   2  -5  14         37.48         35.02         3.50 o                         
  -6  -4  14         81.49         78.70         3.83 o                         
  -5  -4  14        246.58        240.43         7.83 o                         
  -4  -4  14         11.53         11.52         2.57 o                         
  -3  -4  14          3.11          4.41         1.21 o                         
  -2  -4  14         55.38         57.02         3.02 o                         
  -1  -4  14       2233.71       2202.72        78.29 o                         
   0  -4  14         11.65         14.60         1.69 o                         
   1  -4  14         18.09         18.14         3.45 o                         
  -6  -3  14        908.68        909.18        28.84 o                         
  -5  -3  14         27.92         35.47         2.53 o                         
  -4  -3  14          4.40          6.57         1.39 o                         
  -3  -3  14        532.03        495.90        14.03 o                         
  -2  -3  14         23.10         22.82         2.05 o                         
  -1  -3  14          5.27          5.92         1.24 o                         
   0  -3  14         66.98         63.75         3.95 o                         
   1  -3  14        266.75        277.58        12.10 o                         
   2  -3  14         79.27         73.98         4.90 o                         
  -6  -2  14        236.78        233.32         7.77 o                         
  -5  -2  14        626.49        688.73        18.40 o                         
  -4  -2  14        103.12         97.21         4.18 o                         
  -3  -2  14        305.35        295.38         8.97 o                         
  -2  -2  14         96.53         90.38         3.89 o                         
  -1  -2  14        595.85        602.14        16.06 o                         
   0  -2  14        276.29        300.93        12.99 o                         
   1  -2  14         16.32         14.71         2.52 o                         
   2  -2  14         60.79         73.20         7.43 o                         
  -6  -1  14        519.42        546.25        15.20 o                         
  -5  -1  14        191.82        181.88         6.41 o                         
  -4  -1  14        216.32        215.35         7.14 o                         
  -3  -1  14        201.95        213.61         7.02 o                         
  -2  -1  14          2.78          2.85         1.10 o                         
  -1  -1  14         12.48          9.82         1.65 o                         
   0  -1  14          1.12          1.58         1.19 o                         
   1  -1  14        585.81        587.45        16.26 o                         
   2  -1  14        100.25        109.60         7.64 o                         
  -5   0  14        334.37        344.22        10.41 o                         
  -4   0  14         27.12         30.17         3.30 o                         
  -3   0  14        286.45        289.68        13.26 o                         
  -2   0  14         35.02         37.30         3.94 o                         
  -1   0  14        394.62        426.41        21.15 o                         
   0   0  14         15.46         18.14         2.14 o                         
   1   0  14         47.15         50.36         4.36 o                         
  -3   1  14         28.97         26.62         3.72 o                         
  -2   1  14        100.56        105.16         4.79 o                         
  -1   1  14         13.88         12.19         1.89 o                         
  -2  -9  15        584.44        614.45        16.82 o                         
  -1  -9  15         45.84         41.58         2.80 o                         
   0  -9  15          5.72          3.72         1.84 o                         
  -3  -8  15         93.75         92.36         4.20 o                         
  -2  -8  15         69.69         68.19         3.57 o                         
  -1  -8  15        322.25        339.33        10.25 o                         
   0  -8  15        174.70        154.54         8.17 o                         
   1  -8  15        202.53        236.50        11.35 o                         
  -4  -7  15         23.35         20.43         2.01 o                         
  -3  -7  15         69.93         70.11         3.61 o                         
  -2  -7  15        136.35        131.48         6.07 o                         
  -1  -7  15         12.51         12.96         1.97 o                         
   0  -7  15          2.52          2.68         1.23 o                         
   1  -7  15        569.19        652.16        25.27 o                         
   2  -7  15          0.36          0.87         1.55 o                         
  -5  -6  15        308.20        316.39         9.84 o                         
  -4  -6  15        109.70        117.03         4.87 o                         
  -3  -6  15        442.96        462.78        13.14 o                         
  -2  -6  15         61.54         54.18         3.09 o                         
  -1  -6  15        702.71        702.52        18.70 o                         
   0  -6  15        116.47        110.86        10.11 o                         
   1  -6  15        270.51        323.56        14.04 o                         
   2  -6  15         82.78         95.43         6.20 o                         
  -5  -5  15        194.24        192.01         6.82 o                         
  -4  -5  15        223.59        239.21         9.20 o                         
  -3  -5  15          0.40          0.46         0.97 o                         
  -2  -5  15          3.12          4.41         1.24 o                         
  -1  -5  15        216.68        214.29         7.13 o                         
   0  -5  15          6.10          7.02         1.50 o                         
   1  -5  15       1376.48       1503.16        41.39 o                         
  -5  -4  15        194.94        202.32         7.10 o                         
  -4  -4  15          1.44          0.50         0.98 o                         
  -3  -4  15        110.13        117.58         4.78 o                         
  -2  -4  15         30.87         22.47         2.07 o                         
  -1  -4  15        785.03        834.93        21.71 o                         
   0  -4  15        239.98        264.10         8.30 o                         
   1  -4  15        195.41        221.18        10.47 o                         
  -5  -3  15         85.43         92.18         4.26 o                         
  -4  -3  15        345.52        380.58        11.26 o                         
  -3  -3  15          0.55          0.96         1.02 o                         
  -2  -3  15          6.01          5.01         1.36 o                         
  -1  -3  15         86.76         86.88         3.94 o                         
   0  -3  15        258.40        287.59        12.76 o                         
  -4  -2  15         47.99         54.40         3.14 o                         
  -3  -2  15        145.43        132.50         5.78 o                         
  -2  -2  15          1.62          0.39         1.00 o                         
  -1  -2  15          4.68         11.09         4.02 o                         
  -3  -1  15         39.88         42.02         2.77 o                         
  -2  -1  15         47.10         48.78         2.95 o                         
  -2  -6  16         63.71         61.43         4.69 o                         
  -1  -6  16         38.31         37.41         3.68 o                         
  -2  -5  16          0.22         -0.97         0.97 o                         
  -1  -5  16          6.06          7.01         2.03 o                         
                                                                                
