# Supplementary material for: Supramolecular synthon hierarchy in sulfonamide cocrystals with syn-amides and N-oxides
Source: IUCrJ. 2019 Jun 21;6(Pt 4):751–60. doi: 10.1107/S2052252519005037 (PMC6608642; doi:10.1107/S2052252519005037)
Supplement: Supplementary file 12 [file m-06-00751-HCTCPR12sup12.hkl]

data_HCTCPR12                                                                   
_shelx_title ' an1825_m in Pbca'                                                
_shelx_refln_list_code          4                                               
_shelx_F_calc_maximum      446.95                                               
_exptl_crystal_F_000      2208.00                                               
_reflns_d_resolution_high  0.8098                                               
                                                                                
loop_                                                                           
 _space_group_symop_operation_xyz                                               
 'x, y, z'                                                                      
 '-x+1/2, -y, z+1/2'                                                            
 '-x, y+1/2, -z+1/2'                                                            
 'x+1/2, -y+1/2, -z'                                                            
 '-x, -y, -z'                                                                   
 'x-1/2, y, -z-1/2'                                                             
 'x, -y-1/2, z-1/2'                                                             
 '-x-1/2, y-1/2, z'                                                             
                                                                                
_cell_length_a    11.8873                                                       
_cell_length_b    19.3154                                                       
_cell_length_c    21.7326                                                       
_cell_angle_alpha  90.000                                                       
_cell_angle_beta   90.000                                                       
_cell_angle_gamma  90.000                                                       
                                                                                
_shelx_F_squared_multiplier     1.000                                           
                                                                                
loop_                                                                           
 _refln_index_h                                                                 
 _refln_index_k                                                                 
 _refln_index_l                                                                 
 _refln_F_squared_calc                                                          
 _refln_F_squared_meas                                                          
 _refln_F_squared_sigma                                                         
 _refln_observed_status                                                         
   2   0   0      47377.70      43492.48      2171.25 o                         
   4   0   0       9538.33      10122.56       140.12 o                         
   6   0   0      40993.64      45905.52       626.78 o                         
   8   0   0          7.22          2.18         6.10 o                         
  10   0   0       6373.40       6200.39       106.64 o                         
  12   0   0        486.79        347.01        19.11 o                         
  14   0   0       1596.46       1708.51        78.00 o                         
   2   1   0        767.64       1058.86        13.28 o                         
   4   1   0        186.27        285.78         4.43 o                         
   6   1   0      13208.32      13195.34       129.52 o                         
   8   1   0        924.36        938.42        13.72 o                         
  10   1   0          7.64          9.03         3.99 o                         
  12   1   0        156.67        114.42         8.91 o                         
  14   1   0         32.11         34.41         9.53 o                         
   0   2   0       3266.65       3270.65        56.22 o                         
   2   2   0      27035.86      26464.20       345.71 o                         
   4   2   0       2998.75       2941.88        30.22 o                         
   6   2   0       1482.36       1367.23        15.88 o                         
   8   2   0       1711.71       1684.43        24.52 o                         
  10   2   0       2196.22       2272.28        31.64 o                         
  12   2   0         14.44          9.09         6.29 o                         
  14   2   0          0.97          5.06         7.06 o                         
   2   3   0        465.87        637.52         7.44 o                         
   4   3   0      18904.28      19328.07       187.76 o                         
   6   3   0        367.15        350.86         6.00 o                         
   8   3   0        956.08        974.84        21.88 o                         
  10   3   0       3230.82       3303.79        43.29 o                         
  12   3   0         43.96         42.30         6.08 o                         
  14   3   0         31.41         41.09         8.34 o                         
   0   4   0     199764.88     152415.19     10080.82 o                         
   2   4   0      37268.79      39204.06       488.92 o                         
   4   4   0        489.69        665.38         8.53 o                         
   6   4   0       3899.31       4388.67        45.19 o                         
   8   4   0       2038.16       2020.33        25.32 o                         
  10   4   0       1771.64       1795.85        29.20 o                         
  12   4   0       1064.83       1080.84        21.71 o                         
  14   4   0        351.75        405.60        16.16 o                         
   2   5   0      18964.44      20882.95       202.62 o                         
   4   5   0         12.57          8.13         1.81 o                         
   6   5   0       4063.98       3866.52        40.31 o                         
   8   5   0      10792.47      11172.20       119.58 o                         
  10   5   0         23.14          5.86         4.79 o                         
  12   5   0        606.87        622.94        25.36 o                         
  14   5   0        211.72        242.02        14.99 o                         
   0   6   0      25193.66      27368.22       374.79 o                         
   2   6   0       9519.39      10519.09       103.21 o                         
   4   6   0       1982.67       2082.92        22.61 o                         
   6   6   0       8144.13       8673.50        86.71 o                         
   8   6   0        139.76        140.08         5.90 o                         
  10   6   0          3.26         -4.53         4.53 o                         
  12   6   0        742.38        737.91        17.32 o                         
  14   6   0          6.09         -0.10         8.48 o                         
   2   7   0         17.50         32.76         2.33 o                         
   4   7   0        301.16        331.75         6.29 o                         
   6   7   0         82.40        111.62         4.19 o                         
   8   7   0        840.34        829.82        13.43 o                         
  10   7   0          4.25         10.13         5.10 o                         
  12   7   0        266.32        299.66        16.62 o                         
  14   7   0        230.05        234.76        18.05 o                         
   0   8   0       2671.67       2846.71        42.07 o                         
   2   8   0      51878.22      55625.69       735.81 o                         
   4   8   0      12807.29      13473.66       132.49 o                         
   6   8   0       2666.67       2752.14        30.22 o                         
   8   8   0        391.86        342.00         8.47 o                         
  10   8   0        667.76        612.77        16.56 o                         
  12   8   0        671.36        787.07        23.83 o                         
   2   9   0       1179.12       1368.15        15.95 o                         
   4   9   0       3199.57       2907.19        31.26 o                         
   6   9   0       1776.10       1752.59        20.77 o                         
   8   9   0       5726.81       5917.86        71.68 o                         
  10   9   0       1302.57       1260.96        29.19 o                         
  12   9   0         50.29         45.18         7.43 o                         
   0  10   0         54.41         56.16         4.02 o                         
   2  10   0         58.86        104.77         3.39 o                         
   4  10   0       3605.70       3927.24        41.35 o                         
   6  10   0       2759.21       2627.68        34.10 o                         
   8  10   0        142.69        130.85         7.85 o                         
  10  10   0          3.24          3.30         5.84 o                         
  12  10   0         12.87          7.87         6.63 o                         
   2  11   0        782.15        899.01        11.79 o                         
   4  11   0       7385.50       7353.73        79.94 o                         
   6  11   0         13.51          6.71         2.92 o                         
   8  11   0         74.45         65.11         5.97 o                         
  10  11   0       2090.92       2007.95        36.85 o                         
  12  11   0        139.20        139.00        10.59 o                         
   0  12   0       4072.32       4382.21        64.68 o                         
   2  12   0        868.12        984.03        14.30 o                         
   4  12   0       4233.80       4420.78        50.25 o                         
   6  12   0        470.22        380.38        11.62 o                         
   8  12   0        190.00        172.83         8.22 o                         
  10  12   0         17.53         15.33         6.50 o                         
  12  12   0          1.64         -1.70         6.77 o                         
   2  13   0       2278.75       2350.03        48.33 o                         
   4  13   0       9417.54       9850.21       106.29 o                         
   6  13   0       2252.63       2189.60        28.05 o                         
   8  13   0         76.94         77.58         7.37 o                         
  10  13   0       1931.70       2060.27        38.08 o                         
  12  13   0         24.89         20.01         7.71 o                         
   0  14   0       1181.86       1114.77        50.75 o                         
   2  14   0        208.80        185.02         5.96 o                         
   4  14   0       1419.58       1413.06        21.36 o                         
   6  14   0       1870.96       1811.21        32.23 o                         
   8  14   0       1239.96       1285.10        23.49 o                         
  10  14   0        167.43        187.21        10.98 o                         
   2  15   0       3299.71       3319.54        43.05 o                         
   4  15   0       1929.34       1756.52        23.76 o                         
   6  15   0        523.04        501.64        10.80 o                         
   8  15   0        284.12        306.05        11.03 o                         
  10  15   0         17.28         24.77         6.95 o                         
   0  16   0          3.10          2.95         5.00 o                         
   2  16   0       5205.98       4918.08        91.54 o                         
   4  16   0       3511.18       3380.97        44.44 o                         
   6  16   0        875.94        926.04        16.93 o                         
   8  16   0          5.42          3.95         5.10 o                         
  10  16   0        282.99        309.50        17.00 o                         
   2  17   0        507.42        456.62        11.27 o                         
   4  17   0       1263.72       1152.11        19.84 o                         
   6  17   0       1935.61       1771.45        33.71 o                         
   8  17   0        898.46        865.71        24.05 o                         
  10  17   0          0.37         -3.74         9.07 o                         
   0  18   0         51.57         42.88         6.88 o                         
   2  18   0        906.26        971.44        19.71 o                         
   4  18   0          9.04          2.95         4.95 o                         
   6  18   0        615.09        633.31        24.45 o                         
   8  18   0        338.51        329.30        18.30 o                         
   2  19   0       2251.58       2361.19        42.83 o                         
   4  19   0        424.70        475.21        15.53 o                         
   6  19   0       4156.56       4446.88        71.70 o                         
   8  19   0       1594.37       1674.25        63.41 o                         
   0  20   0       3368.84       3452.48       115.21 o                         
   2  20   0        706.73        633.70        18.52 o                         
   4  20   0         24.23         19.37         6.29 o                         
   6  20   0        410.59        401.20        17.61 o                         
   2  21   0         43.76         57.44         8.38 o                         
   4  21   0         26.22         22.52         8.01 o                         
   6  21   0        116.26        125.38        12.16 o                         
   0  22   0        217.62        222.65        20.27 o                         
   2  22   0        556.91        566.58        18.43 o                         
   4  22   0        663.91        666.84        23.71 o                         
   2  23   0         22.07         23.38         7.94 o                         
   1   1   1      27571.49      26258.41       257.22 o                         
   2   1   1      26096.21      27388.10       273.53 o                         
   3   1   1       4464.10       4928.09        34.53 o                         
   4   1   1       4736.02       5393.21        37.96 o                         
   5   1   1        762.74        728.80         6.51 o                         
   6   1   1         15.26         32.40         2.82 o                         
   7   1   1       2870.40       3062.88        23.05 o                         
   8   1   1       2005.68       2058.00        17.92 o                         
   9   1   1        257.91        215.48         5.07 o                         
  10   1   1        134.99        132.09         4.80 o                         
  11   1   1         17.23         14.25         3.17 o                         
  12   1   1         18.21         17.06         4.12 o                         
  13   1   1        266.31        273.60         9.03 o                         
  14   1   1         31.48         38.13         5.69 o                         
   0   2   1       8065.75       8551.08       105.39 o                         
   1   2   1        248.68        293.46         3.26 o                         
   2   2   1        510.01        628.79         8.16 o                         
   3   2   1        793.72        751.88        12.69 o                         
   4   2   1        494.99        474.81         7.44 o                         
   5   2   1       3783.54       4295.11        30.83 o                         
   6   2   1        114.34        144.03         3.24 o                         
   7   2   1       2942.81       2873.40        21.79 o                         
   8   2   1         63.26         67.03         2.89 o                         
   9   2   1        556.34        548.74         8.02 o                         
  10   2   1        374.52        316.09         8.44 o                         
  11   2   1        176.38        169.99         5.61 o                         
  12   2   1          8.38          7.84         3.93 o                         
  13   2   1         74.15         80.08         5.96 o                         
  14   2   1         68.63         75.29         6.50 o                         
   1   3   1       7771.28       8036.39        57.27 o                         
   2   3   1      13001.77      13126.44        93.33 o                         
   3   3   1        830.67        868.20         7.11 o                         
   4   3   1       3987.98       4560.13        32.43 o                         
   5   3   1       1898.52       1926.83        14.80 o                         
   6   3   1          1.82          0.09         1.16 o                         
   7   3   1         14.18         21.10         1.60 o                         
   8   3   1       4117.47       3964.78        61.44 o                         
   9   3   1         52.64         45.65         3.49 o                         
  10   3   1         87.38         91.61         5.86 o                         
  11   3   1          2.95          2.15         3.30 o                         
  12   3   1         25.73         44.19         4.72 o                         
  13   3   1          2.22         -2.60         4.46 o                         
  14   3   1          1.70          3.24         5.03 o                         
   0   4   1       8953.99       9276.61        90.62 o                         
   1   4   1        379.15        378.44         7.83 o                         
   2   4   1        711.10        997.89         8.33 o                         
   3   4   1       3545.59       3553.48        25.51 o                         
   4   4   1        929.17        854.16         7.86 o                         
   5   4   1       7621.11       7491.49        52.74 o                         
   6   4   1        116.40        113.04         3.11 o                         
   7   4   1        476.67        415.20         5.02 o                         
   8   4   1        453.19        382.90         6.04 o                         
   9   4   1        324.32        330.13         6.31 o                         
  10   4   1       1087.99       1076.20        13.59 o                         
  11   4   1          5.82          5.00         3.57 o                         
  12   4   1         49.29         47.63         4.90 o                         
  13   4   1        229.30        221.18         8.59 o                         
  14   4   1         70.43        104.39         7.21 o                         
   1   5   1       8169.73       8349.24        59.80 o                         
   2   5   1          0.98          9.21         1.17 o                         
   3   5   1        148.41        210.44         3.38 o                         
   4   5   1         29.47         14.94         1.62 o                         
   5   5   1       1294.50       1398.30        12.55 o                         
   6   5   1        293.50        359.81         4.79 o                         
   7   5   1         18.43         19.14         1.70 o                         
   8   5   1          5.76          9.31         2.26 o                         
   9   5   1        106.97         79.16         4.17 o                         
  10   5   1        194.06        175.88         5.74 o                         
  11   5   1       2016.20       2002.59        24.39 o                         
  12   5   1        368.63        360.70         8.62 o                         
  13   5   1        347.95        375.93         9.92 o                         
  14   5   1          2.93          7.59         5.99 o                         
   0   6   1       8782.93       9202.72        90.31 o                         
   1   6   1      21771.47      24097.48       165.17 o                         
   2   6   1        618.21        579.37         5.29 o                         
   3   6   1       6586.42       6746.01        49.07 o                         
   4   6   1        931.08        930.07         8.10 o                         
   5   6   1        598.90        573.65         6.07 o                         
   6   6   1       2417.79       2598.31        20.04 o                         
   7   6   1       5575.37       5724.67        41.56 o                         
   8   6   1          2.75         -2.12         2.12 o                         
   9   6   1        499.01        474.54         7.84 o                         
  10   6   1        141.14        140.20         6.21 o                         
  11   6   1        147.87        152.81         6.40 o                         
  12   6   1         18.66         28.98         4.64 o                         
  13   6   1        628.39        631.73        13.97 o                         
  14   6   1         16.25         17.35         6.31 o                         
   1   7   1          9.59          9.29         2.11 o                         
   2   7   1        361.18        374.42         4.11 o                         
   3   7   1      19618.46      22090.93       151.87 o                         
   4   7   1       1889.10       1773.08        14.06 o                         
   5   7   1        847.47        884.70         8.20 o                         
   6   7   1       2146.02       2118.90        16.91 o                         
   7   7   1         56.62         42.00         2.26 o                         
   8   7   1       1328.64       1347.65        13.35 o                         
   9   7   1       5457.25       5742.56        49.59 o                         
  10   7   1       1077.70       1130.52        15.06 o                         
  11   7   1        119.98        127.30         6.49 o                         
  12   7   1        105.86        104.15         6.39 o                         
  13   7   1         10.75         10.09         5.20 o                         
  14   7   1          9.37         -3.99         7.02 o                         
   0   8   1       6006.39       7373.70        73.30 o                         
   1   8   1       2911.22       3199.59        23.48 o                         
   2   8   1        917.01        818.10        13.19 o                         
   3   8   1      11309.18      12944.39        89.94 o                         
   4   8   1         39.28         53.91         2.72 o                         
   5   8   1        724.57        791.75         7.67 o                         
   6   8   1        772.49        783.03         7.89 o                         
   7   8   1        974.86        927.14         9.12 o                         
   8   8   1        293.51        293.66         5.87 o                         
   9   8   1        139.60        140.54         7.05 o                         
  10   8   1        158.06        165.06         6.82 o                         
  11   8   1         72.83         60.64         5.23 o                         
  12   8   1         45.06         50.41         5.25 o                         
  13   8   1          6.68          2.44         4.98 o                         
   1   9   1       1528.22       1415.93        11.83 o                         
   2   9   1        549.38        598.02         6.57 o                         
   3   9   1       4411.61       4690.02        34.09 o                         
   4   9   1         71.44         65.16         2.39 o                         
   5   9   1       1033.00       1136.63        10.50 o                         
   6   9   1         33.89         40.23         2.18 o                         
   7   9   1         12.53          8.20         2.06 o                         
   8   9   1        351.15        295.69         6.49 o                         
   9   9   1          0.42         -3.55         3.55 o                         
  10   9   1         16.99         13.52         4.13 o                         
  11   9   1        603.46        568.74        11.78 o                         
  12   9   1        162.94        181.68         7.94 o                         
  13   9   1        303.59        359.66        10.35 o                         
   0  10   1        444.21        535.76         7.82 o                         
   1  10   1        836.12        939.18         8.38 o                         
   2  10   1         11.68         10.70         1.47 o                         
   3  10   1       4460.52       4452.88        32.66 o                         
   4  10   1         44.22         32.89         2.12 o                         
   5  10   1       2752.99       2623.35        21.30 o                         
   6  10   1        212.00        237.63         4.74 o                         
   7  10   1       3790.02       3929.88        32.12 o                         
   8  10   1        349.12        338.11         7.07 o                         
   9  10   1       2488.52       2498.09        28.33 o                         
  10  10   1        404.50        386.85        10.90 o                         
  11  10   1         24.58         22.08         4.69 o                         
  12  10   1         12.53          4.44         4.65 o                         
  13  10   1        114.05        128.45         8.53 o                         
   1  11   1       1995.55       2011.68        15.97 o                         
   2  11   1         23.33         31.72         1.67 o                         
   3  11   1        330.65        375.97         5.27 o                         
   4  11   1       1581.74       1560.20        13.84 o                         
   5  11   1         25.76         17.40         2.05 o                         
   6  11   1       2227.92       2314.96        21.84 o                         
   7  11   1       1444.80       1526.28        15.35 o                         
   8  11   1        112.14         96.44         4.63 o                         
   9  11   1       1202.09       1215.33        16.68 o                         
  10  11   1        325.81        363.47         9.47 o                         
  11  11   1         98.74         96.35         6.20 o                         
  12  11   1          5.87         -2.64         4.71 o                         
  13  11   1        264.95        294.57        11.12 o                         
   0  12   1        131.54         65.87         3.25 o                         
   1  12   1       6576.70       6947.10        49.80 o                         
   2  12   1        560.33        493.55         6.43 o                         
   3  12   1        443.21        483.95         6.48 o                         
   4  12   1        649.38        620.99         7.64 o                         
   5  12   1         84.00         81.97         3.72 o                         
   6  12   1        500.31        513.87         9.11 o                         
   7  12   1       1155.90       1103.84        12.88 o                         
   8  12   1        391.80        342.19         7.75 o                         
   9  12   1         66.98         54.00         4.63 o                         
  10  12   1        454.83        498.72        11.03 o                         
  11  12   1         45.16         57.85         5.55 o                         
  12  12   1        322.91        352.83        10.18 o                         
   1  13   1        553.49        522.55         6.67 o                         
   2  13   1          2.24          2.99         1.77 o                         
   3  13   1        380.90        404.65         6.02 o                         
   4  13   1         57.32         47.61         2.86 o                         
   5  13   1        610.15        607.19         8.51 o                         
   6  13   1         67.78         67.83         3.35 o                         
   7  13   1         58.44         68.78         3.86 o                         
   8  13   1         30.10         35.85         3.78 o                         
   9  13   1       1472.57       1599.94        19.56 o                         
  10  13   1        185.84        165.95         7.39 o                         
  11  13   1        286.11        325.95        10.21 o                         
  12  13   1         19.13          9.60         5.26 o                         
   0  14   1          0.11          1.10         3.00 o                         
   1  14   1         26.41         17.82         2.22 o                         
   2  14   1        488.48        510.64         7.26 o                         
   3  14   1        714.97        712.91         9.02 o                         
   4  14   1       1215.99       1056.23        11.39 o                         
   5  14   1        816.72        854.28        12.28 o                         
   6  14   1         83.04         64.74         3.64 o                         
   7  14   1        821.94        869.39        11.38 o                         
   8  14   1        125.05        130.54         5.73 o                         
   9  14   1        614.09        645.56        11.21 o                         
  10  14   1         10.10         17.37         4.71 o                         
  11  14   1         51.56         53.21         5.86 o                         
   1  15   1        141.47        128.10         4.29 o                         
   2  15   1        579.72        586.88         8.14 o                         
   3  15   1       3185.32       3117.95        27.71 o                         
   4  15   1        242.46        265.64         5.66 o                         
   5  15   1          9.28         11.89         2.64 o                         
   6  15   1        162.23        162.99         5.22 o                         
   7  15   1         29.88         28.25         3.54 o                         
   8  15   1        494.81        506.72         9.74 o                         
   9  15   1          3.14          3.32         3.96 o                         
  10  15   1          1.50         -4.73         4.73 o                         
  11  15   1        831.44        948.81        18.37 o                         
   0  16   1        511.32        504.59        11.42 o                         
   1  16   1          1.16         -0.40         2.60 o                         
   2  16   1       2582.16       2466.95        25.23 o                         
   3  16   1        580.24        674.61        11.10 o                         
   4  16   1        128.60        130.96         5.21 o                         
   5  16   1       1035.16       1134.75        13.04 o                         
   6  16   1         90.00         78.25         4.48 o                         
   7  16   1         12.34          7.21         3.54 o                         
   8  16   1         63.06         67.41         5.19 o                         
   9  16   1        102.96         92.34         6.25 o                         
  10  16   1         59.97         66.75         7.96 o                         
   1  17   1         73.20         76.51         4.28 o                         
   2  17   1          0.00         -0.63         2.86 o                         
   3  17   1        769.98        732.43        11.08 o                         
   4  17   1        756.06        685.60        10.69 o                         
   5  17   1        289.22        356.88         8.27 o                         
   6  17   1         23.26         20.11         4.18 o                         
   7  17   1        103.92        110.00         6.06 o                         
   8  17   1         18.57         21.02         4.53 o                         
   9  17   1        523.60        567.61        18.45 o                         
  10  17   1         51.77         38.92         7.51 o                         
   0  18   1        298.89        248.96         9.98 o                         
   1  18   1        778.15        754.60        11.89 o                         
   2  18   1         69.13         59.55         4.25 o                         
   3  18   1         76.16         54.96         4.27 o                         
   4  18   1        591.43        563.13        10.32 o                         
   5  18   1       1130.24       1187.77        17.26 o                         
   6  18   1        221.29        214.36         8.87 o                         
   7  18   1       2525.96       2523.70        45.80 o                         
   8  18   1         11.33         17.18         5.68 o                         
   9  18   1        176.68        192.34         9.08 o                         
   1  19   1        120.85        112.86         5.87 o                         
   2  19   1          0.21         -2.67         3.55 o                         
   3  19   1        123.35         96.15         5.60 o                         
   4  19   1         49.18         36.36         4.62 o                         
   5  19   1        116.46        137.74         7.92 o                         
   6  19   1          2.66         -3.60         5.57 o                         
   7  19   1          0.14          6.11         6.51 o                         
   8  19   1         26.59         23.36         7.73 o                         
   0  20   1          1.31         -3.85         5.72 o                         
   1  20   1        697.09        671.11        13.29 o                         
   2  20   1        460.85        493.84        11.50 o                         
   3  20   1         52.57         54.24         5.45 o                         
   4  20   1         55.38         41.91         5.43 o                         
   5  20   1         85.88         83.13         7.09 o                         
   6  20   1         58.07         57.75         7.53 o                         
   7  20   1        394.45        415.03        16.29 o                         
   1  21   1         38.75         38.89         5.13 o                         
   2  21   1        151.99        185.69         7.94 o                         
   3  21   1        908.34        924.13        16.61 o                         
   4  21   1          1.03         -3.33         4.75 o                         
   5  21   1          0.02         -4.95         4.95 o                         
   6  21   1          0.02         -0.25         5.79 o                         
   0  22   1         21.85         25.39         7.10 o                         
   1  22   1         14.18         10.18         4.78 o                         
   2  22   1         17.16          6.90         4.93 o                         
   3  22   1         32.69         39.67         6.05 o                         
   4  22   1         62.21         61.47         6.72 o                         
   5  22   1          8.09          5.12         5.66 o                         
   1  23   1        207.02        201.66         9.18 o                         
   2  23   1        134.50        128.38         7.62 o                         
   3  23   1          6.63         -0.82         4.99 o                         
   0   0   2      21724.64      18901.35       372.51 o                         
   1   0   2       2993.61       3003.46        38.18 o                         
   2   0   2      49753.10      45991.78      1279.51 o                         
   3   0   2       3355.03       4575.21        48.75 o                         
   4   0   2      21357.88      21873.74       212.41 o                         
   5   0   2       1198.44       1288.52        14.57 o                         
   6   0   2       5483.41       5804.29        58.51 o                         
   7   0   2        286.64        275.81         6.14 o                         
   8   0   2        620.53        784.11        15.34 o                         
   9   0   2        552.12        481.75        10.36 o                         
  10   0   2         51.96         48.51         4.73 o                         
  11   0   2        337.94        297.79        10.40 o                         
  12   0   2         14.12         13.17         5.34 o                         
  13   0   2         25.86         34.91         7.52 o                         
  14   0   2        135.73        124.53        11.06 o                         
   1   1   2       2778.17       3103.11        24.12 o                         
   2   1   2         36.89         52.64         2.81 o                         
   3   1   2      39079.57      40687.67       407.72 o                         
   4   1   2        246.35        321.82         5.25 o                         
   5   1   2        689.10        760.37         6.69 o                         
   6   1   2       5620.92       6080.10        43.27 o                         
   7   1   2        379.39        413.13         4.82 o                         
   8   1   2       4353.96       4364.10        34.79 o                         
   9   1   2       1442.38       1350.82        14.46 o                         
  10   1   2        379.72        342.81         7.23 o                         
  11   1   2        593.97        595.50        10.31 o                         
  12   1   2         18.64         22.68         4.08 o                         
  13   1   2         22.04         26.96         5.01 o                         
  14   1   2          2.86         -1.27         4.93 o                         
   0   2   2      11370.14      11939.67       134.12 o                         
   1   2   2        582.21        599.62         4.88 o                         
   2   2   2     131198.08     108991.57      1106.40 o                         
   3   2   2      26820.76      27416.79       187.54 o                         
   4   2   2       4285.21       4512.12        32.07 o                         
   5   2   2       1236.34       1156.38         9.46 o                         
   6   2   2        395.10        506.65         5.24 o                         
   7   2   2       5662.68       5717.69        41.15 o                         
   8   2   2        611.74        677.15        15.81 o                         
   9   2   2       1241.79       1304.00        14.15 o                         
  10   2   2        827.81        788.92        11.03 o                         
  11   2   2          0.07         -0.80         3.17 o                         
  12   2   2        755.47        803.87        13.43 o                         
  13   2   2        126.05        104.95         6.58 o                         
  14   2   2        149.75        155.51         8.27 o                         
   1   3   2       5023.18       5014.66        36.06 o                         
   2   3   2       8520.80       9389.00        64.85 o                         
   3   3   2       1454.41       1283.08        10.66 o                         
   4   3   2       5752.56       5731.30        40.42 o                         
   5   3   2       5769.72       6226.89        44.06 o                         
   6   3   2       1300.58       1274.95        10.63 o                         
   7   3   2       5794.61       6762.11        50.07 o                         
   8   3   2       2681.86       2654.86        43.36 o                         
   9   3   2       1098.71        968.05        13.04 o                         
  10   3   2       2235.47       2166.01        22.66 o                         
  11   3   2          6.97          8.59         3.20 o                         
  12   3   2         22.95         20.83         4.30 o                         
  13   3   2        122.25        115.93         6.49 o                         
  14   3   2          5.37          6.01         5.09 o                         
   0   4   2        506.82        409.92         6.59 o                         
   1   4   2       4129.96       4695.25        35.24 o                         
   2   4   2       1428.14       1324.57        10.11 o                         
   3   4   2       5662.15       6180.70        44.73 o                         
   4   4   2        112.69        128.35         2.28 o                         
   5   4   2       7821.19       8548.87        59.95 o                         
   6   4   2         89.81         81.88         2.32 o                         
   7   4   2          1.40          1.34         1.65 o                         
   8   4   2         66.11         84.57         3.38 o                         
   9   4   2        267.10        254.97         5.67 o                         
  10   4   2         20.51         25.54         3.45 o                         
  11   4   2          7.10          8.79         3.37 o                         
  12   4   2         29.28         37.44         4.69 o                         
  13   4   2         59.70         57.52         5.76 o                         
  14   4   2          2.22          4.58         5.63 o                         
   1   5   2         23.35         32.27         1.32 o                         
   2   5   2       2425.07       2313.33        17.03 o                         
   3   5   2       7799.09       8709.04        60.66 o                         
   4   5   2        688.33        628.05         5.90 o                         
   5   5   2        162.82        215.68         5.76 o                         
   6   5   2       5205.61       5634.06        40.55 o                         
   7   5   2        806.81        736.89         7.79 o                         
   8   5   2        782.55        748.93         8.24 o                         
   9   5   2        173.13        176.42         5.16 o                         
  10   5   2         21.06         16.83         3.31 o                         
  11   5   2       1269.96       1253.05        16.45 o                         
  12   5   2        294.36        300.82         8.43 o                         
  13   5   2          3.25          1.38         4.73 o                         
  14   5   2         62.45         59.14         6.83 o                         
   0   6   2      88927.99      83968.27      1234.14 o                         
   1   6   2      15356.79      16477.70       117.04 o                         
   2   6   2        430.07        286.69         3.43 o                         
   3   6   2       9636.17      10596.91        73.63 o                         
   4   6   2       3608.30       3869.17        28.16 o                         
   5   6   2      21375.31      23336.89       160.59 o                         
   6   6   2       5096.12       5346.29        38.74 o                         
   7   6   2        575.72        568.84         6.72 o                         
   8   6   2        269.74        243.28         4.89 o                         
   9   6   2       4685.20       4793.84        42.06 o                         
  10   6   2        304.47        321.37         7.62 o                         
  11   6   2        286.68        318.31         7.89 o                         
  12   6   2         55.04         51.74         5.52 o                         
  13   6   2         56.61         50.12         6.04 o                         
  14   6   2        124.50        149.14         9.22 o                         
   1   7   2       6791.75       6657.94        48.37 o                         
   2   7   2       5536.60       6103.96        44.60 o                         
   3   7   2        667.70        822.77         9.34 o                         
   4   7   2       1949.26       1966.42        15.38 o                         
   5   7   2       2362.52       2395.98        19.21 o                         
   6   7   2       1737.73       1718.91        14.19 o                         
   7   7   2        244.92        220.54         4.26 o                         
   8   7   2       2924.05       2916.98        29.87 o                         
   9   7   2        153.36        188.19         7.53 o                         
  10   7   2       2714.97       2651.32        29.86 o                         
  11   7   2         95.43         99.16         7.40 o                         
  12   7   2         96.41         85.57         5.89 o                         
  13   7   2         39.60         36.73         5.86 o                         
   0   8   2        431.32        385.29         5.96 o                         
   1   8   2       4560.74       5019.07        37.11 o                         
   2   8   2       3876.83       4377.85        32.72 o                         
   3   8   2       5303.14       6036.04        44.46 o                         
   4   8   2       2767.96       2849.29        21.54 o                         
   5   8   2        120.78        133.58         3.04 o                         
   6   8   2       4019.65       4359.77        32.32 o                         
   7   8   2        100.86        110.15         3.54 o                         
   8   8   2       1187.07       1176.32        12.61 o                         
   9   8   2        741.95        814.55        11.45 o                         
  10   8   2        689.27        659.75        11.50 o                         
  11   8   2        130.20        134.62         7.85 o                         
  12   8   2        172.54        175.97         7.49 o                         
  13   8   2         55.29         65.43         6.20 o                         
   1   9   2       2013.46       2369.04        18.03 o                         
   2   9   2       7596.63       8189.53        59.67 o                         
   3   9   2        914.26       1005.69         9.35 o                         
   4   9   2         18.61         45.24         1.96 o                         
   5   9   2          0.97          2.36         1.46 o                         
   6   9   2         56.65         55.65         2.51 o                         
   7   9   2         35.63         36.00         2.78 o                         
   8   9   2        119.02         94.50         5.27 o                         
   9   9   2        254.99        222.89         6.55 o                         
  10   9   2         38.03         38.07         4.52 o                         
  11   9   2         69.42         67.46         5.34 o                         
  12   9   2        300.07        286.55         9.01 o                         
  13   9   2         53.27         46.23         6.23 o                         
   0  10   2      15885.94      17995.68       175.90 o                         
   1  10   2         98.06         89.01         2.66 o                         
   2  10   2       1675.32       1692.20        14.28 o                         
   3  10   2       1064.42       1108.95        10.28 o                         
   4  10   2        443.43        456.41         5.70 o                         
   5  10   2        138.80        145.77         4.66 o                         
   6  10   2        845.51        781.45         8.58 o                         
   7  10   2        577.33        549.39         8.10 o                         
   8  10   2         57.42         60.36         4.39 o                         
   9  10   2         81.84         70.27         4.77 o                         
  10  10   2          0.08          2.72         4.09 o                         
  11  10   2        274.08        259.40         8.49 o                         
  12  10   2          0.36         -4.50         4.50 o                         
  13  10   2          2.79          1.48         5.07 o                         
   1  11   2        179.61        140.78         4.52 o                         
   2  11   2       1145.00       1185.80        10.87 o                         
   3  11   2        893.19        803.37         8.62 o                         
   4  11   2         32.11         39.14         2.59 o                         
   5  11   2        148.96        150.11         3.83 o                         
   6  11   2       1528.99       1510.45        15.81 o                         
   7  11   2         54.23         47.05         3.40 o                         
   8  11   2       1089.15       1077.53        13.54 o                         
   9  11   2         25.68         18.90         3.91 o                         
  10  11   2         40.92         34.34         5.09 o                         
  11  11   2        173.64        142.48         7.22 o                         
  12  11   2        217.36        240.07         8.74 o                         
   0  12   2         55.72         58.66         3.12 o                         
   1  12   2       2109.06       2316.78        19.01 o                         
   2  12   2        582.87        545.93         6.91 o                         
   3  12   2       1459.65       1435.39        13.02 o                         
   4  12   2        328.76        315.72         6.68 o                         
   5  12   2        956.33        926.63        10.44 o                         
   6  12   2        443.83        439.71         7.14 o                         
   7  12   2          3.19          7.98         2.74 o                         
   8  12   2        330.28        293.52         6.82 o                         
   9  12   2         47.52         40.68         4.37 o                         
  10  12   2          1.87          3.81         4.29 o                         
  11  12   2         59.59         58.45         5.67 o                         
  12  12   2         18.26         25.39         5.39 o                         
   1  13   2       1481.13       1429.91        16.40 o                         
   2  13   2       2906.62       2746.66        25.71 o                         
   3  13   2       1159.79       1121.91        11.90 o                         
   4  13   2         90.08         82.41         3.43 o                         
   5  13   2        295.14        272.00         5.45 o                         
   6  13   2        165.18        162.88         4.60 o                         
   7  13   2         29.67         30.17         3.11 o                         
   8  13   2        391.39        369.96         7.97 o                         
   9  13   2        535.00        507.97        10.27 o                         
  10  13   2         39.74         37.53         5.12 o                         
  11  13   2        168.05        169.55         7.75 o                         
  12  13   2          0.01         -4.05         5.38 o                         
   0  14   2       6142.40       6180.26        73.72 o                         
   1  14   2        388.40        354.43         5.90 o                         
   2  14   2       1555.57       1614.94        15.89 o                         
   3  14   2        475.70        458.85         6.67 o                         
   4  14   2        105.27        109.02         3.94 o                         
   5  14   2         77.95         73.20         3.33 o                         
   6  14   2        712.92        670.50         9.11 o                         
   7  14   2        125.22        102.66         4.56 o                         
   8  14   2        337.58        366.02         8.21 o                         
   9  14   2         75.56         68.93         5.07 o                         
  10  14   2        287.96        299.76        10.01 o                         
  11  14   2         54.71         56.99         6.55 o                         
   1  15   2        375.74        361.05         6.65 o                         
   2  15   2         15.52         16.74         2.56 o                         
   3  15   2        490.86        465.16         7.55 o                         
   4  15   2         86.19         95.99         3.87 o                         
   5  15   2        400.13        388.59         6.55 o                         
   6  15   2       1065.09       1069.46        13.69 o                         
   7  15   2         10.62         17.83         3.45 o                         
   8  15   2        156.90        157.47         6.80 o                         
   9  15   2         18.38          9.48         4.56 o                         
  10  15   2         94.33        108.18         7.27 o                         
  11  15   2         57.69         67.49         6.96 o                         
   0  16   2       1831.90       1842.16        26.84 o                         
   1  16   2         67.03         82.56         4.27 o                         
   2  16   2        211.86        205.38         6.21 o                         
   3  16   2        494.88        528.23         9.18 o                         
   4  16   2       1467.69       1348.93        17.01 o                         
   5  16   2        247.61        258.01         6.94 o                         
   6  16   2        667.73        678.44        13.00 o                         
   7  16   2        100.12        125.66         5.86 o                         
   8  16   2         49.71         58.50         4.98 o                         
   9  16   2         14.66          6.47         4.68 o                         
  10  16   2         71.76         70.57         6.86 o                         
   1  17   2       6422.01       6351.99        60.51 o                         
   2  17   2        204.63        172.81         6.00 o                         
   3  17   2       1323.43       1264.29        16.49 o                         
   4  17   2       2535.05       2658.80        34.56 o                         
   5  17   2       1560.76       1515.59        19.26 o                         
   6  17   2         20.23         11.40         3.66 o                         
   7  17   2         16.28          5.50         3.90 o                         
   8  17   2          1.76         -2.13         4.89 o                         
   9  17   2        234.10        260.40        11.87 o                         
  10  17   2        418.52        482.67        13.18 o                         
   0  18   2       1471.54       1382.38        25.06 o                         
   1  18   2         41.97         68.84         6.30 o                         
   2  18   2          9.57          1.30         3.13 o                         
   3  18   2         91.25         91.26         5.11 o                         
   4  18   2         33.03         21.77         3.89 o                         
   5  18   2         46.33         41.48         4.69 o                         
   6  18   2        553.29        610.12        13.44 o                         
   7  18   2         66.19         79.17         6.86 o                         
   8  18   2        293.11        324.16        11.34 o                         
   9  18   2        173.74        167.16        11.06 o                         
   1  19   2        391.58        374.32         8.50 o                         
   2  19   2        249.13        267.28         9.05 o                         
   3  19   2         60.48         65.96         4.66 o                         
   4  19   2         36.93         35.37         4.42 o                         
   5  19   2        415.61        379.60        10.10 o                         
   6  19   2         80.86         72.17         6.93 o                         
   7  19   2         41.75         40.55         7.40 o                         
   8  19   2         50.54         40.91         9.99 o                         
   0  20   2        198.40        179.60         9.56 o                         
   1  20   2         80.07         64.82         5.13 o                         
   2  20   2          1.36         -0.99         3.64 o                         
   3  20   2        406.95        398.34         9.73 o                         
   4  20   2        279.01        263.82         8.80 o                         
   5  20   2        307.21        317.26        10.27 o                         
   6  20   2         20.89         20.33         5.99 o                         
   7  20   2        161.20        162.45        10.85 o                         
   1  21   2       1693.79       1664.85        24.23 o                         
   2  21   2          7.79         -1.95         4.18 o                         
   3  21   2        222.16        214.28         9.05 o                         
   4  21   2       1253.04       1317.01        24.41 o                         
   5  21   2         19.49         10.01         5.89 o                         
   6  21   2        162.75        187.02        10.66 o                         
   0  22   2          5.66          5.39         6.30 o                         
   1  22   2        255.61        265.67         9.44 o                         
   2  22   2        760.77        760.56        15.29 o                         
   3  22   2        143.71        143.17         8.57 o                         
   4  22   2        297.58        296.68        11.74 o                         
   5  22   2         93.68        125.47         8.74 o                         
   1  23   2        130.69        147.96         8.24 o                         
   2  23   2         16.60         27.94         6.11 o                         
   3  23   2         38.59         31.35         6.26 o                         
   1   1   3         79.96         47.45         1.79 o                         
   2   1   3      24383.32      25633.44       181.03 o                         
   3   1   3      62662.55      59862.30       789.91 o                         
   4   1   3       2897.49       2658.19        20.67 o                         
   5   1   3        254.34        292.92         3.72 o                         
   6   1   3        340.28        424.77         4.94 o                         
   7   1   3          5.37          3.44         1.79 o                         
   8   1   3       1099.09       1100.38        13.63 o                         
   9   1   3        418.40        420.21         7.47 o                         
  10   1   3         25.91         26.62         3.53 o                         
  11   1   3        273.53        274.02         7.21 o                         
  12   1   3        150.83        132.96         5.96 o                         
  13   1   3        143.77        143.98         6.98 o                         
  14   1   3         15.19          8.59         5.11 o                         
   0   2   3         74.93        150.76         6.37 o                         
   1   2   3        112.06         76.95         2.61 o                         
   2   2   3      18878.86      20046.65       141.68 o                         
   3   2   3       7124.30       8147.12        56.59 o                         
   4   2   3        699.18        698.60         6.38 o                         
   5   2   3       1995.93       2233.55        17.51 o                         
   6   2   3        629.34        734.25         7.24 o                         
   7   2   3       1472.74       1587.61        13.63 o                         
   8   2   3        614.92        635.85         7.55 o                         
   9   2   3        107.67        103.57         4.08 o                         
  10   2   3         25.21         26.40         4.18 o                         
  11   2   3        428.23        409.77         8.59 o                         
  12   2   3         80.06         76.71         4.98 o                         
  13   2   3         35.43         30.25         4.83 o                         
  14   2   3         33.11         36.57         5.86 o                         
   1   3   3      18630.85      19598.33       134.34 o                         
   2   3   3       3105.65       3469.53        25.44 o                         
   3   3   3      10566.07      11050.80        76.37 o                         
   4   3   3        820.64        859.31         7.27 o                         
   5   3   3        358.95        337.65         3.90 o                         
   6   3   3        169.72        122.69         3.91 o                         
   7   3   3         49.15         63.86         3.25 o                         
   8   3   3       1131.18       1163.67        11.55 o                         
   9   3   3          0.30          3.25         2.61 o                         
  10   3   3         26.27         32.09         3.54 o                         
  11   3   3       1297.72       1226.55        16.13 o                         
  12   3   3         35.98         40.48         4.75 o                         
  13   3   3        172.85        185.32         7.40 o                         
  14   3   3         25.48         20.35         5.67 o                         
   0   4   3       1897.92       1740.77        18.13 o                         
   1   4   3       4203.50       4235.85        30.81 o                         
   2   4   3       5265.91       5933.86        42.82 o                         
   3   4   3        495.88        487.57         4.63 o                         
   4   4   3       1875.23       2145.24        16.18 o                         
   5   4   3        197.88        138.13         4.00 o                         
   6   4   3        958.64        978.05         8.69 o                         
   7   4   3         13.97          6.92         1.67 o                         
   8   4   3       4641.87       4662.45        38.60 o                         
   9   4   3        529.98        511.99         7.94 o                         
  10   4   3       1089.55       1052.74        13.37 o                         
  11   4   3         96.95         91.73         5.06 o                         
  12   4   3        105.26         83.26         5.46 o                         
  13   4   3        293.01        296.99         8.81 o                         
  14   4   3        495.83        576.41        14.16 o                         
   1   5   3       8481.06       9380.15        69.47 o                         
   2   5   3       7186.89       7900.99        55.07 o                         
   3   5   3         39.38         51.19         1.71 o                         
   4   5   3         26.51         43.15         1.67 o                         
   5   5   3          8.16          3.05         1.44 o                         
   6   5   3       3817.94       3845.66        28.40 o                         
   7   5   3         74.97         88.55         3.07 o                         
   8   5   3       2516.40       2607.75        23.20 o                         
   9   5   3         72.12         67.04         3.78 o                         
  10   5   3         45.67         51.49         3.87 o                         
  11   5   3          7.66          6.61         3.50 o                         
  12   5   3        191.25        183.69         7.06 o                         
  13   5   3         10.23         12.43         4.76 o                         
  14   5   3         82.81         88.13         6.95 o                         
   0   6   3       1872.99       1874.44        19.90 o                         
   1   6   3       3425.79       3766.55        27.92 o                         
   2   6   3       1706.56       2177.50        16.88 o                         
   3   6   3       1732.41       1684.30        13.09 o                         
   4   6   3        386.04        464.79         4.93 o                         
   5   6   3        204.34        205.83         3.84 o                         
   6   6   3        940.49        951.40         8.78 o                         
   7   6   3          7.42          6.79         1.77 o                         
   8   6   3         32.07         30.58         2.67 o                         
   9   6   3        863.72        788.21        10.40 o                         
  10   6   3       1482.42       1459.49        17.01 o                         
  11   6   3         73.00         71.13         5.01 o                         
  12   6   3        353.52        339.51         9.62 o                         
  13   6   3         36.20         29.92         5.28 o                         
  14   6   3          2.72          8.48         5.32 o                         
   1   7   3       9368.64       9313.59        67.02 o                         
   2   7   3       2734.55       2890.67        23.71 o                         
   3   7   3        151.21        135.84         4.08 o                         
   4   7   3       6248.72       6531.59        46.45 o                         
   5   7   3       3517.07       3709.21        27.48 o                         
   6   7   3       1989.48       2030.44        17.66 o                         
   7   7   3        272.52        251.46         4.65 o                         
   8   7   3        453.81        451.17         6.68 o                         
   9   7   3       3305.52       3158.29        33.46 o                         
  10   7   3       1675.13       1717.63        20.27 o                         
  11   7   3       1097.19       1097.94        21.08 o                         
  12   7   3         11.27          8.60         4.49 o                         
  13   7   3         29.52         28.57         5.47 o                         
   0   8   3         42.29         71.83         2.73 o                         
   1   8   3      16397.43      17962.22       127.87 o                         
   2   8   3        107.70         44.81         1.84 o                         
   3   8   3       4496.68       4718.38        35.28 o                         
   4   8   3        762.16        815.08         7.64 o                         
   5   8   3       6482.30       6850.01        49.00 o                         
   6   8   3       1656.51       1773.34        14.70 o                         
   7   8   3       2996.59       2959.75        24.83 o                         
   8   8   3        147.77        146.63         4.83 o                         
   9   8   3       4318.15       4369.19        40.77 o                         
  10   8   3         22.91         22.59         3.79 o                         
  11   8   3         46.25         45.46         4.85 o                         
  12   8   3          8.06          2.79         4.51 o                         
  13   8   3          5.97          5.42         5.14 o                         
   1   9   3       8254.20       9291.16        67.32 o                         
   2   9   3       6122.72       6289.42        46.37 o                         
   3   9   3       1370.42       1379.92        12.00 o                         
   4   9   3        167.09        188.74         3.27 o                         
   5   9   3       1247.96       1258.11        11.51 o                         
   6   9   3       3561.01       3511.65        28.67 o                         
   7   9   3       1144.74       1189.70        14.08 o                         
   8   9   3       6125.32       6121.71        50.18 o                         
   9   9   3        512.60        525.38         8.98 o                         
  10   9   3         78.88         76.09         5.34 o                         
  11   9   3        101.22        114.52         8.40 o                         
  12   9   3          0.63         -3.14         4.56 o                         
  13   9   3          0.28         -4.97         4.97 o                         
   0  10   3      23736.51      26271.32       255.41 o                         
   1  10   3       3824.51       3955.45        30.14 o                         
   2  10   3        424.01        418.38         5.18 o                         
   3  10   3       3835.75       4143.78        32.78 o                         
   4  10   3       2307.09       2462.87        20.75 o                         
   5  10   3         90.15        100.25         3.13 o                         
   6  10   3        687.36        587.55         7.42 o                         
   7  10   3       3463.98       3435.00        29.78 o                         
   8  10   3       1278.72       1317.78        14.62 o                         
   9  10   3          0.01         -3.13         3.13 o                         
  10  10   3       1383.85       1347.01        19.31 o                         
  11  10   3        152.57        156.44         7.34 o                         
  12  10   3         93.05        107.37         6.69 o                         
  13  10   3        410.93        427.84        12.47 o                         
   1  11   3       2824.93       2949.75        23.28 o                         
   2  11   3         66.34         35.27         2.50 o                         
   3  11   3       4867.06       5178.86        40.52 o                         
   4  11   3       1242.22       1258.60        11.73 o                         
   5  11   3        149.32        130.39         3.68 o                         
   6  11   3        952.78        963.04        13.35 o                         
   7  11   3         12.59          8.97         2.70 o                         
   8  11   3        928.15        935.23        14.63 o                         
   9  11   3         70.15         69.41         4.56 o                         
  10  11   3        197.51        197.11         7.49 o                         
  11  11   3        188.06        222.62         8.16 o                         
  12  11   3          0.11         -0.06         4.60 o                         
   0  12   3          3.71         14.97         2.94 o                         
   1  12   3       4700.06       4875.30        37.04 o                         
   2  12   3       1716.49       1700.35        14.77 o                         
   3  12   3       2098.72       2039.42        17.46 o                         
   4  12   3        573.35        489.83         6.33 o                         
   5  12   3          4.14          5.38         2.06 o                         
   6  12   3       1162.59       1142.83        12.37 o                         
   7  12   3       4486.52       4504.01        39.83 o                         
   8  12   3        226.78        200.76         5.64 o                         
   9  12   3        587.28        567.60        10.63 o                         
  10  12   3        719.19        763.04        13.73 o                         
  11  12   3          1.80          3.26         4.39 o                         
  12  12   3        759.40        860.42        17.17 o                         
   1  13   3       1190.32       1072.60        14.09 o                         
   2  13   3         15.47         18.38         1.93 o                         
   3  13   3        174.33        144.34         3.92 o                         
   4  13   3       3210.78       3035.60        26.61 o                         
   5  13   3          4.78         -0.13         2.15 o                         
   6  13   3        918.66        855.37        10.40 o                         
   7  13   3        187.58        187.18         5.36 o                         
   8  13   3        249.86        213.04         6.18 o                         
   9  13   3        350.30        338.12         8.53 o                         
  10  13   3        204.57        206.69         8.66 o                         
  11  13   3         33.57         28.98         5.76 o                         
  12  13   3          0.08         -0.85         5.51 o                         
   0  14   3       2689.01       2735.15        33.04 o                         
   1  14   3        201.74        175.30         5.61 o                         
   2  14   3        927.50        950.55        11.18 o                         
   3  14   3         88.29         81.72         3.39 o                         
   4  14   3        118.40        126.33         4.23 o                         
   5  14   3        136.09        126.42         4.52 o                         
   6  14   3        462.25        400.65         7.32 o                         
   7  14   3       1326.99       1259.19        15.43 o                         
   8  14   3        124.54        128.86         6.17 o                         
   9  14   3          0.07         -4.06         4.06 o                         
  10  14   3         95.23         96.55         6.49 o                         
  11  14   3          6.66          3.29         5.29 o                         
   1  15   3        727.75        736.64        11.61 o                         
   2  15   3       4425.62       4524.32        39.99 o                         
   3  15   3       3610.71       3604.27        32.88 o                         
   4  15   3        129.69        108.31         4.51 o                         
   5  15   3        383.19        368.88         8.47 o                         
   6  15   3         12.71         24.73         3.19 o                         
   7  15   3        701.42        687.04        10.71 o                         
   8  15   3       1808.82       1855.02        24.77 o                         
   9  15   3         26.61         19.88         4.79 o                         
  10  15   3          0.05         -4.60         4.60 o                         
  11  15   3        284.67        306.57        12.33 o                         
   0  16   3         82.59         91.78         7.10 o                         
   1  16   3        126.94        143.81         5.54 o                         
   2  16   3        898.74        877.14        13.31 o                         
   3  16   3       1251.96       1197.42        17.29 o                         
   4  16   3         43.94         36.55         3.59 o                         
   5  16   3        441.45        494.95         8.86 o                         
   6  16   3          1.18         -0.81         3.27 o                         
   7  16   3        331.68        341.33         7.93 o                         
   8  16   3        122.99        135.14         6.96 o                         
   9  16   3        169.25        175.86        10.93 o                         
  10  16   3        232.15        237.20         9.59 o                         
   1  17   3       1404.27       1324.26        17.00 o                         
   2  17   3          6.15          7.46         3.14 o                         
   3  17   3        571.81        567.25        10.14 o                         
   4  17   3       3367.15       3454.46        37.54 o                         
   5  17   3         27.36         26.28         4.28 o                         
   6  17   3        685.45        693.09        12.45 o                         
   7  17   3        640.09        617.63        11.72 o                         
   8  17   3         86.35         77.30         6.34 o                         
   9  17   3        307.60        378.39        11.50 o                         
  10  17   3        783.92        844.60        17.44 o                         
   0  18   3          0.12          9.76         4.80 o                         
   1  18   3        464.57        410.01         8.64 o                         
   2  18   3        211.86        222.00         6.74 o                         
   3  18   3          8.08         11.88         3.54 o                         
   4  18   3         86.71        103.41         5.74 o                         
   5  18   3        505.52        532.00        11.52 o                         
   6  18   3        862.38        902.69        14.76 o                         
   7  18   3         68.72         70.74         6.14 o                         
   8  18   3        171.65        170.42         8.57 o                         
   9  18   3        219.03        241.60        11.01 o                         
   1  19   3          0.00          1.99         3.33 o                         
   2  19   3        147.55        135.35         5.79 o                         
   3  19   3          1.76          2.56         3.38 o                         
   4  19   3          8.22          6.97         3.82 o                         
   5  19   3        617.50        554.08        11.38 o                         
   6  19   3         95.16         84.86         6.46 o                         
   7  19   3          6.43          2.90         4.85 o                         
   8  19   3         38.31         20.10         6.51 o                         
   0  20   3        837.92        932.55        20.34 o                         
   1  20   3        192.54        170.63         6.58 o                         
   2  20   3         48.12         53.26         4.52 o                         
   3  20   3        711.76        693.25        12.86 o                         
   4  20   3         33.16         34.16         4.75 o                         
   5  20   3       1002.39       1014.71        17.56 o                         
   6  20   3        249.04        269.54        10.71 o                         
   7  20   3        150.26        159.59        10.49 o                         
   1  21   3         11.03          7.72         4.21 o                         
   2  21   3        305.53        308.73         8.94 o                         
   3  21   3        624.58        625.27        13.43 o                         
   4  21   3         18.25         17.41         5.09 o                         
   5  21   3          3.58          6.91         4.96 o                         
   6  21   3          2.73          4.42         5.62 o                         
   0  22   3        202.37        197.17        11.74 o                         
   1  22   3         45.69         56.40         5.76 o                         
   2  22   3        473.61        476.46        12.99 o                         
   3  22   3        243.18        255.93        10.23 o                         
   4  22   3         58.06         55.37         6.58 o                         
   5  22   3        268.73        258.82        10.49 o                         
   1  23   3         11.12          8.01         5.24 o                         
   2  23   3        876.35        955.95        20.55 o                         
   3  23   3        942.04       1088.93        22.49 o                         
   0   0   4      44148.78      39919.12       618.71 o                         
   1   0   4       7248.14       7303.96        71.28 o                         
   2   0   4      40252.40      39560.76       602.27 o                         
   3   0   4        152.17         91.90         6.41 o                         
   4   0   4      25432.61      28058.25       290.84 o                         
   5   0   4       1292.89        919.75        12.23 o                         
   6   0   4       1149.90       1193.10        21.53 o                         
   7   0   4          8.32          2.70         2.19 o                         
   8   0   4         54.43         71.14         4.16 o                         
   9   0   4       3731.51       3820.56        48.07 o                         
  10   0   4        614.64        530.70        13.11 o                         
  11   0   4        244.41        273.13        10.34 o                         
  12   0   4          3.49          1.87         5.10 o                         
  13   0   4        292.20        255.49        10.87 o                         
  14   0   4          0.41         -1.22         7.12 o                         
   1   1   4      25105.08      25902.68       216.01 o                         
   2   1   4      30889.12      32505.04       229.08 o                         
   3   1   4       4653.82       4602.80        33.57 o                         
   4   1   4       4558.56       4908.71        35.99 o                         
   5   1   4      12373.96      13857.93        99.17 o                         
   6   1   4       2853.54       3042.54        24.48 o                         
   7   1   4        496.44        394.22         5.34 o                         
   8   1   4       2124.79       2120.47        21.47 o                         
   9   1   4        126.60        105.34         3.88 o                         
  10   1   4         42.57         36.51         3.76 o                         
  11   1   4       1301.62       1157.26        15.48 o                         
  12   1   4         37.67         35.68         4.23 o                         
  13   1   4        167.99        183.48         7.40 o                         
  14   1   4          4.75         -2.98         4.84 o                         
   0   2   4      83939.23      70888.30       739.05 o                         
   1   2   4      49293.08      45579.96       335.94 o                         
   2   2   4       9578.70       9394.34        66.95 o                         
   3   2   4       2003.65       2258.88        17.62 o                         
   4   2   4       3202.95       3325.66        24.91 o                         
   5   2   4        509.82        522.92         6.58 o                         
   6   2   4        160.17        255.18         3.77 o                         
   7   2   4       1814.39       1752.72        15.46 o                         
   8   2   4        285.06        267.54         5.03 o                         
   9   2   4         92.94         71.41         3.41 o                         
  10   2   4        540.03        577.44         9.77 o                         
  11   2   4        402.36        372.61         8.26 o                         
  12   2   4         88.73        104.43         5.60 o                         
  13   2   4         22.23         22.51         4.71 o                         
  14   2   4         21.27         18.30         5.51 o                         
   1   3   4      11697.61      12245.46        84.33 o                         
   2   3   4       6251.94       6742.54        48.50 o                         
   3   3   4       5205.54       5541.41        40.24 o                         
   4   3   4       2083.85       2027.08        15.31 o                         
   5   3   4      10218.59      10954.62        78.88 o                         
   6   3   4        176.13        173.86         3.60 o                         
   7   3   4         96.23        120.59         3.50 o                         
   8   3   4         94.84        101.48         4.16 o                         
   9   3   4       4376.22       4272.56        36.08 o                         
  10   3   4        228.27        234.95         6.50 o                         
  11   3   4         23.65         15.32         3.65 o                         
  12   3   4        177.51        148.77         6.35 o                         
  13   3   4         38.77         44.20         5.08 o                         
  14   3   4         22.58         21.85         5.18 o                         
   0   4   4         14.56          9.34         1.25 o                         
   1   4   4        526.90        442.64         4.18 o                         
   2   4   4       1197.96       1162.88        10.07 o                         
   3   4   4       9927.38      10193.77        70.69 o                         
   4   4   4       5823.32       6193.60        43.74 o                         
   5   4   4       2229.97       2063.90        15.91 o                         
   6   4   4         78.62         75.92         2.26 o                         
   7   4   4       6438.85       6766.85        52.07 o                         
   8   4   4       1217.16       1310.53        13.37 o                         
   9   4   4       3328.67       3421.52        31.16 o                         
  10   4   4         20.21         18.67         3.36 o                         
  11   4   4        303.11        329.06         7.96 o                         
  12   4   4         39.38         29.17         4.38 o                         
  13   4   4        174.06        192.61         8.08 o                         
  14   4   4         54.53         47.14         6.12 o                         
   1   5   4       1509.55       1456.97        11.13 o                         
   2   5   4       1187.81       1259.76        10.19 o                         
   3   5   4       2410.77       2041.94        15.40 o                         
   4   5   4       2960.46       3414.29        24.97 o                         
   5   5   4        193.98        181.85         3.06 o                         
   6   5   4       1056.26       1150.55        10.03 o                         
   7   5   4        728.97        681.16         7.79 o                         
   8   5   4        891.31        877.42        10.16 o                         
   9   5   4         70.99         52.12         3.41 o                         
  10   5   4         98.25         94.38         4.73 o                         
  11   5   4       1494.10       1459.31        19.01 o                         
  12   5   4        127.43        101.70         7.03 o                         
  13   5   4        158.04        176.86         7.94 o                         
  14   5   4          2.59          8.34         5.35 o                         
   0   6   4      15997.98      18186.45       176.76 o                         
   1   6   4       6862.91       6993.75        52.28 o                         
   2   6   4         17.14         22.85         1.31 o                         
   3   6   4       6841.53       7424.70        53.89 o                         
   4   6   4       2108.86       2266.23        17.29 o                         
   5   6   4        589.75        591.55         6.03 o                         
   6   6   4          8.02          9.73         1.53 o                         
   7   6   4        659.51        649.65        11.25 o                         
   8   6   4        862.79        876.82        10.21 o                         
   9   6   4          1.07          1.47         3.07 o                         
  10   6   4          0.52          1.86         3.28 o                         
  11   6   4        180.50        192.20         6.94 o                         
  12   6   4          4.80          3.98         4.48 o                         
  13   6   4         87.85        101.12         6.66 o                         
  14   6   4         26.67         36.86         6.21 o                         
   1   7   4       1174.43       1179.19         9.96 o                         
   2   7   4         25.59         23.98         1.37 o                         
   3   7   4        685.93        657.24         6.20 o                         
   4   7   4        130.90        165.41         3.03 o                         
   5   7   4        759.18        840.58         7.92 o                         
   6   7   4        219.71        240.98         3.89 o                         
   7   7   4        108.47        104.10         3.70 o                         
   8   7   4        936.13        955.24        10.93 o                         
   9   7   4        694.09        689.55        10.19 o                         
  10   7   4        303.96        310.45         7.63 o                         
  11   7   4         22.92         22.34         4.10 o                         
  12   7   4         79.92         79.09         5.77 o                         
  13   7   4         16.21         16.47         5.42 o                         
   0   8   4        130.62        109.30         3.15 o                         
   1   8   4        123.28        180.84         2.96 o                         
   2   8   4       6406.78       7349.93        53.62 o                         
   3   8   4       1374.43       1195.54        10.55 o                         
   4   8   4         87.31        103.22         2.98 o                         
   5   8   4          6.09          5.02         1.52 o                         
   6   8   4       2045.25       2007.07        16.89 o                         
   7   8   4       6485.20       6727.89        56.48 o                         
   8   8   4        612.43        632.35        11.01 o                         
   9   8   4         32.39         35.28         3.75 o                         
  10   8   4        150.03        151.32         5.84 o                         
  11   8   4          0.12         -1.80         3.84 o                         
  12   8   4        122.34        139.68         7.74 o                         
  13   8   4        308.05        335.38        10.67 o                         
   1   9   4      10143.45      10851.43        78.29 o                         
   2   9   4        767.27        723.20         8.91 o                         
   3   9   4       1715.24       1907.95        16.34 o                         
   4   9   4         45.99         52.58         2.26 o                         
   5   9   4        671.04        595.57         6.79 o                         
   6   9   4        573.47        599.33        10.59 o                         
   7   9   4       2323.34       2176.26        20.16 o                         
   8   9   4         89.97        116.13         4.89 o                         
   9   9   4        609.99        608.87         9.73 o                         
  10   9   4         26.86         20.86         3.82 o                         
  11   9   4        117.87        105.21         6.17 o                         
  12   9   4        378.70        397.78        11.40 o                         
  13   9   4        298.87        296.00        10.89 o                         
   0  10   4      21532.05      22997.72       224.07 o                         
   1  10   4       1334.88       1376.15        13.09 o                         
   2  10   4        254.33        228.70         5.51 o                         
   3  10   4        837.43        869.00         8.95 o                         
   4  10   4       2003.83       2069.77        17.30 o                         
   5  10   4         15.60         12.25         1.91 o                         
   6  10   4         66.89         76.44         3.25 o                         
   7  10   4       1683.39       1759.21        23.89 o                         
   8  10   4        613.93        575.47         8.35 o                         
   9  10   4          1.68          0.09         3.24 o                         
  10  10   4        265.21        268.56         7.83 o                         
  11  10   4         49.31         36.80         5.00 o                         
  12  10   4         55.15         56.30         5.83 o                         
  13  10   4         80.82        113.04         7.72 o                         
   1  11   4       6305.60       6683.73        49.54 o                         
   2  11   4        406.73        340.84         4.78 o                         
   3  11   4       5615.07       5869.70        44.05 o                         
   4  11   4          0.01          1.92         1.65 o                         
   5  11   4        496.67        436.77         5.89 o                         
   6  11   4        163.71        169.09         4.30 o                         
   7  11   4       1141.70       1132.81        13.03 o                         
   8  11   4         61.91         62.94         3.78 o                         
   9  11   4        319.58        316.03         7.62 o                         
  10  11   4        169.80        163.60         6.66 o                         
  11  11   4        112.29        102.68         6.31 o                         
  12  11   4        112.38        125.35         8.06 o                         
   0  12   4       1135.88       1038.85        14.71 o                         
   1  12   4        629.36        618.01         6.98 o                         
   2  12   4        456.04        423.54         5.62 o                         
   3  12   4         38.77         49.90         2.40 o                         
   4  12   4        301.83        253.12         5.04 o                         
   5  12   4        826.70        851.01         9.97 o                         
   6  12   4         15.94          9.67         2.52 o                         
   7  12   4        232.70        223.68         5.60 o                         
   8  12   4          0.53         -2.67         2.67 o                         
   9  12   4         20.13         24.80         3.87 o                         
  10  12   4          3.68          3.62         4.33 o                         
  11  12   4        303.95        327.52        10.35 o                         
  12  12   4          3.81         -0.66         5.30 o                         
   1  13   4       1132.70       1107.48        11.53 o                         
   2  13   4         16.89         19.19         2.09 o                         
   3  13   4        915.61        840.59        10.52 o                         
   4  13   4         45.55         34.98         2.56 o                         
   5  13   4       2164.82       2117.69        20.93 o                         
   6  13   4        184.73        169.25         5.37 o                         
   7  13   4        333.93        309.00         6.96 o                         
   8  13   4          6.95          6.23         3.26 o                         
   9  13   4         12.45          8.60         4.11 o                         
  10  13   4          0.01          1.13         4.34 o                         
  11  13   4         40.04         44.28         5.87 o                         
  12  13   4         46.37         41.09         6.53 o                         
   0  14   4       1306.06       1330.37        31.29 o                         
   1  14   4       1993.35       2046.17        23.33 o                         
   2  14   4        124.82        134.65         4.41 o                         
   3  14   4          4.42          7.92         2.51 o                         
   4  14   4         25.72         24.53         2.79 o                         
   5  14   4       1542.86       1470.56        16.06 o                         
   6  14   4         28.90         26.22         3.29 o                         
   7  14   4          9.23          7.11         3.12 o                         
   8  14   4         92.53         82.32         4.73 o                         
   9  14   4          1.83          3.81         4.22 o                         
  10  14   4        114.06        111.88         7.31 o                         
  11  14   4          0.48         -4.54         5.05 o                         
   1  15   4       7120.64       7449.30        65.95 o                         
   2  15   4         18.56         21.02         3.47 o                         
   3  15   4         30.95         26.41         3.30 o                         
   4  15   4       1027.71       1002.20        12.95 o                         
   5  15   4        422.79        373.15         7.23 o                         
   6  15   4        314.04        284.78         7.17 o                         
   7  15   4        387.68        316.40         7.34 o                         
   8  15   4          0.24         -0.12         3.78 o                         
   9  15   4        273.70        299.59         9.27 o                         
  10  15   4          3.52         -4.55         4.55 o                         
  11  15   4         90.77        115.33         9.05 o                         
   0  16   4       6688.72       6975.26        92.76 o                         
   1  16   4       1811.52       1669.90        19.78 o                         
   2  16   4         26.62         22.07         3.19 o                         
   3  16   4        104.86        104.29         4.98 o                         
   4  16   4         79.58         71.70         4.41 o                         
   5  16   4       1185.61       1130.00        15.28 o                         
   6  16   4         35.27         47.75         4.44 o                         
   7  16   4       1295.12       1396.29        21.62 o                         
   8  16   4          0.16         -2.38         4.13 o                         
   9  16   4        162.31        165.34         8.37 o                         
  10  16   4          5.35          6.94         5.57 o                         
   1  17   4        825.31        772.61        11.98 o                         
   2  17   4        652.03        621.47        10.59 o                         
   3  17   4        309.68        326.80         8.18 o                         
   4  17   4       1168.99       1158.91        15.75 o                         
   5  17   4         98.38         96.07         5.27 o                         
   6  17   4         81.27         78.07         5.28 o                         
   7  17   4         22.45         13.34         4.17 o                         
   8  17   4         18.69         10.02         4.92 o                         
   9  17   4        517.85        538.22        17.18 o                         
  10  17   4         80.49         79.68         7.35 o                         
   0  18   4         47.28         43.15         5.69 o                         
   1  18   4         17.94         22.12         3.67 o                         
   2  18   4         19.90         14.14         3.51 o                         
   3  18   4        494.32        528.58        11.36 o                         
   4  18   4        130.47        129.16         7.14 o                         
   5  18   4        677.59        677.79        12.40 o                         
   6  18   4         51.22         57.32         5.00 o                         
   7  18   4        102.29        103.63         6.20 o                         
   8  18   4        159.52        176.85         8.90 o                         
   9  18   4        208.44        212.97        11.59 o                         
   1  19   4        667.36        634.45        11.24 o                         
   2  19   4         22.30         17.19         3.80 o                         
   3  19   4       1844.99       1899.05        25.81 o                         
   4  19   4        409.01        361.21         9.20 o                         
   5  19   4         11.76         16.68         4.27 o                         
   6  19   4         31.30         34.92         5.24 o                         
   7  19   4         65.89        107.15         7.32 o                         
   8  19   4        181.92        178.63         9.32 o                         
   0  20   4         50.27         42.90         8.23 o                         
   1  20   4         33.82         27.84         4.04 o                         
   2  20   4        406.13        406.83         9.15 o                         
   3  20   4         90.01         97.65         6.83 o                         
   4  20   4         44.53         33.61         4.83 o                         
   5  20   4        547.13        567.62        13.37 o                         
   6  20   4         67.98         65.21         6.13 o                         
   7  20   4        431.77        480.77        16.04 o                         
   1  21   4        338.74        337.24         8.79 o                         
   2  21   4         14.04         15.04         4.30 o                         
   3  21   4        340.68        360.76         9.82 o                         
   4  21   4        384.43        404.12        11.10 o                         
   5  21   4         45.46         38.40         6.20 o                         
   6  21   4        113.64        113.93         7.87 o                         
   0  22   4         83.38         52.42         8.15 o                         
   1  22   4        845.57        882.02        15.52 o                         
   2  22   4          7.04         16.21         5.30 o                         
   3  22   4         80.20         92.96         6.99 o                         
   4  22   4         40.52         45.54         6.06 o                         
   5  22   4         68.14         72.17         7.07 o                         
   1  23   4       1319.32       1436.03        24.52 o                         
   2  23   4         22.46         38.24         7.12 o                         
   3  23   4        735.64        748.11        16.84 o                         
   1   1   5      50972.11      48492.05       418.15 o                         
   2   1   5         54.15         38.32         1.96 o                         
   3   1   5        846.16       1007.75         8.26 o                         
   4   1   5       1974.28       1951.69        16.33 o                         
   5   1   5         53.50         47.90         3.26 o                         
   6   1   5       1782.42       1800.04        16.31 o                         
   7   1   5        829.93        824.05         8.62 o                         
   8   1   5        364.08        339.70         5.53 o                         
   9   1   5        266.77        237.91         5.33 o                         
  10   1   5        224.33        213.97         6.23 o                         
  11   1   5        765.75        740.21        11.76 o                         
  12   1   5        108.75         94.55         5.22 o                         
  13   1   5          1.47          9.79         4.24 o                         
  14   1   5          0.10         -4.92         4.92 o                         
   0   2   5      33890.23      34343.60       582.13 o                         
   1   2   5        162.59        126.40         5.49 o                         
   2   2   5      18105.56      18790.37       137.44 o                         
   3   2   5       3774.24       3902.89        28.74 o                         
   4   2   5       5923.93       6290.75        45.83 o                         
   5   2   5       5680.62       6146.58        45.11 o                         
   6   2   5       1987.62       1818.78        15.63 o                         
   7   2   5        444.10        489.84         6.18 o                         
   8   2   5        281.85        283.94         5.16 o                         
   9   2   5         25.98         21.31         2.91 o                         
  10   2   5        452.99        406.39         9.39 o                         
  11   2   5        170.22        168.83         6.25 o                         
  12   2   5        480.15        456.78         9.54 o                         
  13   2   5          0.51          2.08         3.99 o                         
  14   2   5         52.27         51.63         5.83 o                         
   1   3   5      24981.88      26129.08       178.84 o                         
   2   3   5       6982.82       7174.16        51.55 o                         
   3   3   5        109.44         83.50         2.33 o                         
   4   3   5       3519.74       3446.56        25.90 o                         
   5   3   5        654.10        601.80         6.15 o                         
   6   3   5       3514.07       3598.26        27.61 o                         
   7   3   5        574.72        621.46         7.61 o                         
   8   3   5        133.81        171.58         4.36 o                         
   9   3   5        614.66        645.05        10.97 o                         
  10   3   5        316.74        299.64         7.26 o                         
  11   3   5        103.86         82.71         5.73 o                         
  12   3   5         63.84         60.29         4.76 o                         
  13   3   5          1.38         -3.95         3.95 o                         
  14   3   5        123.82        113.02         7.37 o                         
   0   4   5         57.66         47.92         3.74 o                         
   1   4   5       2107.34       2352.11        18.19 o                         
   2   4   5       4544.25       4471.87        32.73 o                         
   3   4   5      10729.84      11720.37        83.74 o                         
   4   4   5        742.78        732.07         7.70 o                         
   5   4   5       1704.56       1797.21        14.13 o                         
   6   4   5       2580.74       2491.70        19.89 o                         
   7   4   5        633.21        624.33         7.36 o                         
   8   4   5       2198.48       2165.59        19.90 o                         
   9   4   5        255.83        234.32         5.47 o                         
  10   4   5        227.73        201.12         6.20 o                         
  11   4   5          0.90         -3.02         3.42 o                         
  12   4   5        406.97        398.97         9.03 o                         
  13   4   5          0.00         -1.01         4.53 o                         
  14   4   5        256.43        283.58         9.74 o                         
   1   5   5        834.28        845.21         8.28 o                         
   2   5   5      29503.31      31368.39       214.57 o                         
   3   5   5       9342.38       9883.47        68.75 o                         
   4   5   5         22.14         25.38         1.88 o                         
   5   5   5       1752.28       1821.21        14.41 o                         
   6   5   5       3520.15       3510.68        26.16 o                         
   7   5   5         13.59         25.68         2.20 o                         
   8   5   5       8888.04       9316.71        73.96 o                         
   9   5   5         39.15         44.37         3.17 o                         
  10   5   5         41.24         40.29         4.25 o                         
  11   5   5          4.42          9.23         4.02 o                         
  12   5   5        549.95        590.24        11.64 o                         
  13   5   5          0.07         -4.33         4.33 o                         
  14   5   5         32.22         41.03         6.01 o                         
   0   6   5       8982.46       9044.12        94.89 o                         
   1   6   5        681.60        743.31         6.47 o                         
   2   6   5      19527.93      20682.21       142.12 o                         
   3   6   5        856.19        878.66         7.87 o                         
   4   6   5        156.23        196.64         3.98 o                         
   5   6   5        394.51        396.28         4.69 o                         
   6   6   5          9.14         21.97         1.92 o                         
   7   6   5        229.48        204.58         4.33 o                         
   8   6   5          5.09         -0.68         2.35 o                         
   9   6   5         73.29         62.39         3.53 o                         
  10   6   5        786.04        743.88        12.30 o                         
  11   6   5         10.24         11.35         4.08 o                         
  12   6   5        712.73        701.29        13.58 o                         
  13   6   5          0.65         -3.01         4.68 o                         
   1   7   5        695.30        639.83         5.88 o                         
   2   7   5        452.37        502.51         5.29 o                         
   3   7   5        669.77        690.97         7.38 o                         
   4   7   5       3439.20       3712.36        28.30 o                         
   5   7   5       1451.37       1407.44        11.82 o                         
   6   7   5        264.00        293.87         4.78 o                         
   7   7   5        808.98        813.12         9.37 o                         
   8   7   5         17.15         20.45         2.82 o                         
   9   7   5          5.41          5.44         3.10 o                         
  10   7   5        343.01        333.53         8.10 o                         
  11   7   5          2.13         -0.62         3.96 o                         
  12   7   5         36.93         31.80         5.11 o                         
  13   7   5        148.08        147.77         8.02 o                         
   0   8   5       3241.81       3503.45        38.47 o                         
   1   8   5       2624.01       2780.22        22.18 o                         
   2   8   5         51.06         68.98         3.65 o                         
   3   8   5       9339.69      10445.05        75.51 o                         
   4   8   5         34.10         34.24         1.77 o                         
   5   8   5       1105.12       1086.02        10.16 o                         
   6   8   5          1.41          6.85         2.01 o                         
   7   8   5       2487.82       2472.88        22.28 o                         
   8   8   5        386.49        414.58         7.25 o                         
   9   8   5       1099.58       1081.92        13.68 o                         
  10   8   5        178.34        165.39         5.92 o                         
  11   8   5         53.99         49.80         4.83 o                         
  12   8   5          2.68         -1.17         4.67 o                         
  13   8   5          2.00          9.20         5.11 o                         
   1   9   5        253.93        266.16         4.00 o                         
   2   9   5      12143.33      13058.18        93.87 o                         
   3   9   5       4049.03       4296.54        32.61 o                         
   4   9   5        111.98        106.78         2.91 o                         
   5   9   5        279.97        279.09         4.49 o                         
   6   9   5      10108.13      10711.88        84.18 o                         
   7   9   5       2477.10       2533.09        22.89 o                         
   8   9   5       5048.47       5242.88        49.10 o                         
   9   9   5         28.22         31.65         3.76 o                         
  10   9   5         83.60         80.29         4.61 o                         
  11   9   5          3.67          5.97         4.29 o                         
  12   9   5        269.26        279.35         9.72 o                         
  13   9   5        136.05        173.54         8.83 o                         
   0  10   5      29680.40      31814.05       308.67 o                         
   1  10   5        122.52        136.74         3.83 o                         
   2  10   5       3069.15       3057.18        23.97 o                         
   3  10   5       2133.13       2220.93        18.22 o                         
   4  10   5        354.29        403.90         5.57 o                         
   5  10   5         95.02        102.05         4.50 o                         
   6  10   5       3165.40       3123.23        27.18 o                         
   7  10   5        568.25        566.82         7.99 o                         
   8  10   5        289.43        317.78         7.06 o                         
   9  10   5        332.46        327.52         7.55 o                         
  10  10   5        493.26        517.09         9.82 o                         
  11  10   5          3.05          0.79         4.35 o                         
  12  10   5        215.85        218.27         9.99 o                         
  13  10   5         97.94         93.26         8.10 o                         
   1  11   5        242.60        221.89         3.90 o                         
   2  11   5         19.51         21.73         1.79 o                         
   3  11   5       1178.80       1114.24        11.84 o                         
   4  11   5         55.48         40.71         2.26 o                         
   5  11   5         45.10         36.48         2.44 o                         
   6  11   5        177.81        139.06         4.28 o                         
   7  11   5        702.31        699.47         9.16 o                         
   8  11   5        405.85        390.79         7.81 o                         
   9  11   5        247.85        245.24         6.94 o                         
  10  11   5         71.20         57.13         4.96 o                         
  11  11   5        391.06        388.07        13.69 o                         
  12  11   5          0.75         -3.75         5.50 o                         
   0  12   5         68.90         93.22         4.40 o                         
   1  12   5       6323.66       6637.33        51.27 o                         
   2  12   5       1329.41       1314.58        12.09 o                         
   3  12   5       1571.25       1561.09        14.57 o                         
   4  12   5          0.19         -1.40         1.89 o                         
   5  12   5       2301.84       2302.44        24.68 o                         
   6  12   5         59.51         51.33         3.42 o                         
   7  12   5        640.34        620.87         9.61 o                         
   8  12   5          1.98         -0.42         2.94 o                         
   9  12   5       1254.91       1172.77        16.91 o                         
  10  12   5        160.71        161.69         7.40 o                         
  11  12   5         60.26         50.89         6.15 o                         
  12  12   5        184.78        197.41         9.76 o                         
   1  13   5        934.09        943.18        11.52 o                         
   2  13   5         50.56         58.46         3.09 o                         
   3  13   5        879.88        892.22         9.79 o                         
   4  13   5       2403.21       2524.01        22.97 o                         
   5  13   5         79.07         85.06         4.02 o                         
   6  13   5       2287.35       2340.00        24.07 o                         
   7  13   5          5.74          5.33         3.03 o                         
   8  13   5        139.67        154.31         5.61 o                         
   9  13   5         33.59         21.56         4.46 o                         
  10  13   5        172.68        183.18         7.73 o                         
  11  13   5         15.96         18.68         5.49 o                         
  12  13   5         22.92         21.73        17.35 o                         
   0  14   5      21231.99      21880.00       248.79 o                         
   1  14   5        386.60        340.39         9.31 o                         
   2  14   5       3027.84       2990.38        27.71 o                         
   3  14   5       1490.36       1491.19        16.74 o                         
   4  14   5       3063.20       2942.42        27.62 o                         
   5  14   5        157.21        144.60         5.56 o                         
   6  14   5        470.78        387.64         8.04 o                         
   7  14   5         38.45         45.93         3.85 o                         
   8  14   5        255.05        302.90         7.29 o                         
   9  14   5         78.75         80.06         5.55 o                         
  10  14   5        445.98        468.63        11.30 o                         
  11  14   5          0.46         -4.30         5.22 o                         
   1  15   5        967.30       1017.32        12.98 o                         
   2  15   5       2427.97       2411.91        24.69 o                         
   3  15   5        115.29        101.61         4.62 o                         
   4  15   5        447.04        438.79         8.52 o                         
   5  15   5          1.18          1.07         2.96 o                         
   6  15   5       1090.68       1095.41        14.98 o                         
   7  15   5        115.11        111.85         5.83 o                         
   8  15   5        819.16        833.82        13.03 o                         
   9  15   5         13.87         15.46         5.09 o                         
  10  15   5         13.18         13.08         5.23 o                         
  11  15   5          1.80          2.14         6.91 o                         
   0  16   5        135.98        126.18         7.52 o                         
   1  16   5          0.42          1.57         2.76 o                         
   2  16   5       1815.31       1685.55        19.79 o                         
   3  16   5        483.50        434.54         8.06 o                         
   4  16   5        162.62        175.61         6.62 o                         
   5  16   5        469.96        435.84         8.85 o                         
   6  16   5        167.45        157.74         6.52 o                         
   7  16   5       1220.41       1253.65        17.97 o                         
   8  16   5        185.35        187.88         7.27 o                         
   9  16   5        147.58        132.85         7.85 o                         
  10  16   5         79.11         75.65         7.07 o                         
   1  17   5          7.73          7.64         3.24 o                         
   2  17   5          0.88         -1.90         2.92 o                         
   3  17   5        664.36        680.47        11.66 o                         
   4  17   5       1259.82       1299.90        17.05 o                         
   5  17   5         45.39         44.07         4.18 o                         
   6  17   5        226.02        211.34         7.32 o                         
   7  17   5         19.16         23.78         4.37 o                         
   8  17   5        219.04        245.17         9.41 o                         
   9  17   5          0.26         14.35         6.77 o                         
   0  18   5         23.38         28.50         5.39 o                         
   1  18   5          3.42          4.73         3.30 o                         
   2  18   5       2455.81       2557.36        28.36 o                         
   3  18   5         10.73          6.88         3.67 o                         
   4  18   5       1130.09       1092.66        16.48 o                         
   5  18   5        253.36        249.58         7.32 o                         
   6  18   5        218.26        260.22         8.10 o                         
   7  18   5         24.13         23.21         4.58 o                         
   8  18   5        203.25        206.95         9.09 o                         
   9  18   5         68.59         54.84         7.29 o                         
   1  19   5        650.88        638.57        11.32 o                         
   2  19   5         29.44         37.45         4.24 o                         
   3  19   5         20.67         21.10         4.22 o                         
   4  19   5        243.14        227.79         7.71 o                         
   5  19   5         14.42         18.00         4.28 o                         
   6  19   5        749.59        748.75        14.54 o                         
   7  19   5          9.15         11.03         4.61 o                         
   8  19   5        379.06        398.56        12.12 o                         
   0  20   5        703.45        693.83        17.13 o                         
   1  20   5        158.08        143.59         6.30 o                         
   2  20   5         29.50         20.13         4.61 o                         
   3  20   5         70.45         80.64         5.54 o                         
   4  20   5        111.10         95.77         6.01 o                         
   5  20   5        129.24        139.38         7.53 o                         
   6  20   5        278.05        268.14        11.17 o                         
   7  20   5         93.31        108.51         8.93 o                         
   1  21   5        572.29        553.76        13.12 o                         
   2  21   5        101.20         87.30         6.28 o                         
   3  21   5        268.42        259.06         8.70 o                         
   4  21   5        233.43        238.65         8.57 o                         
   5  21   5        105.90        119.16         8.23 o                         
   6  21   5         42.43         43.18         5.94 o                         
   0  22   5         18.99         19.90         6.47 o                         
   1  22   5         11.05          8.77         4.61 o                         
   2  22   5        636.09        721.83        14.09 o                         
   3  22   5          3.23          3.92         4.60 o                         
   4  22   5        152.26        134.11         8.05 o                         
   1  23   5          0.03          2.81         5.60 o                         
   2  23   5        394.78        390.29        12.28 o                         
   0   0   6       4010.53       3272.16        46.56 o                         
   1   0   6      13883.32      14779.71       143.51 o                         
   2   0   6        947.89       1116.26        12.29 o                         
   3   0   6      14863.10      15672.06       152.51 o                         
   4   0   6        301.30        273.05         4.47 o                         
   5   0   6       7365.65       8447.06        89.92 o                         
   6   0   6        510.48        497.20         8.43 o                         
   7   0   6         42.30         33.33         5.44 o                         
   8   0   6        282.22        306.78         8.05 o                         
   9   0   6          1.11         -3.33         3.33 o                         
  10   0   6         13.30          4.66         4.35 o                         
  11   0   6        445.65        444.43        12.72 o                         
  12   0   6          2.36          2.68         5.18 o                         
  13   0   6        422.65        425.33        13.82 o                         
  14   0   6         52.85         58.05         7.92 o                         
   1   1   6        113.17        120.29         3.43 o                         
   2   1   6        319.08        313.96         3.22 o                         
   3   1   6       6182.27       6179.70        43.35 o                         
   4   1   6       2134.87       1937.19        15.11 o                         
   5   1   6       1822.15       1774.95        14.38 o                         
   6   1   6       2626.90       2944.14        23.91 o                         
   7   1   6         17.43         42.07         2.31 o                         
   8   1   6        144.45        114.31         3.88 o                         
   9   1   6        566.80        509.00         7.79 o                         
  10   1   6          9.14          8.16         3.23 o                         
  11   1   6        229.29        221.04         6.66 o                         
  12   1   6         30.16         15.41         3.98 o                         
  13   1   6        431.97        397.52         9.34 o                         
  14   1   6         28.59         45.79         5.65 o                         
   0   2   6      22512.84      23647.95       228.86 o                         
   1   2   6      69454.30      66233.59       453.75 o                         
   2   2   6       8067.44       7614.13        56.65 o                         
   3   2   6       4689.03       4478.74        33.99 o                         
   4   2   6        708.17        559.00         5.54 o                         
   5   2   6       8769.71      10158.84        75.94 o                         
   6   2   6       4358.05       4666.89        35.09 o                         
   7   2   6       1455.95       1276.88        12.64 o                         
   8   2   6        421.93        364.34         5.87 o                         
   9   2   6       1043.62       1023.11        14.53 o                         
  10   2   6       1943.82       1881.18        21.49 o                         
  11   2   6         16.07         16.29         3.82 o                         
  12   2   6        392.97        344.17         8.51 o                         
  13   2   6        197.32        222.73         7.48 o                         
  14   2   6        246.94        266.04         8.96 o                         
   1   3   6       9396.24       9580.35        66.28 o                         
   2   3   6         74.83         84.97         2.17 o                         
   3   3   6       8507.72       9033.77        64.90 o                         
   4   3   6       2764.57       2701.24        20.74 o                         
   5   3   6       1702.77       1486.00        13.00 o                         
   6   3   6        276.60        299.26         4.22 o                         
   7   3   6        263.65        284.05         5.13 o                         
   8   3   6        802.11        729.45         8.86 o                         
   9   3   6       5295.38       5341.31        46.21 o                         
  10   3   6        226.70        238.60         6.27 o                         
  11   3   6        166.89        158.95         6.20 o                         
  12   3   6         94.81         99.52         6.30 o                         
  13   3   6         13.02          7.67         4.14 o                         
  14   3   6         29.50         40.35         6.02 o                         
   0   4   6       2915.01       2620.49        29.10 o                         
   1   4   6      20467.33      22521.40       159.57 o                         
   2   4   6          0.26          4.95         1.01 o                         
   3   4   6       3560.03       3801.66        28.34 o                         
   4   4   6       3527.36       3844.17        31.09 o                         
   5   4   6      15920.97      17689.88       126.15 o                         
   6   4   6       2852.52       3167.98        26.60 o                         
   7   4   6       2027.22       2204.01        19.87 o                         
   8   4   6          5.62          5.34         2.37 o                         
   9   4   6        472.90        488.45         7.47 o                         
  10   4   6        108.69         90.67         4.66 o                         
  11   4   6         15.50         15.71         3.77 o                         
  12   4   6         48.37         40.60         4.56 o                         
  13   4   6         21.86         23.15         5.09 o                         
  14   4   6          1.82          2.04         5.14 o                         
   1   5   6       1713.34       1948.06        15.18 o                         
   2   5   6          2.30          3.13         1.15 o                         
   3   5   6       2393.21       2112.03        16.54 o                         
   4   5   6        338.44        345.31         4.28 o                         
   5   5   6        236.15        188.16         3.38 o                         
   6   5   6        206.67        184.46         4.08 o                         
   7   5   6        134.52        114.17         3.77 o                         
   8   5   6         53.18         46.99         3.17 o                         
   9   5   6        623.13        579.74         8.23 o                         
  10   5   6        133.70        122.12         5.82 o                         
  11   5   6        797.20        770.47        17.09 o                         
  12   5   6         48.52         48.74         4.87 o                         
  13   5   6         25.56         26.15         5.17 o                         
   0   6   6       2296.80       2097.60        24.15 o                         
   1   6   6        644.76        541.76         5.40 o                         
   2   6   6       1377.58       1181.26        10.15 o                         
   3   6   6          7.51         15.61         1.28 o                         
   4   6   6       2058.68       1851.46        14.55 o                         
   5   6   6        985.68        875.90         8.05 o                         
   6   6   6        558.74        545.62         6.68 o                         
   7   6   6        182.80        192.50         4.31 o                         
   8   6   6         14.10         13.79         2.59 o                         
   9   6   6         21.96         13.50         2.83 o                         
  10   6   6        148.06        156.74         5.89 o                         
  11   6   6       1209.89       1210.94        17.34 o                         
  12   6   6         48.81         51.85         5.05 o                         
  13   6   6          0.04         -4.56         4.56 o                         
   1   7   6         40.87         28.66         2.64 o                         
   2   7   6       3201.09       3448.15        25.25 o                         
   3   7   6       2301.09       2701.80        20.30 o                         
   4   7   6        660.85        678.24         7.07 o                         
   5   7   6        205.39        196.33         3.81 o                         
   6   7   6        347.81        274.82         4.71 o                         
   7   7   6         28.32         19.96         2.33 o                         
   8   7   6        264.11        249.89         5.71 o                         
   9   7   6       1222.18       1186.76        13.84 o                         
  10   7   6        718.80        684.24        10.68 o                         
  11   7   6        462.37        466.38        10.12 o                         
  12   7   6          1.52         -0.05         4.21 o                         
  13   7   6         84.38         74.76         6.15 o                         
   0   8   6       3057.25       3218.10        33.58 o                         
   1   8   6       6893.82       7381.84        52.10 o                         
   2   8   6        182.40        165.41         3.21 o                         
   3   8   6         12.61          6.86         1.36 o                         
   4   8   6         18.39          6.55         1.44 o                         
   5   8   6        466.66        375.00         5.38 o                         
   6   8   6        547.72        521.49         7.05 o                         
   7   8   6       3892.26       4150.07        36.90 o                         
   8   8   6        143.52        136.80         4.73 o                         
   9   8   6          0.18          4.11         2.98 o                         
  10   8   6        405.87        371.74         9.22 o                         
  11   8   6        234.43        247.46         7.84 o                         
  12   8   6          4.88          7.93         4.62 o                         
  13   8   6        178.39        229.84        11.68 o                         
   1   9   6        318.77        316.92         4.23 o                         
   2   9   6         37.04         63.26         2.32 o                         
   3   9   6          0.19          5.82         1.41 o                         
   4   9   6        520.39        468.78         5.70 o                         
   5   9   6        597.93        564.85         8.38 o                         
   6   9   6        311.80        310.18         5.57 o                         
   7   9   6          4.65          9.61         2.57 o                         
   8   9   6       2183.27       2178.20        25.21 o                         
   9   9   6        351.28        334.26         6.88 o                         
  10   9   6        280.50        266.80         7.11 o                         
  11   9   6         49.92         60.79         5.93 o                         
  12   9   6         16.41         16.06         5.79 o                         
  13   9   6         25.53         26.01         6.31 o                         
   0  10   6        389.94        423.49        13.26 o                         
   1  10   6        401.55        355.78         5.45 o                         
   2  10   6         77.93         68.58         2.53 o                         
   3  10   6         57.43         69.94         2.65 o                         
   4  10   6       1928.57       1867.59        15.94 o                         
   5  10   6       4685.96       4686.59        38.67 o                         
   6  10   6         29.22         36.81         2.75 o                         
   7  10   6        196.99        180.05         4.80 o                         
   8  10   6        221.09        214.00         5.61 o                         
   9  10   6         63.09         56.13         4.09 o                         
  10  10   6        231.75        226.50         7.99 o                         
  11  10   6         43.37         49.63         5.78 o                         
  12  10   6        155.58        172.88         9.43 o                         
   1  11   6       3907.60       4064.43        32.49 o                         
   2  11   6        858.51        811.00         8.73 o                         
   3  11   6       9129.44       9375.64        71.32 o                         
   4  11   6        100.99         92.81         3.38 o                         
   5  11   6         17.62         13.75         2.42 o                         
   6  11   6        687.82        677.83         9.27 o                         
   7  11   6         28.26         31.53         3.14 o                         
   8  11   6        359.97        354.54         7.67 o                         
   9  11   6        383.44        377.17         9.40 o                         
  10  11   6        294.21        282.07         8.19 o                         
  11  11   6        442.86        485.20        12.29 o                         
  12  11   6         16.85         24.66         6.26 o                         
   0  12   6        682.45        699.21        16.91 o                         
   1  12   6       1283.13       1200.60        16.67 o                         
   2  12   6       1814.60       1778.32        24.58 o                         
   3  12   6        222.36        173.33         4.22 o                         
   4  12   6        238.00        261.64         5.30 o                         
   5  12   6       2409.48       2405.01        22.15 o                         
   6  12   6        134.06        129.08         4.84 o                         
   7  12   6        959.50        904.55        12.15 o                         
   8  12   6         54.55         47.17         4.00 o                         
   9  12   6         90.49         91.59         5.56 o                         
  10  12   6        150.74        149.98         7.03 o                         
  11  12   6         72.05         64.87         6.41 o                         
  12  12   6         12.31         19.42         6.14 o                         
   1  13   6        381.63        394.61         8.40 o                         
   2  13   6        677.21        677.00         9.31 o                         
   3  13   6         53.56         60.30         3.11 o                         
   4  13   6        463.85        467.49         7.10 o                         
   5  13   6        469.62        434.70         7.46 o                         
   6  13   6        260.55        267.67         6.46 o                         
   7  13   6         91.22        105.64         4.84 o                         
   8  13   6        379.82        411.02         8.67 o                         
   9  13   6       1022.21        980.25        15.33 o                         
  10  13   6        170.25        183.14         8.04 o                         
  11  13   6        239.97        269.17         9.80 o                         
   0  14   6        163.87        153.28         7.51 o                         
   1  14   6        599.54        552.03         9.64 o                         
   2  14   6        116.09         87.38         3.91 o                         
   3  14   6       1155.55       1219.66        14.59 o                         
   4  14   6          4.31          4.61         2.81 o                         
   5  14   6        476.61        462.49         8.37 o                         
   6  14   6         37.44         34.13         3.75 o                         
   7  14   6       1439.63       1423.36        18.89 o                         
   8  14   6         57.44         58.40         4.80 o                         
   9  14   6          8.36          6.65         4.37 o                         
  10  14   6         34.18         40.99         5.81 o                         
  11  14   6          0.19         -5.62         5.62 o                         
   1  15   6       4742.13       4667.71        41.23 o                         
   2  15   6          5.40          5.92         2.81 o                         
   3  15   6        322.43        300.97         7.09 o                         
   4  15   6        764.50        737.06        11.45 o                         
   5  15   6         75.63         58.96         4.07 o                         
   6  15   6        133.47        160.52         6.44 o                         
   7  15   6          1.71          4.81         3.56 o                         
   8  15   6         82.16         87.47         5.91 o                         
   9  15   6          0.03          1.26         4.70 o                         
  10  15   6        294.86        337.78        11.02 o                         
   0  16   6        805.95        752.82        17.55 o                         
   1  16   6       1003.19       1053.05        13.48 o                         
   2  16   6        983.55        926.51        12.51 o                         
   3  16   6        294.92        266.67         8.42 o                         
   4  16   6         41.13         49.34         4.08 o                         
   5  16   6        174.67        174.79         6.09 o                         
   6  16   6         26.92         38.57         4.41 o                         
   7  16   6       2302.15       2300.75        27.74 o                         
   8  16   6        104.18        101.72         6.37 o                         
   9  16   6         13.39          9.21         6.07 o                         
  10  16   6         49.23         46.75         7.01 o                         
   1  17   6         68.41         66.18         4.32 o                         
   2  17   6          1.33          2.47         3.00 o                         
   3  17   6        192.11        168.28         6.05 o                         
   4  17   6        521.86        569.38        10.34 o                         
   5  17   6         33.57         33.43         4.30 o                         
   6  17   6        737.88        743.53        12.98 o                         
   7  17   6          0.79         -3.81         3.81 o                         
   8  17   6        273.77        337.40         9.95 o                         
   9  17   6        552.37        645.63        17.32 o                         
   0  18   6       1683.99       1645.68        28.79 o                         
   1  18   6        177.61        152.49         6.06 o                         
   2  18   6        671.57        610.42        11.61 o                         
   3  18   6        664.20        666.66        12.83 o                         
   4  18   6        137.35        136.42         6.31 o                         
   5  18   6        436.03        436.07         9.88 o                         
   6  18   6          3.11         -1.07         3.80 o                         
   7  18   6        102.37        141.48         6.92 o                         
   8  18   6         27.35         16.19         5.76 o                         
   9  18   6        280.41        300.61        12.94 o                         
   1  19   6        172.28        147.91         6.33 o                         
   2  19   6         78.95         69.66         5.18 o                         
   3  19   6        661.36        670.45        12.52 o                         
   4  19   6        268.22        288.74         8.89 o                         
   5  19   6        574.21        560.95        12.45 o                         
   6  19   6          0.82          0.33         4.07 o                         
   7  19   6        184.08        224.40         8.29 o                         
   8  19   6         11.25          3.68         6.17 o                         
   0  20   6         30.43         37.83         6.41 o                         
   1  20   6         17.90         13.73         4.09 o                         
   2  20   6         37.01         39.82         4.72 o                         
   3  20   6         29.39         19.10         4.44 o                         
   4  20   6         18.08         17.00         4.58 o                         
   5  20   6        602.02        641.23        14.45 o                         
   6  20   6         48.40         51.78         6.00 o                         
   7  20   6        308.85        355.00        10.82 o                         
   1  21   6        123.41        166.27         7.75 o                         
   2  21   6         73.83         70.17         5.67 o                         
   3  21   6          0.82          2.64         4.31 o                         
   4  21   6        731.09        824.35        15.04 o                         
   5  21   6        462.53        459.15        11.94 o                         
   6  21   6        145.45        157.78         8.58 o                         
   0  22   6        165.06        181.22        10.48 o                         
   1  22   6        586.52        621.14        13.80 o                         
   2  22   6        311.84        269.08         9.16 o                         
   3  22   6        128.47        115.79         6.94 o                         
   4  22   6        250.62        259.73         9.21 o                         
   1  23   6        257.73        274.98         9.59 o                         
   2  23   6          0.17          0.05         5.64 o                         
   1   1   7       4042.73       4753.30        33.45 o                         
   2   1   7       8785.50       8941.89        62.04 o                         
   3   1   7       2371.11       2403.60        17.77 o                         
   4   1   7       1947.99       2227.11        16.76 o                         
   5   1   7       1055.73       1114.80         9.77 o                         
   6   1   7        141.38         96.21         2.93 o                         
   7   1   7         23.75         18.16         2.08 o                         
   8   1   7       1913.12       1851.12        18.31 o                         
   9   1   7       1025.33       1042.74        12.30 o                         
  10   1   7        160.26        135.48         4.87 o                         
  11   1   7          6.11          3.67         3.54 o                         
  12   1   7        301.17        310.03         8.02 o                         
  13   1   7          1.91         -3.19         4.07 o                         
  14   1   7         40.71         58.58         5.70 o                         
   0   2   7      10758.91      10169.22        99.32 o                         
   1   2   7      22040.68      23615.76       161.65 o                         
   2   2   7         30.20         18.97         1.79 o                         
   3   2   7         45.44         40.33         2.64 o                         
   4   2   7         46.36         50.60         2.43 o                         
   5   2   7         20.80         36.58         1.79 o                         
   6   2   7       4902.41       4745.14        38.61 o                         
   7   2   7        225.39        210.11         4.69 o                         
   8   2   7          1.02         -2.16         2.19 o                         
   9   2   7        519.55        521.60         8.06 o                         
  10   2   7          4.58          4.53         3.11 o                         
  11   2   7        209.49        215.02         6.90 o                         
  12   2   7        158.20        160.42         6.45 o                         
  13   2   7         29.79         29.12         4.69 o                         
  14   2   7         33.69         39.70         5.61 o                         
   1   3   7       1880.24       1984.79        14.74 o                         
   2   3   7      15691.81      16916.20       116.33 o                         
   3   3   7       8052.92       8836.56        63.61 o                         
   4   3   7         36.43         23.76         1.38 o                         
   5   3   7        660.48        686.25         6.84 o                         
   6   3   7         17.94         29.36         2.04 o                         
   7   3   7         32.12         37.98         2.64 o                         
   8   3   7       1709.60       1736.12        16.71 o                         
   9   3   7          0.07          0.56         2.70 o                         
  10   3   7        313.17        282.92         6.75 o                         
  11   3   7        550.53        541.16        10.55 o                         
  12   3   7          3.53          4.29         3.88 o                         
  13   3   7         35.07         34.24         4.93 o                         
  14   3   7          0.16         -4.53         4.99 o                         
   0   4   7      39883.44      42706.80       441.48 o                         
   1   4   7       2554.77       2813.37        21.24 o                         
   2   4   7      14161.25      15372.06       105.94 o                         
   3   4   7        797.99        889.76         7.97 o                         
   4   4   7        214.02        250.45         3.69 o                         
   5   4   7       2670.04       2618.70        20.58 o                         
   6   4   7       6805.64       7318.70        55.88 o                         
   7   4   7        194.18        175.23         4.30 o                         
   8   4   7        554.34        519.21         7.40 o                         
   9   4   7          4.13          1.84         2.70 o                         
  10   4   7          8.81          8.96         3.21 o                         
  11   4   7         39.09         35.50         4.14 o                         
  12   4   7         38.66         50.62         5.05 o                         
  13   4   7         82.93         92.69         7.97 o                         
   1   5   7       2142.61       2431.17        18.69 o                         
   2   5   7         33.21         22.96         1.64 o                         
   3   5   7        221.61        164.93         3.29 o                         
   4   5   7       1035.70        984.38         8.96 o                         
   5   5   7         43.47         41.34         2.02 o                         
   6   5   7       2922.90       3006.50        25.69 o                         
   7   5   7        374.00        421.74         6.76 o                         
   8   5   7        270.88        254.87         5.48 o                         
   9   5   7         10.83          8.69         2.86 o                         
  10   5   7        537.86        552.13         9.27 o                         
  11   5   7        345.12        328.57         8.58 o                         
  12   5   7         66.32         62.44         5.30 o                         
  13   5   7         32.29         27.49         4.90 o                         
   0   6   7       4448.86       5065.93        54.89 o                         
   1   6   7       4835.04       5433.16        39.97 o                         
   2   6   7       1939.47       2052.98        15.64 o                         
   3   6   7          3.69         13.94         1.55 o                         
   4   6   7        255.51        254.80         4.21 o                         
   5   6   7        370.47        353.93         4.83 o                         
   6   6   7         80.14         56.31         2.66 o                         
   7   6   7       3878.70       4044.24        34.00 o                         
   8   6   7        419.82        402.96         6.72 o                         
   9   6   7       1337.81       1287.87        14.53 o                         
  10   6   7        245.36        242.14         6.94 o                         
  11   6   7        112.93        132.11         6.36 o                         
  12   6   7          2.30          3.77         4.24 o                         
  13   6   7          0.13         -1.33         4.59 o                         
   1   7   7       1683.93       1580.66        13.02 o                         
   2   7   7       3434.11       3860.79        28.11 o                         
   3   7   7          5.41          6.63         1.20 o                         
   4   7   7      12570.38      13733.81        95.53 o                         
   5   7   7        487.15        424.14         7.22 o                         
   6   7   7        906.19        921.39        10.07 o                         
   7   7   7        339.53        317.74         9.89 o                         
   8   7   7        373.92        341.79         6.55 o                         
   9   7   7        818.73        795.16        10.67 o                         
  10   7   7       2600.41       2683.52        29.02 o                         
  11   7   7        150.64        146.60         6.65 o                         
  12   7   7          2.48          0.43         4.28 o                         
  13   7   7          1.23          0.35         4.67 o                         
   0   8   7      21678.66      23052.22       240.55 o                         
   1   8   7       4497.73       4991.07        37.25 o                         
   2   8   7       1644.69       1591.75        13.20 o                         
   3   8   7       1457.19       1402.08        11.62 o                         
   4   8   7        663.20        619.33         8.01 o                         
   5   8   7       6139.45       6473.19        49.97 o                         
   6   8   7        267.69        231.15         6.93 o                         
   7   8   7       3773.23       3854.36        32.81 o                         
   8   8   7        132.67        122.84         4.63 o                         
   9   8   7       2041.52       2070.46        20.99 o                         
  10   8   7       1216.68       1307.79        17.00 o                         
  11   8   7          1.97          1.42         4.10 o                         
  12   8   7        327.72        350.30        12.61 o                         
  13   8   7          1.79         -0.82         5.64 o                         
   1   9   7         57.45         40.48         1.82 o                         
   2   9   7        130.34         97.08         3.06 o                         
   3   9   7         38.83         30.89         1.81 o                         
   4   9   7       1714.79       1746.53        15.58 o                         
   5   9   7         14.08         17.77         2.10 o                         
   6   9   7        150.04        164.89         4.55 o                         
   7   9   7         72.36         62.48         4.33 o                         
   8   9   7          9.90          7.18         2.74 o                         
   9   9   7         15.06         11.84         3.05 o                         
  10   9   7        205.06        200.05         6.92 o                         
  11   9   7        468.20        452.74        14.92 o                         
  12   9   7          3.13          0.49         5.47 o                         
  13   9   7         10.36         12.42         6.10 o                         
   0  10   7      10130.39      10661.50       113.67 o                         
   1  10   7       2506.81       2552.94        22.10 o                         
   2  10   7        347.57        322.97         4.88 o                         
   3  10   7        515.29        496.86         6.33 o                         
   4  10   7        174.47        154.67         4.59 o                         
   5  10   7        766.88        772.55         9.86 o                         
   6  10   7       1036.37        985.14        12.73 o                         
   7  10   7        149.82        160.53         4.89 o                         
   8  10   7        401.74        372.83        10.19 o                         
   9  10   7        210.59        191.82         6.09 o                         
  10  10   7         30.65         20.10         4.25 o                         
  11  10   7        132.97        120.51         7.50 o                         
  12  10   7         25.23         24.07         6.07 o                         
   1  11   7       4976.35       5007.06        41.11 o                         
   2  11   7         49.34         50.29         3.00 o                         
   3  11   7       1868.82       1734.40        26.57 o                         
   4  11   7       1805.88       1746.39        16.74 o                         
   5  11   7       1071.29       1087.30        11.95 o                         
   6  11   7       1156.85       1190.22        13.55 o                         
   7  11   7        264.64        204.46         5.51 o                         
   8  11   7        218.94        191.70         8.33 o                         
   9  11   7        921.35        948.23        16.65 o                         
  10  11   7         10.54         13.81         4.12 o                         
  11  11   7        392.49        400.39        15.19 o                         
  12  11   7         25.56         23.07         6.32 o                         
   0  12   7       4983.05       5135.90        82.46 o                         
   1  12   7        810.32        842.13        15.05 o                         
   2  12   7      15307.63      15934.63       128.89 o                         
   3  12   7       4380.74       4554.54        51.26 o                         
   4  12   7       4365.34       4278.64        44.26 o                         
   5  12   7        463.99        456.49         7.41 o                         
   6  12   7          1.94         -1.76         2.49 o                         
   7  12   7       1943.31       1890.68        21.45 o                         
   8  12   7        290.39        251.62         6.95 o                         
   9  12   7        380.22        387.84        10.36 o                         
  10  12   7        258.83        270.84         8.35 o                         
  11  12   7          0.02          3.93         5.55 o                         
  12  12   7        389.63        410.35        13.00 o                         
   1  13   7       1281.43       1216.45        13.44 o                         
   2  13   7        284.78        233.69         6.75 o                         
   3  13   7         49.82         48.50         3.45 o                         
   4  13   7        235.32        235.36         5.56 o                         
   5  13   7         61.33         61.70         3.57 o                         
   6  13   7         10.27         -1.24         2.93 o                         
   7  13   7         81.46         75.80         5.53 o                         
   8  13   7          8.11          0.96         3.74 o                         
   9  13   7        375.11        352.95        10.24 o                         
  10  13   7        121.73        122.48         7.23 o                         
  11  13   7          1.05         -2.43         5.71 o                         
   0  14   7        151.66        161.27         7.90 o                         
   1  14   7       2052.13       2031.27        20.26 o                         
   2  14   7        200.37        193.15         5.10 o                         
   3  14   7       1071.68       1072.61        13.25 o                         
   4  14   7         24.41         19.60         3.25 o                         
   5  14   7       3549.70       3515.31        34.91 o                         
   6  14   7         63.21         58.52         4.21 o                         
   7  14   7        132.61        127.01         5.77 o                         
   8  14   7         10.58         11.16         4.06 o                         
   9  14   7        523.21        562.23        14.17 o                         
  10  14   7         39.05         37.09         5.46 o                         
  11  14   7          6.28         11.64         6.04 o                         
   1  15   7       2790.53       2727.94        26.02 o                         
   2  15   7        916.22        897.45        12.07 o                         
   3  15   7       1473.43       1336.83        16.85 o                         
   4  15   7          1.10          3.84         3.00 o                         
   5  15   7        376.56        376.02        10.17 o                         
   6  15   7       1291.08       1306.94        17.99 o                         
   7  15   7         54.60         41.24         4.44 o                         
   8  15   7        628.69        649.93        12.28 o                         
   9  15   7         37.03         23.89         5.15 o                         
  10  15   7         64.19         69.30         7.33 o                         
   0  16   7        356.27        339.23        11.34 o                         
   1  16   7          3.36         -2.55         2.76 o                         
   2  16   7       3128.86       3127.07        31.06 o                         
   3  16   7        201.77        192.48         6.17 o                         
   4  16   7       1807.80       1736.41        20.74 o                         
   5  16   7        171.71        198.40         6.91 o                         
   6  16   7        352.60        309.53         8.33 o                         
   7  16   7         93.34         84.02         5.52 o                         
   8  16   7         39.95         54.53         5.38 o                         
   9  16   7        364.06        369.12        10.75 o                         
  10  16   7        105.31        122.92         8.42 o                         
   1  17   7        274.73        276.43         7.18 o                         
   2  17   7          5.40          1.42         3.38 o                         
   3  17   7         36.57         37.90         3.90 o                         
   4  17   7        322.05        300.90         7.72 o                         
   5  17   7        270.75        259.38         7.70 o                         
   6  17   7        113.30        115.69         6.04 o                         
   7  17   7         11.57         11.64         4.06 o                         
   8  17   7        139.20        140.93         7.42 o                         
   9  17   7         13.02         16.55         6.30 o                         
   0  18   7       1975.06       1957.08        32.82 o                         
   1  18   7        164.09        158.60         6.26 o                         
   2  18   7        630.89        621.84        11.77 o                         
   3  18   7        391.82        355.24         9.01 o                         
   4  18   7          4.48         -0.61         3.21 o                         
   5  18   7         18.66         11.80         4.05 o                         
   6  18   7         37.74         41.62         4.74 o                         
   7  18   7        473.34        441.82        10.48 o                         
   8  18   7         51.75         65.90         6.23 o                         
   1  19   7        264.90        277.43         9.74 o                         
   2  19   7         27.79         20.41         4.38 o                         
   3  19   7        145.88        142.89         6.72 o                         
   4  19   7        141.46        146.17         6.65 o                         
   5  19   7          0.47         -1.62         4.35 o                         
   6  19   7        268.11        290.60         8.96 o                         
   7  19   7          0.89         -0.91         4.51 o                         
   0  20   7       1120.09       1166.24        26.67 o                         
   1  20   7          1.35         -1.07         3.81 o                         
   2  20   7        294.21        302.97         8.77 o                         
   3  20   7        221.67        219.35         7.89 o                         
   4  20   7        256.23        243.89         8.31 o                         
   5  20   7        713.46        774.32        15.33 o                         
   6  20   7        417.91        403.63        11.28 o                         
   7  20   7          0.37          0.09         5.74 o                         
   1  21   7        143.65        142.00         7.10 o                         
   2  21   7        248.69        239.75         8.50 o                         
   3  21   7        627.68        629.64        12.95 o                         
   4  21   7         28.55         32.52         5.28 o                         
   5  21   7         84.55        101.69         7.22 o                         
   0  22   7          1.44         -1.92         6.22 o                         
   1  22   7         24.29         32.43         5.22 o                         
   2  22   7         42.17         48.25         6.28 o                         
   3  22   7        189.43        195.61        10.17 o                         
   4  22   7          0.00          0.05         4.90 o                         
   0   0   8       3588.67       3260.11        46.85 o                         
   1   0   8       1080.21        977.66        15.04 o                         
   2   0   8         44.47         37.14         2.13 o                         
   3   0   8       1482.93       1837.40        19.80 o                         
   4   0   8        212.04        183.92         3.83 o                         
   5   0   8         13.51         25.89         3.52 o                         
   6   0   8       2903.99       2791.67        32.41 o                         
   7   0   8       1448.07       1293.46        25.32 o                         
   8   0   8       1303.78       1187.18        19.74 o                         
   9   0   8         46.92         30.99         4.40 o                         
  10   0   8       1626.28       1497.17        23.26 o                         
  11   0   8         53.33         50.26         6.15 o                         
  12   0   8        702.83        657.71        16.45 o                         
  13   0   8        113.98        112.28         8.57 o                         
  14   0   8        546.34        604.90        21.80 o                         
   1   1   8       7148.20       7372.71        51.43 o                         
   2   1   8       7576.25       8063.95        56.20 o                         
   3   1   8        394.10        487.20         5.63 o                         
   4   1   8       1296.76       1596.40        12.56 o                         
   5   1   8        916.70        838.88         7.54 o                         
   6   1   8       1777.93       1548.08        16.24 o                         
   7   1   8       1119.49       1080.62        20.64 o                         
   8   1   8       2452.11       2547.71        28.37 o                         
   9   1   8         29.06         41.95         3.30 o                         
  10   1   8          5.09          2.71         2.96 o                         
  11   1   8        296.89        265.87         7.24 o                         
  12   1   8          6.66          5.00         3.92 o                         
  13   1   8         52.14         53.11         5.07 o                         
   0   2   8        728.09        855.73        13.89 o                         
   1   2   8        163.29        157.91         3.24 o                         
   2   2   8         71.23         73.08         2.77 o                         
   3   2   8      11238.74      12122.09        86.70 o                         
   4   2   8       2326.21       2413.94        18.84 o                         
   5   2   8         33.24         28.11         1.70 o                         
   6   2   8       1088.77       1073.76        10.92 o                         
   7   2   8       1105.58       1058.28        13.22 o                         
   8   2   8        358.15        384.48         7.45 o                         
   9   2   8       2159.57       2278.23        22.26 o                         
  10   2   8       1785.84       1733.05        18.39 o                         
  11   2   8        428.62        447.65         9.21 o                         
  12   2   8        128.99        142.06         6.33 o                         
  13   2   8         31.11         43.62         4.95 o                         
   1   3   8        546.72        616.65         5.54 o                         
   2   3   8       1473.93       1671.34        12.84 o                         
   3   3   8        595.35        714.23         6.72 o                         
   4   3   8       1845.56       1532.19        12.72 o                         
   5   3   8       2584.69       2720.02        21.33 o                         
   6   3   8       2427.40       2406.89        21.10 o                         
   7   3   8        150.31        136.79         3.92 o                         
   8   3   8        159.61        186.78         4.97 o                         
   9   3   8        811.73        786.92        10.34 o                         
  10   3   8        372.41        360.54         7.15 o                         
  11   3   8          9.25         13.85         3.83 o                         
  12   3   8        180.00        166.73         6.53 o                         
  13   3   8         42.63         51.17         5.32 o                         
   0   4   8      35669.19      37008.66       383.03 o                         
   1   4   8        540.18        526.10         5.91 o                         
   2   4   8       2766.96       2423.74        18.05 o                         
   3   4   8        612.27        626.75         6.19 o                         
   4   4   8         30.25          5.90         1.28 o                         
   5   4   8       1842.20       1920.30        15.80 o                         
   6   4   8          1.52          7.13         1.85 o                         
   7   4   8       1220.97       1213.64        12.50 o                         
   8   4   8          6.53         11.71         3.97 o                         
   9   4   8        489.14        422.75         7.28 o                         
  10   4   8       1195.10       1077.90        13.87 o                         
  11   4   8        145.65        149.16         6.09 o                         
  12   4   8        516.04        518.12        11.01 o                         
  13   4   8          0.74         -0.48         4.26 o                         
   1   5   8       6014.74       6686.04        48.72 o                         
   2   5   8       8217.24       8763.16        61.24 o                         
   3   5   8        681.50        738.22         8.02 o                         
   4   5   8        406.06        428.49         5.06 o                         
   5   5   8       3754.60       4112.31        31.29 o                         
   6   5   8       3578.28       3621.26        29.23 o                         
   7   5   8        190.75        190.01         4.79 o                         
   8   5   8       7530.56       7774.80        62.59 o                         
   9   5   8         27.87         19.48         3.21 o                         
  10   5   8         19.96         14.14         3.68 o                         
  11   5   8        549.75        512.87        10.49 o                         
  12   5   8          0.59          5.14         4.29 o                         
  13   5   8         53.46         62.43         5.59 o                         
   0   6   8      12984.21      14952.50       156.76 o                         
   1   6   8       7102.53       7873.10        57.22 o                         
   2   6   8       4164.03       4477.72        32.26 o                         
   3   6   8       4462.21       4642.29        33.50 o                         
   4   6   8       4047.06       4159.95        31.51 o                         
   5   6   8      11343.32      12068.14        87.18 o                         
   6   6   8        281.19        268.51         4.69 o                         
   7   6   8          6.03         12.64         2.57 o                         
   8   6   8       2372.52       2456.29        23.52 o                         
   9   6   8        901.34        983.89        12.76 o                         
  10   6   8         32.59         26.39         3.98 o                         
  11   6   8        757.88        783.82        13.75 o                         
  12   6   8         30.30         37.75         4.92 o                         
  13   6   8         12.77          0.76         4.45 o                         
   1   7   8          7.64         12.31         1.25 o                         
   2   7   8       1076.45        976.76        10.93 o                         
   3   7   8         73.83         92.07         2.34 o                         
   4   7   8        927.29        838.13         9.05 o                         
   5   7   8        104.57         65.83         2.67 o                         
   6   7   8       1865.75       1967.84        19.75 o                         
   7   7   8        133.98        102.94         4.80 o                         
   8   7   8         11.14         10.61         2.83 o                         
   9   7   8       1087.84       1104.24        13.22 o                         
  10   7   8         67.92         74.61         4.86 o                         
  11   7   8        163.47        175.69         7.58 o                         
  12   7   8        148.14        154.04         7.56 o                         
  13   7   8         99.23         93.71         7.31 o                         
   0   8   8       3649.56       3725.44        41.85 o                         
   1   8   8        272.68        196.86         3.29 o                         
   2   8   8       5700.05       5628.77        43.25 o                         
   3   8   8        430.47        409.82         5.05 o                         
   4   8   8          8.12         19.06         1.93 o                         
   5   8   8        816.32        737.68         8.25 o                         
   6   8   8          0.48          0.29         1.97 o                         
   7   8   8         12.77          7.50         2.58 o                         
   8   8   8         10.08          2.24         3.38 o                         
   9   8   8        277.79        263.26         6.69 o                         
  10   8   8        989.85        984.67        15.20 o                         
  11   8   8        224.99        224.22         8.37 o                         
  12   8   8        768.48        762.33        14.81 o                         
  13   8   8         60.84         64.83         7.12 o                         
   1   9   8       1018.99        899.49         8.61 o                         
   2   9   8        863.28        849.40         8.75 o                         
   3   9   8       3447.89       3365.33        27.32 o                         
   4   9   8       5644.19       5602.16        61.86 o                         
   5   9   8         78.80         69.75         3.24 o                         
   6   9   8        389.41        363.71         6.39 o                         
   7   9   8          0.01         -2.39         2.39 o                         
   8   9   8         45.47         27.78         3.30 o                         
   9   9   8          0.90         -1.40         3.07 o                         
  10   9   8        206.56        231.23         7.57 o                         
  11   9   8          0.08         12.25         4.94 o                         
  12   9   8          9.01         15.65         5.51 o                         
   0  10   8       1902.12       1887.41        25.67 o                         
   1  10   8        546.48        646.14         7.82 o                         
   2  10   8       1097.76       1159.02        11.86 o                         
   3  10   8         16.65         13.70         1.94 o                         
   4  10   8        256.26        214.89         6.70 o                         
   5  10   8       1008.49       1069.35        12.56 o                         
   6  10   8          9.65          2.86         2.53 o                         
   7  10   8        473.42        448.88         7.82 o                         
   8  10   8          6.61          4.68         2.93 o                         
   9  10   8          1.50          0.87         3.22 o                         
  10  10   8         53.35         52.27         4.99 o                         
  11  10   8         49.66         67.34         6.21 o                         
  12  10   8         34.70         49.05         6.81 o                         
   1  11   8       1802.86       1767.75        17.44 o                         
   2  11   8        160.88        156.01         4.33 o                         
   3  11   8       2086.68       2014.19        19.67 o                         
   4  11   8       1937.46       1908.72        18.96 o                         
   5  11   8       1929.07       1927.08        18.49 o                         
   6  11   8       1537.89       1509.48        16.20 o                         
   7  11   8          2.46         -0.77         2.59 o                         
   8  11   8        693.54        705.40        11.15 o                         
   9  11   8          0.21          0.25         3.41 o                         
  10  11   8         62.99         61.37         5.07 o                         
  11  11   8        278.31        274.16         9.21 o                         
  12  11   8          0.47         -2.87         5.66 o                         
   0  12   8        127.34        122.32         8.70 o                         
   1  12   8        348.30        347.37         6.27 o                         
   2  12   8         42.56         39.01         2.94 o                         
   3  12   8          4.59          9.91         2.56 o                         
   4  12   8         39.13         41.52         3.11 o                         
   5  12   8          6.25          7.84         2.81 o                         
   6  12   8        309.00        281.52         6.42 o                         
   7  12   8        252.32        280.42         7.17 o                         
   8  12   8          1.64          2.08         3.44 o                         
   9  12   8         57.48         65.61         5.62 o                         
  10  12   8         20.19         18.04         4.78 o                         
  11  12   8         18.12         27.21         5.53 o                         
   1  13   8       3787.42       3989.82        35.60 o                         
   2  13   8        684.67        631.15        11.27 o                         
   3  13   8       2080.48       2051.46        21.43 o                         
   4  13   8       1082.74       1122.39        13.13 o                         
   5  13   8         79.88         80.49         4.30 o                         
   6  13   8        384.51        331.40         7.57 o                         
   7  13   8        952.05        943.37        13.56 o                         
   8  13   8         26.08         23.06         4.10 o                         
   9  13   8         61.08         51.86         4.85 o                         
  10  13   8        214.49        237.18         9.36 o                         
  11  13   8         81.72        102.71         8.18 o                         
   0  14   8       1124.89        990.47        18.24 o                         
   1  14   8       2034.28       2124.54        22.04 o                         
   2  14   8        161.54        144.24         6.34 o                         
   3  14   8        105.58        100.20         4.38 o                         
   4  14   8       1060.30       1002.35        19.41 o                         
   5  14   8        848.17        787.29        12.66 o                         
   6  14   8        493.81        492.63         9.36 o                         
   7  14   8          1.94          2.73         3.35 o                         
   8  14   8        734.35        740.23        14.91 o                         
   9  14   8          7.95          9.16         4.66 o                         
  10  14   8         82.83         79.67         6.43 o                         
  11  14   8         17.67         12.84         6.59 o                         
   1  15   8        298.10        250.23         6.16 o                         
   2  15   8          1.82          8.50         3.99 o                         
   3  15   8        259.88        248.65         6.70 o                         
   4  15   8        147.54        136.70         5.49 o                         
   5  15   8       1083.50       1009.11        15.03 o                         
   6  15   8        278.06        301.49         8.14 o                         
   7  15   8          1.93          8.57         3.97 o                         
   8  15   8        592.55        612.04        12.00 o                         
   9  15   8         91.99         95.48         6.62 o                         
  10  15   8          1.35         -1.87         4.81 o                         
   0  16   8        233.65        219.05         8.07 o                         
   1  16   8        503.82        486.81         9.59 o                         
   2  16   8        600.75        561.27        10.04 o                         
   3  16   8         12.37         16.84         3.34 o                         
   4  16   8        502.10        509.28         9.55 o                         
   5  16   8          6.12          5.77         3.60 o                         
   6  16   8        135.27        126.66         6.26 o                         
   7  16   8        316.30        303.06         8.42 o                         
   8  16   8         87.65         65.29         7.52 o                         
   9  16   8         26.31         18.35         5.82 o                         
   1  17   8        357.37        336.36        11.30 o                         
   2  17   8         55.66         52.47         4.26 o                         
   3  17   8         37.22         37.95         3.97 o                         
   4  17   8        578.40        526.52        10.08 o                         
   5  17   8         71.14         69.12         4.90 o                         
   6  17   8          1.36         -2.29         3.64 o                         
   7  17   8          1.09          5.65         4.03 o                         
   8  17   8         21.78         13.80         4.90 o                         
   9  17   8        278.41        314.40        11.32 o                         
   0  18   8        841.47        831.01        27.61 o                         
   1  18   8         44.10         45.34         4.94 o                         
   2  18   8        227.50        217.38         7.45 o                         
   3  18   8          9.09         13.67         3.71 o                         
   4  18   8         36.14         35.25         4.17 o                         
   5  18   8        444.68        469.02        12.31 o                         
   6  18   8          9.75         15.53         4.25 o                         
   7  18   8          0.98          3.28         4.35 o                         
   8  18   8        444.46        491.77        12.40 o                         
   1  19   8        131.28        139.79         8.63 o                         
   2  19   8        846.75        849.55        16.37 o                         
   3  19   8         58.03         64.45         5.46 o                         
   4  19   8         53.15         58.85         5.23 o                         
   5  19   8        444.14        441.28        10.43 o                         
   6  19   8       1134.34       1259.54        18.96 o                         
   7  19   8         34.34         48.09         5.65 o                         
   0  20   8       1612.45       1616.64        33.86 o                         
   1  20   8          8.74          9.55         4.60 o                         
   2  20   8         13.19         11.23         4.36 o                         
   3  20   8         22.21         19.47         4.48 o                         
   4  20   8         11.88          8.73         4.62 o                         
   5  20   8        125.83        111.83         7.14 o                         
   6  20   8          8.49          6.90         5.10 o                         
   1  21   8        143.02        163.76         7.61 o                         
   2  21   8        122.08        140.89         8.01 o                         
   3  21   8         26.79         39.03         5.37 o                         
   4  21   8        385.11        417.44        11.57 o                         
   5  21   8        102.83        118.15         7.94 o                         
   0  22   8         31.91         31.32         8.00 o                         
   1  22   8        204.20        192.67         8.69 o                         
   2  22   8         69.91         64.63         6.52 o                         
   3  22   8         94.23         80.26         6.23 o                         
   1   1   9      14421.73      14542.89       100.26 o                         
   2   1   9        551.15        582.62         5.47 o                         
   3   1   9        478.64        472.06         4.78 o                         
   4   1   9        503.13        451.68         4.89 o                         
   5   1   9       4265.30       4399.42        33.10 o                         
   6   1   9        130.21        124.26         4.25 o                         
   7   1   9        256.24        285.00         5.42 o                         
   8   1   9          8.62          0.69         2.52 o                         
   9   1   9        527.91        504.03         8.43 o                         
  10   1   9       1025.30       1008.71        12.62 o                         
  11   1   9         48.62         44.10         4.34 o                         
  12   1   9          0.19         -1.94         3.82 o                         
  13   1   9        195.46        178.85         7.12 o                         
   0   2   9      17378.36      17860.89       173.69 o                         
   1   2   9       5745.02       5971.13        42.08 o                         
   2   2   9       1714.83       1718.82        13.26 o                         
   3   2   9         50.50         39.08         1.68 o                         
   4   2   9          6.91         18.03         1.39 o                         
   5   2   9        147.32        122.84         2.87 o                         
   6   2   9        646.44        603.29         7.69 o                         
   7   2   9        977.17        978.77        11.21 o                         
   8   2   9        119.96        103.24         4.21 o                         
   9   2   9         59.49         53.78         3.53 o                         
  10   2   9        315.36        283.72         6.54 o                         
  11   2   9        378.15        338.22         8.09 o                         
  12   2   9         13.47         14.15         4.19 o                         
  13   2   9         44.26         49.90         5.13 o                         
   1   3   9         52.10         92.57         2.32 o                         
   2   3   9          5.61         13.16         1.08 o                         
   3   3   9         34.62          7.38         1.72 o                         
   4   3   9       1237.21       1231.14        10.70 o                         
   5   3   9       1938.16       2117.30        17.17 o                         
   6   3   9         90.72        111.42         3.53 o                         
   7   3   9         67.41         69.51         3.50 o                         
   8   3   9          6.63          5.84         2.52 o                         
   9   3   9        743.04        622.67         9.06 o                         
  10   3   9         56.58         44.54         3.69 o                         
  11   3   9         41.54         33.11         4.28 o                         
  12   3   9         31.41         27.90         4.66 o                         
  13   3   9          7.16          1.77         4.45 o                         
   0   4   9      16648.50      17017.76       165.87 o                         
   1   4   9       9930.17      10455.30        70.41 o                         
   2   4   9        443.90        553.44         7.95 o                         
   3   4   9         66.43         49.24         2.00 o                         
   4   4   9       6929.38       7839.53        57.19 o                         
   5   4   9        474.23        428.22         5.56 o                         
   6   4   9         63.79         58.21         3.22 o                         
   7   4   9        523.83        512.39         9.45 o                         
   8   4   9        163.96        141.99         4.72 o                         
   9   4   9         17.37         13.60         2.97 o                         
  10   4   9        183.17        188.80         5.66 o                         
  11   4   9        189.94        198.77         7.76 o                         
  12   4   9         16.20         20.61         4.64 o                         
  13   4   9         85.43        105.11         6.57 o                         
   1   5   9       8998.95       9490.71        68.54 o                         
   2   5   9        183.88        214.60         4.89 o                         
   3   5   9       2431.05       2516.96        19.74 o                         
   4   5   9       1431.31       1521.03        12.95 o                         
   5   5   9        519.88        514.76         6.34 o                         
   6   5   9         87.16         87.39         4.62 o                         
   7   5   9        620.29        588.82         7.86 o                         
   8   5   9          0.54         10.13         2.95 o                         
   9   5   9         89.34         73.91         3.97 o                         
  10   5   9         57.63         54.62         4.11 o                         
  11   5   9        175.38        200.42         7.26 o                         
  12   5   9        234.13        234.30         7.93 o                         
  13   5   9        189.26        215.48         8.13 o                         
   0   6   9       1274.10       1299.80        16.44 o                         
   1   6   9       1024.61        988.65         8.87 o                         
   2   6   9       1119.65       1185.00        10.33 o                         
   3   6   9       1053.77       1125.99         9.60 o                         
   4   6   9       3144.01       3130.50        24.37 o                         
   5   6   9        486.68        515.51         6.39 o                         
   6   6   9         12.01         17.82         2.17 o                         
   7   6   9      12629.05      12997.23       110.35 o                         
   8   6   9       1149.70       1094.04        12.87 o                         
   9   6   9        333.87        333.23         8.43 o                         
  10   6   9         45.98         38.26         3.95 o                         
  11   6   9        225.11        199.45         7.44 o                         
  12   6   9          3.37         -3.41         4.29 o                         
  13   6   9         20.90         26.10         5.55 o                         
   1   7   9       4888.07       4797.77        37.33 o                         
   2   7   9       1331.15       1189.38        13.18 o                         
   3   7   9       1730.05       1660.58        13.40 o                         
   4   7   9        447.60        440.72         5.41 o                         
   5   7   9       3040.87       2925.71        35.94 o                         
   6   7   9          1.69          6.03         2.10 o                         
   7   7   9        249.31        235.33         6.78 o                         
   8   7   9        716.70        664.11        11.19 o                         
   9   7   9       1630.25       1605.84        19.25 o                         
  10   7   9        166.71        173.19         6.85 o                         
  11   7   9        343.71        336.46         8.92 o                         
  12   7   9         13.17         16.55         4.95 o                         
  13   7   9          3.72          5.30         5.01 o                         
   0   8   9       3285.73       3068.67        35.25 o                         
   1   8   9        261.49        233.35         4.04 o                         
   2   8   9        998.10       1021.81         9.49 o                         
   3   8   9          6.01          3.60         1.63 o                         
   4   8   9        222.23        221.38         4.46 o                         
   5   8   9         20.76         25.45         2.41 o                         
   6   8   9         93.05         73.61         3.50 o                         
   7   8   9        322.87        309.05         6.43 o                         
   8   8   9         51.47         47.71         3.64 o                         
   9   8   9        256.39        234.71         6.76 o                         
  10   8   9          1.48          3.17         3.92 o                         
  11   8   9          6.04         10.27         4.48 o                         
  12   8   9         47.95         72.16         6.23 o                         
   1   9   9       4037.86       3932.08        32.72 o                         
   2   9   9       1116.83       1094.73        11.65 o                         
   3   9   9       7886.74       8081.51        64.13 o                         
   4   9   9        606.30        588.39         8.99 o                         
   5   9   9         43.90         31.34         2.65 o                         
   6   9   9         11.30         13.68         2.55 o                         
   7   9   9         38.01         32.29         3.25 o                         
   8   9   9        102.90        105.44         4.95 o                         
   9   9   9        284.67        285.29         6.90 o                         
  10   9   9        100.30        105.30         5.92 o                         
  11   9   9       1376.65       1418.81        20.09 o                         
  12   9   9         15.85         25.23         5.73 o                         
   0  10   9       3197.31       3459.49        43.38 o                         
   1  10   9        177.35        166.68         4.11 o                         
   2  10   9        158.70        146.90         6.22 o                         
   3  10   9       2941.32       3052.30        27.72 o                         
   4  10   9        557.31        534.23         9.19 o                         
   5  10   9       5200.77       5486.07        49.18 o                         
   6  10   9       1544.82       1503.54        16.79 o                         
   7  10   9       2316.59       2312.12        23.87 o                         
   8  10   9        210.29        189.41         7.37 o                         
   9  10   9        951.29        981.20        14.02 o                         
  10  10   9          0.85          3.22         3.88 o                         
  11  10   9        309.84        337.30         9.96 o                         
  12  10   9         11.16          9.91         5.53 o                         
   1  11   9        680.68        701.86        12.94 o                         
   2  11   9        383.20        394.10         6.25 o                         
   3  11   9        315.57        300.72         5.89 o                         
   4  11   9        311.61        321.19         6.68 o                         
   5  11   9       1573.82       1501.09        17.72 o                         
   6  11   9          7.10         10.46         2.84 o                         
   7  11   9        279.03        284.62         7.01 o                         
   8  11   9         41.22         39.53         3.96 o                         
   9  11   9        281.79        286.25         8.05 o                         
  10  11   9         70.23         65.69         6.65 o                         
  11  11   9          8.53          7.68         5.25 o                         
  12  11   9         70.74         67.28         7.67 o                         
   0  12   9        552.07        546.28        13.39 o                         
   1  12   9       4005.25       4105.26        41.62 o                         
   2  12   9       1631.14       1629.38        16.83 o                         
   3  12   9         77.19         62.12         3.72 o                         
   4  12   9        404.56        386.91         7.34 o                         
   5  12   9       2105.65       2035.17        21.54 o                         
   6  12   9        766.43        753.18        10.88 o                         
   7  12   9        530.78        531.66         9.61 o                         
   8  12   9        212.84        204.03         6.90 o                         
   9  12   9         48.81         58.31         4.90 o                         
  10  12   9         48.27         55.46         6.94 o                         
  11  12   9         41.24         51.51         6.76 o                         
   1  13   9      15381.53      15999.76       129.94 o                         
   2  13   9       2260.30       2223.24        22.93 o                         
   3  13   9       3693.03       3614.07        40.36 o                         
   4  13   9        342.37        348.58         7.65 o                         
   5  13   9       2204.23       1962.69        21.19 o                         
   6  13   9         86.54        102.99         5.66 o                         
   7  13   9         90.14         73.00         4.91 o                         
   8  13   9        202.20        189.25         7.04 o                         
   9  13   9        302.20        316.77         8.58 o                         
  10  13   9         69.93         87.75         6.44 o                         
  11  13   9        200.08        205.18         9.84 o                         
   0  14   9          9.76          9.31         4.25 o                         
   1  14   9        476.40        450.96         8.17 o                         
   2  14   9         62.60         45.61         3.78 o                         
   3  14   9        169.08        166.37         5.62 o                         
   4  14   9        209.50        181.21         5.68 o                         
   5  14   9       2843.53       2857.77        32.09 o                         
   6  14   9        861.09        840.70        13.46 o                         
   7  14   9       1251.02       1334.96        17.54 o                         
   8  14   9          0.49          6.85         3.96 o                         
   9  14   9        516.95        513.00        11.10 o                         
  10  14   9         14.37         13.06         5.16 o                         
   1  15   9        394.80        359.45         6.84 o                         
   2  15   9        782.74        756.78        10.90 o                         
   3  15   9        597.75        575.94        10.68 o                         
   4  15   9         28.19         25.26         3.59 o                         
   5  15   9         82.09         78.12         5.07 o                         
   6  15   9        234.43        203.05         7.12 o                         
   7  15   9         20.53         30.91         4.38 o                         
   8  15   9        169.75        187.98         7.98 o                         
   9  15   9        393.40        378.67        10.90 o                         
  10  15   9         80.15         74.75         6.57 o                         
   0  16   9         12.40          7.04         3.99 o                         
   1  16   9        141.89        155.21         7.89 o                         
   2  16   9        201.20        172.53         6.14 o                         
   3  16   9         16.76         25.97         3.92 o                         
   4  16   9         49.53         41.12         4.03 o                         
   5  16   9        360.69        336.24         8.51 o                         
   6  16   9         10.66         11.39         3.92 o                         
   7  16   9          3.70         -3.68         3.68 o                         
   8  16   9          1.58          0.78         4.50 o                         
   9  16   9        157.45        139.43         8.37 o                         
   1  17   9       1453.64       1419.90        18.23 o                         
   2  17   9        138.77        123.24         5.71 o                         
   3  17   9         30.34         30.99         3.96 o                         
   4  17   9        410.45        390.83         8.86 o                         
   5  17   9        311.58        301.66         8.35 o                         
   6  17   9         10.80          9.10         4.03 o                         
   7  17   9          1.18          4.26         4.04 o                         
   8  17   9        141.95        162.07         8.03 o                         
   9  17   9         79.15         85.54         7.42 o                         
   0  18   9        103.86        109.02         8.25 o                         
   1  18   9        764.76        760.74        13.39 o                         
   2  18   9         27.44         27.97         4.61 o                         
   3  18   9        585.99        614.55        11.87 o                         
   4  18   9        599.67        608.19        11.28 o                         
   5  18   9        219.75        231.53         7.78 o                         
   6  18   9        147.38        149.25         6.98 o                         
   7  18   9       2138.29       2306.14        28.92 o                         
   8  18   9          7.02         15.77         5.38 o                         
   1  19   9       1144.58       1188.00        22.83 o                         
   2  19   9         25.51         18.51         4.50 o                         
   3  19   9        917.39        928.29        16.61 o                         
   4  19   9        144.34        130.97         7.09 o                         
   5  19   9        184.13        174.95         7.57 o                         
   6  19   9          9.00         12.68         4.73 o                         
   7  19   9        278.08        285.76         9.42 o                         
   0  20   9         72.25         92.49        16.55 o                         
   1  20   9        437.24        483.34        11.28 o                         
   2  20   9        272.47        287.53         9.19 o                         
   3  20   9        143.80        147.84         7.86 o                         
   4  20   9        144.28        166.26         8.02 o                         
   5  20   9        186.19        188.60         8.66 o                         
   6  20   9         39.04         39.20         5.84 o                         
   1  21   9         19.49         31.07         5.48 o                         
   2  21   9        148.47        173.82         7.86 o                         
   3  21   9        383.79        400.81        11.46 o                         
   4  21   9          6.92          3.77         5.52 o                         
   0  22   9          0.65         -1.55         6.78 o                         
   1  22   9         18.95         30.95         5.61 o                         
   2  22   9        234.21        246.46         9.13 o                         
   0   0  10       9088.65       7897.37       110.54 o                         
   1   0  10       2787.21       3129.45        32.36 o                         
   2   0  10       1890.61       2436.73        28.82 o                         
   3   0  10        186.82        276.51         4.98 o                         
   4   0  10        391.15        367.95         6.05 o                         
   5   0  10       5108.70       5216.03        61.70 o                         
   6   0  10       2859.29       2827.52        96.53 o                         
   7   0  10        262.02        253.04         7.53 o                         
   8   0  10       5990.32       5845.84        77.55 o                         
   9   0  10        925.93        950.35        16.90 o                         
  10   0  10        997.32        998.15        17.89 o                         
  11   0  10         45.95         46.37         6.24 o                         
  12   0  10         82.96         90.42         9.20 o                         
  13   0  10          2.06          1.46         5.84 o                         
   1   1  10       4439.44       4723.15        33.73 o                         
   2   1  10       3235.60       3187.48        23.40 o                         
   3   1  10        132.30        135.51         2.89 o                         
   4   1  10        117.34        145.65         3.54 o                         
   5   1  10         60.17         47.08         2.21 o                         
   6   1  10       1400.66       1316.39        24.25 o                         
   7   1  10        204.84        175.61         4.67 o                         
   8   1  10       1646.96       1513.95        16.75 o                         
   9   1  10         17.00         14.10         2.99 o                         
  10   1  10         59.39         38.18         3.63 o                         
  11   1  10          9.76          7.17         3.69 o                         
  12   1  10          1.98          5.42         3.95 o                         
  13   1  10         35.13         44.34         5.09 o                         
   0   2  10       1137.59       1150.40        17.62 o                         
   1   2  10       1594.86       1618.42        12.67 o                         
   2   2  10       1932.98       1988.15        15.24 o                         
   3   2  10       7020.41       7202.88        50.80 o                         
   4   2  10        442.24        401.43         5.01 o                         
   5   2  10       3081.72       2851.62        23.31 o                         
   6   2  10        554.40        569.42        13.54 o                         
   7   2  10       3561.05       3320.60        51.03 o                         
   8   2  10        170.84        142.95         4.81 o                         
   9   2  10       1492.48       1416.25        15.62 o                         
  10   2  10        905.75        857.73        11.56 o                         
  11   2  10        131.10        139.11         6.22 o                         
  12   2  10        368.48        357.35         8.78 o                         
  13   2  10         27.82         23.21         4.99 o                         
   1   3  10      25406.64      27040.62       185.35 o                         
   2   3  10        406.95        467.72         5.45 o                         
   3   3  10        271.58        240.52         3.45 o                         
   4   3  10       5247.76       5174.50        38.54 o                         
   5   3  10         14.12          9.06         1.78 o                         
   6   3  10       3148.76       3144.15        40.50 o                         
   7   3  10         22.78         19.25         2.59 o                         
   8   3  10         70.10         53.69         3.46 o                         
   9   3  10         29.07         32.37         3.32 o                         
  10   3  10        950.36        936.02        12.18 o                         
  11   3  10        401.18        383.50         8.25 o                         
  12   3  10          0.02         -2.11         4.15 o                         
  13   3  10         16.27         18.22         4.87 o                         
   0   4  10        773.54        747.31        10.20 o                         
   1   4  10         19.32         25.62         1.82 o                         
   2   4  10       1217.02       1517.99        12.13 o                         
   3   4  10        820.24        854.61         8.04 o                         
   4   4  10        146.91        194.27         3.94 o                         
   5   4  10          0.74          1.46         1.61 o                         
   6   4  10          6.19         12.29         2.20 o                         
   7   4  10        215.60        227.24         5.19 o                         
   8   4  10         50.04         41.74         3.36 o                         
   9   4  10         10.88          6.54         3.88 o                         
  10   4  10         18.26         14.40         3.54 o                         
  11   4  10        272.83        276.44         7.65 o                         
  12   4  10         68.23         86.81         7.37 o                         
  13   4  10         20.43         21.15         5.05 o                         
   1   5  10        781.70        845.83         8.16 o                         
   2   5  10       7578.69       8012.73        56.40 o                         
   3   5  10         91.04         64.35         2.30 o                         
   4   5  10       2812.63       2808.94        22.14 o                         
   5   5  10        369.69        450.88         5.90 o                         
   6   5  10       4030.08       4101.06        42.60 o                         
   7   5  10         84.09         78.15         4.28 o                         
   8   5  10       3335.20       3362.41        33.71 o                         
   9   5  10        373.18        335.83         7.23 o                         
  10   5  10         15.65         12.31         3.46 o                         
  11   5  10        260.11        228.69         7.28 o                         
  12   5  10          0.05         -1.86         4.41 o                         
  13   5  10          1.33          2.05         4.89 o                         
   0   6  10       1412.20       1148.67        15.06 o                         
   1   6  10         21.08         25.06         1.53 o                         
   2   6  10        377.22        481.90         5.40 o                         
   3   6  10       2906.28       2882.15        22.53 o                         
   4   6  10         25.59         22.67         1.80 o                         
   5   6  10        720.30        643.62         8.07 o                         
   6   6  10        388.72        372.63         5.97 o                         
   7   6  10       2353.84       2261.25        21.84 o                         
   8   6  10       2788.92       2839.77        29.37 o                         
   9   6  10       1980.23       1977.76        22.60 o                         
  10   6  10        697.37        671.91        12.11 o                         
  11   6  10        163.21        152.51         6.90 o                         
  12   6  10          1.01         -1.27         4.51 o                         
  13   6  10          1.16          0.91         4.93 o                         
   1   7  10       5088.03       5075.32        39.51 o                         
   2   7  10       5019.76       5237.17        37.88 o                         
   3   7  10       1831.22       1925.37        16.65 o                         
   4   7  10         46.43         60.58         2.69 o                         
   5   7  10        521.71        471.67         7.47 o                         
   6   7  10        242.11        230.34         6.09 o                         
   7   7  10        112.08        119.34         4.88 o                         
   8   7  10        124.35        124.11         5.80 o                         
   9   7  10        351.93        351.23         9.36 o                         
  10   7  10        308.29        255.13         7.24 o                         
  11   7  10         65.79         60.64         5.27 o                         
  12   7  10          2.27          6.10         4.60 o                         
   0   8  10       2149.28       2147.83        25.95 o                         
   1   8  10        322.54        305.21         4.90 o                         
   2   8  10        814.49        685.04         8.25 o                         
   3   8  10        656.12        629.95        11.23 o                         
   4   8  10         84.96         67.39         3.02 o                         
   5   8  10        249.25        236.15         5.87 o                         
   6   8  10        881.09        900.88        10.86 o                         
   7   8  10        332.88        320.45         6.60 o                         
   8   8  10        664.56        601.75         9.57 o                         
   9   8  10          0.02          3.84         3.36 o                         
  10   8  10        178.99        170.33         6.78 o                         
  11   8  10         30.25         31.69         4.80 o                         
  12   8  10        531.16        573.04        12.97 o                         
   1   9  10        813.50        797.82         9.02 o                         
   2   9  10       2042.32       2050.91        18.67 o                         
   3   9  10         93.81         95.17         3.74 o                         
   4   9  10        676.73        614.09         8.28 o                         
   5   9  10         68.89         57.98         3.09 o                         
   6   9  10        251.62        224.54         5.36 o                         
   7   9  10         69.31         52.59         3.58 o                         
   8   9  10        265.10        225.64         6.13 o                         
   9   9  10         92.38         66.29         4.53 o                         
  10   9  10        218.50        210.00         7.83 o                         
  11   9  10         25.53         26.72         5.24 o                         
  12   9  10         44.33         44.41         5.86 o                         
   0  10  10        179.87        192.91         6.50 o                         
   1  10  10        137.08        142.90         3.91 o                         
   2  10  10        346.27        324.89         5.68 o                         
   3  10  10          4.96          2.36         2.15 o                         
   4  10  10        116.85        120.36         4.22 o                         
   5  10  10       2767.40       2747.40        31.54 o                         
   6  10  10        274.95        280.60         7.19 o                         
   7  10  10        342.30        322.45         7.38 o                         
   8  10  10        180.94        175.67         6.19 o                         
   9  10  10        483.43        469.05        10.56 o                         
  10  10  10         13.36         14.73         4.69 o                         
  11  10  10          0.43         -0.35         5.28 o                         
  12  10  10         28.01         36.51         7.40 o                         
   1  11  10       3201.57       3180.71        30.03 o                         
   2  11  10       4812.30       5004.37        45.34 o                         
   3  11  10        977.27        965.25        11.58 o                         
   4  11  10       2794.74       2780.88        26.14 o                         
   5  11  10       1444.57       1387.04        19.62 o                         
   6  11  10        670.06        622.41         9.72 o                         
   7  11  10          0.81          1.45         3.05 o                         
   8  11  10        593.32        600.46        11.52 o                         
   9  11  10          0.90          1.66         3.67 o                         
  10  11  10        467.83        515.16        12.75 o                         
  11  11  10         28.63         29.27         5.66 o                         
   0  12  10        554.59        539.31        16.93 o                         
   1  12  10        880.99        811.63        10.39 o                         
   2  12  10        717.94        716.82        10.30 o                         
   3  12  10       1537.74       1566.53        17.44 o                         
   4  12  10        920.88        878.93        12.90 o                         
   5  12  10        454.09        438.65         7.99 o                         
   6  12  10         19.85         16.76         3.24 o                         
   7  12  10         39.67         40.82         4.21 o                         
   8  12  10          4.74          2.22         3.47 o                         
   9  12  10          9.49         15.32         4.17 o                         
  10  12  10         18.17         15.39         5.27 o                         
  11  12  10          0.39         -5.05         5.05 o                         
   1  13  10        851.89        843.67        12.64 o                         
   2  13  10       8715.20       8714.86        80.21 o                         
   3  13  10       2083.27       2055.93        21.76 o                         
   4  13  10       1764.43       1691.26        18.80 o                         
   5  13  10        332.78        330.11         7.55 o                         
   6  13  10         11.56          8.04         3.20 o                         
   7  13  10         82.44         87.24         5.33 o                         
   8  13  10        193.51        186.44         7.12 o                         
   9  13  10        238.34        264.64         8.35 o                         
  10  13  10         98.27        114.33         7.77 o                         
  11  13  10         71.61         83.67         9.60 o                         
   0  14  10       4300.71       4308.83        54.62 o                         
   1  14  10       1296.16       1216.44        14.84 o                         
   2  14  10        100.53         97.79         4.55 o                         
   3  14  10          1.23         -2.65         2.65 o                         
   4  14  10        343.09        328.54         7.96 o                         
   5  14  10        467.64        445.70         8.84 o                         
   6  14  10        769.15        686.67        12.11 o                         
   7  14  10        572.28        556.26        11.13 o                         
   8  14  10        591.43        614.51        11.93 o                         
   9  14  10          2.44          2.13         4.16 o                         
  10  14  10        136.85        154.79         8.83 o                         
   1  15  10       1016.20       1052.03        13.57 o                         
   2  15  10         21.65         26.12         4.03 o                         
   3  15  10        487.21        493.94         9.21 o                         
   4  15  10         93.03         92.73         4.93 o                         
   5  15  10        144.93        147.14         6.32 o                         
   6  15  10        197.12        192.96         7.42 o                         
   7  15  10          0.81         -1.00         4.06 o                         
   8  15  10          4.65         14.89         4.71 o                         
   9  15  10          0.16          1.96         4.39 o                         
  10  15  10          6.60          6.59         6.38 o                         
   0  16  10         53.55         58.09         5.36 o                         
   1  16  10         25.11         16.51         3.34 o                         
   2  16  10        424.23        390.55         8.53 o                         
   3  16  10         69.71         56.33         4.35 o                         
   4  16  10        104.71        110.97         5.50 o                         
   5  16  10          1.06          4.34         3.80 o                         
   6  16  10        598.07        636.27        12.83 o                         
   7  16  10          8.31          4.91         4.38 o                         
   8  16  10        119.26        109.75         6.76 o                         
   9  16  10         10.71          1.69         4.81 o                         
   1  17  10        839.97        814.08        13.38 o                         
   2  17  10         14.22          4.76         3.46 o                         
   3  17  10        574.80        538.89        10.34 o                         
   4  17  10        419.25        411.32        13.45 o                         
   5  17  10         91.28         83.84         5.57 o                         
   6  17  10        270.33        247.84         8.71 o                         
   7  17  10         13.99          9.42         4.81 o                         
   8  17  10         11.05         10.33         5.65 o                         
   0  18  10        472.63        474.41        15.90 o                         
   1  18  10        134.58        121.58         6.34 o                         
   2  18  10         29.91         25.01         4.04 o                         
   3  18  10        122.91        123.98         6.10 o                         
   4  18  10         48.44         55.19         5.14 o                         
   5  18  10        103.61        101.36         6.03 o                         
   6  18  10         30.89         27.21         5.16 o                         
   7  18  10         80.46         93.61         6.96 o                         
   1  19  10        186.90        189.75         7.57 o                         
   2  19  10       1351.91       1416.44        20.37 o                         
   3  19  10        235.70        240.98         8.58 o                         
   4  19  10         42.22         43.61         5.03 o                         
   5  19  10         18.44         12.54         4.59 o                         
   6  19  10        334.23        380.10        10.98 o                         
   0  20  10        240.82        272.31        16.57 o                         
   1  20  10         27.17         21.07         5.16 o                         
   2  20  10         27.49         25.07         4.93 o                         
   3  20  10          9.59         11.20         4.82 o                         
   4  20  10         48.22         53.79         6.03 o                         
   5  20  10          8.49          5.11         5.21 o                         
   1  21  10         95.71         99.49         6.93 o                         
   2  21  10          0.94         -1.91         4.47 o                         
   3  21  10         63.90         68.38         6.06 o                         
   4  21  10       1190.44       1326.21        23.17 o                         
   0  22  10         26.41         30.32         8.51 o                         
   1  22  10          6.01          1.60         5.01 o                         
   1   1  11        702.42        764.48        10.09 o                         
   2   1  11         22.67         36.58         2.37 o                         
   3   1  11       1155.92        941.68         8.32 o                         
   4   1  11         83.33         78.13         2.72 o                         
   5   1  11         15.00         15.13         1.90 o                         
   6   1  11       1014.92       1004.82        12.08 o                         
   7   1  11        120.79        106.76         4.01 o                         
   8   1  11        299.58        294.02         6.13 o                         
   9   1  11          5.96          4.97         3.01 o                         
  10   1  11         15.11         14.16         3.66 o                         
  11   1  11        475.42        471.44         9.60 o                         
  12   1  11        287.06        287.21         8.21 o                         
  13   1  11         11.77          9.29         4.54 o                         
   0   2  11          0.01         19.35         4.78 o                         
   1   2  11          7.08          4.53         1.17 o                         
   2   2  11       2376.11       2440.24        18.49 o                         
   3   2  11        227.31        237.68         4.10 o                         
   4   2  11         79.69         64.07         2.34 o                         
   5   2  11       1567.06       1535.69        13.85 o                         
   6   2  11        640.20        645.17         9.62 o                         
   7   2  11        482.01        464.79         7.31 o                         
   8   2  11         83.03         88.50         4.04 o                         
   9   2  11        884.75        840.14        12.68 o                         
  10   2  11        251.51        230.71         6.84 o                         
  11   2  11         50.01         54.67         4.68 o                         
  12   2  11         42.56         46.14         4.93 o                         
  13   2  11         69.66         79.33         6.10 o                         
   1   3  11       5020.57       5415.74        38.68 o                         
   2   3  11       1931.59       2039.77        15.79 o                         
   3   3  11       4164.40       4362.51        31.70 o                         
   4   3  11        970.09        871.99         8.44 o                         
   5   3  11        121.45        111.91         3.29 o                         
   6   3  11       1739.18       1852.73        20.88 o                         
   7   3  11        306.33        336.57         8.07 o                         
   8   3  11         24.71         27.07         3.06 o                         
   9   3  11        684.41        650.16         9.97 o                         
  10   3  11        127.14        132.44         5.49 o                         
  11   3  11        465.33        427.55         9.24 o                         
  12   3  11        119.72        112.50         6.33 o                         
  13   3  11         87.13         96.52         6.41 o                         
   0   4  11      24725.89      26868.73       260.78 o                         
   1   4  11        263.70        203.11         4.45 o                         
   2   4  11       5896.27       6216.90        45.79 o                         
   3   4  11       1128.57       1054.90         9.18 o                         
   4   4  11        949.66        949.79         9.05 o                         
   5   4  11        710.72        586.70         6.93 o                         
   6   4  11        439.58        454.96         6.80 o                         
   7   4  11        207.88        163.99         4.71 o                         
   8   4  11         38.42         41.32         4.36 o                         
   9   4  11        256.27        266.58         6.35 o                         
  10   4  11        410.42        406.34         8.52 o                         
  11   4  11        139.43        127.29         6.09 o                         
  12   4  11        108.19         96.64         6.46 o                         
  13   4  11          9.97         11.06         5.27 o                         
   1   5  11        993.87       1179.45        10.37 o                         
   2   5  11        605.14        617.04         6.11 o                         
   3   5  11        921.89        988.12         9.58 o                         
   4   5  11        498.58        556.57         6.29 o                         
   5   5  11       1750.65       1725.23        22.62 o                         
   6   5  11        468.66        456.63         6.68 o                         
   7   5  11          0.26         -0.88         2.55 o                         
   8   5  11        520.58        561.25         9.12 o                         
   9   5  11        278.90        263.53         7.07 o                         
  10   5  11        137.82        139.07         6.36 o                         
  11   5  11         39.93         40.83         6.12 o                         
  12   5  11        157.20        145.61         7.57 o                         
  13   5  11          0.24          2.79         5.35 o                         
   0   6  11       1506.99       1506.43        19.01 o                         
   1   6  11       1111.42       1016.75         9.32 o                         
   2   6  11        851.89        834.51         8.08 o                         
   3   6  11          8.77          5.06         2.10 o                         
   4   6  11       1572.50       1627.64        19.77 o                         
   5   6  11        654.25        649.48         7.97 o                         
   6   6  11         37.44         38.03         3.04 o                         
   7   6  11       2286.87       2232.18        23.96 o                         
   8   6  11        739.66        719.51        12.85 o                         
   9   6  11        226.36        230.76         7.66 o                         
  10   6  11         12.21         11.89         3.86 o                         
  11   6  11        232.34        209.09         8.07 o                         
  12   6  11          0.05         -4.66         4.98 o                         
   1   7  11       6433.50       6465.56        49.77 o                         
   2   7  11       5282.28       5492.49        42.75 o                         
   3   7  11         27.66         19.91         1.99 o                         
   4   7  11       2697.85       2668.69        33.82 o                         
   5   7  11       2051.43       1959.44        19.83 o                         
   6   7  11       1984.87       2054.86        24.06 o                         
   7   7  11         92.30         83.36         4.14 o                         
   8   7  11       1949.39       1942.33        25.78 o                         
   9   7  11        246.12        253.08         7.11 o                         
  10   7  11        902.18        831.19        12.95 o                         
  11   7  11        170.03        149.02         7.00 o                         
  12   7  11         13.45         14.41         5.46 o                         
   0   8  11       4839.10       4965.15        55.22 o                         
   1   8  11        626.83        668.68         7.58 o                         
   2   8  11       1970.31       1880.83        17.30 o                         
   3   8  11        605.26        605.24         8.10 o                         
   4   8  11        943.15        848.57        12.50 o                         
   5   8  11        687.87        664.91        11.08 o                         
   6   8  11        903.04        847.24        11.13 o                         
   7   8  11        517.57        510.85         8.53 o                         
   8   8  11        354.04        366.37         7.90 o                         
   9   8  11        468.81        400.90         8.55 o                         
  10   8  11        805.61        786.68        12.68 o                         
  11   8  11        151.82        154.08         7.21 o                         
  12   8  11        245.19        252.58        11.33 o                         
   1   9  11        742.06        685.21        10.65 o                         
   2   9  11         63.22         56.17         2.91 o                         
   3   9  11        880.00        862.26        10.33 o                         
   4   9  11          0.71         -0.13         2.10 o                         
   5   9  11        146.60        121.31         4.83 o                         
   6   9  11          6.03          8.34         3.44 o                         
   7   9  11        110.73        129.35         5.35 o                         
   8   9  11          0.13          1.25         3.47 o                         
   9   9  11         23.49         21.02         4.39 o                         
  10   9  11         31.66         29.14         4.53 o                         
  11   9  11        376.97        371.13        12.37 o                         
  12   9  11          0.10         -2.16         5.20 o                         
   0  10  11        368.97        332.89         8.36 o                         
   1  10  11         16.29         14.37         2.33 o                         
   2  10  11         47.29         33.30         2.73 o                         
   3  10  11       1038.86       1048.18        12.11 o                         
   4  10  11        303.17        308.21         7.05 o                         
   5  10  11       2934.07       2864.97        28.69 o                         
   6  10  11        488.04        484.27         8.39 o                         
   7  10  11         24.71         23.67         3.54 o                         
   8  10  11         34.86         25.78         3.83 o                         
   9  10  11         21.26         22.64         4.20 o                         
  10  10  11         30.00         25.68         4.56 o                         
  11  10  11         15.85         25.30         5.35 o                         
   1  11  11       2473.93       2307.79        34.48 o                         
   2  11  11       1787.30       1769.50        19.88 o                         
   3  11  11       1407.54       1448.18        15.58 o                         
   4  11  11       1087.37       1042.03        12.44 o                         
   5  11  11       2968.17       3010.77        30.67 o                         
   6  11  11         45.99         43.13         3.63 o                         
   7  11  11         53.90         70.72         4.49 o                         
   8  11  11        561.74        582.96        12.31 o                         
   9  11  11         82.28         80.73         5.42 o                         
  10  11  11         11.96          9.49         5.02 o                         
  11  11  11          2.59          4.82         5.12 o                         
   0  12  11        783.71        718.98        13.74 o                         
   1  12  11       2680.84       2690.18        26.70 o                         
   2  12  11      10366.44      10593.55        91.55 o                         
   3  12  11        171.39        180.57         8.60 o                         
   4  12  11       3124.46       3038.39        33.45 o                         
   5  12  11         26.51         25.60         3.37 o                         
   6  12  11         67.52         60.60         4.02 o                         
   7  12  11        582.61        642.08        10.95 o                         
   8  12  11        169.04        184.59         7.23 o                         
   9  12  11        376.50        399.76        11.18 o                         
  10  12  11        228.28        242.18         9.76 o                         
  11  12  11          9.61         14.29         5.54 o                         
   1  13  11       3776.32       3791.46        36.08 o                         
   2  13  11         44.97         44.71         3.76 o                         
   3  13  11         41.91         48.34         3.66 o                         
   4  13  11        533.17        504.78         8.75 o                         
   5  13  11       1187.46       1145.28        15.25 o                         
   6  13  11         41.30         34.77         3.73 o                         
   7  13  11         82.37         60.03         4.56 o                         
   8  13  11        274.75        280.61        10.77 o                         
   9  13  11        149.67        193.72         8.52 o                         
  10  13  11         24.10         23.37         5.85 o                         
   0  14  11          4.80          2.52         4.02 o                         
   1  14  11        904.62        885.31        12.14 o                         
   2  14  11        184.39        193.64         5.78 o                         
   3  14  11         91.51         79.97         4.32 o                         
   4  14  11        449.48        402.51         8.30 o                         
   5  14  11          2.51         -0.10         3.23 o                         
   6  14  11          0.70          1.07         3.59 o                         
   7  14  11         33.78         35.98         4.75 o                         
   8  14  11          9.74         13.58         4.34 o                         
   9  14  11          0.10         -3.34         4.12 o                         
  10  14  11         80.80         80.43         7.72 o                         
   1  15  11        223.35        219.86         6.18 o                         
   2  15  11          8.71         15.29         3.25 o                         
   3  15  11       1328.98       1329.71        16.27 o                         
   4  15  11        405.02        365.81         8.72 o                         
   5  15  11         42.55         51.12         4.72 o                         
   6  15  11        385.97        374.80         9.17 o                         
   7  15  11         19.19         17.46         4.60 o                         
   8  15  11        255.98        246.19         8.73 o                         
   9  15  11         73.21         56.03         5.96 o                         
   0  16  11       1121.40       1074.08        21.03 o                         
   1  16  11        156.69        144.99         5.46 o                         
   2  16  11       1098.28       1015.16        13.70 o                         
   3  16  11        813.68        829.97        13.03 o                         
   4  16  11        450.38        419.83         9.77 o                         
   5  16  11       2324.24       2474.06        29.52 o                         
   6  16  11         26.18         19.42         4.36 o                         
   7  16  11        895.52        898.89        16.02 o                         
   8  16  11          1.99          4.12         4.53 o                         
   9  16  11        470.39        491.83        12.28 o                         
   1  17  11        742.06        718.27        12.03 o                         
   2  17  11         38.54         31.93         4.03 o                         
   3  17  11         13.57         17.56         3.91 o                         
   4  17  11        338.00        329.83         8.83 o                         
   5  17  11        226.03        204.65         7.98 o                         
   6  17  11         59.35         63.34         5.35 o                         
   7  17  11          8.59          6.57         4.60 o                         
   8  17  11        130.21        108.91         7.06 o                         
   0  18  11         39.34         27.03         6.67 o                         
   1  18  11        367.36        359.47        10.83 o                         
   2  18  11          2.01          8.07         4.58 o                         
   3  18  11        131.73        132.57         6.42 o                         
   4  18  11          4.24          7.64         4.32 o                         
   5  18  11        118.86         99.43         6.16 o                         
   6  18  11          9.46          8.60         4.48 o                         
   7  18  11        263.31        288.31        10.91 o                         
   1  19  11        106.25        104.64         6.80 o                         
   2  19  11          3.36          6.31         4.63 o                         
   3  19  11        203.96        190.77         7.88 o                         
   4  19  11         52.22         52.91         5.49 o                         
   5  19  11         79.61         73.01         5.81 o                         
   6  19  11         66.92         75.46         6.04 o                         
   0  20  11        240.04        212.19        12.12 o                         
   1  20  11         88.06         96.44         6.84 o                         
   2  20  11         13.05          9.06         4.75 o                         
   3  20  11        208.09        217.34         8.80 o                         
   4  20  11         97.44        111.20         7.37 o                         
   5  20  11        556.97        608.44        13.98 o                         
   1  21  11          1.98         -2.47         4.52 o                         
   2  21  11         40.56         35.12         5.95 o                         
   3  21  11        390.10        413.58        18.45 o                         
   0   0  12       9469.92      10390.62       145.03 o                         
   1   0  12       1900.33       2053.25        22.54 o                         
   2   0  12       4082.76       4142.93        42.72 o                         
   3   0  12       3707.16       3492.60        36.60 o                         
   4   0  12       1362.01       1475.90        18.71 o                         
   5   0  12       4606.66       4419.12        91.42 o                         
   6   0  12        296.80        272.40         7.59 o                         
   7   0  12       2456.38       2518.82        33.79 o                         
   8   0  12         90.50         99.26         6.06 o                         
   9   0  12       1911.10       1839.32        33.33 o                         
  10   0  12        148.95        143.52         7.74 o                         
  11   0  12         14.08         14.62         5.46 o                         
  12   0  12         15.28         31.79         6.57 o                         
  13   0  12          0.43          3.98         6.45 o                         
   1   1  12       4512.92       4910.87        35.36 o                         
   2   1  12       2556.42       2594.20        19.68 o                         
   3   1  12         88.87        108.98         2.67 o                         
   4   1  12         41.72         41.29         2.02 o                         
   5   1  12        156.36        168.74         4.34 o                         
   6   1  12        366.48        312.30         5.97 o                         
   7   1  12        285.95        305.16         6.02 o                         
   8   1  12         94.07        119.46         4.59 o                         
   9   1  12        459.94        437.42         7.91 o                         
  10   1  12          5.95         10.25         3.40 o                         
  11   1  12        776.71        777.78        11.50 o                         
  12   1  12          3.40          7.85         4.34 o                         
  13   1  12         85.09        100.31         6.60 o                         
   0   2  12        636.64        448.59         6.98 o                         
   1   2  12         71.80         92.60         2.47 o                         
   2   2  12       3365.41       3316.49        24.61 o                         
   3   2  12         56.36         31.63         1.62 o                         
   4   2  12        434.48        392.84         5.31 o                         
   5   2  12        670.22        671.03        14.35 o                         
   6   2  12        704.87        703.29        10.89 o                         
   7   2  12        156.54        143.90         4.52 o                         
   8   2  12         50.02         51.56         3.42 o                         
   9   2  12        345.47        345.40         7.05 o                         
  10   2  12         49.55         39.96         3.80 o                         
  11   2  12        229.11        211.34         6.51 o                         
  12   2  12        387.13        392.37         9.96 o                         
  13   2  12          0.19          1.60         4.74 o                         
   1   3  12       3136.07       3395.70        25.14 o                         
   2   3  12       5366.94       5502.68        39.51 o                         
   3   3  12        414.59        341.81         4.59 o                         
   4   3  12       4722.83       4759.00        35.94 o                         
   5   3  12        232.30        207.51         5.60 o                         
   6   3  12         30.30         34.62         3.43 o                         
   7   3  12         53.88         68.70         4.27 o                         
   8   3  12        103.79         94.97         4.24 o                         
   9   3  12        155.51        151.63         5.40 o                         
  10   3  12        224.76        227.61         6.60 o                         
  11   3  12          0.05         -2.80         3.87 o                         
  12   3  12         13.06         13.68         4.94 o                         
  13   3  12         56.30         74.18        13.41 o                         
   0   4  12       1346.59       1258.51        21.83 o                         
   1   4  12        509.86        440.37         4.94 o                         
   2   4  12         20.24         20.65         1.52 o                         
   3   4  12       1486.33       1408.61        14.51 o                         
   4   4  12       3445.36       3489.43        27.10 o                         
   5   4  12        870.06        714.31         8.77 o                         
   6   4  12        452.26        423.36         6.73 o                         
   7   4  12       5235.42       5255.95        74.49 o                         
   8   4  12         58.29         58.15         3.85 o                         
   9   4  12       1162.70       1018.33        14.17 o                         
  10   4  12        217.14        210.22         8.70 o                         
  11   4  12          0.05          1.75         4.16 o                         
  12   4  12          9.45          4.88         4.91 o                         
   1   5  12       3703.67       3626.15        27.80 o                         
   2   5  12       1491.05       1363.26        11.91 o                         
   3   5  12        243.91        177.35         3.66 o                         
   4   5  12        250.22        217.74         4.24 o                         
   5   5  12        902.10        888.69         9.81 o                         
   6   5  12         54.04         57.13         3.56 o                         
   7   5  12        276.88        245.51         7.44 o                         
   8   5  12       1729.33       1548.37        19.45 o                         
   9   5  12         54.21         45.47         4.78 o                         
  10   5  12        142.81        130.82         6.03 o                         
  11   5  12        256.24        281.94         8.53 o                         
  12   5  12         40.49         58.85         5.88 o                         
   0   6  12       5346.78       4791.44        53.13 o                         
   1   6  12        166.35        139.37         3.49 o                         
   2   6  12         13.44          5.10         1.63 o                         
   3   6  12       1684.41       1719.91        18.84 o                         
   4   6  12        579.62        570.22         6.95 o                         
   5   6  12        641.83        554.72         7.69 o                         
   6   6  12         29.00         24.00         4.07 o                         
   7   6  12        726.05        744.74        11.11 o                         
   8   6  12       1153.89       1156.41        15.13 o                         
   9   6  12       1228.73       1182.07        15.81 o                         
  10   6  12        222.95        237.11         8.85 o                         
  11   6  12        101.65         91.21         5.95 o                         
  12   6  12         25.00         17.59         5.23 o                         
   1   7  12        380.07        391.97         5.67 o                         
   2   7  12         67.47         63.83         2.79 o                         
   3   7  12        509.08        486.93         6.62 o                         
   4   7  12       3010.28       3024.85        28.89 o                         
   5   7  12          7.47          9.61         2.44 o                         
   6   7  12        261.67        269.91         6.07 o                         
   7   7  12        752.07        761.24        11.28 o                         
   8   7  12        221.49        206.52         6.46 o                         
   9   7  12        203.42        151.29         5.95 o                         
  10   7  12        477.49        492.25         9.90 o                         
  11   7  12          2.63         -1.40         4.27 o                         
  12   7  12          7.40          8.15         5.12 o                         
   0   8  12       4969.68       5041.45        56.17 o                         
   1   8  12        610.69        573.28         7.49 o                         
   2   8  12        107.76        104.42         3.74 o                         
   3   8  12        340.44        325.74         5.81 o                         
   4   8  12        158.00        163.65         4.46 o                         
   5   8  12         63.59         44.81         3.39 o                         
   6   8  12        943.39        896.57        12.43 o                         
   7   8  12       1624.79       1596.87        19.01 o                         
   8   8  12        256.67        274.09         7.59 o                         
   9   8  12         41.67         40.81         4.46 o                         
  10   8  12         25.11         25.98         4.44 o                         
  11   8  12         45.95         54.26         5.66 o                         
  12   8  12         55.19         53.33         6.82 o                         
   1   9  12       2062.72       2006.87        21.70 o                         
   2   9  12       2290.32       2220.87        21.25 o                         
   3   9  12        958.90        933.59        11.34 o                         
   4   9  12         22.37         24.38         2.64 o                         
   5   9  12        228.94        199.21         5.34 o                         
   6   9  12        893.36        844.45        12.19 o                         
   7   9  12        164.95        155.84         5.87 o                         
   8   9  12        523.13        559.33        10.72 o                         
   9   9  12         39.24         35.95         4.33 o                         
  10   9  12          3.47          1.25         3.89 o                         
  11   9  12         66.26         72.05         6.27 o                         
   0  10  12       1784.35       1739.54        24.74 o                         
   1  10  12         17.00         16.53         2.53 o                         
   2  10  12         56.28         44.22         3.05 o                         
   3  10  12         48.41         33.27         2.85 o                         
   4  10  12        286.42        258.56         5.70 o                         
   5  10  12        188.18        192.24         5.89 o                         
   6  10  12        891.65        872.93        12.66 o                         
   7  10  12        110.67        115.87         6.17 o                         
   8  10  12        740.60        766.06        12.90 o                         
   9  10  12         13.04         19.60         4.10 o                         
  10  10  12         25.88         34.41         4.78 o                         
  11  10  12         13.98         16.84         5.24 o                         
   1  11  12        123.67        104.13         4.54 o                         
   2  11  12       1144.90       1122.26        13.63 o                         
   3  11  12       2013.35       1935.42        23.39 o                         
   4  11  12        337.31        323.60         7.11 o                         
   5  11  12         62.19         51.76         3.68 o                         
   6  11  12        509.89        526.02         9.55 o                         
   7  11  12          1.95         -1.94         3.10 o                         
   8  11  12       1345.19       1346.05        19.12 o                         
   9  11  12        273.19        323.88         8.94 o                         
  10  11  12          5.08          4.21         4.18 o                         
  11  11  12          0.26          4.43         5.42 o                         
   0  12  12        100.71        101.93         6.39 o                         
   1  12  12         46.32         48.71         3.60 o                         
   2  12  12       1087.36        983.57        12.72 o                         
   3  12  12        452.26        478.92         8.31 o                         
   4  12  12         38.71         31.91         3.56 o                         
   5  12  12        865.16        800.71        11.37 o                         
   6  12  12         45.26         38.24         3.86 o                         
   7  12  12        177.60        140.89         5.91 o                         
   8  12  12          8.57         10.13         3.78 o                         
   9  12  12          4.34          4.22         4.24 o                         
  10  12  12          3.36          6.24         4.63 o                         
   1  13  12        181.12        183.53         5.69 o                         
   2  13  12       3636.60       3771.71        36.12 o                         
   3  13  12         38.40         41.39         3.55 o                         
   4  13  12         67.44         55.16         4.01 o                         
   5  13  12        150.35        161.28         5.78 o                         
   6  13  12         42.79         32.95         3.83 o                         
   7  13  12          9.77          7.71         3.62 o                         
   8  13  12        656.67        664.21        12.47 o                         
   9  13  12        103.67        115.43         6.78 o                         
  10  13  12         10.17         16.02         6.11 o                         
   0  14  12        215.08        222.65         9.37 o                         
   1  14  12        114.04        117.10         5.36 o                         
   2  14  12          9.89          8.21         3.07 o                         
   3  14  12        578.48        538.72         9.23 o                         
   4  14  12         73.08         77.25         4.60 o                         
   5  14  12         27.63         29.15         3.85 o                         
   6  14  12        314.79        317.40         8.94 o                         
   7  14  12         21.45         12.04         4.25 o                         
   8  14  12        331.36        322.14         9.50 o                         
   9  14  12          5.04          6.51         4.65 o                         
   1  15  12        248.52        244.11         6.50 o                         
   2  15  12          6.71          3.42         3.10 o                         
   3  15  12        313.02        291.62         7.07 o                         
   4  15  12         36.70         24.23         3.83 o                         
   5  15  12          7.79          8.07         3.86 o                         
   6  15  12        133.15        129.43         6.30 o                         
   7  15  12         31.10         40.83         5.10 o                         
   8  15  12         69.22         68.86         6.00 o                         
   9  15  12         44.56         43.57         6.13 o                         
   0  16  12          1.28          0.51         4.84 o                         
   1  16  12        235.81        244.10         6.69 o                         
   2  16  12        454.70        417.87         8.39 o                         
   3  16  12        484.01        490.95         9.81 o                         
   4  16  12        125.27        119.65         6.20 o                         
   5  16  12          8.00         10.97         4.14 o                         
   6  16  12        517.85        513.86        11.04 o                         
   7  16  12        217.18        231.59         9.17 o                         
   8  16  12        116.47        116.92         7.23 o                         
   1  17  12        120.89        139.88         5.84 o                         
   2  17  12         15.80         12.09         3.71 o                         
   3  17  12        346.06        355.63         8.80 o                         
   4  17  12        802.85        845.37        14.37 o                         
   5  17  12         23.56         18.56         4.49 o                         
   6  17  12        274.68        313.01         9.20 o                         
   7  17  12         72.78         75.38         6.32 o                         
   0  18  12         85.65         86.28        10.65 o                         
   1  18  12          0.59         -0.32         3.90 o                         
   2  18  12         37.17         35.09         4.56 o                         
   3  18  12        107.01        100.47         5.79 o                         
   4  18  12         47.57         49.43         5.25 o                         
   5  18  12         87.98         95.79         6.13 o                         
   6  18  12         44.27         41.05         5.29 o                         
   7  18  12          5.81         -1.34         4.99 o                         
   1  19  12         80.39         86.39         6.39 o                         
   2  19  12        217.16        204.12         8.52 o                         
   3  19  12        372.04        412.30         9.94 o                         
   4  19  12        533.01        605.10        12.68 o                         
   5  19  12        107.64        123.42         7.16 o                         
   0  20  12          0.01          0.94         6.47 o                         
   1  20  12         76.56         82.13         6.65 o                         
   2  20  12          0.14          5.49         4.78 o                         
   3  20  12        175.21        179.39         8.70 o                         
   4  20  12         39.22         33.84         6.10 o                         
   1  21  12          0.84         -4.46         4.79 o                         
   2  21  12          9.05         14.28         5.29 o                         
   1   1  13        842.22        831.08         7.77 o                         
   2   1  13         19.73         16.44         1.99 o                         
   3   1  13       4237.14       4338.86        31.82 o                         
   4   1  13       5752.64       5803.16        84.50 o                         
   5   1  13        181.12        195.38         4.80 o                         
   6   1  13       1816.01       1773.81        18.00 o                         
   7   1  13         27.18         19.96         2.91 o                         
   8   1  13        908.83        885.09        11.36 o                         
   9   1  13        545.16        539.93         8.92 o                         
  10   1  13        849.50        875.15        12.02 o                         
  11   1  13         38.89         44.72         4.49 o                         
  12   1  13          2.41          3.04         4.25 o                         
   0   2  13       3116.53       3126.82        33.09 o                         
   1   2  13        940.73        944.09         8.58 o                         
   2   2  13        469.15        440.20         5.12 o                         
   3   2  13         92.85         97.09         2.88 o                         
   4   2  13        593.26        543.50         8.56 o                         
   5   2  13        309.94        305.64         5.53 o                         
   6   2  13          0.06         -2.19         2.19 o                         
   7   2  13          0.64         -2.42         2.42 o                         
   8   2  13          5.69          1.26         2.70 o                         
   9   2  13          3.57         -2.33         3.11 o                         
  10   2  13         21.67          6.94         3.39 o                         
  11   2  13          0.13          1.47         3.89 o                         
  12   2  13        238.32        228.74         8.85 o                         
   1   3  13          2.98          2.77         1.38 o                         
   2   3  13         10.24          8.93         1.46 o                         
   3   3  13        116.39        127.25         3.15 o                         
   4   3  13       3754.87       3664.06        35.43 o                         
   5   3  13         19.82         13.48         2.37 o                         
   6   3  13       2422.45       2370.10        28.97 o                         
   7   3  13          4.64         12.80         2.84 o                         
   8   3  13        989.75        904.44        12.14 o                         
   9   3  13        491.14        487.80         8.89 o                         
  10   3  13        513.45        514.20         9.90 o                         
  11   3  13         92.51         95.31         6.05 o                         
  12   3  13          1.67          2.56         4.73 o                         
   0   4  13      18279.67      19668.32       192.10 o                         
   1   4  13       1639.42       1674.81        14.16 o                         
   2   4  13          0.09          4.16         1.48 o                         
   3   4  13        288.08        289.67         4.61 o                         
   4   4  13          0.39          2.92         1.78 o                         
   5   4  13       6033.55       6041.38        51.10 o                         
   6   4  13       1747.93       1810.34        19.03 o                         
   7   4  13       1438.55       1331.62        19.56 o                         
   8   4  13        379.99        351.22         7.86 o                         
   9   4  13          7.31          7.80         3.69 o                         
  10   4  13        998.84        976.86        14.27 o                         
  11   4  13        160.61        174.57         6.88 o                         
  12   4  13         16.58         16.49         5.12 o                         
   1   5  13       2011.08       2080.96        17.86 o                         
   2   5  13        814.86        630.62         7.76 o                         
   3   5  13        967.74        940.29        11.14 o                         
   4   5  13        995.34       1020.00        16.18 o                         
   5   5  13         74.25         74.41         3.28 o                         
   6   5  13       5024.51       5160.30        52.01 o                         
   7   5  13         60.26         53.91         4.06 o                         
   8   5  13       2543.63       2545.80        28.83 o                         
   9   5  13        197.97        202.07         6.69 o                         
  10   5  13         10.59          5.58         3.74 o                         
  11   5  13        285.04        265.27         8.54 o                         
  12   5  13          5.51         -4.59         4.59 o                         
   0   6  13       2305.56       2386.64        28.58 o                         
   1   6  13        505.95        476.82         6.12 o                         
   2   6  13       2692.98       2601.53        31.47 o                         
   3   6  13        200.70        173.38         4.05 o                         
   4   6  13       1949.34       1977.97        20.65 o                         
   5   6  13        118.45        115.71         4.26 o                         
   6   6  13         37.31         24.64         3.19 o                         
   7   6  13        149.05        153.94         5.53 o                         
   8   6  13        180.56        171.12         6.09 o                         
   9   6  13         63.35         72.79         4.70 o                         
  10   6  13         21.70         38.91         4.37 o                         
  11   6  13         31.57         47.43         5.56 o                         
  12   6  13        140.94        178.79         8.30 o                         
   1   7  13        107.35        103.16         3.18 o                         
   2   7  13        134.80        115.16         4.05 o                         
   3   7  13        297.01        247.43         5.06 o                         
   4   7  13        180.56        191.70         4.70 o                         
   5   7  13         10.61         10.27         2.61 o                         
   6   7  13        322.06        271.66         6.66 o                         
   7   7  13         23.98         18.31         3.73 o                         
   8   7  13         23.43         25.77         4.02 o                         
   9   7  13          4.80         -0.39         3.67 o                         
  10   7  13        203.61        186.48         7.23 o                         
  11   7  13         51.02         54.91         5.78 o                         
  12   7  13        105.78        120.17         8.23 o                         
   0   8  13       1033.26        991.50        14.44 o                         
   1   8  13         76.98         95.22         3.28 o                         
   2   8  13         25.13         33.09         2.56 o                         
   3   8  13        605.06        595.47        11.46 o                         
   4   8  13        489.70        417.15         7.21 o                         
   5   8  13        479.17        468.39         7.84 o                         
   6   8  13         59.39         71.39         4.28 o                         
   7   8  13        105.62        104.86         5.48 o                         
   8   8  13        582.10        529.83        10.41 o                         
   9   8  13         78.86         84.53         5.63 o                         
  10   8  13        191.97        196.29         7.41 o                         
  11   8  13         49.23         57.69         6.02 o                         
   1   9  13        310.13        290.10         6.29 o                         
   2   9  13       1459.82       1400.98        15.50 o                         
   3   9  13       1288.25       1198.82        13.37 o                         
   4   9  13        124.62        102.96         4.32 o                         
   5   9  13        403.73        391.21         7.35 o                         
   6   9  13       2033.39       2015.96        22.74 o                         
   7   9  13         15.65         25.38         3.93 o                         
   8   9  13       2218.85       2184.31        26.37 o                         
   9   9  13        188.45        177.81         6.90 o                         
  10   9  13          7.87         15.71         4.28 o                         
  11   9  13          0.13          2.76         4.82 o                         
   0  10  13      16846.89      17834.18       203.64 o                         
   1  10  13        843.46        814.61        10.84 o                         
   2  10  13       3383.79       3241.53        31.09 o                         
   3  10  13        167.98        144.93         4.68 o                         
   4  10  13        776.57        747.96        13.27 o                         
   5  10  13          9.04         15.69         3.03 o                         
   6  10  13       2451.68       2362.76        25.99 o                         
   7  10  13       1067.98       1069.19        14.81 o                         
   8  10  13        145.99        152.77         6.46 o                         
   9  10  13          0.21          2.06         3.86 o                         
  10  10  13        758.70        824.59        14.51 o                         
  11  10  13         68.42         59.15         6.38 o                         
   1  11  13         11.49          8.89         2.75 o                         
   2  11  13        957.39        901.16        11.88 o                         
   3  11  13       1031.14        958.67        12.37 o                         
   4  11  13        448.91        444.97         8.01 o                         
   5  11  13          4.94         11.45         3.03 o                         
   6  11  13         47.99         56.09         4.33 o                         
   7  11  13         13.92         14.53         3.69 o                         
   8  11  13         13.96         18.17         4.18 o                         
   9  11  13         74.91         81.79         5.57 o                         
  10  11  13          2.63          3.86         4.36 o                         
   0  12  13        710.18        660.09        16.44 o                         
   1  12  13        939.00        904.04        12.02 o                         
   2  12  13        639.20        536.98         9.25 o                         
   3  12  13        146.51        111.82         4.73 o                         
   4  12  13       1651.63       1548.86        18.65 o                         
   5  12  13        363.59        337.20         8.75 o                         
   6  12  13        668.35        676.85        11.29 o                         
   7  12  13        420.31        435.28         9.20 o                         
   8  12  13          0.53         -2.38         3.61 o                         
   9  12  13         40.52         53.94         5.19 o                         
  10  12  13         21.10         26.83         5.21 o                         
   1  13  13        665.48        599.35         9.66 o                         
   2  13  13         48.31         42.87         3.63 o                         
   3  13  13         17.89         19.43         3.27 o                         
   4  13  13         33.13         37.07         3.75 o                         
   5  13  13         31.56         24.17         3.65 o                         
   6  13  13         48.93         57.47         4.69 o                         
   7  13  13          7.99          3.53         3.69 o                         
   8  13  13          7.96         14.52         4.39 o                         
   9  13  13          9.23          6.86         4.52 o                         
  10  13  13        188.50        198.35         9.27 o                         
   0  14  13       8412.62       8628.80       113.51 o                         
   1  14  13        970.68        941.89        12.90 o                         
   2  14  13       2113.85       2141.94        23.08 o                         
   3  14  13         39.34         36.42         3.67 o                         
   4  14  13        113.91         88.50         4.90 o                         
   5  14  13        196.93        200.18         6.63 o                         
   6  14  13        590.68        569.40        11.13 o                         
   7  14  13          7.02          6.24         4.13 o                         
   8  14  13         27.80         40.31         5.55 o                         
   9  14  13         11.18          9.81         5.21 o                         
   1  15  13         45.83         45.14         4.10 o                         
   2  15  13        766.72        764.88        11.59 o                         
   3  15  13        521.76        499.25        10.99 o                         
   4  15  13          3.81         -1.81         3.38 o                         
   5  15  13        355.65        350.16         9.06 o                         
   6  15  13       1360.53       1330.36        20.31 o                         
   7  15  13         44.03         22.06         4.75 o                         
   8  15  13        535.16        558.10        12.72 o                         
   0  16  13        114.17        107.10         7.72 o                         
   1  16  13        135.46        143.55         6.03 o                         
   2  16  13         14.09         17.57         3.50 o                         
   3  16  13         41.97         38.49         4.09 o                         
   4  16  13        109.05        134.01         6.54 o                         
   5  16  13         11.09          7.24         4.08 o                         
   6  16  13         30.42         21.11         4.79 o                         
   7  16  13         35.13         54.42         5.69 o                         
   8  16  13         37.62         43.51         5.87 o                         
   1  17  13         52.97         57.73         4.53 o                         
   2  17  13         25.13         23.57         4.16 o                         
   3  17  13          0.65          1.13         3.83 o                         
   4  17  13        612.59        635.65        12.43 o                         
   5  17  13        254.15        247.02         8.34 o                         
   6  17  13         23.87         21.74         5.07 o                         
   7  17  13          0.16          2.90         4.70 o                         
   0  18  13        348.57        357.36        18.75 o                         
   1  18  13         54.92         60.73         5.47 o                         
   2  18  13       1666.35       1793.32        24.71 o                         
   3  18  13          7.33         12.96         4.44 o                         
   4  18  13        731.12        707.51        15.51 o                         
   5  18  13          8.84         -1.64         4.16 o                         
   6  18  13        135.03        159.59         8.12 o                         
   1  19  13         57.36         62.12         5.97 o                         
   2  19  13         36.47         44.95         5.84 o                         
   3  19  13        181.04        197.88         9.40 o                         
   4  19  13        201.15        222.73         8.58 o                         
   5  19  13          1.04          5.09         4.59 o                         
   0  20  13         22.85         34.70         7.94 o                         
   1  20  13        126.88        134.87         8.02 o                         
   2  20  13        369.87        427.84        12.01 o                         
   3  20  13          4.50          1.72         5.69 o                         
   0   0  14         50.83         59.45         5.62 o                         
   1   0  14         52.32         49.86         3.26 o                         
   2   0  14        905.23        947.36        12.47 o                         
   3   0  14       1629.87       1621.38        20.42 o                         
   4   0  14         33.00         38.63         4.49 o                         
   5   0  14       9532.63       9732.59       113.08 o                         
   6   0  14        425.52        379.98         9.25 o                         
   7   0  14       2422.85       2486.92        43.35 o                         
   8   0  14        273.86        302.05         9.37 o                         
   9   0  14        932.42        938.07        17.49 o                         
  10   0  14         56.15         45.95         5.79 o                         
  11   0  14          3.01          7.05         5.09 o                         
  12   0  14         23.04         33.50         6.92 o                         
   1   1  14       3518.94       3505.99        26.19 o                         
   2   1  14        703.85        792.44         7.74 o                         
   3   1  14       2854.70       2943.07        30.68 o                         
   4   1  14         64.49         57.58         2.60 o                         
   5   1  14       1179.78       1293.48        17.43 o                         
   6   1  14        157.15        118.35         4.22 o                         
   7   1  14          0.76          0.18         2.64 o                         
   8   1  14        137.07        141.46         5.03 o                         
   9   1  14        223.44        199.69         5.95 o                         
  10   1  14         34.47         40.07         3.99 o                         
  11   1  14        527.67        513.89         9.87 o                         
  12   1  14          3.68          6.25         4.96 o                         
   0   2  14       2208.51       2262.45        25.03 o                         
   1   2  14       2146.70       2108.30        16.72 o                         
   2   2  14         43.31         55.29         2.26 o                         
   3   2  14         20.85         14.54         1.85 o                         
   4   2  14        833.77        889.84         9.30 o                         
   5   2  14       1388.09       1415.87        16.65 o                         
   6   2  14        306.93        272.57         5.67 o                         
   7   2  14       1607.02       1561.85        17.33 o                         
   8   2  14        218.75        207.46         6.01 o                         
   9   2  14         43.28         31.53         3.91 o                         
  10   2  14        100.76         88.46         5.00 o                         
  11   2  14         24.86         15.79         4.24 o                         
  12   2  14          4.71          3.59         4.80 o                         
   1   3  14        787.95        841.07         9.69 o                         
   2   3  14       1590.56       1572.18        13.11 o                         
   3   3  14       1617.73       1703.95        15.75 o                         
   4   3  14          7.67          5.15         1.93 o                         
   5   3  14        828.63        836.73        14.26 o                         
   6   3  14         58.14         54.45         4.79 o                         
   7   3  14        202.83        195.80         7.02 o                         
   8   3  14        413.60        376.72         7.72 o                         
   9   3  14        483.41        492.07         9.56 o                         
  10   3  14          4.31          7.19         3.78 o                         
  11   3  14         59.29         58.92         4.94 o                         
  12   3  14         49.04         63.68         6.11 o                         
   0   4  14        162.06        147.12         5.49 o                         
   1   4  14          2.32          3.48         2.41 o                         
   2   4  14       1383.04       1304.75        13.76 o                         
   3   4  14        947.55        842.79         8.93 o                         
   4   4  14          0.78          4.75         2.16 o                         
   5   4  14       5277.94       5421.33        48.54 o                         
   6   4  14        396.59        368.06         7.04 o                         
   7   4  14       6668.69       6589.92        64.89 o                         
   8   4  14          8.11          7.56         3.50 o                         
   9   4  14       1030.12        977.46        14.05 o                         
  10   4  14          1.35          3.45         3.72 o                         
  11   4  14         93.41        112.32         6.04 o                         
  12   4  14         49.48         56.04         6.77 o                         
   1   5  14       3584.98       3594.87        30.18 o                         
   2   5  14         71.20         52.55         2.66 o                         
   3   5  14       3030.18       3066.11        27.57 o                         
   4   5  14       1595.78       1468.32        15.29 o                         
   5   5  14          2.01         -0.39         2.63 o                         
   6   5  14          0.21          1.11         2.98 o                         
   7   5  14         71.70         68.15         4.48 o                         
   8   5  14         15.51         26.07         3.77 o                         
   9   5  14         82.33         63.60         4.56 o                         
  10   5  14         59.63         75.04         5.14 o                         
  11   5  14        204.93        248.78         7.83 o                         
  12   5  14         16.03         12.52         5.35 o                         
   0   6  14       1280.54       1161.41        16.79 o                         
   1   6  14        406.80        461.76         6.88 o                         
   2   6  14        256.70        211.68         4.41 o                         
   3   6  14        134.10        137.70         5.19 o                         
   4   6  14         31.12         38.03         3.07 o                         
   5   6  14        560.55        509.78         8.69 o                         
   6   6  14         12.62         19.72         3.50 o                         
   7   6  14         42.56         49.57         4.30 o                         
   8   6  14         48.00         41.18         4.28 o                         
   9   6  14        580.91        520.64        10.68 o                         
  10   6  14        613.18        576.53        11.66 o                         
  11   6  14         12.44          9.66         4.61 o                         
   1   7  14        319.75        274.16         5.15 o                         
   2   7  14         24.26         24.92         2.25 o                         
   3   7  14        248.71        278.02         5.49 o                         
   4   7  14        345.27        339.08         6.50 o                         
   5   7  14        247.59        224.89         5.60 o                         
   6   7  14        137.40        145.78         5.82 o                         
   7   7  14          0.05         -3.15         3.15 o                         
   8   7  14        292.69        263.22         7.66 o                         
   9   7  14         15.93         10.94         4.01 o                         
  10   7  14          3.35          4.36         4.10 o                         
  11   7  14          2.49          5.01         4.95 o                         
   0   8  14        269.27        307.05         7.28 o                         
   1   8  14       1482.62       1475.48        15.37 o                         
   2   8  14       1133.02       1100.77        12.85 o                         
   3   8  14        330.09        261.97         5.51 o                         
   4   8  14        430.70        412.22         7.28 o                         
   5   8  14       1025.72       1028.06        12.91 o                         
   6   8  14        181.91        166.26         6.12 o                         
   7   8  14       1079.58       1011.17        14.97 o                         
   8   8  14          0.42          3.98         3.71 o                         
   9   8  14        121.34        127.64         6.28 o                         
  10   8  14          9.20          2.45         4.15 o                         
  11   8  14         87.28         93.96         6.88 o                         
   1   9  14       3048.60       3020.24        29.04 o                         
   2   9  14        112.11        109.94         4.26 o                         
   3   9  14        307.58        259.52         6.39 o                         
   4   9  14         11.67          2.74         2.56 o                         
   5   9  14        473.53        471.21         8.21 o                         
   6   9  14         47.44         43.82         3.99 o                         
   7   9  14         94.39         98.28         5.54 o                         
   8   9  14          3.38         12.51         3.89 o                         
   9   9  14        119.24        124.68         6.27 o                         
  10   9  14          5.33          8.46         4.38 o                         
  11   9  14          3.20          6.68         5.19 o                         
   0  10  14        464.20        428.37        10.15 o                         
   1  10  14        779.84        690.08         9.89 o                         
   2  10  14        567.92        499.39         8.18 o                         
   3  10  14        115.20         98.78         4.27 o                         
   4  10  14        405.96        376.28        11.88 o                         
   5  10  14         76.96         79.73         4.20 o                         
   6  10  14        206.11        224.19         6.70 o                         
   7  10  14        263.00        253.72         7.57 o                         
   8  10  14        104.80         96.44         5.70 o                         
   9  10  14          0.46          1.42         3.92 o                         
  10  10  14          4.54          8.18         4.45 o                         
   1  11  14         11.90         10.73         2.83 o                         
   2  11  14         84.58         88.55         4.93 o                         
   3  11  14       1003.19        901.96        12.02 o                         
   4  11  14        251.32        266.56         6.77 o                         
   5  11  14        297.00        300.25         8.95 o                         
   6  11  14          6.03         -3.54         3.54 o                         
   7  11  14        115.98        125.38         6.50 o                         
   8  11  14          0.43         -0.74         3.72 o                         
   9  11  14        373.06        390.05         9.78 o                         
  10  11  14        103.71        104.04         6.55 o                         
   0  12  14        216.23        171.86         8.33 o                         
   1  12  14        212.02        206.15         5.91 o                         
   2  12  14         93.17         99.56         4.63 o                         
   3  12  14         98.51         76.45         4.16 o                         
   4  12  14         22.22         15.35         3.29 o                         
   5  12  14         55.90         41.61         3.90 o                         
   6  12  14          1.02          5.31         3.43 o                         
   7  12  14          3.56         -1.65         3.28 o                         
   8  12  14         77.60         80.27         5.54 o                         
   9  12  14         16.38         13.26         4.46 o                         
  10  12  14          2.10          3.84         4.98 o                         
   1  13  14       2720.15       2791.99        28.31 o                         
   2  13  14        101.86         96.80         4.81 o                         
   3  13  14          0.06         -0.93         2.92 o                         
   4  13  14         15.23         17.03         3.52 o                         
   5  13  14         41.17         42.38         4.07 o                         
   6  13  14        361.51        395.18         9.27 o                         
   7  13  14         16.15          9.49         4.02 o                         
   8  13  14         73.91         77.64         5.68 o                         
   9  13  14          0.85         -0.40         4.50 o                         
   0  14  14        156.19        171.25         9.74 o                         
   1  14  14         15.60          7.85         3.46 o                         
   2  14  14          0.03         -1.87         3.01 o                         
   3  14  14         48.64         28.79         3.74 o                         
   4  14  14        177.35        165.01         6.13 o                         
   5  14  14         13.46         19.70         3.85 o                         
   6  14  14         19.96         14.88         4.15 o                         
   7  14  14        113.25        100.11         6.30 o                         
   8  14  14         28.59         27.02         5.43 o                         
   9  14  14          8.16         10.37         5.21 o                         
   1  15  14       1770.84       1787.01        22.63 o                         
   2  15  14        220.16        202.28         6.31 o                         
   3  15  14        197.41        186.54         6.23 o                         
   4  15  14         55.44         68.34         5.93 o                         
   5  15  14        224.47        219.39         7.13 o                         
   6  15  14          0.81          2.77         4.27 o                         
   7  15  14         55.15         71.28         5.96 o                         
   8  15  14         79.50         79.23         6.64 o                         
   0  16  14        338.04        327.71        11.47 o                         
   1  16  14        622.73        619.17        11.09 o                         
   2  16  14         16.29         15.98         3.84 o                         
   3  16  14         52.36         53.53         4.61 o                         
   4  16  14         22.38         25.78         4.53 o                         
   5  16  14         44.65         44.32         4.95 o                         
   6  16  14          0.84          1.31         4.26 o                         
   7  16  14        328.92        313.49        11.00 o                         
   1  17  14        234.42        218.50         7.26 o                         
   2  17  14        379.26        364.68         9.57 o                         
   3  17  14        725.77        750.35        13.70 o                         
   4  17  14          1.23          1.27         4.16 o                         
   5  17  14          3.63          5.93         4.31 o                         
   6  17  14        277.84        295.91         9.69 o                         
   0  18  14          7.38         -1.35         5.07 o                         
   1  18  14         14.36         10.98         4.41 o                         
   2  18  14         50.25         40.51         5.16 o                         
   3  18  14        140.46        133.47         7.46 o                         
   4  18  14         55.83         49.59         5.39 o                         
   5  18  14          3.54         -1.68         4.47 o                         
   1  19  14        268.34        266.25         9.79 o                         
   2  19  14         33.99         33.78         5.22 o                         
   3  19  14        164.89        146.25         8.05 o                         
   4  19  14         18.70         10.99         4.93 o                         
   0  20  14          0.25          2.28         6.99 o                         
   1  20  14         10.98         11.85         5.25 o                         
   2  20  14         11.08         12.99         5.66 o                         
   1   1  15        992.96        925.20         8.80 o                         
   2   1  15       3433.34       3290.28        24.98 o                         
   3   1  15       2261.11       2143.10        17.83 o                         
   4   1  15         79.54         66.75         3.11 o                         
   5   1  15        869.30        854.11        10.35 o                         
   6   1  15       1349.01       1270.04        18.05 o                         
   7   1  15          9.65          7.46         2.88 o                         
   8   1  15        829.07        809.89        12.63 o                         
   9   1  15        354.78        351.36         7.70 o                         
  10   1  15         82.77         69.29         4.68 o                         
  11   1  15         35.84         31.99         4.53 o                         
  12   1  15          8.33         10.19         5.15 o                         
   0   2  15       1762.04       1758.73        20.53 o                         
   1   2  15        467.42        430.19         8.14 o                         
   2   2  15       3336.62       3356.06        26.30 o                         
   3   2  15          7.27          9.80         1.85 o                         
   4   2  15        536.62        565.35         7.85 o                         
   5   2  15         26.56         28.43         2.90 o                         
   6   2  15          1.89         -2.55         2.55 o                         
   7   2  15         76.86         73.50         4.46 o                         
   8   2  15          3.59          2.84         3.15 o                         
   9   2  15         42.77         52.88         4.17 o                         
  10   2  15         15.47         13.30         3.93 o                         
  11   2  15          0.04          0.42         3.87 o                         
  12   2  15        111.00        114.32         7.33 o                         
   1   3  15       2974.39       2920.61        24.21 o                         
   2   3  15       1299.82       1225.89        13.92 o                         
   3   3  15       1517.62       1501.31        13.93 o                         
   4   3  15        702.53        655.44         9.17 o                         
   5   3  15       1460.67       1460.37        16.03 o                         
   6   3  15        151.06        157.14         5.19 o                         
   7   3  15        299.50        253.89         6.81 o                         
   8   3  15        415.15        412.26         8.10 o                         
   9   3  15        200.00        193.70         6.72 o                         
  10   3  15          0.44          0.58         3.81 o                         
  11   3  15         62.81         58.82         5.08 o                         
  12   3  15         19.65         19.57         5.46 o                         
   0   4  15       1944.21       1922.05        24.03 o                         
   1   4  15       1595.10       1551.21        16.96 o                         
   2   4  15         62.46         40.99         2.51 o                         
   3   4  15        124.62        123.93         4.98 o                         
   4   4  15        181.59        159.52         4.68 o                         
   5   4  15        130.64        123.75         6.36 o                         
   6   4  15       2264.61       2206.38        22.66 o                         
   7   4  15          0.45         -0.68         3.11 o                         
   8   4  15        908.59        859.80        12.80 o                         
   9   4  15        538.68        531.93        10.07 o                         
  10   4  15        318.97        310.53         8.23 o                         
  11   4  15         45.64         41.21         4.77 o                         
   1   5  15        385.85        363.20         5.74 o                         
   2   5  15         42.10         42.74         2.57 o                         
   3   5  15        304.31        224.98         5.48 o                         
   4   5  15        588.02        537.22         7.79 o                         
   5   5  15        138.42        147.89         5.08 o                         
   6   5  15        518.27        522.38         9.72 o                         
   7   5  15        109.32         98.12         5.39 o                         
   8   5  15        208.36        195.64         6.79 o                         
   9   5  15          0.64          6.44         3.87 o                         
  10   5  15        245.14        234.76         8.04 o                         
  11   5  15         20.67         23.51         4.78 o                         
   0   6  15        729.35        655.31        21.34 o                         
   1   6  15        185.06        169.02         4.16 o                         
   2   6  15        371.99        348.17         5.77 o                         
   3   6  15        447.31        451.76         6.87 o                         
   4   6  15          0.62         -1.07         2.33 o                         
   5   6  15        732.17        674.09        10.99 o                         
   6   6  15        530.89        471.33         9.31 o                         
   7   6  15        183.75        189.45         6.56 o                         
   8   6  15         39.00         43.48         4.45 o                         
   9   6  15          2.82          7.77         4.12 o                         
  10   6  15         20.75         40.07         5.08 o                         
  11   6  15         23.15         26.53         4.94 o                         
   1   7  15       1083.96        955.75        10.64 o                         
   2   7  15         63.81         62.51         3.50 o                         
   3   7  15        720.32        655.96        12.94 o                         
   4   7  15       1623.42       1552.21        17.14 o                         
   5   7  15        339.82        291.41         7.07 o                         
   6   7  15        498.32        485.13         9.55 o                         
   7   7  15         25.26         25.05         3.93 o                         
   8   7  15        349.06        315.82         8.33 o                         
   9   7  15          1.31          0.94         4.02 o                         
  10   7  15        315.66        350.82         9.55 o                         
  11   7  15        157.55        172.83         7.69 o                         
   0   8  15       1712.67       1715.64        22.52 o                         
   1   8  15        160.64        164.25         4.59 o                         
   2   8  15        767.82        822.74        10.37 o                         
   3   8  15        114.10        115.94         4.35 o                         
   4   8  15        328.59        271.05         6.14 o                         
   5   8  15         82.82         76.55         4.86 o                         
   6   8  15        408.46        391.60         8.71 o                         
   7   8  15        204.17        210.02         6.91 o                         
   8   8  15        248.50        267.54         7.82 o                         
   9   8  15        128.06        143.94         6.71 o                         
  10   8  15         54.96         52.71         5.32 o                         
  11   8  15        214.13        229.62         8.71 o                         
   1   9  15        239.71        260.01         5.94 o                         
   2   9  15        898.98        857.35        10.80 o                         
   3   9  15         94.61         92.51         4.01 o                         
   4   9  15        365.81        335.69         6.87 o                         
   5   9  15        193.16        156.14         5.65 o                         
   6   9  15        871.07        887.86        13.78 o                         
   7   9  15         15.38          9.87         3.78 o                         
   8   9  15        435.65        421.00         9.70 o                         
   9   9  15        401.85        396.58         9.76 o                         
  10   9  15        236.83        254.78         9.09 o                         
   0  10  15        856.67        756.64        15.79 o                         
   1  10  15        270.12        244.58         5.92 o                         
   2  10  15        495.16        502.39         8.37 o                         
   3  10  15        398.90        376.52         7.02 o                         
   4  10  15         18.77         19.34         3.10 o                         
   5  10  15         36.59         33.83         3.48 o                         
   6  10  15        100.19        121.10         5.93 o                         
   7  10  15        210.96        220.52         7.25 o                         
   8  10  15        260.71        283.61         8.09 o                         
   9  10  15          0.08          0.21         4.01 o                         
  10  10  15        178.36        180.26         7.77 o                         
   1  11  15       2174.90       2068.16        21.89 o                         
   2  11  15        306.03        271.19         6.38 o                         
   3  11  15        974.88        935.56        12.52 o                         
   4  11  15        420.70        472.09         8.95 o                         
   5  11  15          1.08          4.76         3.07 o                         
   6  11  15        223.54        211.82         6.82 o                         
   7  11  15        362.51        313.38         8.45 o                         
   8  11  15         65.65         75.42         5.43 o                         
   9  11  15          1.85          7.00         4.15 o                         
  10  11  15        172.69        213.96         9.25 o                         
   0  12  15        389.38        368.29        11.35 o                         
   1  12  15        254.40        242.93         6.77 o                         
   2  12  15        686.60        668.27        10.23 o                         
   3  12  15          2.31          8.14         3.14 o                         
   4  12  15       1653.49       1542.25        18.94 o                         
   5  12  15       1107.01       1191.11        16.70 o                         
   6  12  15        178.14        191.48         6.93 o                         
   7  12  15        180.50        193.88         7.29 o                         
   8  12  15         86.43         98.62         6.03 o                         
   9  12  15         16.42         22.51         4.86 o                         
   1  13  15        469.76        454.34         9.11 o                         
   2  13  15         62.76         50.98         4.14 o                         
   3  13  15        781.88        692.44        10.77 o                         
   4  13  15        169.26        164.86         6.20 o                         
   5  13  15         11.60         10.47         3.64 o                         
   6  13  15         40.26         56.41         4.88 o                         
   7  13  15         43.42         38.29         4.90 o                         
   8  13  15         12.49         16.53         4.75 o                         
   9  13  15          5.57         -3.61         4.79 o                         
   0  14  15       1146.98       1137.83        22.29 o                         
   1  14  15         20.02         20.94         3.76 o                         
   2  14  15          1.39          5.46         3.29 o                         
   3  14  15          6.89          3.58         3.29 o                         
   4  14  15         41.56         38.80         4.19 o                         
   5  14  15        795.92        821.03        19.54 o                         
   6  14  15         29.30         22.08         4.31 o                         
   7  14  15          7.61         17.49         4.38 o                         
   8  14  15          1.46          1.35         4.58 o                         
   1  15  15          0.44         -1.52         3.50 o                         
   2  15  15        129.84        142.13         5.95 o                         
   3  15  15         25.15         20.55         3.94 o                         
   4  15  15          4.39          2.85         3.63 o                         
   5  15  15         25.63         31.48         4.37 o                         
   6  15  15        219.25        212.13         8.23 o                         
   7  15  15          2.84         -2.52         4.34 o                         
   0  16  15       1034.57       1065.48        21.94 o                         
   1  16  15        169.35        198.04         6.84 o                         
   2  16  15        104.74        110.05         5.75 o                         
   3  16  15        880.09        879.78        13.75 o                         
   4  16  15         28.54         27.84         4.41 o                         
   5  16  15        345.62        364.88        12.09 o                         
   6  16  15         37.11         22.57         5.10 o                         
   7  16  15        522.99        582.62        13.22 o                         
   1  17  15         51.82         61.17         4.97 o                         
   2  17  15         81.93         95.97         5.72 o                         
   3  17  15        251.39        240.98         8.92 o                         
   4  17  15        689.67        730.36        13.70 o                         
   5  17  15         28.84         31.31         5.24 o                         
   6  17  15         32.49         45.38         5.76 o                         
   0  18  15        605.51        662.80        17.35 o                         
   1  18  15         80.61         92.62         6.20 o                         
   2  18  15         33.78         33.79         5.23 o                         
   3  18  15        247.20        245.13         9.20 o                         
   4  18  15          5.63          5.52         4.62 o                         
   5  18  15          6.23          8.07         5.88 o                         
   1  19  15         24.82         30.30         6.17 o                         
   2  19  15         14.22         13.78         4.93 o                         
   3  19  15          2.68          0.31         4.93 o                         
   0   0  16        357.46        373.17        10.27 o                         
   1   0  16       1593.52       1642.23        21.51 o                         
   2   0  16         16.15         15.51         3.21 o                         
   3   0  16        681.49        719.52        11.70 o                         
   4   0  16        264.63        250.66         7.51 o                         
   5   0  16         13.73          5.45         3.49 o                         
   6   0  16        113.63        117.02         6.98 o                         
   7   0  16       3108.20       3303.84        47.77 o                         
   8   0  16         21.10         22.13         5.31 o                         
   9   0  16         36.53         36.85         5.84 o                         
  10   0  16        330.60        357.21        12.24 o                         
  11   0  16         24.43         20.63         6.40 o                         
   1   1  16        630.13        579.87         6.63 o                         
   2   1  16       2286.21       2279.31        18.92 o                         
   3   1  16       2447.06       2413.34        20.67 o                         
   4   1  16       1067.65       1100.42        12.85 o                         
   5   1  16        994.94        973.04        12.03 o                         
   6   1  16        202.20        221.62         5.77 o                         
   7   1  16          4.22         -2.67         3.02 o                         
   8   1  16        526.68        526.25         9.21 o                         
   9   1  16         52.38         62.78         4.35 o                         
  10   1  16        205.17        222.19         7.18 o                         
  11   1  16         18.65         16.28         4.65 o                         
   0   2  16        763.61        643.63        12.48 o                         
   1   2  16       1846.70       1838.79        21.52 o                         
   2   2  16       4217.57       4524.56        38.73 o                         
   3   2  16       1548.18       1420.74        13.99 o                         
   4   2  16       1252.67       1261.74        17.70 o                         
   5   2  16       2522.81       2530.72        39.05 o                         
   6   2  16          0.32          0.29         2.77 o                         
   7   2  16       3660.94       3717.81        37.40 o                         
   8   2  16        257.91        223.04         6.43 o                         
   9   2  16        378.05        388.71         8.15 o                         
  10   2  16        195.43        194.64         6.94 o                         
  11   2  16         82.78         91.06         5.68 o                         
   1   3  16       5376.36       5580.63        43.80 o                         
   2   3  16        483.73        473.86         6.82 o                         
   3   3  16        114.95        102.29         3.75 o                         
   4   3  16       1237.96       1176.01        13.61 o                         
   5   3  16       1256.19       1210.27        15.00 o                         
   6   3  16          8.02          7.78         2.92 o                         
   7   3  16        125.78        118.66         5.01 o                         
   8   3  16        150.28        134.51         5.88 o                         
   9   3  16        674.12        682.52        11.57 o                         
  10   3  16        148.51        152.53         6.53 o                         
  11   3  16          1.50          0.75         4.16 o                         
   0   4  16        300.42        269.27         8.75 o                         
   1   4  16        534.19        553.58         9.62 o                         
   2   4  16        399.59        452.61         6.63 o                         
   3   4  16        378.69        383.72         6.12 o                         
   4   4  16        168.42        157.92         5.16 o                         
   5   4  16         44.87         33.51         3.42 o                         
   6   4  16        206.90        225.13         6.29 o                         
   7   4  16          1.68         -1.74         3.43 o                         
   8   4  16         90.85         71.41         5.42 o                         
   9   4  16          1.77          7.76         4.02 o                         
  10   4  16         67.06         50.97         6.22 o                         
  11   4  16         63.95         63.02         5.72 o                         
   1   5  16        194.82        220.38         4.96 o                         
   2   5  16       1714.89       1593.98        16.08 o                         
   3   5  16       1031.12       1067.29        11.60 o                         
   4   5  16        361.57        348.85         6.63 o                         
   5   5  16        563.64        547.33         9.79 o                         
   6   5  16        636.71        569.70        10.35 o                         
   7   5  16         46.59         50.66         4.41 o                         
   8   5  16        434.60        447.88         9.81 o                         
   9   5  16        815.43        836.74        14.17 o                         
  10   5  16        106.16        109.30         6.38 o                         
  11   5  16          4.58         16.25         4.91 o                         
   0   6  16        277.08        228.22         6.49 o                         
   1   6  16        350.62        346.94         5.89 o                         
   2   6  16         41.77         31.20         2.56 o                         
   3   6  16       1567.12       1517.00        15.95 o                         
   4   6  16         33.57         14.61         2.83 o                         
   5   6  16       1606.15       1478.25        18.85 o                         
   6   6  16          2.27          0.29         3.26 o                         
   7   6  16        562.54        516.71        10.24 o                         
   8   6  16        217.81        225.65         7.69 o                         
   9   6  16        665.83        664.39        12.59 o                         
  10   6  16        532.83        522.20        11.41 o                         
  11   6  16        270.51        296.74        10.08 o                         
   1   7  16       3189.40       3113.83        27.35 o                         
   2   7  16         61.02         42.94         3.48 o                         
   3   7  16       1863.02       1836.51        22.88 o                         
   4   7  16       1012.48       1025.07        12.99 o                         
   5   7  16       1381.72       1318.15        17.39 o                         
   6   7  16       1347.94       1308.54        17.76 o                         
   7   7  16        203.58        162.21         6.44 o                         
   8   7  16         63.02         96.91         5.67 o                         
   9   7  16          6.04         13.88         4.55 o                         
  10   7  16        251.06        245.15         8.44 o                         
   0   8  16          0.01         -3.38         3.38 o                         
   1   8  16        190.43        169.42         4.76 o                         
   2   8  16        404.21        376.21         6.72 o                         
   3   8  16         54.22         50.39         3.26 o                         
   4   8  16         73.53         69.59         3.91 o                         
   5   8  16       1090.45       1088.14        15.40 o                         
   6   8  16          0.50          4.77         3.40 o                         
   7   8  16        212.45        224.66         7.26 o                         
   8   8  16        207.44        201.67         7.12 o                         
   9   8  16        257.10        273.28         8.47 o                         
  10   8  16         37.27         33.13         5.13 o                         
   1   9  16         18.29         12.30         2.73 o                         
   2   9  16        116.30        122.05         4.53 o                         
   3   9  16        915.28        948.39        11.87 o                         
   4   9  16        414.02        384.63         7.52 o                         
   5   9  16          5.08          1.01         3.04 o                         
   6   9  16          6.22          7.37         3.56 o                         
   7   9  16        212.74        201.60         8.54 o                         
   8   9  16          2.65          4.31         3.85 o                         
   9   9  16         11.52         11.22         4.43 o                         
  10   9  16         60.75         74.93         5.94 o                         
   0  10  16        140.37        115.94         6.91 o                         
   1  10  16          0.29          1.58         2.80 o                         
   2  10  16        387.73        312.48         6.77 o                         
   3  10  16        668.60        657.36        13.70 o                         
   4  10  16        202.06        212.27         6.01 o                         
   5  10  16        443.89        417.97         8.72 o                         
   6  10  16        509.73        484.35        10.06 o                         
   7  10  16          9.11         12.50         4.33 o                         
   8  10  16          1.30         -3.70         3.70 o                         
   9  10  16        321.79        310.05         9.14 o                         
  10  10  16         18.87         23.42         5.23 o                         
   1  11  16         93.68        102.45         4.96 o                         
   2  11  16         54.29         42.44         3.72 o                         
   3  11  16       4668.51       4688.79        46.13 o                         
   4  11  16        178.81        188.17         6.15 o                         
   5  11  16          0.53         -3.50         3.50 o                         
   6  11  16         67.13         63.53         4.88 o                         
   7  11  16        198.96        212.86         7.65 o                         
   8  11  16          2.14          1.26         3.95 o                         
   9  11  16        197.62        206.24         8.02 o                         
   0  12  16        206.10        184.92         8.70 o                         
   1  12  16         41.85         36.63         3.85 o                         
   2  12  16          0.80          0.40         3.09 o                         
   3  12  16        245.19        244.27         6.88 o                         
   4  12  16        667.49        640.41        10.95 o                         
   5  12  16         41.39         39.47         4.37 o                         
   6  12  16          7.48         14.13         4.13 o                         
   7  12  16         21.06         21.21         4.63 o                         
   8  12  16          6.60          5.09         4.26 o                         
   9  12  16          1.85          1.54         4.35 o                         
   1  13  16         22.24         25.34         3.79 o                         
   2  13  16          0.03         -0.18         3.45 o                         
   3  13  16       2428.23       2429.18        27.05 o                         
   4  13  16        167.27        188.84         6.59 o                         
   5  13  16         13.77         18.56         4.23 o                         
   6  13  16          9.87          6.91         3.84 o                         
   7  13  16        345.81        343.02         9.87 o                         
   8  13  16         16.71         27.82         5.20 o                         
   0  14  16        385.33        365.59        12.03 o                         
   1  14  16        282.41        270.45         7.48 o                         
   2  14  16        350.78        358.31         8.42 o                         
   3  14  16          9.86          8.66         3.70 o                         
   4  14  16        133.61        143.04         6.20 o                         
   5  14  16         76.07         72.75         5.40 o                         
   6  14  16          0.21         -3.70         3.93 o                         
   7  14  16        240.99        249.21         8.93 o                         
   8  14  16         19.85         22.60         5.57 o                         
   1  15  16        334.70        346.70         8.53 o                         
   2  15  16         99.97        103.84         5.61 o                         
   3  15  16        823.64        790.11        13.64 o                         
   4  15  16         20.05         22.91         4.26 o                         
   5  15  16         69.57         75.42         5.58 o                         
   6  15  16         36.63         39.49         4.94 o                         
   7  15  16          0.17          3.91         4.80 o                         
   0  16  16         62.85         59.36         6.83 o                         
   1  16  16        176.48        187.21         7.06 o                         
   2  16  16          4.14          8.37         3.82 o                         
   3  16  16         97.24         89.66         6.72 o                         
   4  16  16        136.71        134.62         6.48 o                         
   5  16  16        235.21        257.68         8.68 o                         
   6  16  16         51.11         41.00         5.72 o                         
   1  17  16       1453.66       1530.70        20.37 o                         
   2  17  16         42.75         41.12         4.89 o                         
   3  17  16        206.78        200.55         8.46 o                         
   4  17  16        306.76        348.63         9.78 o                         
   5  17  16        179.28        196.07         8.71 o                         
   0  18  16         95.79        149.53        10.46 o                         
   1  18  16          1.47         -0.46         4.26 o                         
   2  18  16         50.54         55.50         5.73 o                         
   3  18  16         82.92         71.82         6.37 o                         
   4  18  16         37.68         64.97         9.06 o                         
   1  19  16        605.49        662.65        14.49 o                         
   1   1  17       2731.52       2777.60        23.48 o                         
   2   1  17         72.05         73.99         3.32 o                         
   3   1  17          0.23          2.61         2.09 o                         
   4   1  17          9.96          6.37         2.61 o                         
   5   1  17         96.31        118.49         4.68 o                         
   6   1  17        741.08        722.67        10.41 o                         
   7   1  17         55.46         56.69         4.23 o                         
   8   1  17        450.35        455.07         9.52 o                         
   9   1  17        188.31        196.23         6.76 o                         
  10   1  17         29.49         23.47         4.55 o                         
  11   1  17         14.24         18.66         4.76 o                         
   0   2  17        281.40        296.36         7.31 o                         
   1   2  17        241.65        243.90         5.24 o                         
   2   2  17         37.24         50.23         2.92 o                         
   3   2  17          2.76          4.36         2.69 o                         
   4   2  17       1035.36       1012.37        13.08 o                         
   5   2  17         70.66         67.33         3.94 o                         
   6   2  17        365.55        359.96         7.21 o                         
   7   2  17        183.80        194.95         5.90 o                         
   8   2  17         76.30         91.07         4.87 o                         
   9   2  17          8.74          2.39         3.74 o                         
  10   2  17         34.63         23.08         4.56 o                         
  11   2  17         29.64         27.06         4.84 o                         
   1   3  17        294.58        249.07         6.30 o                         
   2   3  17        857.57        783.18         9.40 o                         
   3   3  17        477.12        447.07         7.50 o                         
   4   3  17        286.65        263.45         6.36 o                         
   5   3  17        250.52        223.96         6.15 o                         
   6   3  17        528.39        500.86        10.71 o                         
   7   3  17         26.26         33.72         3.80 o                         
   8   3  17          1.01          7.87         4.01 o                         
   9   3  17         55.41         62.76         5.20 o                         
  10   3  17         95.91        107.60         6.52 o                         
  11   3  17          0.03         -2.27         4.48 o                         
   0   4  17         94.60         69.04         4.23 o                         
   1   4  17        720.32        658.61         8.41 o                         
   2   4  17       1236.05       1254.56        13.65 o                         
   3   4  17        223.09        213.81         4.93 o                         
   4   4  17         90.20         66.30         3.87 o                         
   5   4  17          9.18          0.82         2.90 o                         
   6   4  17          4.44          0.88         3.23 o                         
   7   4  17        129.69        108.10         5.54 o                         
   8   4  17        207.18        198.48         7.63 o                         
   9   4  17        169.18        166.98         7.12 o                         
  10   4  17          6.02         11.03         4.43 o                         
  11   4  17         10.07         20.66         5.10 o                         
   1   5  17       2262.34       2259.75        20.78 o                         
   2   5  17          3.07         -1.39         2.14 o                         
   3   5  17       1847.04       1793.63        17.43 o                         
   4   5  17        382.01        324.32         6.99 o                         
   5   5  17         19.38         27.73         3.69 o                         
   6   5  17        108.04        111.48         5.42 o                         
   7   5  17         27.97         28.18         4.12 o                         
   8   5  17         60.28         52.79         4.90 o                         
   9   5  17         25.41         34.08         4.92 o                         
  10   5  17          9.89         20.79         4.89 o                         
   0   6  17          2.52         -1.24         3.13 o                         
   1   6  17        864.48        852.87        10.07 o                         
   2   6  17          0.66          2.76         2.25 o                         
   3   6  17        145.30        138.92         4.54 o                         
   4   6  17        301.92        294.89         6.82 o                         
   5   6  17        161.33        165.42         8.29 o                         
   6   6  17       1081.41       1042.08        15.25 o                         
   7   6  17        449.99        420.43         9.39 o                         
   8   6  17          0.89         -3.69         3.69 o                         
   9   6  17         92.57         94.31         6.20 o                         
  10   6  17         30.89         34.65         5.23 o                         
   1   7  17          3.20          3.01         2.33 o                         
   2   7  17         79.47         90.40         3.97 o                         
   3   7  17        158.46        126.75         4.55 o                         
   4   7  17       1417.62       1348.29        17.86 o                         
   5   7  17         51.32         47.26         4.10 o                         
   6   7  17        237.52        208.21         6.86 o                         
   7   7  17          0.35          2.34         3.58 o                         
   8   7  17         63.56         63.44         5.11 o                         
   9   7  17        118.95        125.47         6.97 o                         
  10   7  17        287.67        298.75        10.32 o                         
   0   8  17        161.22        153.69         7.40 o                         
   1   8  17        330.98        313.18         6.19 o                         
   2   8  17        149.02        143.87         4.64 o                         
   3   8  17        932.40        868.92        11.70 o                         
   4   8  17        396.38        400.75         7.68 o                         
   5   8  17        115.84        110.77         5.56 o                         
   6   8  17        176.82        184.78         6.74 o                         
   7   8  17        199.33        191.32         6.94 o                         
   8   8  17         42.27         50.13         4.97 o                         
   9   8  17        122.74        155.20         7.27 o                         
  10   8  17         47.16         45.89         5.62 o                         
   1   9  17       1381.30       1347.73        16.67 o                         
   2   9  17          2.31          1.46         2.72 o                         
   3   9  17        712.50        693.69        10.36 o                         
   4   9  17         30.45         31.53         3.47 o                         
   5   9  17         14.56         16.11         3.79 o                         
   6   9  17         45.09         49.10         4.54 o                         
   7   9  17          2.65          3.92         3.77 o                         
   8   9  17         12.82         10.26         4.09 o                         
   9   9  17         14.71         16.51         4.62 o                         
   0  10  17         23.75         28.47         4.98 o                         
   1  10  17        110.38         94.05         4.80 o                         
   2  10  17        260.83        264.58         6.47 o                         
   3  10  17        207.47        215.85         6.76 o                         
   4  10  17        752.23        741.93        12.63 o                         
   5  10  17       1097.58       1141.86        16.61 o                         
   6  10  17         74.78         73.29         5.04 o                         
   7  10  17        238.22        243.12         7.90 o                         
   8  10  17        122.00        129.28         6.50 o                         
   9  10  17        253.28        298.21         9.22 o                         
   1  11  17       1115.64       1020.29        14.26 o                         
   2  11  17          0.86         -2.08         3.04 o                         
   3  11  17          8.61         12.66         3.58 o                         
   4  11  17         74.90         62.26         4.49 o                         
   5  11  17         45.47         42.12         4.54 o                         
   6  11  17        107.16         97.04         6.15 o                         
   7  11  17          0.49         -3.72         3.72 o                         
   8  11  17         17.48         11.13         4.45 o                         
   9  11  17         56.37         84.18         6.27 o                         
   0  12  17       1963.89       1877.97        31.38 o                         
   1  12  17         74.68         71.26         4.53 o                         
   2  12  17        613.24        617.40        10.79 o                         
   3  12  17         10.18         10.65         3.63 o                         
   4  12  17          4.17          3.32         3.39 o                         
   5  12  17          1.87          1.01         3.60 o                         
   6  12  17        199.11        216.54         9.86 o                         
   7  12  17         12.36         16.72         4.71 o                         
   8  12  17          3.04          1.03         4.54 o                         
   1  13  17       1426.67       1377.19        17.97 o                         
   2  13  17        107.02        124.38         6.57 o                         
   3  13  17         86.71         84.11         5.03 o                         
   4  13  17        670.10        659.94        11.46 o                         
   5  13  17        202.56        199.36         7.39 o                         
   6  13  17        147.53        167.28         8.84 o                         
   7  13  17         10.20         20.92         4.86 o                         
   8  13  17          0.25         -2.16         4.49 o                         
   0  14  17         12.67         12.82         5.39 o                         
   1  14  17         67.38         52.63         4.50 o                         
   2  14  17        139.56        132.57         6.02 o                         
   3  14  17        529.72        572.75        11.45 o                         
   4  14  17        180.31        190.25         6.93 o                         
   5  14  17       1095.50       1117.13        17.74 o                         
   6  14  17         14.09          9.37         4.65 o                         
   7  14  17        282.19        304.37        10.20 o                         
   1  15  17          0.08          0.04         3.56 o                         
   2  15  17         73.44         90.26         5.38 o                         
   3  15  17        503.23        522.12        11.14 o                         
   4  15  17        356.50        356.85         8.91 o                         
   5  15  17          0.28         -0.22         4.30 o                         
   6  15  17          3.27          7.06         4.58 o                         
   0  16  17        133.21        141.46         9.22 o                         
   1  16  17          5.03         -1.74         3.76 o                         
   2  16  17         42.44         36.56         4.63 o                         
   3  16  17         26.37         20.62         4.63 o                         
   4  16  17         59.59         67.25         5.58 o                         
   5  16  17         16.48         22.14         5.17 o                         
   1  17  17         91.11        100.30         6.14 o                         
   2  17  17         17.48         23.29         4.88 o                         
   3  17  17         65.96         72.61         5.75 o                         
   4  17  17         96.72         99.91         7.05 o                         
   0  18  17       1321.74       1410.44        28.10 o                         
   1  18  17         11.39         19.74         4.83 o                         
   2  18  17        133.24        161.85         8.33 o                         
   0   0  18       8800.86       9416.53       156.27 o                         
   1   0  18        121.50        150.94        10.88 o                         
   2   0  18       4417.02       4652.36        57.11 o                         
   3   0  18       1046.64       1150.02        18.27 o                         
   4   0  18       1885.70       1917.17        29.98 o                         
   5   0  18          0.48         -4.00         4.00 o                         
   6   0  18       1544.96       1585.11        26.67 o                         
   7   0  18         60.31         59.43         7.63 o                         
   8   0  18         43.87         45.59         6.21 o                         
   9   0  18        161.03        165.50         9.33 o                         
  10   0  18         15.39         12.37         5.92 o                         
   1   1  18         65.98        107.38         4.24 o                         
   2   1  18        629.28        611.17         8.47 o                         
   3   1  18       2289.96       2403.59        22.91 o                         
   4   1  18        191.22        226.08         6.52 o                         
   5   1  18         29.90         28.28         3.71 o                         
   6   1  18        264.39        243.04         7.02 o                         
   7   1  18         38.59         27.31         3.83 o                         
   8   1  18        325.76        355.55         8.23 o                         
   9   1  18        118.42        134.48         6.28 o                         
  10   1  18         14.58         26.71         4.76 o                         
   0   2  18          1.23          0.56         2.93 o                         
   1   2  18          7.12          8.62         2.31 o                         
   2   2  18          2.49          0.14         2.78 o                         
   3   2  18          9.22          5.66         2.43 o                         
   4   2  18          0.34          5.88         2.81 o                         
   5   2  18        133.34        127.96         5.25 o                         
   6   2  18          7.10          8.21         3.28 o                         
   7   2  18        367.18        368.49         8.23 o                         
   8   2  18         97.51        105.75         6.14 o                         
   9   2  18        216.27        209.33         8.22 o                         
  10   2  18        127.45        143.03         7.47 o                         
   1   3  18        755.64        680.37         9.16 o                         
   2   3  18       1029.49       1055.97        12.68 o                         
   3   3  18         85.75         75.99         3.71 o                         
   4   3  18        938.18        926.91        15.30 o                         
   5   3  18          1.79         -0.14         2.96 o                         
   6   3  18          2.08         -3.08         3.08 o                         
   7   3  18        296.15        285.78         7.97 o                         
   8   3  18        311.44        311.93         8.57 o                         
   9   3  18          1.67         -3.42         4.24 o                         
  10   3  18        259.49        254.71         9.04 o                         
   0   4  18       3154.63       3097.97        42.28 o                         
   1   4  18         38.23         32.36         2.69 o                         
   2   4  18       1590.18       1530.13        15.41 o                         
   3   4  18         99.96         97.36         4.11 o                         
   4   4  18       1008.28       1032.26        13.68 o                         
   5   4  18        158.01        144.20         5.97 o                         
   6   4  18         72.41         66.03         4.74 o                         
   7   4  18         99.16         94.99         5.58 o                         
   8   4  18         67.26         64.34         5.38 o                         
   9   4  18         28.27         19.23         4.50 o                         
  10   4  18        291.43        318.86        10.94 o                         
   1   5  18         66.21         69.39         3.34 o                         
   2   5  18        177.58        167.64         4.58 o                         
   3   5  18       2075.53       2004.73        22.05 o                         
   4   5  18        930.97        888.82        15.69 o                         
   5   5  18         79.28         61.40         4.41 o                         
   6   5  18       2007.56       1967.14        24.10 o                         
   7   5  18         15.21         10.59         3.90 o                         
   8   5  18        325.27        305.25         8.52 o                         
   9   5  18        293.80        277.14         8.59 o                         
  10   5  18         97.73        108.97         6.76 o                         
   0   6  18        115.02         97.81         5.83 o                         
   1   6  18        579.32        554.12         8.52 o                         
   2   6  18        440.68        422.47         7.19 o                         
   3   6  18         69.29         74.80         4.20 o                         
   4   6  18          0.48          2.64         3.09 o                         
   5   6  18          6.32          5.89         3.40 o                         
   6   6  18        387.69        355.84         9.18 o                         
   7   6  18        418.72        444.36         9.91 o                         
   8   6  18         14.30         11.08         4.18 o                         
   9   6  18         15.08         21.46         4.88 o                         
  10   6  18          1.72          0.96         4.62 o                         
   1   7  18         81.12         79.84         4.01 o                         
   2   7  18         80.17         70.63         3.73 o                         
   3   7  18        107.17        125.61         4.95 o                         
   4   7  18         40.55         20.34         3.64 o                         
   5   7  18         42.27         27.29         3.98 o                         
   6   7  18         88.11         80.78         5.12 o                         
   7   7  18        309.02        294.96         8.21 o                         
   8   7  18          1.37          6.11         4.06 o                         
   9   7  18         47.28         52.67         5.90 o                         
  10   7  18         34.26         31.13        18.65 o                         
   0   8  18       1492.40       1367.60        23.80 o                         
   1   8  18        247.83        237.53         6.42 o                         
   2   8  18       1531.97       1472.67        16.20 o                         
   3   8  18          4.03          2.71         2.85 o                         
   4   8  18        626.08        590.63        10.04 o                         
   5   8  18         88.11         95.23         5.30 o                         
   6   8  18          7.33          6.17         3.76 o                         
   7   8  18        330.90        339.37         8.89 o                         
   8   8  18         54.71         55.69         5.28 o                         
   9   8  18         26.13         28.60         5.07 o                         
   1   9  18       1029.66       1017.32        13.90 o                         
   2   9  18         60.29         38.34         3.57 o                         
   3   9  18        124.86        125.78         5.82 o                         
   4   9  18        837.04        843.53        12.57 o                         
   5   9  18        506.09        511.29        10.37 o                         
   6   9  18        676.23        696.84        12.55 o                         
   7   9  18        110.51        126.67         6.56 o                         
   8   9  18        101.53        103.24         6.19 o                         
   9   9  18        152.24        172.19         7.78 o                         
   0  10  18          0.08          5.78         4.51 o                         
   1  10  18          3.88          5.48         3.15 o                         
   2  10  18         24.39         25.08         3.58 o                         
   3  10  18        101.92        124.03         5.72 o                         
   4  10  18         87.86         73.35         4.58 o                         
   5  10  18         11.46         27.16         4.39 o                         
   6  10  18          5.84         12.70         4.06 o                         
   7  10  18        324.54        350.70        10.83 o                         
   8  10  18         96.34        107.20         6.55 o                         
   1  11  18       1326.94       1255.01        16.65 o                         
   2  11  18         15.00          7.90         3.37 o                         
   3  11  18         10.53         16.74         3.58 o                         
   4  11  18        222.67        236.23         6.87 o                         
   5  11  18         44.66         42.95         4.76 o                         
   6  11  18        301.96        292.00         8.99 o                         
   7  11  18        151.58        144.73         7.21 o                         
   8  11  18        180.03        199.62         8.20 o                         
   0  12  18         35.98         34.13         5.84 o                         
   1  12  18          1.30          4.93         3.55 o                         
   2  12  18         54.77         46.06         4.37 o                         
   3  12  18          5.57          2.67         3.72 o                         
   4  12  18        113.00         80.90         4.94 o                         
   5  12  18        157.78        159.92         7.17 o                         
   6  12  18        205.36        223.93         8.15 o                         
   7  12  18        184.30        213.39         8.48 o                         
   8  12  18          2.93         10.05        13.95 o                         
   1  13  18        595.28        541.69        10.48 o                         
   2  13  18          2.12         -0.72         3.48 o                         
   3  13  18         21.52         19.95         4.17 o                         
   4  13  18        300.61        325.82         8.32 o                         
   5  13  18        182.71        172.85         7.16 o                         
   6  13  18         19.96         20.41         4.90 o                         
   7  13  18        175.47        157.55         7.74 o                         
   0  14  18       1169.97       1188.66        23.57 o                         
   1  14  18         70.80         80.17         5.05 o                         
   2  14  18         20.28         22.29         4.30 o                         
   3  14  18         42.72         49.30         4.98 o                         
   4  14  18        154.84        157.38         6.62 o                         
   5  14  18        127.59        149.57         7.17 o                         
   6  14  18         27.96         22.75         5.18 o                         
   1  15  18          0.10         -1.88         3.60 o                         
   2  15  18          6.14          7.64         4.13 o                         
   3  15  18          3.22          6.05         4.23 o                         
   4  15  18         26.58         34.05         4.93 o                         
   5  15  18         42.50         47.58         5.41 o                         
   0  16  18        114.01         91.46         8.10 o                         
   1  16  18         51.61         68.99         5.56 o                         
   2  16  18        298.29        333.08         9.43 o                         
   3  16  18         45.32         40.52         5.22 o                         
   4  16  18         71.09         89.79         6.17 o                         
   1  17  18        118.21        127.10         6.82 o                         
   2  17  18          0.73          1.98         4.40 o                         
   3  17  18         68.82        101.34        10.05 o                         
   1   1  19       2986.34       3024.73        30.61 o                         
   2   1  19         69.41         65.58         3.67 o                         
   3   1  19         54.95         66.00         3.72 o                         
   4   1  19       2679.19       2767.46        30.67 o                         
   5   1  19        266.76        264.43         9.21 o                         
   6   1  19        667.58        688.34        13.96 o                         
   7   1  19          2.46          1.08         3.68 o                         
   8   1  19         64.67         65.38         5.48 o                         
   9   1  19        170.96        175.86         7.68 o                         
  10   1  19        391.40        425.14        15.25 o                         
   0   2  19       1406.00       1512.96        22.45 o                         
   1   2  19        104.04         88.31         3.77 o                         
   2   2  19         10.84         11.31         2.58 o                         
   3   2  19          1.20          0.14         2.59 o                         
   4   2  19        147.58        149.21         6.03 o                         
   5   2  19        144.39        127.96         5.69 o                         
   6   2  19        111.53        118.97         5.75 o                         
   7   2  19        158.30        155.56         6.47 o                         
   8   2  19          0.05          4.87         4.19 o                         
   9   2  19          1.41          3.54         4.57 o                         
  10   2  19         19.54         21.18         5.34 o                         
   1   3  19         59.72         53.16         3.12 o                         
   2   3  19          0.33          1.77         2.40 o                         
   3   3  19          1.97         -2.60         2.60 o                         
   4   3  19        760.62        797.65        11.81 o                         
   5   3  19         94.87         80.53         4.75 o                         
   6   3  19       1488.19       1467.49        24.16 o                         
   7   3  19          2.65          0.91         3.91 o                         
   8   3  19        281.18        267.96         8.67 o                         
   9   3  19          6.58          6.57         4.49 o                         
  10   3  19         24.51         26.04         5.44 o                         
   0   4  19        159.83        184.35         7.15 o                         
   1   4  19        801.22        762.53         9.56 o                         
   2   4  19        348.36        354.20         6.58 o                         
   3   4  19        520.08        514.98        10.04 o                         
   4   4  19        972.30       1001.07        19.85 o                         
   5   4  19         46.85         60.49         4.48 o                         
   6   4  19        120.51        123.80         6.15 o                         
   7   4  19         22.46         13.21         3.91 o                         
   8   4  19         11.03         14.25         4.58 o                         
   9   4  19         96.30         99.23         6.62 o                         
  10   4  19          7.17          7.39         5.00 o                         
   1   5  19         17.12         12.51         2.61 o                         
   2   5  19         81.84         85.26         3.81 o                         
   3   5  19         68.74         83.62         4.62 o                         
   4   5  19        582.92        545.09        10.22 o                         
   5   5  19         24.77         17.84         3.85 o                         
   6   5  19         97.40        119.86         5.98 o                         
   7   5  19         79.12         62.47         5.11 o                         
   8   5  19         94.38         83.84         5.59 o                         
   9   5  19         67.78         68.65         5.73 o                         
   0   6  19        183.10        185.94         7.09 o                         
   1   6  19         76.93         71.24         3.72 o                         
   2   6  19        300.16        277.64         6.11 o                         
   3   6  19        154.96        154.51         5.65 o                         
   4   6  19         10.32          4.01         3.28 o                         
   5   6  19          1.22          2.41         3.49 o                         
   6   6  19        217.07        241.64         7.60 o                         
   7   6  19        973.84        944.43        15.14 o                         
   8   6  19         11.67         17.08         4.68 o                         
   9   6  19         58.25         62.39         5.83 o                         
   1   7  19        352.25        370.80         7.39 o                         
   2   7  19        830.83        784.88        10.63 o                         
   3   7  19        642.31        555.03        10.61 o                         
   4   7  19        306.91        271.46         7.42 o                         
   5   7  19        502.44        535.09        10.56 o                         
   6   7  19        443.89        451.90        10.02 o                         
   7   7  19          2.92          7.12         4.09 o                         
   8   7  19        532.85        602.99        12.19 o                         
   9   7  19        786.73        886.66        16.61 o                         
   0   8  19        685.70        685.91        15.49 o                         
   1   8  19        457.31        447.28         8.68 o                         
   2   8  19       1025.69       1026.94        14.05 o                         
   3   8  19        268.70        256.30         6.51 o                         
   4   8  19        429.77        419.51         9.25 o                         
   5   8  19        212.63        203.81         7.04 o                         
   6   8  19        180.08        177.90         7.01 o                         
   7   8  19        198.99        202.98         7.54 o                         
   8   8  19        225.16        242.98         8.26 o                         
   9   8  19         94.27        101.84         6.60 o                         
   1   9  19         85.43         80.00         4.52 o                         
   2   9  19        173.88        155.93         5.70 o                         
   3   9  19        285.68        285.23         7.24 o                         
   4   9  19          0.67         -1.12         3.53 o                         
   5   9  19         13.35         13.99         3.86 o                         
   6   9  19         48.44         43.33         4.83 o                         
   7   9  19          0.16         -3.95         3.95 o                         
   8   9  19          4.97          7.43         4.58 o                         
   0  10  19        353.28        357.28        11.34 o                         
   1  10  19         64.46         53.13         4.20 o                         
   2  10  19         34.54         35.81         3.87 o                         
   3  10  19          2.86         -0.74         3.13 o                         
   4  10  19         26.51         26.21         4.59 o                         
   5  10  19        903.23        921.24        15.68 o                         
   6  10  19         43.23         33.76         4.77 o                         
   7  10  19        213.07        224.96         8.62 o                         
   8  10  19         33.14         36.29         5.41 o                         
   1  11  19        376.13        335.65         8.13 o                         
   2  11  19        156.41        162.42         6.09 o                         
   3  11  19          0.08          0.48         3.45 o                         
   4  11  19         67.48         60.59         5.16 o                         
   5  11  19         11.16         13.49         4.37 o                         
   6  11  19        112.62        128.72         8.40 o                         
   7  11  19         51.76         62.65         5.90 o                         
   0  12  19       3340.45       3419.44        51.12 o                         
   1  12  19        647.80        596.09        11.00 o                         
   2  12  19        871.93        827.37        13.77 o                         
   3  12  19         41.04         36.39         4.51 o                         
   4  12  19        163.46        174.90         6.95 o                         
   5  12  19         45.67         37.76         4.96 o                         
   6  12  19        442.56        425.81        11.04 o                         
   7  12  19        369.62        363.76        11.92 o                         
   1  13  19        194.31        187.74         6.90 o                         
   2  13  19         26.36         43.14         4.78 o                         
   3  13  19         62.14         52.01         4.93 o                         
   4  13  19         15.77         13.58         4.63 o                         
   5  13  19         13.36         19.03         4.72 o                         
   6  13  19          5.50         12.07         4.91 o                         
   0  14  19        192.11        183.92        10.04 o                         
   1  14  19          0.83          3.50         3.73 o                         
   2  14  19          0.01          5.58         4.06 o                         
   3  14  19         88.53        118.35         6.43 o                         
   4  14  19          2.29          1.17         4.24 o                         
   5  14  19        589.02        610.53        13.17 o                         
   1  15  19        232.26        243.26         7.95 o                         
   2  15  19         45.34         27.04         4.96 o                         
   3  15  19        978.06       1001.98        16.44 o                         
   4  15  19        130.21        133.47         7.03 o                         
   0  16  19       1012.09       1153.25        28.88 o                         
   1  16  19         11.33          8.60         4.63 o                         
   2  16  19        384.83        399.66        10.32 o                         
   3  16  19         25.99         29.45         5.21 o                         
   0   0  20       4630.03       4966.25       106.23 o                         
   1   0  20         14.67          9.95         4.24 o                         
   2   0  20         14.60         12.23         4.43 o                         
   3   0  20        136.66        147.87         8.51 o                         
   4   0  20          7.32         -3.35         5.38 o                         
   5   0  20         66.65         65.31         7.22 o                         
   6   0  20        749.95        764.49        28.62 o                         
   7   0  20        271.27        291.21        13.08 o                         
   8   0  20         79.22         66.58        10.37 o                         
   9   0  20         18.27         20.42         7.12 o                         
   1   1  20        578.39        616.68        12.59 o                         
   2   1  20        118.88        114.86         5.16 o                         
   3   1  20         93.61        114.66         5.80 o                         
   4   1  20        199.42        225.74         7.59 o                         
   5   1  20        112.98         96.68         5.95 o                         
   6   1  20         96.47        126.11         6.66 o                         
   7   1  20         24.79         24.23         4.55 o                         
   8   1  20         19.59         23.70         4.90 o                         
   9   1  20         16.64         15.12         5.30 o                         
   0   2  20          6.32         21.62         4.46 o                         
   1   2  20         40.84         36.26         3.62 o                         
   2   2  20       1003.75       1004.59        12.72 o                         
   3   2  20        105.39         86.57         4.61 o                         
   4   2  20       3036.83       3217.75        35.15 o                         
   5   2  20        392.39        410.66         9.04 o                         
   6   2  20          2.18          5.91         3.73 o                         
   7   2  20        295.20        300.33         8.88 o                         
   8   2  20          0.68          4.30         4.38 o                         
   9   2  20        137.62        163.66         7.88 o                         
   1   3  20         18.78         22.01         3.28 o                         
   2   3  20        267.31        233.39         5.98 o                         
   3   3  20        541.23        557.42         9.05 o                         
   4   3  20        885.75        914.54        13.80 o                         
   5   3  20         19.64         17.71         3.96 o                         
   6   3  20        405.23        417.30        10.09 o                         
   7   3  20         95.01         94.01         6.20 o                         
   8   3  20        145.26        155.14         7.63 o                         
   9   3  20        127.39        126.71         7.29 o                         
   0   4  20         24.84         18.62         4.05 o                         
   1   4  20        227.64        219.79         5.57 o                         
   2   4  20        222.33        241.72         5.74 o                         
   3   4  20        132.86        117.19         4.86 o                         
   4   4  20         24.72         27.88         4.00 o                         
   5   4  20         92.00         77.46         5.02 o                         
   6   4  20         46.18         58.38         4.80 o                         
   7   4  20         82.61         90.20         6.14 o                         
   8   4  20         68.64         76.65         5.88 o                         
   9   4  20         22.78         20.57         5.23 o                         
   1   5  20          0.34          1.84         2.57 o                         
   2   5  20        128.78        123.30         4.78 o                         
   3   5  20         46.52         53.94         3.95 o                         
   4   5  20        226.19        208.58         6.78 o                         
   5   5  20         29.23         31.50         4.22 o                         
   6   5  20         32.77         26.68         4.22 o                         
   7   5  20          1.65         10.19         4.13 o                         
   8   5  20          1.10          4.13         4.02 o                         
   9   5  20        142.45        153.44         7.96 o                         
   0   6  20       1579.37       1582.84        24.27 o                         
   1   6  20         33.28         32.98         3.39 o                         
   2   6  20        925.96        903.09        12.83 o                         
   3   6  20        107.77         84.91         4.67 o                         
   4   6  20        438.23        420.38         9.24 o                         
   5   6  20        122.83        113.34         5.94 o                         
   6   6  20       1127.46       1095.49        16.56 o                         
   7   6  20        107.16        105.34         6.17 o                         
   8   6  20         11.59         11.47         4.59 o                         
   9   6  20        107.80        124.80         7.21 o                         
   1   7  20         17.27         21.85         3.46 o                         
   2   7  20        121.45        109.25         4.92 o                         
   3   7  20        244.33        233.98         6.66 o                         
   4   7  20        449.00        418.72         9.30 o                         
   5   7  20          8.73         12.11         3.96 o                         
   6   7  20        105.60        110.53         6.06 o                         
   7   7  20         19.18         16.23         4.43 o                         
   8   7  20        134.50        163.23         7.62 o                         
   0   8  20        552.89        511.09        13.31 o                         
   1   8  20          6.91          5.90         3.16 o                         
   2   8  20         75.96         59.21         4.17 o                         
   3   8  20          6.36          8.71         3.29 o                         
   4   8  20          1.88          2.62         3.48 o                         
   5   8  20         26.56         13.57         4.04 o                         
   6   8  20         97.77        108.30         6.05 o                         
   7   8  20          8.68         10.98         4.50 o                         
   8   8  20         45.49         47.57         5.59 o                         
   1   9  20        173.57        151.33         5.86 o                         
   2   9  20         64.80         70.30         4.83 o                         
   3   9  20          0.09         -2.47         3.63 o                         
   4   9  20         64.84         69.69         5.23 o                         
   5   9  20         95.39        120.15         6.23 o                         
   6   9  20         75.25         91.73         5.90 o                         
   7   9  20          5.32         10.16         4.45 o                         
   8   9  20         80.11         89.51         6.24 o                         
   0  10  20        840.93        841.11        18.40 o                         
   1  10  20          0.94          1.24         3.33 o                         
   2  10  20         74.04         59.75         4.71 o                         
   3  10  20          2.52         -1.03         3.52 o                         
   4  10  20         11.92         19.54         4.33 o                         
   5  10  20         29.55         29.55         4.77 o                         
   6  10  20         23.69         20.37         4.72 o                         
   7  10  20          0.69          5.42         4.43 o                         
   1  11  20         20.82         24.99         4.14 o                         
   2  11  20        390.80        382.87         9.13 o                         
   3  11  20          2.92         -0.71         3.86 o                         
   4  11  20          3.06         -4.24         4.24 o                         
   5  11  20          6.25          5.74         4.24 o                         
   6  11  20        116.88        124.71         7.04 o                         
   7  11  20          8.53          6.79         4.97 o                         
   0  12  20        130.82        119.80        13.28 o                         
   1  12  20          5.03          2.41         3.62 o                         
   2  12  20         29.10         35.30         4.53 o                         
   3  12  20         61.11         78.73         5.38 o                         
   4  12  20          5.45          2.42         4.53 o                         
   5  12  20         10.59         11.50         4.54 o                         
   6  12  20         50.91         58.77         5.92 o                         
   1  13  20         80.46         66.87         4.95 o                         
   2  13  20         74.71         72.84         5.33 o                         
   3  13  20         80.99         70.98         5.49 o                         
   4  13  20         34.96         28.73         5.38 o                         
   5  13  20         15.91         20.80         5.12 o                         
   0  14  20        227.53        247.62        11.34 o                         
   1  14  20         17.39         10.93         4.11 o                         
   2  14  20        256.44        266.21         9.03 o                         
   3  14  20          6.54          6.28         4.41 o                         
   4  14  20         65.71         68.49         6.23 o                         
   1  15  20          2.74          5.46         4.24 o                         
   2  15  20        198.30        201.09         8.20 o                         
   3  15  20          0.39          0.44         4.50 o                         
   1   1  21        498.24        492.76         9.00 o                         
   2   1  21        130.88        130.93         5.63 o                         
   3   1  21       1710.96       1890.61        24.49 o                         
   4   1  21        167.05        172.60         7.17 o                         
   5   1  21         18.23         12.83         4.20 o                         
   6   1  21        357.73        371.73         9.65 o                         
   7   1  21         34.28         43.36         5.18 o                         
   8   1  21         44.32         42.55         5.93 o                         
   9   1  21         15.18         20.85         5.70 o                         
   0   2  21       2501.94       2511.78        37.92 o                         
   1   2  21        440.59        413.98         8.72 o                         
   2   2  21        358.44        387.19         8.07 o                         
   3   2  21        266.98        265.39         8.61 o                         
   4   2  21          3.01          7.21         4.13 o                         
   5   2  21         94.80         98.16         6.05 o                         
   6   2  21         25.96         21.90         4.56 o                         
   7   2  21         55.71         52.11         5.87 o                         
   8   2  21         62.48         50.26         6.17 o                         
   9   2  21         14.70         18.71         5.69 o                         
   1   3  21        713.30        703.41        11.49 o                         
   2   3  21         14.88         16.93         3.44 o                         
   3   3  21       1671.86       1758.81        21.78 o                         
   4   3  21         14.18         15.74         3.86 o                         
   5   3  21        146.34        155.96         6.92 o                         
   6   3  21          5.06          0.33         3.97 o                         
   7   3  21         89.73        107.58         6.48 o                         
   8   3  21         34.60         35.27         5.44 o                         
   0   4  21        136.96        121.96         6.81 o                         
   1   4  21         31.84         32.63         3.37 o                         
   2   4  21         28.71         39.47         3.57 o                         
   3   4  21          8.34         12.49         3.64 o                         
   4   4  21          0.56         -3.22         3.68 o                         
   5   4  21        628.47        635.25        12.46 o                         
   6   4  21         37.66         31.28         4.83 o                         
   7   4  21         13.53         12.71         4.58 o                         
   8   4  21          0.76          2.42         4.67 o                         
   1   5  21       1337.12       1347.80        15.38 o                         
   2   5  21          2.97         -0.71         3.04 o                         
   3   5  21         82.50         78.69         4.85 o                         
   4   5  21        430.26        435.46         9.56 o                         
   5   5  21        357.68        331.90         8.65 o                         
   6   5  21        314.54        318.64         9.37 o                         
   7   5  21         13.85          7.49         4.59 o                         
   8   5  21         48.85         35.36         5.66 o                         
   0   6  21        923.74        889.11        18.44 o                         
   1   6  21        166.94        140.47         5.47 o                         
   2   6  21        285.07        303.08         7.27 o                         
   3   6  21         91.59         93.04         5.04 o                         
   4   6  21          9.03          7.27         3.63 o                         
   5   6  21        190.21        191.75         7.20 o                         
   6   6  21          8.04         16.52         4.37 o                         
   7   6  21         74.19         73.19         5.69 o                         
   8   6  21         91.09        107.15         6.59 o                         
   1   7  21        292.04        265.91         8.40 o                         
   2   7  21        216.23        192.96         6.59 o                         
   3   7  21         65.71         69.84         4.74 o                         
   4   7  21        224.46        209.94         7.24 o                         
   5   7  21        235.38        237.01         7.70 o                         
   6   7  21         70.27         90.66         6.11 o                         
   7   7  21         14.86          8.32         4.53 o                         
   8   7  21         20.74         29.13         5.32 o                         
   0   8  21          8.24          3.41         4.55 o                         
   1   8  21          0.65         -1.38         3.07 o                         
   2   8  21          0.46         -1.51         3.55 o                         
   3   8  21        230.64        227.65         7.56 o                         
   4   8  21         71.81         80.24         5.70 o                         
   5   8  21        495.77        492.01        10.73 o                         
   6   8  21         12.84         21.15         4.62 o                         
   7   8  21        300.93        319.62         9.74 o                         
   1   9  21        249.48        258.39         7.30 o                         
   2   9  21        259.17        231.72         7.37 o                         
   3   9  21         50.53         62.06         5.17 o                         
   4   9  21        505.73        536.49        11.61 o                         
   5   9  21        107.25        126.92         6.85 o                         
   6   9  21        486.42        525.59        16.15 o                         
   7   9  21          0.19          4.80         4.63 o                         
   0  10  21        847.50        886.76        19.19 o                         
   1  10  21        433.53        420.48         9.22 o                         
   2  10  21        747.77        767.86        13.28 o                         
   3  10  21         26.60         28.22         4.65 o                         
   4  10  21        319.15        342.74        10.22 o                         
   5  10  21         20.51         26.33         4.94 o                         
   6  10  21         56.12         72.22         6.12 o                         
   1  11  21        107.08        102.12         5.65 o                         
   2  11  21          1.41         -2.42         3.72 o                         
   3  11  21          0.53         -3.46         3.90 o                         
   4  11  21         15.96         13.12         4.80 o                         
   5  11  21          0.07          0.79         4.36 o                         
   6  11  21          0.07         -0.10         4.62 o                         
   0  12  21         10.66         15.96         5.52 o                         
   1  12  21         51.46         72.75         5.09 o                         
   2  12  21         52.22         51.54         4.98 o                         
   3  12  21        388.14        395.05        10.77 o                         
   4  12  21          6.53          1.55         4.52 o                         
   5  12  21        236.43        232.82         9.47 o                         
   1  13  21          6.28          6.91         3.97 o                         
   2  13  21        121.49        118.88         6.61 o                         
   3  13  21         54.80         44.61         5.24 o                         
   4  13  21        532.39        529.08        13.35 o                         
   0  14  21        403.97        417.32        14.32 o                         
   1  14  21         78.78         64.39         5.33 o                         
   2  14  21        555.22        602.26        13.09 o                         
   3  14  21        131.45        162.99        14.89 o                         
   0   0  22        166.53        185.41        17.35 o                         
   1   0  22        785.12        872.17        20.11 o                         
   2   0  22         41.28         53.60         5.95 o                         
   3   0  22        116.43        130.97         9.13 o                         
   4   0  22        224.03        214.74        14.21 o                         
   5   0  22        643.62        667.85        18.29 o                         
   6   0  22         90.80         58.69         7.61 o                         
   7   0  22        543.12        598.46        22.23 o                         
   8   0  22         48.37         55.66         8.40 o                         
   1   1  22       1613.20       1758.40        23.26 o                         
   2   1  22          5.80          7.44         3.42 o                         
   3   1  22        173.54        180.16         7.15 o                         
   4   1  22          2.77          2.84         4.02 o                         
   5   1  22          1.74          2.74         4.02 o                         
   6   1  22          0.54         -2.40         4.06 o                         
   7   1  22         16.13         10.46         5.27 o                         
   8   1  22          8.37          3.85         5.24 o                         
   0   2  22        736.76        829.07        23.65 o                         
   1   2  22          0.81         -0.72         3.49 o                         
   2   2  22        278.59        258.40         6.99 o                         
   3   2  22        195.93        206.32         7.47 o                         
   4   2  22        223.89        192.94         7.46 o                         
   5   2  22         11.97         10.84         4.30 o                         
   6   2  22         96.32        106.16         7.27 o                         
   7   2  22          8.29         10.37         5.10 o                         
   8   2  22          9.82          5.09         5.21 o                         
   1   3  22        212.22        200.14         6.73 o                         
   2   3  22        376.79        400.22         9.48 o                         
   3   3  22         25.56         20.28         4.33 o                         
   4   3  22        398.55        406.26         9.90 o                         
   5   3  22         17.15         10.04         4.66 o                         
   6   3  22         54.06         60.97         6.06 o                         
   7   3  22         26.15         26.77         5.51 o                         
   8   3  22        171.43        192.51         9.94 o                         
   0   4  22        129.14        143.38         9.97 o                         
   1   4  22         11.69          5.16         3.42 o                         
   2   4  22         17.36         11.59         3.93 o                         
   3   4  22        327.26        318.92        11.14 o                         
   4   4  22          9.25         10.54         4.21 o                         
   5   4  22        731.40        733.96        13.90 o                         
   6   4  22          2.32          0.84         4.27 o                         
   7   4  22        421.47        449.73        11.42 o                         
   8   4  22          1.36          0.37         5.18 o                         
   1   5  22        229.36        246.08         6.92 o                         
   2   5  22        103.63        102.61         5.80 o                         
   3   5  22        379.56        417.22        11.80 o                         
   4   5  22        191.48        210.47         7.77 o                         
   5   5  22          4.95          7.46         4.36 o                         
   6   5  22          0.06         -4.03         4.03 o                         
   7   5  22         89.60        105.87         6.88 o                         
   0   6  22        178.91        144.49         8.46 o                         
   1   6  22         22.33         16.49         3.58 o                         
   2   6  22         42.03         46.35         4.33 o                         
   3   6  22         76.40         84.91         5.65 o                         
   4   6  22         23.20         26.02         4.39 o                         
   5   6  22          1.28         -0.46         3.90 o                         
   6   6  22        100.95        100.50         6.49 o                         
   7   6  22         69.85         68.56         6.07 o                         
   1   7  22         18.20         20.88         3.72 o                         
   2   7  22          0.52          1.27         3.70 o                         
   3   7  22         40.47         43.70         4.87 o                         
   4   7  22        180.56        170.50         7.05 o                         
   5   7  22          8.57          5.64         4.13 o                         
   6   7  22          4.93          3.78         4.36 o                         
   7   7  22          0.20         -0.92         4.45 o                         
   0   8  22        622.07        725.64        16.99 o                         
   1   8  22         77.95         79.34         5.82 o                         
   2   8  22         76.07         89.82         6.63 o                         
   3   8  22          9.14          4.65         4.44 o                         
   4   8  22         94.30         85.15         6.29 o                         
   5   8  22        128.43        144.09         6.95 o                         
   6   8  22        222.49        293.81         9.15 o                         
   1   9  22        904.97        890.61        13.75 o                         
   2   9  22         47.65         41.53         4.84 o                         
   3   9  22        496.35        509.43        12.26 o                         
   4   9  22         10.71          7.09         4.73 o                         
   5   9  22         29.57         30.14         5.06 o                         
   6   9  22         14.02         22.73         5.29 o                         
   0  10  22        128.46        133.52        10.43 o                         
   1  10  22         63.87         58.03         4.76 o                         
   2  10  22         74.27         70.29         5.57 o                         
   3  10  22        374.89        378.70        10.85 o                         
   4  10  22         40.77         42.89         5.70 o                         
   5  10  22         50.49         60.64         6.32 o                         
   1  11  22        375.05        363.54         8.94 o                         
   2  11  22        349.76        344.55         9.19 o                         
   3  11  22        220.70        234.37         9.06 o                         
   4  11  22         60.66         60.98         6.15 o                         
   0  12  22         10.88         11.28         5.78 o                         
   1  12  22          3.52          0.39         3.97 o                         
   2  12  22          1.34         -3.91         3.91 o                         
   3  12  22         43.41         47.76         5.43 o                         
   4  12  22          0.64          0.00        15.08 o                         
   1  13  22         71.45         75.22         5.75 o                         
   2  13  22         17.47          9.48         4.48 o                         
   1   1  23        127.68        186.67         7.85 o                         
   2   1  23        534.49        539.78        11.21 o                         
   3   1  23          2.59          0.81         3.91 o                         
   4   1  23        249.73        261.25         8.41 o                         
   5   1  23        140.52        129.90         6.74 o                         
   6   1  23        166.43        192.07         8.06 o                         
   7   1  23         17.38         20.90         5.57 o                         
   0   2  23        406.52        455.98        14.29 o                         
   1   2  23         32.43         33.25         4.64 o                         
   2   2  23        269.85        261.36         8.01 o                         
   3   2  23         29.79         23.50         4.50 o                         
   4   2  23          0.01         -2.85         3.80 o                         
   5   2  23         14.01         21.02         5.10 o                         
   6   2  23          2.03          1.90         4.66 o                         
   7   2  23         98.33        126.77         8.01 o                         
   1   3  23        468.58        533.29        10.31 o                         
   2   3  23         72.59         61.50         4.97 o                         
   3   3  23        215.89        217.95         8.28 o                         
   4   3  23         89.76         92.39         6.32 o                         
   5   3  23        364.65        409.89        11.43 o                         
   6   3  23         14.38         19.78         5.37 o                         
   7   3  23         19.34         18.75         5.72 o                         
   0   4  23        214.14        262.08        11.23 o                         
   1   4  23        203.33        212.09         7.07 o                         
   2   4  23          0.64         -2.18         4.02 o                         
   3   4  23          4.64          0.85         4.80 o                         
   4   4  23         15.16         -3.16         4.39 o                         
   5   4  23         22.70         12.54         5.20 o                         
   6   4  23         22.67         18.24         5.48 o                         
   7   4  23        362.01        392.30        11.96 o                         
   1   5  23        326.89        340.21         9.08 o                         
   2   5  23        210.19        209.56         8.04 o                         
   3   5  23        517.99        572.76        14.07 o                         
   4   5  23        123.88        127.70         8.23 o                         
   5   5  23        109.09        119.47         7.37 o                         
   6   5  23        174.75        203.30         9.10 o                         
   0   6  23         70.50         78.36         7.05 o                         
   1   6  23          8.58         -3.84         3.84 o                         
   2   6  23         96.23        101.99         6.37 o                         
   3   6  23          4.92         -0.50         4.42 o                         
   4   6  23          0.38         -2.81         4.44 o                         
   5   6  23        190.54        215.40         8.38 o                         
   6   6  23         10.56          7.42         4.90 o                         
   1   7  23        306.07        322.95         8.52 o                         
   2   7  23          8.70          8.78         4.05 o                         
   3   7  23        431.77        520.98        12.48 o                         
   4   7  23        428.55        443.16        12.40 o                         
   5   7  23         15.27         11.61         4.84 o                         
   6   7  23         28.54         31.14         5.47 o                         
   0   8  23         34.49         24.84         7.57 o                         
   1   8  23          7.36          1.43         3.79 o                         
   2   8  23          0.66         -3.85         3.85 o                         
   3   8  23        144.24        149.58         7.70 o                         
   4   8  23         49.22         50.68         5.91 o                         
   5   8  23        284.53        303.53        11.60 o                         
   1   9  23          6.43          2.12         3.92 o                         
   2   9  23        588.01        544.37        11.76 o                         
   3   9  23        157.62        176.10         8.49 o                         
   4   9  23         13.42         13.92         5.13 o                         
   5   9  23          6.40          2.44         5.14 o                         
   0  10  23        849.59        826.62        19.34 o                         
   1  10  23         27.19         34.15         4.83 o                         
   2  10  23        135.23        164.13         7.50 o                         
   3  10  23         13.44          9.86         5.04 o                         
   4  10  23         26.73         31.17         5.62 o                         
   1  11  23        148.12        147.95         7.12 o                         
   2  11  23          0.01          3.85         4.52 o                         
   3  11  23          0.54         -0.79         4.71 o                         
   0  12  23          3.82          5.83         5.79 o                         
   1  12  23         20.33         10.99         4.52 o                         
   0   0  24         70.25         71.02        10.68 o                         
   1   0  24         44.80         38.91         6.83 o                         
   2   0  24         53.02         55.93         8.43 o                         
   3   0  24        324.73        329.67        12.99 o                         
   4   0  24         12.38         19.94         6.37 o                         
   5   0  24         23.71         23.40         7.16 o                         
   6   0  24         38.27         37.49         7.77 o                         
   1   1  24        546.88        553.39        11.46 o                         
   2   1  24          5.77         12.02         4.92 o                         
   3   1  24         11.60         13.90         4.39 o                         
   4   1  24          1.47         -4.03         4.03 o                         
   5   1  24         12.98         14.43         4.78 o                         
   6   1  24          1.99         -3.59         4.94 o                         
   0   2  24        928.63       1078.60        23.81 o                         
   1   2  24        432.81        500.66        10.94 o                         
   2   2  24        532.96        543.62        12.42 o                         
   3   2  24         23.25         18.23         4.77 o                         
   4   2  24        426.36        477.38        11.17 o                         
   5   2  24        128.92        132.92         7.99 o                         
   6   2  24        107.28        133.28         8.34 o                         
   1   3  24         26.13         39.73         4.73 o                         
   2   3  24        307.80        317.76         9.61 o                         
   3   3  24          0.35         -2.30         4.73 o                         
   4   3  24        125.76        120.20         7.50 o                         
   5   3  24         58.11         56.34         6.20 o                         
   6   3  24        518.92        592.78        16.52 o                         
   0   4  24         12.91         13.06         5.95 o                         
   1   4  24         20.37         14.83         4.30 o                         
   2   4  24        233.52        237.85         9.46 o                         
   3   4  24         13.98         16.42         5.28 o                         
   4   4  24        206.90        192.73         9.24 o                         
   5   4  24         19.12         10.45         5.36 o                         
   6   4  24          9.74          2.81         5.31 o                         
   1   5  24         12.48         10.23         4.19 o                         
   2   5  24         93.26         90.45         6.45 o                         
   3   5  24          4.32          1.42         5.02 o                         
   4   5  24         35.98         35.93         6.03 o                         
   5   5  24         37.56         33.90         5.77 o                         
   0   6  24        345.93        347.73        15.18 o                         
   1   6  24         21.41         18.31         4.66 o                         
   2   6  24       1124.04       1274.86        22.36 o                         
   3   6  24        243.29        245.10        10.19 o                         
   4   6  24        248.74        232.27        10.29 o                         
   5   6  24        184.12        194.54        12.03 o                         
   1   7  24         33.10         36.93         5.24 o                         
   2   7  24        163.60        182.71         8.20 o                         
   3   7  24        156.55        143.78        13.65 o                         
   4   7  24        229.80        259.57        10.43 o                         
   0   8  24          0.34          3.18         5.78 o                         
   1   8  24          0.77         -3.53         3.95 o                         
   2   8  24          6.33         -3.22         4.06 o                         
   3   8  24         85.80         97.15         6.97 o                         
   4   8  24         68.86         78.33         7.41 o                         
   1   9  24          4.94          6.01         4.34 o                         
   2   9  24          6.40         11.67         4.60 o                         
   3   9  24         65.03         78.27         6.45 o                         
   0  10  24        102.67         83.67         7.80 o                         
   1  10  24         30.69         24.63         4.96 o                         
   2  10  24        211.82        261.21         8.93 o                         
   1   1  25          0.06          8.10         4.41 o                         
   2   1  25        376.08        378.90        11.38 o                         
   3   1  25        147.19        173.36         8.17 o                         
   4   1  25          3.99         10.57         4.73 o                         
   5   1  25         24.12         21.37         5.72 o                         
   0   2  25          0.26         14.73         6.37 o                         
   1   2  25         28.97         34.95         4.92 o                         
   2   2  25          3.41         10.18         5.10 o                         
   3   2  25          0.03          2.48         4.60 o                         
   4   2  25         65.36         68.81         8.30 o                         
   5   2  25          6.74          9.30         5.57 o                         
   1   3  25         51.81         44.34         5.05 o                         
   2   3  25          1.24          8.12         5.32 o                         
   3   3  25         14.40         21.54         5.65 o                         
   4   3  25         20.22         17.84         5.75 o                         
   5   3  25         34.82         29.12        10.95 o                         
   0   4  25        547.15        592.89        17.34 o                         
   1   4  25          7.82         10.69         5.03 o                         
   2   4  25          3.91          1.76         5.37 o                         
   3   4  25         74.42         68.13         6.79 o                         
   4   4  25         41.85         32.99         6.21 o                         
   1   5  25         28.60         35.74         6.14 o                         
   2   5  25         35.54         33.66         5.99 o                         
   3   5  25          3.08          0.59         5.35 o                         
   4   5  25         60.88         63.55         7.04 o                         
   0   6  25         28.57         31.72         8.30 o                         
   1   6  25         31.99         23.90         5.93 o                         
   2   6  25          2.09          8.76         5.90 o                         
   3   6  25         17.25         13.59         7.04 o                         
   1   7  25         38.50         38.78         6.50 o                         
   2   7  25          9.28          8.75         6.05 o                         
   3   7  25         42.55         63.37         7.62 o                         
   0   8  25          1.25          4.11         7.44 o                         
   1   8  25         35.88         43.97         6.14 o
[truncated: 1,621 more chars]
